# Supplementary material for: Global and tissue-specific aging effects on murine proteomes
Source: Cell Rep. Author manuscript; Available in PMC 2023 Oct 20. (PMC10588767; doi:10.1016/j.celrep.2023.112715)
Supplement: 2 [file NIHMS1920481-supplement-2.zip]

Archive with 9 entries (8 files):
- supp_tables/
- supp_tables/.DS_Store
- supp_tables/table_s1.xlsx
- supp_tables/table_s2.xlsx
- supp_tables/table_s3.xlsx
- supp_tables/table_s4.xlsx
- supp_tables/table_s5.xlsx
- supp_tables/table_s6.xlsx
- supp_tables/table_s7.xlsx
