# Supplementary material for: Global and tissue-specific aging effects on murine proteomes
Source: Cell Rep. Author manuscript; Available in PMC 2023 Oct 20. (PMC10588767; doi:10.1016/j.celrep.2023.112715)
Supplement: 2 [file NIHMS1920481-supplement-2.zip › supp_tables/table_s1.xlsx]

## Sheet: Mouse annotations
mouse.id	sample.id	Age	Sex	Batch	tag
206	Set1~126	O	F	Set1	126
266	Set1~127n	Y	F	Set1	127n
208	Set1~127c	O	F	Set1	127c
210	Set1~128n	O	F	Set1	128n
278	Set1~128c	Y	F	Set1	128c
215	Set1~129n	O	M	Set1	129n
283	Set1~129c	Y	M	Set1	129c
217	Set1~130n	O	M	Set1	130n
303	Set1~130c	Y	M	Set1	130c
304	Set1~131	Y	F	Set1	131
265	Set2~126	Y	F	Set2	126
207	Set2~127n	O	F	Set2	127n
270	Set2~127c	Y	M	Set2	127c
271	Set2~128n	Y	M	Set2	128n
211	Set2~128c	O	F	Set2	128c
279	Set2~129n	Y	F	Set2	129n
216	Set2~129c	O	M	Set2	129c
284	Set2~130n	Y	M	Set2	130n
218	Set2~130c	O	M	Set2	130c
219	Set2~131	O	M	Set2	131

## Sheet: Protein annotations
protein.id	gene.id	symbol
ENSMUSP00000000001	ENSMUSG00000000001	Gnai3
ENSMUSP00000000049	ENSMUSG00000000049	Apoh
ENSMUSP00000000090	ENSMUSG00000000088	Cox5a
ENSMUSP00000000137	ENSMUSG00000020152	Actr2
ENSMUSP00000000175	ENSMUSG00000000171	Sdhd
ENSMUSP00000000260	ENSMUSG00000000253	Gmpr
ENSMUSP00000000287	ENSMUSG00000000278	Scpep1
ENSMUSP00000000304	ENSMUSG00000000295	Hddc2
ENSMUSP00000000317	ENSMUSG00000000308	Ckmt1
ENSMUSP00000000348	ENSMUSG00000000339	Rtca
ENSMUSP00000000349	ENSMUSG00000000340	Dbt
ENSMUSP00000000365	ENSMUSG00000000355	Mcts1
ENSMUSP00000000369	ENSMUSG00000000359	Rem1
ENSMUSP00000000384	ENSMUSG00000000374	Trappc10
ENSMUSP00000000388	ENSMUSG00000000378	Ccm2
ENSMUSP00000000449	ENSMUSG00000000439	Mkrn2
ENSMUSP00000000466	ENSMUSG00000028494	Plin2
ENSMUSP00000000505	ENSMUSG00000029730	Mcm7
ENSMUSP00000000514	ENSMUSG00000026315	Serpinb8
ENSMUSP00000000608	ENSMUSG00000000594	Gm2a
ENSMUSP00000000619	ENSMUSG00000000605	Clcn4
ENSMUSP00000000687	ENSMUSG00000000673	Haao
ENSMUSP00000000727	ENSMUSG00000000711	Rab5b
ENSMUSP00000000756	ENSMUSG00000000740	Rpl13
ENSMUSP00000000759	ENSMUSG00000000743	Chmp1a
ENSMUSP00000000769	ENSMUSG00000000753	Serpinf1
ENSMUSP00000000804	ENSMUSG00000000787	Ddx3x
ENSMUSP00000000828	ENSMUSG00000000811	Txnrd3
ENSMUSP00000000925	ENSMUSG00000000902	Smarcb1
ENSMUSP00000000939	ENSMUSG00000000915	Hip1r
ENSMUSP00000000985	ENSMUSG00000000959	Oxa1l
ENSMUSP00000001042	ENSMUSG00000001016	Ilf2
ENSMUSP00000001046	ENSMUSG00000001020	S100a4
ENSMUSP00000001055	ENSMUSG00000001029	Icam2
ENSMUSP00000001079	ENSMUSG00000001052	Sec24b
ENSMUSP00000001122	ENSMUSG00000001095	Slc13a2
ENSMUSP00000001127	ENSMUSG00000001100	Poldip2
ENSMUSP00000001147	ENSMUSG00000001119	Col6a1
ENSMUSP00000001155	ENSMUSG00000001127	Araf
ENSMUSP00000001156	ENSMUSG00000001128	Cfp
ENSMUSP00000001166	ENSMUSG00000001138	Cnnm3
ENSMUSP00000001179	ENSMUSG00000001151	Pcnt
ENSMUSP00000001181	ENSMUSG00000020241	Col6a2
ENSMUSP00000001183	ENSMUSG00000001155	Ftcd
ENSMUSP00000001187	ENSMUSG00000029994	Anxa4
ENSMUSP00000001202	ENSMUSG00000001173	Ocrl
ENSMUSP00000001242	ENSMUSG00000053329	Gatd3a
ENSMUSP00000001279	ENSMUSG00000001247	Lsr
ENSMUSP00000001304	ENSMUSG00000001270	Ckb
ENSMUSP00000001326	ENSMUSG00000001280	Sp1
ENSMUSP00000001384	ENSMUSG00000001349	Cnn1
ENSMUSP00000001412	ENSMUSG00000001376	Vps50
ENSMUSP00000001416	ENSMUSG00000001380	Hars
ENSMUSP00000001419	ENSMUSG00000001383	Zmat2
ENSMUSP00000001452	ENSMUSG00000001416	Cct3
ENSMUSP00000001460	ENSMUSG00000001424	Snd1
ENSMUSP00000001479	ENSMUSG00000001440	Kpnb1
ENSMUSP00000001480	ENSMUSG00000001441	Npepps
ENSMUSP00000001485	ENSMUSG00000001445	Mrpl10
ENSMUSP00000001497	ENSMUSG00000022219	Cideb
ENSMUSP00000001507	ENSMUSG00000001467	Cyp51
ENSMUSP00000001513	ENSMUSG00000001473	Tubb6
ENSMUSP00000001520	ENSMUSG00000031967	Afg3l1
ENSMUSP00000001547	ENSMUSG00000001506	Col1a1
ENSMUSP00000001548	ENSMUSG00000001507	Itga3
ENSMUSP00000001566	ENSMUSG00000001525	Tubb5
ENSMUSP00000001569	ENSMUSG00000059714	Flot1
ENSMUSP00000001620	ENSMUSG00000027680	Fxr1
ENSMUSP00000001713	ENSMUSG00000001663	Gstt1
ENSMUSP00000001715	ENSMUSG00000001665	Gstt3
ENSMUSP00000001716	ENSMUSG00000001666	Ddt
ENSMUSP00000001724	ENSMUSG00000001674	Ddx18
ENSMUSP00000001757	ENSMUSG00000001707	Eef1e1
ENSMUSP00000001792	ENSMUSG00000001741	Il16
ENSMUSP00000001802	ENSMUSG00000001751	Naglu
ENSMUSP00000001809	ENSMUSG00000022283	Pabpc1
ENSMUSP00000001824	ENSMUSG00000001773	Folh1
ENSMUSP00000001825	ENSMUSG00000001774	Chordc1
ENSMUSP00000001826	ENSMUSG00000043943	Naalad2
ENSMUSP00000001834	ENSMUSG00000001783	Rtcb
ENSMUSP00000001845	ENSMUSG00000001794	Capns1
ENSMUSP00000001920	ENSMUSG00000001864	Aif1l
ENSMUSP00000001950	ENSMUSG00000025139	Tollip
ENSMUSP00000001963	ENSMUSG00000020681	Ace
ENSMUSP00000001975	ENSMUSG00000001910	Nacc1
ENSMUSP00000002011	ENSMUSG00000001946	Esam
ENSMUSP00000002013	ENSMUSG00000001948	Spa17
ENSMUSP00000002043	ENSMUSG00000078622	Ccdc47
ENSMUSP00000002048	ENSMUSG00000001983	Taco1
ENSMUSP00000002063	ENSMUSG00000001998	Ap4e1
ENSMUSP00000002064	ENSMUSG00000001999	Blvra
ENSMUSP00000002084	ENSMUSG00000031378	Abcd1
ENSMUSP00000002091	ENSMUSG00000002015	Bcap31
ENSMUSP00000002121	ENSMUSG00000002052	Supt6
ENSMUSP00000002133	ENSMUSG00000002064	Sdf2
ENSMUSP00000002198	ENSMUSG00000002129	Sf3a1
ENSMUSP00000002274	ENSMUSG00000002204	Napsa
ENSMUSP00000002275	ENSMUSG00000002205	Vrk3
ENSMUSP00000002280	ENSMUSG00000002210	Smg9
ENSMUSP00000002289	ENSMUSG00000022111	Uchl3
ENSMUSP00000002292	ENSMUSG00000002222	Rmnd5a
ENSMUSP00000002397	ENSMUSG00000002326	Gmpr2
ENSMUSP00000002400	ENSMUSG00000002329	Mdp1
ENSMUSP00000002403	ENSMUSG00000002332	Dhrs1
ENSMUSP00000002436	ENSMUSG00000002365	Snx9
ENSMUSP00000002452	ENSMUSG00000002379	Ndufa11
ENSMUSP00000002473	ENSMUSG00000031820	Babam1
ENSMUSP00000002518	ENSMUSG00000054452	Tle5
ENSMUSP00000002551	ENSMUSG00000002477	Snrpd1
ENSMUSP00000002572	ENSMUSG00000002504	Slc9a3r2
ENSMUSP00000002599	ENSMUSG00000002524	Puf60
ENSMUSP00000002603	ENSMUSG00000022568	Scrib
ENSMUSP00000002640	ENSMUSG00000002565	Scin
ENSMUSP00000002655	ENSMUSG00000002580	Mien1
ENSMUSP00000002663	ENSMUSG00000002588	Pon1
ENSMUSP00000002699	ENSMUSG00000024045	Akap8
ENSMUSP00000002733	ENSMUSG00000002658	Gtf2f1
ENSMUSP00000002735	ENSMUSG00000002660	Clpp
ENSMUSP00000002737	ENSMUSG00000002661	Alkbh7
ENSMUSP00000002765	ENSMUSG00000002688	Prkd1
ENSMUSP00000002790	ENSMUSG00000002718	Cse1l
ENSMUSP00000002808	ENSMUSG00000002731	Prkra
ENSMUSP00000002809	ENSMUSG00000002732	Fkbp7
ENSMUSP00000002818	ENSMUSG00000002741	Ykt6
ENSMUSP00000002837	ENSMUSG00000063406	Tmed5
ENSMUSP00000002845	ENSMUSG00000002768	Mea1
ENSMUSP00000002846	ENSMUSG00000002769	Gnmt
ENSMUSP00000002889	ENSMUSG00000002812	Flii
ENSMUSP00000002923	ENSMUSG00000002844	Adprh
ENSMUSP00000003029	ENSMUSG00000002949	Timm44
ENSMUSP00000003038	ENSMUSG00000002957	Ap2a2
ENSMUSP00000003061	ENSMUSG00000002980	Bcam
ENSMUSP00000003079	ENSMUSG00000002997	Prkar2b
ENSMUSP00000003117	ENSMUSG00000003033	Ap1m1
ENSMUSP00000003156	ENSMUSG00000003072	Atp5d
ENSMUSP00000003183	ENSMUSG00000003099	Ppp5c
ENSMUSP00000003268	ENSMUSG00000003200	Sh3gl1
ENSMUSP00000003310	ENSMUSG00000003226	Ranbp2
ENSMUSP00000003319	ENSMUSG00000003234	Abcf3
ENSMUSP00000003320	ENSMUSG00000003235	Eif2b5
ENSMUSP00000003386	ENSMUSG00000003299	Mrpl4
ENSMUSP00000003450	ENSMUSG00000003360	Ddx23
ENSMUSP00000003513	ENSMUSG00000003421	Nosip
ENSMUSP00000003521	ENSMUSG00000003429	Rps11
ENSMUSP00000003527	ENSMUSG00000003435	Supt5
ENSMUSP00000003529	ENSMUSG00000003437	Paf1
ENSMUSP00000003550	ENSMUSG00000003458	Ncstn
ENSMUSP00000003569	ENSMUSG00000003477	Inmt
ENSMUSP00000003572	ENSMUSG00000029777	Gars
ENSMUSP00000003575	ENSMUSG00000031799	Tpm4
ENSMUSP00000003620	ENSMUSG00000003526	Prodh
ENSMUSP00000003622	ENSMUSG00000003528	Slc25a1
ENSMUSP00000003642	ENSMUSG00000003546	Klc4
ENSMUSP00000003655	ENSMUSG00000003559	As3mt
ENSMUSP00000003669	ENSMUSG00000003573	Homer3
ENSMUSP00000003705	ENSMUSG00000003604	Aven
ENSMUSP00000003714	ENSMUSG00000003617	Cp
ENSMUSP00000003720	ENSMUSG00000003623	Crot
ENSMUSP00000003726	ENSMUSG00000024002	Brd4
ENSMUSP00000003860	ENSMUSG00000003762	Coq8b
ENSMUSP00000003906	ENSMUSG00000003808	Farsa
ENSMUSP00000003907	ENSMUSG00000003809	Gcdh
ENSMUSP00000003912	ENSMUSG00000003814	Calr
ENSMUSP00000003947	ENSMUSG00000003849	Nqo1
ENSMUSP00000003964	ENSMUSG00000003865	Gys1
ENSMUSP00000004054	ENSMUSG00000022905	Kpna1
ENSMUSP00000004057	ENSMUSG00000003955	Fam162a
ENSMUSP00000004072	ENSMUSG00000003970	Rpl8
ENSMUSP00000004094	ENSMUSG00000003992	Ssbp2
ENSMUSP00000004134	ENSMUSG00000004032	Gstm5
ENSMUSP00000004137	ENSMUSG00000004035	Gstm7
ENSMUSP00000004140	ENSMUSG00000058135	Gstm1
ENSMUSP00000004143	ENSMUSG00000020919	Stat5b
ENSMUSP00000004172	ENSMUSG00000004070	Hmox2
ENSMUSP00000004206	ENSMUSG00000070319	Eif3g
ENSMUSP00000004208	ENSMUSG00000004105	Angptl2
ENSMUSP00000004232	ENSMUSG00000074207	Adh1
ENSMUSP00000004327	ENSMUSG00000031400	G6pdx
ENSMUSP00000004330	ENSMUSG00000004221	Ikbkg
ENSMUSP00000004343	ENSMUSG00000004233	Wars2
ENSMUSP00000004375	ENSMUSG00000004264	Phb2
ENSMUSP00000004377	ENSMUSG00000004266	Ptpn6
ENSMUSP00000004389	ENSMUSG00000072772	Grcc10
ENSMUSP00000004396	ENSMUSG00000004285	Atp6v1f
ENSMUSP00000004508	ENSMUSG00000004394	Tmed4
ENSMUSP00000004565	ENSMUSG00000004451	Ralb
ENSMUSP00000004646	ENSMUSG00000004530	Coro1c
ENSMUSP00000004673	ENSMUSG00000004558	Ndrg2
ENSMUSP00000004715	ENSMUSG00000061778	Mospd2
ENSMUSP00000004729	ENSMUSG00000004610	Etfb
ENSMUSP00000004745	ENSMUSG00000004626	Stxbp2
ENSMUSP00000004774	ENSMUSG00000004655	Aqp1
ENSMUSP00000004784	ENSMUSG00000004665	Cnn2
ENSMUSP00000004868	ENSMUSG00000004748	Mtfp1
ENSMUSP00000004965	ENSMUSG00000004843	Chmp2b
ENSMUSP00000005003	ENSMUSG00000004880	Lbr
ENSMUSP00000005015	ENSMUSG00000004895	Prcc
ENSMUSP00000005017	ENSMUSG00000004897	Hdgf
ENSMUSP00000005057	ENSMUSG00000004929	Thop1
ENSMUSP00000005066	ENSMUSG00000004936	Map2k1
ENSMUSP00000005067	ENSMUSG00000004937	Sgta
ENSMUSP00000005077	ENSMUSG00000004951	Hspb1
ENSMUSP00000005185	ENSMUSG00000005054	Cstb
ENSMUSP00000005234	ENSMUSG00000005103	Wdr1
ENSMUSP00000005256	ENSMUSG00000005125	Ndrg1
ENSMUSP00000005394	ENSMUSG00000005262	Ufd1
ENSMUSP00000005431	ENSMUSG00000005299	Letm1
ENSMUSP00000005503	ENSMUSG00000005370	Msh6
ENSMUSP00000005507	ENSMUSG00000005373	Mlxipl
ENSMUSP00000005532	ENSMUSG00000005397	Nid1
ENSMUSP00000005548	ENSMUSG00000005413	Hmox1
ENSMUSP00000005583	ENSMUSG00000005447	Pafah1b3
ENSMUSP00000005606	ENSMUSG00000005469	Prkaca
ENSMUSP00000005620	ENSMUSG00000005483	Dnajb1
ENSMUSP00000005647	ENSMUSG00000005510	Ndufs3
ENSMUSP00000005651	ENSMUSG00000005514	Por
ENSMUSP00000005671	ENSMUSG00000005533	Igf1r
ENSMUSP00000005685	ENSMUSG00000005547	Cyp2a5
ENSMUSP00000005705	ENSMUSG00000005566	Trim28
ENSMUSP00000005711	ENSMUSG00000033916	Chmp2a
ENSMUSP00000005714	ENSMUSG00000005575	Ube2m
ENSMUSP00000005749	ENSMUSG00000005609	Ctr9
ENSMUSP00000005798	ENSMUSG00000005656	Snx6
ENSMUSP00000005826	ENSMUSG00000005683	Cs
ENSMUSP00000005830	ENSMUSG00000005687	Bcas2
ENSMUSP00000005841	ENSMUSG00000005698	Ctcf
ENSMUSP00000005923	ENSMUSG00000005779	Psmb4
ENSMUSP00000005964	ENSMUSG00000028138	Adh5
ENSMUSP00000006027	ENSMUSG00000005873	Reep5
ENSMUSP00000006094	ENSMUSG00000022445	Cyp2d26
ENSMUSP00000006105	ENSMUSG00000005951	Shpk
ENSMUSP00000006128	ENSMUSG00000005973	Rcn1
ENSMUSP00000006137	ENSMUSG00000005981	Trap1
ENSMUSP00000006181	ENSMUSG00000006024	Napa
ENSMUSP00000006235	ENSMUSG00000021939	Ctsb
ENSMUSP00000006254	ENSMUSG00000006095	Tbcb
ENSMUSP00000006293	ENSMUSG00000006134	Crkl
ENSMUSP00000006367	ENSMUSG00000006205	Htra1
ENSMUSP00000006431	ENSMUSG00000006269	Atp6v1b1
ENSMUSP00000006435	ENSMUSG00000006273	Atp6v1b2
ENSMUSP00000006467	ENSMUSG00000006304	Arpc2
ENSMUSP00000006508	ENSMUSG00000006345	Ggt1
ENSMUSP00000006544	ENSMUSG00000006378	Gcat
ENSMUSP00000006611	ENSMUSG00000006442	Srm
ENSMUSP00000006625	ENSMUSG00000006456	Rbm14
ENSMUSP00000006638	ENSMUSG00000006469	Slc34a3
ENSMUSP00000006667	ENSMUSG00000045868	Gvin1
ENSMUSP00000006669	ENSMUSG00000006494	Pdk1
ENSMUSP00000006692	ENSMUSG00000006517	Mvd
ENSMUSP00000006697	ENSMUSG00000006522	Itih3
ENSMUSP00000006704	ENSMUSG00000006529	Itih1
ENSMUSP00000006749	ENSMUSG00000006574	Slc4a1
ENSMUSP00000006764	ENSMUSG00000006589	Aprt
ENSMUSP00000006825	ENSMUSG00000006649	Nphs1
ENSMUSP00000006838	ENSMUSG00000032604	Qars
ENSMUSP00000006900	ENSMUSG00000006717	Acot13
ENSMUSP00000006911	ENSMUSG00000006728	Cdk4
ENSMUSP00000006912	ENSMUSG00000026737	Pip4k2a
ENSMUSP00000006969	ENSMUSG00000006777	Krt23
ENSMUSP00000007005	ENSMUSG00000023832	Acat2
ENSMUSP00000007007	ENSMUSG00000060475	Wtap
ENSMUSP00000007012	ENSMUSG00000006818	Sod2
ENSMUSP00000007042	ENSMUSG00000024474	Ik
ENSMUSP00000007130	ENSMUSG00000006932	Ctnnb1
ENSMUSP00000007139	ENSMUSG00000006941	Eif1b
ENSMUSP00000007212	ENSMUSG00000006998	Psmd2
ENSMUSP00000007216	ENSMUSG00000022841	Ap2m1
ENSMUSP00000007249	ENSMUSG00000007034	Slc44a4
ENSMUSP00000007251	ENSMUSG00000007036	Abhd16a
ENSMUSP00000007253	ENSMUSG00000007038	Neu1
ENSMUSP00000007255	ENSMUSG00000007039	Ddah2
ENSMUSP00000007257	ENSMUSG00000007041	Clic1
ENSMUSP00000007317	ENSMUSG00000020911	Krt19
ENSMUSP00000007449	ENSMUSG00000052131	Akr1b7
ENSMUSP00000007482	ENSMUSG00000007338	Mrpl49
ENSMUSP00000007602	ENSMUSG00000007458	M6pr
ENSMUSP00000007708	ENSMUSG00000007564	Ppp2r1a
ENSMUSP00000007747	ENSMUSG00000007603	Dus3l
ENSMUSP00000007799	ENSMUSG00000007655	Cav1
ENSMUSP00000007814	ENSMUSG00000007670	Khsrp
ENSMUSP00000007865	ENSMUSG00000007721	Ccdc124
ENSMUSP00000007959	ENSMUSG00000007815	Rhoa
ENSMUSP00000007980	ENSMUSG00000007836	Hnrnpa0
ENSMUSP00000008036	ENSMUSG00000007892	Rplp1
ENSMUSP00000008280	ENSMUSG00000008136	Fhl2
ENSMUSP00000008445	ENSMUSG00000008301	Phax
ENSMUSP00000008477	ENSMUSG00000008333	Snrpb2
ENSMUSP00000008517	ENSMUSG00000008373	Prpf31
ENSMUSP00000008537	ENSMUSG00000008393	Carhsp1
ENSMUSP00000008579	ENSMUSG00000008435	Rdh13
ENSMUSP00000008594	ENSMUSG00000008450	Nutf2
ENSMUSP00000008733	ENSMUSG00000029131	Dnajb6
ENSMUSP00000008748	ENSMUSG00000008604	Ubqln4
ENSMUSP00000008893	ENSMUSG00000024835	Coro1b
ENSMUSP00000008991	ENSMUSG00000067889	Sptbn2
ENSMUSP00000009003	ENSMUSG00000008859	Rala
ENSMUSP00000009099	ENSMUSG00000021144	Mta1
ENSMUSP00000009157	ENSMUSG00000009013	Dynll1
ENSMUSP00000009234	ENSMUSG00000009090	Ap1b1
ENSMUSP00000009256	ENSMUSG00000009112	Bcl2l13
ENSMUSP00000009425	ENSMUSG00000009281	Rarres2
ENSMUSP00000009435	ENSMUSG00000009291	Pttg1ip
ENSMUSP00000009538	ENSMUSG00000009394	Syn2
ENSMUSP00000009679	ENSMUSG00000009535	Rnmt
ENSMUSP00000009693	ENSMUSG00000009549	Srp14
ENSMUSP00000009699	ENSMUSG00000009555	Cdk9
ENSMUSP00000009705	ENSMUSG00000026814	Eng
ENSMUSP00000009774	ENSMUSG00000009630	Ppp2cb
ENSMUSP00000009789	ENSMUSG00000019916	P4ha1
ENSMUSP00000010007	ENSMUSG00000009863	Sdhb
ENSMUSP00000010038	ENSMUSG00000009894	Snap47
ENSMUSP00000010189	ENSMUSG00000010045	Tmem115
ENSMUSP00000010191	ENSMUSG00000010047	Hyal2
ENSMUSP00000010241	ENSMUSG00000010097	Nxf1
ENSMUSP00000010250	ENSMUSG00000024650	Slc22a6
ENSMUSP00000010251	ENSMUSG00000063796	Slc22a8
ENSMUSP00000010254	ENSMUSG00000010110	Stx5a
ENSMUSP00000010267	ENSMUSG00000010122	Slc47a1
ENSMUSP00000010278	ENSMUSG00000000561	Wdr77
ENSMUSP00000010348	ENSMUSG00000079677	Fdx2
ENSMUSP00000010421	ENSMUSG00000010277	2610507B11Rik
ENSMUSP00000010502	ENSMUSG00000010358	Ifi35
ENSMUSP00000010520	ENSMUSG00000010376	Nedd8
ENSMUSP00000010536	ENSMUSG00000010392	Gosr1
ENSMUSP00000010698	ENSMUSG00000010554	Mettl16
ENSMUSP00000010795	ENSMUSG00000010651	Acaa1b
ENSMUSP00000010804	ENSMUSG00000010660	Plcd1
ENSMUSP00000010899	ENSMUSG00000010755	Cars
ENSMUSP00000010904	ENSMUSG00000010760	Phlda2
ENSMUSP00000011055	ENSMUSG00000010911	Apip
ENSMUSP00000011058	ENSMUSG00000010914	Pdhx
ENSMUSP00000011178	ENSMUSG00000011034	Slc5a1
ENSMUSP00000011450	ENSMUSG00000011306	Sugp1
ENSMUSP00000011492	ENSMUSG00000027710	Acad9
ENSMUSP00000011526	ENSMUSG00000011382	Dhdh
ENSMUSP00000011877	ENSMUSG00000020315	Sptbn1
ENSMUSP00000011896	ENSMUSG00000011752	Pgam1
ENSMUSP00000012028	ENSMUSG00000011884	Gltp
ENSMUSP00000012348	ENSMUSG00000040562	Gstm2
ENSMUSP00000012627	ENSMUSG00000012483	Rpa3
ENSMUSP00000013130	ENSMUSG00000020954	Strn3
ENSMUSP00000013304	ENSMUSG00000013160	Atp6v0d1
ENSMUSP00000013338	ENSMUSG00000064145	Arih2
ENSMUSP00000013693	ENSMUSG00000029213	Commd8
ENSMUSP00000013737	ENSMUSG00000013593	Ndufs2
ENSMUSP00000013773	ENSMUSG00000013629	Cad
ENSMUSP00000013807	ENSMUSG00000013663	Pten
ENSMUSP00000013842	ENSMUSG00000013698	Pea15a
ENSMUSP00000013845	ENSMUSG00000013701	Timm23
ENSMUSP00000013886	ENSMUSG00000019254	Ppp1r12c
ENSMUSP00000013970	ENSMUSG00000025417	Pip4k2c
ENSMUSP00000014221	ENSMUSG00000014077	Chp1
ENSMUSP00000014321	ENSMUSG00000014177	Tvp23b
ENSMUSP00000014370	ENSMUSG00000014226	Cacybp
ENSMUSP00000014421	ENSMUSG00000055204	Ankrd17
ENSMUSP00000014438	ENSMUSG00000014294	Ndufa2
ENSMUSP00000014457	ENSMUSG00000014313	Cox6c
ENSMUSP00000014499	ENSMUSG00000014355	Anapc1
ENSMUSP00000014546	ENSMUSG00000014402	Tsg101
ENSMUSP00000014578	ENSMUSG00000059481	Plg
ENSMUSP00000014640	ENSMUSG00000014496	Ankrd28
ENSMUSP00000014694	ENSMUSG00000014550	Rbsn
ENSMUSP00000014698	ENSMUSG00000014554	Dguok
ENSMUSP00000014750	ENSMUSG00000014606	Slc25a11
ENSMUSP00000014913	ENSMUSG00000014769	Psmb1
ENSMUSP00000014920	ENSMUSG00000014776	Nol3
ENSMUSP00000014922	ENSMUSG00000014778	Fhod1
ENSMUSP00000015011	ENSMUSG00000014867	Surf4
ENSMUSP00000015124	ENSMUSG00000014980	Tsen15
ENSMUSP00000015157	ENSMUSG00000015013	Trappc2l
ENSMUSP00000015171	ENSMUSG00000015027	Galns
ENSMUSP00000015236	ENSMUSG00000015092	Edf1
ENSMUSP00000015256	ENSMUSG00000015112	Slc25a13
ENSMUSP00000015278	ENSMUSG00000015134	Aldh1a3
ENSMUSP00000015391	ENSMUSG00000015247	Nipsnap3b
ENSMUSP00000015435	ENSMUSG00000015291	Gdi1
ENSMUSP00000015449	ENSMUSG00000015305	Sash1
ENSMUSP00000015481	ENSMUSG00000015337	Endog
ENSMUSP00000015501	ENSMUSG00000015357	Clpx
ENSMUSP00000015511	ENSMUSG00000030123	Plxnd1
ENSMUSP00000015667	ENSMUSG00000038642	Ctss
ENSMUSP00000015725	ENSMUSG00000024191	Bnip1
ENSMUSP00000015791	ENSMUSG00000015647	Lama5
ENSMUSP00000015800	ENSMUSG00000015656	Hspa8
ENSMUSP00000015812	ENSMUSG00000015668	Pdzd11
ENSMUSP00000015829	ENSMUSG00000030861	Acadsb
ENSMUSP00000015855	ENSMUSG00000015711	Prune1
ENSMUSP00000015877	ENSMUSG00000015733	Capza2
ENSMUSP00000015891	ENSMUSG00000015747	Vps45
ENSMUSP00000015934	ENSMUSG00000015790	Surf1
ENSMUSP00000015950	ENSMUSG00000015806	Qdpr
ENSMUSP00000015998	ENSMUSG00000015854	Cd5l
ENSMUSP00000016033	ENSMUSG00000015889	Lta4h
ENSMUSP00000016034	ENSMUSG00000015890	Amdhd1
ENSMUSP00000016072	ENSMUSG00000027422	Rrbp1
ENSMUSP00000016081	ENSMUSG00000015937	Macroh2a1
ENSMUSP00000016105	ENSMUSG00000015961	Adss
ENSMUSP00000016138	ENSMUSG00000015994	Fnta
ENSMUSP00000016338	ENSMUSG00000016194	Hsd11b1
ENSMUSP00000016396	ENSMUSG00000016252	Atp5e
ENSMUSP00000016400	ENSMUSG00000016256	Ctsz
ENSMUSP00000016463	ENSMUSG00000016319	Slc25a5
ENSMUSP00000016571	ENSMUSG00000016427	Ndufa1
ENSMUSP00000016638	ENSMUSG00000016494	Cd34
ENSMUSP00000016672	ENSMUSG00000016528	Mapkapk2
ENSMUSP00000016680	ENSMUSG00000031446	Cul4a
ENSMUSP00000016771	ENSMUSG00000022443	Myh9
ENSMUSP00000016901	ENSMUSG00000016757	Ttll12
ENSMUSP00000017153	ENSMUSG00000017009	Sdc4
ENSMUSP00000017188	ENSMUSG00000060147	Serpinb6a
ENSMUSP00000017332	ENSMUSG00000017188	Coa3
ENSMUSP00000017365	ENSMUSG00000017221	Psmd3
ENSMUSP00000017408	ENSMUSG00000017264	Exosc10
ENSMUSP00000017430	ENSMUSG00000017286	Glod4
ENSMUSP00000017435	ENSMUSG00000017291	Taok1
ENSMUSP00000017488	ENSMUSG00000017344	Vtn
ENSMUSP00000017548	ENSMUSG00000017404	Rpl19
ENSMUSP00000017572	ENSMUSG00000017428	Psmd11
ENSMUSP00000017597	ENSMUSG00000017453	Pipox
ENSMUSP00000017604	ENSMUSG00000006519	Cyba
ENSMUSP00000017622	ENSMUSG00000017478	Zc3h18
ENSMUSP00000017637	ENSMUSG00000017493	Igfbp4
ENSMUSP00000017783	ENSMUSG00000017639	Rab11fip4
ENSMUSP00000017841	ENSMUSG00000017697	Ada
ENSMUSP00000017867	ENSMUSG00000017723	Wfdc2
ENSMUSP00000017900	ENSMUSG00000017756	Slc12a7
ENSMUSP00000017920	ENSMUSG00000017776	Crk
ENSMUSP00000017946	ENSMUSG00000017802	Retreg3
ENSMUSP00000017975	ENSMUSG00000017831	Rab5a
ENSMUSP00000018012	ENSMUSG00000017868	Sgk2
ENSMUSP00000018094	ENSMUSG00000017950	Hnf4a
ENSMUSP00000018186	ENSMUSG00000018042	Cyb5r3
ENSMUSP00000018246	ENSMUSG00000018102	H2bc4
ENSMUSP00000018430	ENSMUSG00000018286	Psmb6
ENSMUSP00000018431	ENSMUSG00000018287	Spag7
ENSMUSP00000018437	ENSMUSG00000018293	Pfn1
ENSMUSP00000018470	ENSMUSG00000018326	Ywhab
ENSMUSP00000018476	ENSMUSG00000022329	Stk3
ENSMUSP00000018561	ENSMUSG00000018417	Myo1b
ENSMUSP00000018568	ENSMUSG00000020537	Drg2
ENSMUSP00000018645	ENSMUSG00000018501	Ncor1
ENSMUSP00000018653	ENSMUSG00000018509	Cenpv
ENSMUSP00000018698	ENSMUSG00000018554	Ybx2
ENSMUSP00000018710	ENSMUSG00000018566	Slc2a4
ENSMUSP00000018727	ENSMUSG00000018583	G3bp1
ENSMUSP00000018744	ENSMUSG00000020534	Shmt1
ENSMUSP00000018755	ENSMUSG00000020388	Pdlim4
ENSMUSP00000018803	ENSMUSG00000018659	Pnpo
ENSMUSP00000018805	ENSMUSG00000018661	Cog1
ENSMUSP00000018841	ENSMUSG00000018697	Aatf
ENSMUSP00000018851	ENSMUSG00000018707	Dync1h1
ENSMUSP00000018875	ENSMUSG00000035152	Ap2b1
ENSMUSP00000018880	ENSMUSG00000018736	Ndel1
ENSMUSP00000018905	ENSMUSG00000018761	Mpdu1
ENSMUSP00000018909	ENSMUSG00000018765	Fxr2
ENSMUSP00000018963	ENSMUSG00000018819	Lsp1
ENSMUSP00000018992	ENSMUSG00000018848	Rars
ENSMUSP00000018993	ENSMUSG00000018849	Wwc1
ENSMUSP00000019026	ENSMUSG00000018882	Mrpl45
ENSMUSP00000019044	ENSMUSG00000018900	Slc22a5
ENSMUSP00000019050	ENSMUSG00000018906	P4ha2
ENSMUSP00000019076	ENSMUSG00000018932	Map2k3
ENSMUSP00000019109	ENSMUSG00000018965	Ywhah
ENSMUSP00000019118	ENSMUSG00000018974	Sart3
ENSMUSP00000019135	ENSMUSG00000020740	Gga3
ENSMUSP00000019198	ENSMUSG00000019054	Fis1
ENSMUSP00000019220	ENSMUSG00000030374	Strn4
ENSMUSP00000019226	ENSMUSG00000019082	Slc25a22
ENSMUSP00000019268	ENSMUSG00000019124	Scrn1
ENSMUSP00000019323	ENSMUSG00000019179	Mdh2
ENSMUSP00000019354	ENSMUSG00000019210	Atp6v1e1
ENSMUSP00000019405	ENSMUSG00000019261	Map1s
ENSMUSP00000019422	ENSMUSG00000019278	Dpep1
ENSMUSP00000019441	ENSMUSG00000019297	Nop9
ENSMUSP00000019456	ENSMUSG00000019312	Grb7
ENSMUSP00000019469	ENSMUSG00000078650	G6pc
ENSMUSP00000019470	ENSMUSG00000078652	Psme3
ENSMUSP00000019517	ENSMUSG00000019373	Cops3
ENSMUSP00000019577	ENSMUSG00000019433	Gipc1
ENSMUSP00000019615	ENSMUSG00000019471	Cdc37
ENSMUSP00000019638	ENSMUSG00000019494	Cops6
ENSMUSP00000019679	ENSMUSG00000002343	Armc6
ENSMUSP00000019701	ENSMUSG00000031383	Dusp9
ENSMUSP00000019721	ENSMUSG00000019577	Pdk4
ENSMUSP00000019722	ENSMUSG00000019578	Ubxn6
ENSMUSP00000019723	ENSMUSG00000019579	Mydgf
ENSMUSP00000019726	ENSMUSG00000024197	Plin3
ENSMUSP00000019803	ENSMUSG00000019659	Ccdc12
ENSMUSP00000019862	ENSMUSG00000019718	L3hypdh
ENSMUSP00000019882	ENSMUSG00000019738	Polr2i
ENSMUSP00000019896	ENSMUSG00000019762	Iyd
ENSMUSP00000019911	ENSMUSG00000019777	Hdac2
ENSMUSP00000019917	ENSMUSG00000019782	Rwdd1
ENSMUSP00000019927	ENSMUSG00000019792	Trmt11
ENSMUSP00000019937	ENSMUSG00000019802	Sec63
ENSMUSP00000019939	ENSMUSG00000019804	Snx3
ENSMUSP00000019944	ENSMUSG00000019808	Adat2
ENSMUSP00000019977	ENSMUSG00000063428	Ddo
ENSMUSP00000019982	ENSMUSG00000019837	Gtf3c6
ENSMUSP00000019992	ENSMUSG00000019846	Lama4
ENSMUSP00000020004	ENSMUSG00000019857	Asf1a
ENSMUSP00000020012	ENSMUSG00000019863	Qrsl1
ENSMUSP00000020022	ENSMUSG00000019872	Smpdl3a
ENSMUSP00000020034	ENSMUSG00000019883	Echdc1
ENSMUSP00000020057	ENSMUSG00000019906	Lin7a
ENSMUSP00000020107	ENSMUSG00000019943	Atp2b1
ENSMUSP00000020112	ENSMUSG00000019951	Uhrf1bp1l
ENSMUSP00000020123	ENSMUSG00000019961	Tmpo
ENSMUSP00000020163	ENSMUSG00000019988	Nedd1
ENSMUSP00000020169	ENSMUSG00000019989	Enpp3
ENSMUSP00000020182	ENSMUSG00000020003	Pex7
ENSMUSP00000020203	ENSMUSG00000020018	Snrpf
ENSMUSP00000020204	ENSMUSG00000020019	Ntn4
ENSMUSP00000020217	ENSMUSG00000020029	Nudt4
ENSMUSP00000020238	ENSMUSG00000020048	Hsp90b1
ENSMUSP00000020241	ENSMUSG00000020051	Pah
ENSMUSP00000020248	ENSMUSG00000020056	Washc3
ENSMUSP00000020255	ENSMUSG00000020062	Slc5a8
ENSMUSP00000020262	ENSMUSG00000020072	Pbld2
ENSMUSP00000020263	ENSMUSG00000020069	Hnrnph3
ENSMUSP00000020266	ENSMUSG00000112129	Pbld1
ENSMUSP00000020268	ENSMUSG00000020074	Ccar1
ENSMUSP00000020273	ENSMUSG00000020079	Supv3l1
ENSMUSP00000020284	ENSMUSG00000020087	Tysnd1
ENSMUSP00000020285	ENSMUSG00000020088	Sar1a
ENSMUSP00000020286	ENSMUSG00000020089	Ppa1
ENSMUSP00000020298	ENSMUSG00000020098	Pcbd1
ENSMUSP00000020311	ENSMUSG00000020111	Micu1
ENSMUSP00000020312	ENSMUSG00000009647	Mcu
ENSMUSP00000020315	ENSMUSG00000020114	Cand1
ENSMUSP00000020329	ENSMUSG00000020122	Egfr
ENSMUSP00000020339	ENSMUSG00000020130	Tbc1d15
ENSMUSP00000020343	ENSMUSG00000020132	Rab21
ENSMUSP00000020359	ENSMUSG00000020150	Gamt
ENSMUSP00000020361	ENSMUSG00000020153	Ndufs7
ENSMUSP00000020397	ENSMUSG00000020180	Snrpd3
ENSMUSP00000020399	ENSMUSG00000020183	Cpm
ENSMUSP00000020403	ENSMUSG00000020186	Csrp2
ENSMUSP00000020420	ENSMUSG00000020198	Ap3d1
ENSMUSP00000020440	ENSMUSG00000020219	Timm13
ENSMUSP00000020463	ENSMUSG00000020238	Ncln
ENSMUSP00000020493	ENSMUSG00000020260	Pofut2
ENSMUSP00000020497	ENSMUSG00000020256	Aldh1l2
ENSMUSP00000020500	ENSMUSG00000020263	Appl2
ENSMUSP00000020504	ENSMUSG00000020267	Hint1
ENSMUSP00000020522	ENSMUSG00000020277	Pfkl
ENSMUSP00000020524	ENSMUSG00000020282	Rhbdf1
ENSMUSP00000020538	ENSMUSG00000020290	Xpo1
ENSMUSP00000020543	ENSMUSG00000020300	Cpeb4
ENSMUSP00000020578	ENSMUSG00000020328	Nudcd2
ENSMUSP00000020580	ENSMUSG00000020329	Polrmt
ENSMUSP00000020625	ENSMUSG00000020359	Phykpl
ENSMUSP00000020630	ENSMUSG00000020361	Hspa4
ENSMUSP00000020634	ENSMUSG00000020366	Mapk9
ENSMUSP00000020640	ENSMUSG00000020372	Rack1
ENSMUSP00000020643	ENSMUSG00000020375	Rufy1
ENSMUSP00000020649	ENSMUSG00000020380	Rad50
ENSMUSP00000020653	ENSMUSG00000020386	Sar1b
ENSMUSP00000020673	ENSMUSG00000020402	Vdac1
ENSMUSP00000020717	ENSMUSG00000020440	Arf5
ENSMUSP00000020741	ENSMUSG00000020457	Drg1
ENSMUSP00000020749	ENSMUSG00000020459	Mtif2
ENSMUSP00000020756	ENSMUSG00000020464	Pnpt1
ENSMUSP00000020759	ENSMUSG00000020467	Efemp1
ENSMUSP00000020768	ENSMUSG00000020475	Pgam2
ENSMUSP00000020769	ENSMUSG00000020476	Dbnl
ENSMUSP00000020820	ENSMUSG00000020514	Mrpl22
ENSMUSP00000020831	ENSMUSG00000020523	Fam114a2
ENSMUSP00000020849	ENSMUSG00000020541	Tom1l1
ENSMUSP00000020856	ENSMUSG00000020547	Bzw2
ENSMUSP00000020864	ENSMUSG00000020553	Pctp
ENSMUSP00000020886	ENSMUSG00000020572	Nampt
ENSMUSP00000020927	ENSMUSG00000020605	Hs1bp3
ENSMUSP00000020930	ENSMUSG00000020611	Gna13
ENSMUSP00000020947	ENSMUSG00000020621	Rdh14
ENSMUSP00000020949	ENSMUSG00000020623	Map2k6
ENSMUSP00000020957	ENSMUSG00000020629	Adi1
ENSMUSP00000020969	ENSMUSG00000020638	Cmpk2
ENSMUSP00000021001	ENSMUSG00000020671	Rab10
ENSMUSP00000021018	ENSMUSG00000020680	Taf15
ENSMUSP00000021039	ENSMUSG00000020697	Lig3
ENSMUSP00000021040	ENSMUSG00000020698	Cct6b
ENSMUSP00000021046	ENSMUSG00000020705	Ddx42
ENSMUSP00000021048	ENSMUSG00000020706	Ftsj3
ENSMUSP00000021049	ENSMUSG00000020708	Psmc5
ENSMUSP00000021050	ENSMUSG00000020709	Adap2
ENSMUSP00000021052	ENSMUSG00000078619	Smarcd2
ENSMUSP00000021062	ENSMUSG00000020719	Ddx5
ENSMUSP00000021063	ENSMUSG00000020720	Psmd12
ENSMUSP00000021077	ENSMUSG00000020733	Slc9a3r1
ENSMUSP00000021078	ENSMUSG00000018861	Fdxr
ENSMUSP00000021082	ENSMUSG00000020736	Nt5c
ENSMUSP00000021085	ENSMUSG00000020739	Nup85
ENSMUSP00000021090	ENSMUSG00000059923	Grb2
ENSMUSP00000021091	ENSMUSG00000020745	Pafah1b1
ENSMUSP00000021114	ENSMUSG00000020766	Galk1
ENSMUSP00000021119	ENSMUSG00000020774	Aspa
ENSMUSP00000021120	ENSMUSG00000020773	Trim47
ENSMUSP00000021133	ENSMUSG00000020780	Srp68
ENSMUSP00000021135	ENSMUSG00000020783	Ncbp3
ENSMUSP00000021147	ENSMUSG00000020792	Exoc7
ENSMUSP00000021148	ENSMUSG00000020794	Ube2g1
ENSMUSP00000021158	ENSMUSG00000020803	Txndc17
ENSMUSP00000021166	ENSMUSG00000020810	Cygb
ENSMUSP00000021170	ENSMUSG00000020814	Mxra7
ENSMUSP00000021183	ENSMUSG00000020832	Eral1
ENSMUSP00000021197	ENSMUSG00000020840	Blmh
ENSMUSP00000021201	ENSMUSG00000020841	Cpd
ENSMUSP00000021203	ENSMUSG00000020843	Timm22
ENSMUSP00000021207	ENSMUSG00000020846	Rflnb
ENSMUSP00000021226	ENSMUSG00000020863	Luc7l3
ENSMUSP00000021239	ENSMUSG00000020869	Lrrc59
ENSMUSP00000021249	ENSMUSG00000020877	Scrn2
ENSMUSP00000021282	ENSMUSG00000020899	Pfas
ENSMUSP00000021285	ENSMUSG00000020903	Stx8
ENSMUSP00000021297	ENSMUSG00000020922	Lsm12
ENSMUSP00000021306	ENSMUSG00000020929	Eftud2
ENSMUSP00000021314	ENSMUSG00000020936	Nmt1
ENSMUSP00000021332	ENSMUSG00000020949	Fkbp3
ENSMUSP00000021335	ENSMUSG00000020952	Scfd1
ENSMUSP00000021339	ENSMUSG00000020956	Dtd2
ENSMUSP00000021345	ENSMUSG00000020962	Gtf2a1
ENSMUSP00000021347	ENSMUSG00000020964	Sel1l
ENSMUSP00000021370	ENSMUSG00000020988	L2hgdh
ENSMUSP00000021375	ENSMUSG00000020986	Sec23a
ENSMUSP00000021380	ENSMUSG00000020993	Trappc6b
ENSMUSP00000021381	ENSMUSG00000020994	Pnn
ENSMUSP00000021390	ENSMUSG00000021003	Galc
ENSMUSP00000021412	ENSMUSG00000021024	Psma6
ENSMUSP00000021425	ENSMUSG00000021037	Ahsa1
ENSMUSP00000021428	ENSMUSG00000021039	Snw1
ENSMUSP00000021443	ENSMUSG00000021048	Mthfd1
ENSMUSP00000021447	ENSMUSG00000021051	Ppp2r5e
ENSMUSP00000021450	ENSMUSG00000021054	Sgpp1
ENSMUSP00000021458	ENSMUSG00000021061	Sptb
ENSMUSP00000021471	ENSMUSG00000021072	Tmx1
ENSMUSP00000021479	ENSMUSG00000021076	Actr10
ENSMUSP00000021486	ENSMUSG00000021079	Timm9
ENSMUSP00000021506	ENSMUSG00000021091	Serpina3n
ENSMUSP00000021514	ENSMUSG00000021096	Ppm1a
ENSMUSP00000021523	ENSMUSG00000021103	Mnat1
ENSMUSP00000021536	ENSMUSG00000021114	Atp6v1d
ENSMUSP00000021547	ENSMUSG00000066440	Zfyve26
ENSMUSP00000021550	ENSMUSG00000021125	Arg2
ENSMUSP00000021572	ENSMUSG00000021147	Wdr37
ENSMUSP00000021595	ENSMUSG00000021178	Psmc1
ENSMUSP00000021605	ENSMUSG00000021188	Trip11
ENSMUSP00000021607	ENSMUSG00000021190	Lgmn
ENSMUSP00000021628	ENSMUSG00000021207	Akr1c21
ENSMUSP00000021634	ENSMUSG00000021213	Akr1c13
ENSMUSP00000021635	ENSMUSG00000021214	Akr1c18
ENSMUSP00000021649	ENSMUSG00000021226	Acot2
ENSMUSP00000021652	ENSMUSG00000052392	Acot4
ENSMUSP00000021653	ENSMUSG00000021228	Acot3
ENSMUSP00000021661	ENSMUSG00000021235	Coq6
ENSMUSP00000021667	ENSMUSG00000021241	Isca2
ENSMUSP00000021668	ENSMUSG00000021242	Npc2
ENSMUSP00000021670	ENSMUSG00000021244	Ylpm1
ENSMUSP00000021692	ENSMUSG00000021264	Yy1
ENSMUSP00000021707	ENSMUSG00000021278	Amn
ENSMUSP00000021719	ENSMUSG00000021290	Atp5mpl
ENSMUSP00000021757	ENSMUSG00000021322	Aoah
ENSMUSP00000021773	ENSMUSG00000021340	Gpld1
ENSMUSP00000021790	ENSMUSG00000021361	Tmem14c
ENSMUSP00000021800	ENSMUSG00000021371	Mcur1
ENSMUSP00000021803	ENSMUSG00000021374	Nup153
ENSMUSP00000021806	ENSMUSG00000021376	Tpmt
ENSMUSP00000021807	ENSMUSG00000021377	Dek
ENSMUSP00000021820	ENSMUSG00000021388	Aspn
ENSMUSP00000021822	ENSMUSG00000021390	Ogn
ENSMUSP00000021832	ENSMUSG00000021400	Wrnip1
ENSMUSP00000021844	ENSMUSG00000021408	Ripk1
ENSMUSP00000021853	ENSMUSG00000021416	Eci3
ENSMUSP00000021864	ENSMUSG00000021427	Ssr1
ENSMUSP00000021907	ENSMUSG00000021456	Fbp2
ENSMUSP00000021913	ENSMUSG00000021460	Auh
ENSMUSP00000021929	ENSMUSG00000021476	Habp4
ENSMUSP00000021930	ENSMUSG00000021474	Sfxn1
ENSMUSP00000021940	ENSMUSG00000021484	Lman2
ENSMUSP00000021948	ENSMUSG00000021492	F12
ENSMUSP00000021950	ENSMUSG00000034675	Dbn1
ENSMUSP00000021958	ENSMUSG00000021496	Pcbd2
ENSMUSP00000021993	ENSMUSG00000021520	Uqcrb
ENSMUSP00000022032	ENSMUSG00000021550	2210016F16Rik
ENSMUSP00000022038	ENSMUSG00000021555	Naa35
ENSMUSP00000022048	ENSMUSG00000021565	Slc6a19
ENSMUSP00000022060	ENSMUSG00000021576	Pdcd6
ENSMUSP00000022062	ENSMUSG00000021577	Sdha
ENSMUSP00000022063	ENSMUSG00000021578	Ccdc127
ENSMUSP00000022097	ENSMUSG00000021606	Ndufs6
ENSMUSP00000022120	ENSMUSG00000021620	Acot12
ENSMUSP00000022140	ENSMUSG00000021638	Ocln
ENSMUSP00000022148	ENSMUSG00000021646	Mccc2
ENSMUSP00000022153	ENSMUSG00000021650	Ptcd2
ENSMUSP00000022163	ENSMUSG00000021660	Btf3
ENSMUSP00000022169	ENSMUSG00000021665	Hexb
ENSMUSP00000022196	ENSMUSG00000021686	Ap3b1
ENSMUSP00000022197	ENSMUSG00000021687	Scamp1
ENSMUSP00000022213	ENSMUSG00000021702	Thbs4
ENSMUSP00000022217	ENSMUSG00000021706	Zfyve16
ENSMUSP00000022218	ENSMUSG00000021707	Dhfr
ENSMUSP00000022225	ENSMUSG00000021712	Trim23
ENSMUSP00000022226	ENSMUSG00000021713	Ppwd1
ENSMUSP00000022242	ENSMUSG00000021728	Emb
ENSMUSP00000022245	ENSMUSG00000021731	Mrps30
ENSMUSP00000022256	ENSMUSG00000021737	Psmd6
ENSMUSP00000022268	ENSMUSG00000021748	Pdhb
ENSMUSP00000022271	ENSMUSG00000021751	Acox2
ENSMUSP00000022272	ENSMUSG00000021752	Kctd6
ENSMUSP00000022281	ENSMUSG00000016018	Mtrex
ENSMUSP00000022286	ENSMUSG00000021764	Ndufs4
ENSMUSP00000022293	ENSMUSG00000021771	Vdac2
ENSMUSP00000022310	ENSMUSG00000021785	Ngly1
ENSMUSP00000022322	ENSMUSG00000021794	Glud1
ENSMUSP00000022327	ENSMUSG00000021798	Ldb3
ENSMUSP00000022340	ENSMUSG00000021806	Nid2
ENSMUSP00000022341	ENSMUSG00000021807	Rtraf
ENSMUSP00000022343	ENSMUSG00000021809	Nudt13
ENSMUSP00000022345	ENSMUSG00000021811	Dnajc9
ENSMUSP00000022368	ENSMUSG00000021822	Plau
ENSMUSP00000022369	ENSMUSG00000021823	Vcl
ENSMUSP00000022378	ENSMUSG00000021831	Ero1a
ENSMUSP00000022380	ENSMUSG00000021832	Psmc6
ENSMUSP00000022416	ENSMUSG00000021866	Anxa11
ENSMUSP00000022419	ENSMUSG00000021868	Ppif
ENSMUSP00000022429	ENSMUSG00000021877	Arf4
ENSMUSP00000022437	ENSMUSG00000021884	Hacl1
ENSMUSP00000022461	ENSMUSG00000021905	Dph3
ENSMUSP00000022462	ENSMUSG00000021906	Oxnad1
ENSMUSP00000022469	ENSMUSG00000021910	Nisch
ENSMUSP00000022496	ENSMUSG00000021929	Kpna3
ENSMUSP00000022497	ENSMUSG00000021930	Spryd7
ENSMUSP00000022507	ENSMUSG00000021938	Pspc1
ENSMUSP00000022517	ENSMUSG00000021947	Cryl1
ENSMUSP00000022521	ENSMUSG00000021948	Prkcd
ENSMUSP00000022529	ENSMUSG00000021957	Tkt
ENSMUSP00000022535	ENSMUSG00000021962	Dcp1a
ENSMUSP00000022538	ENSMUSG00000021967	Mrpl57
ENSMUSP00000022553	ENSMUSG00000021981	Cab39l
ENSMUSP00000022601	ENSMUSG00000022023	Wbp4
ENSMUSP00000022609	ENSMUSG00000022031	Elp3
ENSMUSP00000022614	ENSMUSG00000022035	Ccdc25
ENSMUSP00000022616	ENSMUSG00000022037	Clu
ENSMUSP00000022629	ENSMUSG00000022048	Dpysl2
ENSMUSP00000022680	ENSMUSG00000022089	Bin3
ENSMUSP00000022681	ENSMUSG00000022090	Pdlim2
ENSMUSP00000022682	ENSMUSG00000022091	Sorbs3
ENSMUSP00000022694	ENSMUSG00000022099	Dmtn
ENSMUSP00000022704	ENSMUSG00000022108	Itm2b
ENSMUSP00000022705	ENSMUSG00000022109	Med4
ENSMUSP00000022734	ENSMUSG00000022136	Dnajc3
ENSMUSP00000022765	ENSMUSG00000022159	Rab2b
ENSMUSP00000022766	ENSMUSG00000016831	Tox4
ENSMUSP00000022781	ENSMUSG00000022174	Dad1
ENSMUSP00000022787	ENSMUSG00000022180	Slc7a8
ENSMUSP00000022803	ENSMUSG00000022193	Psmb5
ENSMUSP00000022821	ENSMUSG00000022210	Dhrs4
ENSMUSP00000022828	ENSMUSG00000022217	Emc9
ENSMUSP00000022831	ENSMUSG00000047153	Khnyn
ENSMUSP00000022842	ENSMUSG00000022234	Cct5
ENSMUSP00000022849	ENSMUSG00000022241	Tars
ENSMUSP00000022858	ENSMUSG00000089678	Agxt2
ENSMUSP00000022861	ENSMUSG00000072664	Ugt3a1
ENSMUSP00000022865	ENSMUSG00000022255	Mtdh
ENSMUSP00000022904	ENSMUSG00000022295	Atp6v1c1
ENSMUSP00000022925	ENSMUSG00000022312	Eif3h
ENSMUSP00000022927	ENSMUSG00000022314	Rad21
ENSMUSP00000022946	ENSMUSG00000022323	Rida
ENSMUSP00000022960	ENSMUSG00000022336	Eif3e
ENSMUSP00000022962	ENSMUSG00000022337	Emc2
ENSMUSP00000022976	ENSMUSG00000022350	Washc5
ENSMUSP00000022980	ENSMUSG00000022354	Ndufb9
ENSMUSP00000022993	ENSMUSG00000022365	Derl1
ENSMUSP00000023019	ENSMUSG00000022386	Trmu
ENSMUSP00000023043	ENSMUSG00000022407	Adsl
ENSMUSP00000023053	ENSMUSG00000022371	Col14a1
ENSMUSP00000023062	ENSMUSG00000022427	Tomm22
ENSMUSP00000023071	ENSMUSG00000022437	Samm50
ENSMUSP00000023072	ENSMUSG00000022438	Parvb
ENSMUSP00000023083	ENSMUSG00000061740	Cyp2d22
ENSMUSP00000023085	ENSMUSG00000022450	Ndufa6
ENSMUSP00000023087	ENSMUSG00000022451	Twf1
ENSMUSP00000023088	ENSMUSG00000022453	Naga
ENSMUSP00000023104	ENSMUSG00000022466	Rpap3
ENSMUSP00000023116	ENSMUSG00000022477	Aco2
ENSMUSP00000023117	ENSMUSG00000061360	Phf5a
ENSMUSP00000023119	ENSMUSG00000022479	Vdr
ENSMUSP00000023133	ENSMUSG00000022490	Ppp1r1a
ENSMUSP00000023146	ENSMUSG00000022503	Nubp1
ENSMUSP00000023159	ENSMUSG00000022517	Mgrn1
ENSMUSP00000023165	ENSMUSG00000022521	Crebbp
ENSMUSP00000023191	ENSMUSG00000022540	Rogdi
ENSMUSP00000023210	ENSMUSG00000022551	Cyc1
ENSMUSP00000023214	ENSMUSG00000022555	Dgat1
ENSMUSP00000023217	ENSMUSG00000022557	Bop1
ENSMUSP00000023222	ENSMUSG00000022562	Oplah
ENSMUSP00000023226	ENSMUSG00000022565	Plec
ENSMUSP00000023231	ENSMUSG00000022570	Gfus
ENSMUSP00000023237	ENSMUSG00000022574	Naprt
ENSMUSP00000023269	ENSMUSG00000098274	Rpl24
ENSMUSP00000023270	ENSMUSG00000022604	Cep97
ENSMUSP00000023282	ENSMUSG00000022613	Miox
ENSMUSP00000023289	ENSMUSG00000022617	Chkb
ENSMUSP00000023312	ENSMUSG00000022636	Alcam
ENSMUSP00000023334	ENSMUSG00000022656	Nectin3
ENSMUSP00000023343	ENSMUSG00000022663	Atg3
ENSMUSP00000023361	ENSMUSG00000022680	Pdxdc1
ENSMUSP00000023391	ENSMUSG00000022706	Mrpl40
ENSMUSP00000023432	ENSMUSG00000022751	Nit2
ENSMUSP00000023449	ENSMUSG00000022765	Snap29
ENSMUSP00000023467	ENSMUSG00000022781	Pak2
ENSMUSP00000023477	ENSMUSG00000022789	Dnm1l
ENSMUSP00000023487	ENSMUSG00000022799	Arhgap31
ENSMUSP00000023491	ENSMUSG00000022801	Lrch3
ENSMUSP00000023502	ENSMUSG00000022808	Snx4
ENSMUSP00000023510	ENSMUSG00000022814	Umps
ENSMUSP00000023514	ENSMUSG00000022820	Ndufb4
ENSMUSP00000023525	ENSMUSG00000022828	Gtf2e1
ENSMUSP00000023531	ENSMUSG00000022831	Hcls1
ENSMUSP00000023538	ENSMUSG00000022836	Mylk
ENSMUSP00000023550	ENSMUSG00000022844	Pdia5
ENSMUSP00000023559	ENSMUSG00000022853	Ehhadh
ENSMUSP00000023572	ENSMUSG00000022865	Cxadr
ENSMUSP00000023583	ENSMUSG00000022868	Ahsg
ENSMUSP00000023589	ENSMUSG00000022875	Kng1
ENSMUSP00000023590	ENSMUSG00000022877	Hrg
ENSMUSP00000023593	ENSMUSG00000022878	Adipoq
ENSMUSP00000023599	ENSMUSG00000022884	Eif4a2
ENSMUSP00000023615	ENSMUSG00000022898	Vps26c
ENSMUSP00000023616	ENSMUSG00000022899	Slc15a2
ENSMUSP00000023630	ENSMUSG00000022913	Psmg1
ENSMUSP00000023677	ENSMUSG00000022956	Atp5o
ENSMUSP00000023707	ENSMUSG00000022982	Sod1
ENSMUSP00000023709	ENSMUSG00000061527	Krt5
ENSMUSP00000023752	ENSMUSG00000023013	Aqp2
ENSMUSP00000023760	ENSMUSG00000023019	Gpd1
ENSMUSP00000023761	ENSMUSG00000023020	Cox14
ENSMUSP00000023803	ENSMUSG00000023043	Krt18
ENSMUSP00000023805	ENSMUSG00000023044	Csad
ENSMUSP00000023818	ENSMUSG00000023055	Calcoco1
ENSMUSP00000023826	ENSMUSG00000023064	Sncg
ENSMUSP00000023832	ENSMUSG00000023070	Rgn
ENSMUSP00000023851	ENSMUSG00000023089	Ndufa5
ENSMUSP00000023856	ENSMUSG00000023094	Msrb2
ENSMUSP00000023869	ENSMUSG00000023106	Denr
ENSMUSP00000023873	ENSMUSG00000023110	Prmt5
ENSMUSP00000023882	ENSMUSG00000023118	Sympk
ENSMUSP00000023886	ENSMUSG00000023122	Sult1c2
ENSMUSP00000023918	ENSMUSG00000023150	Ivns1abp
ENSMUSP00000023934	ENSMUSG00000052305	Hbb-bs
ENSMUSP00000023952	ENSMUSG00000049382	Krt8
ENSMUSP00000023994	ENSMUSG00000023224	Serping1
ENSMUSP00000024031	ENSMUSG00000023262	Acy1
ENSMUSP00000024042	ENSMUSG00000023272	Creld2
ENSMUSP00000024119	ENSMUSG00000023348	Trip6
ENSMUSP00000024486	ENSMUSG00000023723	Mrps23
ENSMUSP00000024596	ENSMUSG00000023829	Slc22a1
ENSMUSP00000024599	ENSMUSG00000023830	Igf2r
ENSMUSP00000024707	ENSMUSG00000023914	Mep1a
ENSMUSP00000024708	ENSMUSG00000023915	Tnfrsf21
ENSMUSP00000024709	ENSMUSG00000061665	Cd2ap
ENSMUSP00000024727	ENSMUSG00000023932	Cdc5l
ENSMUSP00000024733	ENSMUSG00000023938	Aars2
ENSMUSP00000024739	ENSMUSG00000023944	Hsp90ab1
ENSMUSP00000024757	ENSMUSG00000023961	Enpp4
ENSMUSP00000024763	ENSMUSG00000023967	Mrps18a
ENSMUSP00000024802	ENSMUSG00000024007	Ppil1
ENSMUSP00000024816	ENSMUSG00000024019	Cmtr1
ENSMUSP00000024860	ENSMUSG00000024065	Ehd3
ENSMUSP00000024866	ENSMUSG00000024066	Xdh
ENSMUSP00000024869	ENSMUSG00000024068	Spast
ENSMUSP00000024887	ENSMUSG00000024082	Ndufaf7
ENSMUSP00000024888	ENSMUSG00000024083	Pja2
ENSMUSP00000024897	ENSMUSG00000024091	Vapa
ENSMUSP00000024932	ENSMUSG00000024121	Atp6v0c
ENSMUSP00000024944	ENSMUSG00000024131	Slc3a1
ENSMUSP00000024978	ENSMUSG00000073435	Nme3
ENSMUSP00000024988	ENSMUSG00000024164	C3
ENSMUSP00000025014	ENSMUSG00000024181	Mrpl28
ENSMUSP00000025027	ENSMUSG00000024194	Cuta
ENSMUSP00000025045	ENSMUSG00000024208	Uqcc2
ENSMUSP00000025058	ENSMUSG00000024219	Anks1
ENSMUSP00000025065	ENSMUSG00000024228	Nudt12
ENSMUSP00000025077	ENSMUSG00000024234	Mtpap
ENSMUSP00000025081	ENSMUSG00000024238	Zeb1
ENSMUSP00000025083	ENSMUSG00000006740	Kif5b
ENSMUSP00000025106	ENSMUSG00000024258	Polr2d
ENSMUSP00000025127	ENSMUSG00000024277	Mapre2
ENSMUSP00000025137	ENSMUSG00000024287	Thoc1
ENSMUSP00000025161	ENSMUSG00000024308	Tapbp
ENSMUSP00000025166	ENSMUSG00000024304	Cdh2
ENSMUSP00000025178	ENSMUSG00000024319	Vps52
ENSMUSP00000025181	ENSMUSG00000061232	H2-K1
ENSMUSP00000025183	ENSMUSG00000024325	Ring1
ENSMUSP00000025193	ENSMUSG00000024335	Brd2
ENSMUSP00000025196	ENSMUSG00000024338	Psmb8
ENSMUSP00000025204	ENSMUSG00000024346	Pfdn1
ENSMUSP00000025212	ENSMUSG00000024354	Slc23a1
ENSMUSP00000025217	ENSMUSG00000024359	Hspa9
ENSMUSP00000025218	ENSMUSG00000024360	Etf1
ENSMUSP00000025236	ENSMUSG00000024378	Stard4
ENSMUSP00000025243	ENSMUSG00000024384	Iws1
ENSMUSP00000025246	ENSMUSG00000024387	Csnk2b
ENSMUSP00000025250	ENSMUSG00000024392	Bag6
ENSMUSP00000025253	ENSMUSG00000024393	Prrc2a
ENSMUSP00000025254	ENSMUSG00000024395	Lims2
ENSMUSP00000025264	ENSMUSG00000024400	Wdr33
ENSMUSP00000025270	ENSMUSG00000024404	Riok3
ENSMUSP00000025276	ENSMUSG00000024410	Rmc1
ENSMUSP00000025290	ENSMUSG00000024423	Impact
ENSMUSP00000025305	ENSMUSG00000024436	Mrps18b
ENSMUSP00000025337	ENSMUSG00000024456	Diaph1
ENSMUSP00000025357	ENSMUSG00000024480	Ap3s1
ENSMUSP00000025381	ENSMUSG00000024503	Spink1
ENSMUSP00000025385	ENSMUSG00000024507	Hsd17b4
ENSMUSP00000025403	ENSMUSG00000024525	Impa2
ENSMUSP00000025408	ENSMUSG00000024527	Afg3l2
ENSMUSP00000025418	ENSMUSG00000024537	Psmg2
ENSMUSP00000025419	ENSMUSG00000024538	Ppic
ENSMUSP00000025421	ENSMUSG00000079614	Seh1l
ENSMUSP00000025434	ENSMUSG00000024552	Slc14a2
ENSMUSP00000025439	ENSMUSG00000024556	Me2
ENSMUSP00000025444	ENSMUSG00000024560	Cxxc1
ENSMUSP00000025462	ENSMUSG00000024570	Rbfa
ENSMUSP00000025472	ENSMUSG00000024579	Pcyox1l
ENSMUSP00000025476	ENSMUSG00000024583	Txnl1
ENSMUSP00000025486	ENSMUSG00000024590	Lmnb1
ENSMUSP00000025490	ENSMUSG00000024594	Prrc1
ENSMUSP00000025503	ENSMUSG00000024601	Isoc1
ENSMUSP00000025506	ENSMUSG00000024604	Rbm22
ENSMUSP00000025515	ENSMUSG00000024614	Tmx3
ENSMUSP00000025541	ENSMUSG00000024639	Gnaq
ENSMUSP00000025542	ENSMUSG00000024640	Psat1
ENSMUSP00000025546	ENSMUSG00000024644	Cndp2
ENSMUSP00000025563	ENSMUSG00000024661	Fth1
ENSMUSP00000025590	ENSMUSG00000024687	Osbp
ENSMUSP00000025598	ENSMUSG00000024694	Keg1
ENSMUSP00000025617	ENSMUSG00000024712	Rfk
ENSMUSP00000025631	ENSMUSG00000024725	Ostf1
ENSMUSP00000025632	ENSMUSG00000024726	Carnmt1
ENSMUSP00000025642	ENSMUSG00000024735	Prpf19
ENSMUSP00000025649	ENSMUSG00000024740	Ddb1
ENSMUSP00000025656	ENSMUSG00000024747	Aldh1a7
ENSMUSP00000025666	ENSMUSG00000024757	Slc22a19
ENSMUSP00000025668	ENSMUSG00000024759	Atl3
ENSMUSP00000025675	ENSMUSG00000024764	Naa40
ENSMUSP00000025679	ENSMUSG00000024767	Otub1
ENSMUSP00000025681	ENSMUSG00000024769	Cdc42bpg
ENSMUSP00000025684	ENSMUSG00000024772	Ehd1
ENSMUSP00000025695	ENSMUSG00000024777	Ppp2r5b
ENSMUSP00000025696	ENSMUSG00000024782	Ak3
ENSMUSP00000025702	ENSMUSG00000024787	Snx15
ENSMUSP00000025707	ENSMUSG00000024792	Zfpl1
ENSMUSP00000025711	ENSMUSG00000024797	Vps51
ENSMUSP00000025714	ENSMUSG00000024800	Rpp30
ENSMUSP00000025728	ENSMUSG00000024816	Frmd8
ENSMUSP00000025732	ENSMUSG00000024818	Slc25a45
ENSMUSP00000025743	ENSMUSG00000024829	Mrpl21
ENSMUSP00000025774	ENSMUSG00000024853	Sf3b2
ENSMUSP00000025778	ENSMUSG00000024827	Gldc
ENSMUSP00000025797	ENSMUSG00000024863	Mbl2
ENSMUSP00000025815	ENSMUSG00000024878	Cbwd1
ENSMUSP00000025827	ENSMUSG00000024896	Minpp1
ENSMUSP00000025831	ENSMUSG00000052085	Dock8
ENSMUSP00000025833	ENSMUSG00000024899	Papss2
ENSMUSP00000025835	ENSMUSG00000024900	Cpt1a
ENSMUSP00000025836	ENSMUSG00000024902	Mrpl11
ENSMUSP00000025851	ENSMUSG00000063904	Dpp3
ENSMUSP00000025867	ENSMUSG00000024927	Rela
ENSMUSP00000025875	ENSMUSG00000024935	Slc1a1
ENSMUSP00000025885	ENSMUSG00000079478	Znrd2
ENSMUSP00000025891	ENSMUSG00000024942	Capn1
ENSMUSP00000025893	ENSMUSG00000024944	Arl2
ENSMUSP00000025904	ENSMUSG00000024953	Prdx5
ENSMUSP00000025910	ENSMUSG00000024959	Bad
ENSMUSP00000025912	ENSMUSG00000024960	Plcb3
ENSMUSP00000025918	ENSMUSG00000024966	Stip1
ENSMUSP00000025930	ENSMUSG00000024974	Smc3
ENSMUSP00000025951	ENSMUSG00000024990	Rbp4
ENSMUSP00000025955	ENSMUSG00000024991	Eif3a
ENSMUSP00000025961	ENSMUSG00000024997	Prdx3
ENSMUSP00000025979	ENSMUSG00000025007	Aldh18a1
ENSMUSP00000025997	ENSMUSG00000025024	Smndc1
ENSMUSP00000026009	ENSMUSG00000025035	Arl3
ENSMUSP00000026011	ENSMUSG00000025036	Sfxn2
ENSMUSP00000026013	ENSMUSG00000025037	Maoa
ENSMUSP00000026027	ENSMUSG00000025049	Taf5
ENSMUSP00000026050	ENSMUSG00000025068	Gsto1
ENSMUSP00000026092	ENSMUSG00000025102	3110040N11Rik
ENSMUSP00000026094	ENSMUSG00000025104	Hdgfl3
ENSMUSP00000026122	ENSMUSG00000025130	P4hb
ENSMUSP00000026125	ENSMUSG00000025134	Alyref
ENSMUSP00000026126	ENSMUSG00000025133	Ints4
ENSMUSP00000026129	ENSMUSG00000025137	Pcyt2
ENSMUSP00000026135	ENSMUSG00000025142	Aspscr1
ENSMUSP00000026142	ENSMUSG00000025151	Maged1
ENSMUSP00000026144	ENSMUSG00000039450	Dcxr
ENSMUSP00000026148	ENSMUSG00000025150	Cbr2
ENSMUSP00000026173	ENSMUSG00000025173	Wdr45b
ENSMUSP00000026175	ENSMUSG00000025175	Fn3k
ENSMUSP00000026196	ENSMUSG00000025190	Got1
ENSMUSP00000026208	ENSMUSG00000025194	Abcc2
ENSMUSP00000026210	ENSMUSG00000025196	Cpn1
ENSMUSP00000026211	ENSMUSG00000025197	Cyp2c23
ENSMUSP00000026217	ENSMUSG00000025199	Chuk
ENSMUSP00000026222	ENSMUSG00000025204	Ndufb8
ENSMUSP00000026243	ENSMUSG00000025220	Oga
ENSMUSP00000026254	ENSMUSG00000025224	Gbf1
ENSMUSP00000026262	ENSMUSG00000025232	Hexa
ENSMUSP00000026269	ENSMUSG00000025239	Limd1
ENSMUSP00000026273	ENSMUSG00000025243	Slc6a20b
ENSMUSP00000026274	ENSMUSG00000025245	Lztfl1
ENSMUSP00000026289	ENSMUSG00000025260	Hsd17b10
ENSMUSP00000026292	ENSMUSG00000025261	Huwe1
ENSMUSP00000026295	ENSMUSG00000025264	Tsr2
ENSMUSP00000026324	ENSMUSG00000025287	Acot9
ENSMUSP00000026328	ENSMUSG00000025289	Prdx4
ENSMUSP00000026360	ENSMUSG00000025321	Itgb8
ENSMUSP00000026387	ENSMUSG00000025337	Sbds
ENSMUSP00000026390	ENSMUSG00000025340	Rabgef1
ENSMUSP00000026398	ENSMUSG00000025347	Mettl7b
ENSMUSP00000026420	ENSMUSG00000025362	Rps26
ENSMUSP00000026425	ENSMUSG00000025364	Pa2g4
ENSMUSP00000026427	ENSMUSG00000025366	Esyt1
ENSMUSP00000026428	ENSMUSG00000039824	Myl6b
ENSMUSP00000026434	ENSMUSG00000025371	Chmp6
ENSMUSP00000026459	ENSMUSG00000025393	Atp5b
ENSMUSP00000026469	ENSMUSG00000025402	Nab2
ENSMUSP00000026470	ENSMUSG00000025403	Shmt2
ENSMUSP00000026479	ENSMUSG00000025410	Dctn2
ENSMUSP00000026495	ENSMUSG00000025428	Atp5a1
ENSMUSP00000026506	ENSMUSG00000025439	Clns1a
ENSMUSP00000026537	ENSMUSG00000025464	Paox
ENSMUSP00000026538	ENSMUSG00000025465	Echs1
ENSMUSP00000026547	ENSMUSG00000025474	Tubgcp2
ENSMUSP00000026550	ENSMUSG00000025477	Inpp5a
ENSMUSP00000026552	ENSMUSG00000025479	Cyp2e1
ENSMUSP00000026558	ENSMUSG00000025485	Ric8a
ENSMUSP00000026560	ENSMUSG00000025487	Psmd13
ENSMUSP00000026572	ENSMUSG00000025499	Hras
ENSMUSP00000026576	ENSMUSG00000025503	Taldo1
ENSMUSP00000026577	ENSMUSG00000025504	Eps8l2
ENSMUSP00000026599	ENSMUSG00000025525	Apool
ENSMUSP00000026607	ENSMUSG00000025531	Chm
ENSMUSP00000026613	ENSMUSG00000025534	Gusb
ENSMUSP00000026624	ENSMUSG00000025544	Tm9sf2
ENSMUSP00000026625	ENSMUSG00000025545	Clybl
ENSMUSP00000026635	ENSMUSG00000025555	Farp1
ENSMUSP00000026666	ENSMUSG00000025579	Gaa
ENSMUSP00000026671	ENSMUSG00000025583	Rptor
ENSMUSP00000026672	ENSMUSG00000025584	Pde8a
ENSMUSP00000026698	ENSMUSG00000025608	Podxl
ENSMUSP00000026699	ENSMUSG00000025609	Mkln1
ENSMUSP00000026704	ENSMUSG00000025613	Cct8
ENSMUSP00000026710	ENSMUSG00000025616	Usp16
ENSMUSP00000026723	ENSMUSG00000025630	Hprt
ENSMUSP00000026735	ENSMUSG00000025645	Ccdc51
ENSMUSP00000026743	ENSMUSG00000025651	Uqcrc1
ENSMUSP00000026816	ENSMUSG00000025722	Wdr73
ENSMUSP00000026827	ENSMUSG00000025731	Mettl26
ENSMUSP00000026828	ENSMUSG00000025732	Mcrip2
ENSMUSP00000026839	ENSMUSG00000025742	Prps2
ENSMUSP00000026886	ENSMUSG00000025780	Itih5
ENSMUSP00000026890	ENSMUSG00000025784	Clec3b
ENSMUSP00000026899	ENSMUSG00000025792	Slc25a10
ENSMUSP00000026907	ENSMUSG00000109764	Klkb1
ENSMUSP00000026917	ENSMUSG00000025810	Nrp1
ENSMUSP00000026924	ENSMUSG00000025815	Dhtkd1
ENSMUSP00000026937	ENSMUSG00000025825	Iscu
ENSMUSP00000026976	ENSMUSG00000025858	Get4
ENSMUSP00000026989	ENSMUSG00000025871	4833439L19Rik
ENSMUSP00000026990	ENSMUSG00000025872	Thoc3
ENSMUSP00000027036	ENSMUSG00000025903	Lypla1
ENSMUSP00000027050	ENSMUSG00000025917	Cops5
ENSMUSP00000027053	ENSMUSG00000025921	Rdh10
ENSMUSP00000027067	ENSMUSG00000025934	Gsta3
ENSMUSP00000027071	ENSMUSG00000025937	Lactb2
ENSMUSP00000027103	ENSMUSG00000025962	Fastkd2
ENSMUSP00000027111	ENSMUSG00000025968	Ndufs1
ENSMUSP00000027114	ENSMUSG00000025971	Maip1
ENSMUSP00000027123	ENSMUSG00000025980	Hspd1
ENSMUSP00000027125	ENSMUSG00000025981	Coq10b
ENSMUSP00000027127	ENSMUSG00000025982	Sf3b1
ENSMUSP00000027144	ENSMUSG00000025991	Cps1
ENSMUSP00000027153	ENSMUSG00000026003	Acadl
ENSMUSP00000027186	ENSMUSG00000026028	Trak2
ENSMUSP00000027193	ENSMUSG00000026032	Ndufb3
ENSMUSP00000027247	ENSMUSG00000026078	Pdcl3
ENSMUSP00000027252	ENSMUSG00000026083	Eif5b
ENSMUSP00000027271	ENSMUSG00000026102	Inpp1
ENSMUSP00000027286	ENSMUSG00000026112	Coa5
ENSMUSP00000027339	ENSMUSG00000026155	Smap1
ENSMUSP00000027356	ENSMUSG00000026170	Cyp27a1
ENSMUSP00000027357	ENSMUSG00000026171	Rnf25
ENSMUSP00000027366	ENSMUSG00000026175	Vil1
ENSMUSP00000027373	ENSMUSG00000026181	Ppm1f
ENSMUSP00000027379	ENSMUSG00000026187	Xrcc5
ENSMUSP00000027381	ENSMUSG00000026189	Pecr
ENSMUSP00000027384	ENSMUSG00000026192	Atic
ENSMUSP00000027396	ENSMUSG00000026198	Abcb6
ENSMUSP00000027401	ENSMUSG00000026201	Stk16
ENSMUSP00000027409	ENSMUSG00000026208	Des
ENSMUSP00000027432	ENSMUSG00000026229	Psmd1
ENSMUSP00000027438	ENSMUSG00000026234	Ncl
ENSMUSP00000027444	ENSMUSG00000026239	Pde6d
ENSMUSP00000027464	ENSMUSG00000026248	Mrpl44
ENSMUSP00000027475	ENSMUSG00000048000	Gigyf2
ENSMUSP00000027478	ENSMUSG00000026260	Ndufa10
ENSMUSP00000027494	ENSMUSG00000026275	Ppp1r7
ENSMUSP00000027498	ENSMUSG00000026277	Stk25
ENSMUSP00000027502	ENSMUSG00000026280	Atg4b
ENSMUSP00000027503	ENSMUSG00000026281	Dtymk
ENSMUSP00000027512	ENSMUSG00000026289	Atg16l1
ENSMUSP00000027518	ENSMUSG00000026295	Spp2
ENSMUSP00000027532	ENSMUSG00000026307	Scly
ENSMUSP00000027534	ENSMUSG00000026309	Ilkap
ENSMUSP00000027592	ENSMUSG00000026353	Ubxn4
ENSMUSP00000027602	ENSMUSG00000026356	Dars
ENSMUSP00000027615	ENSMUSG00000026368	F13b
ENSMUSP00000027623	ENSMUSG00000026374	Tsn
ENSMUSP00000027629	ENSMUSG00000026380	Tfcp2l1
ENSMUSP00000027632	ENSMUSG00000026383	Epb41l5
ENSMUSP00000027643	ENSMUSG00000026394	Atp6v1g3
ENSMUSP00000027657	ENSMUSG00000026405	C4bp
ENSMUSP00000027675	ENSMUSG00000026417	Pigr
ENSMUSP00000027684	ENSMUSG00000026426	Arl8a
ENSMUSP00000027726	ENSMUSG00000026456	Cyb5r1
ENSMUSP00000027743	ENSMUSG00000026470	Stx6
ENSMUSP00000027752	ENSMUSG00000026478	Lamc1
ENSMUSP00000027766	ENSMUSG00000026489	Coq8a
ENSMUSP00000027768	ENSMUSG00000026491	Ahctf1
ENSMUSP00000027777	ENSMUSG00000026496	Parp1
ENSMUSP00000027780	ENSMUSG00000026499	Acbd3
ENSMUSP00000027797	ENSMUSG00000026516	Nvl
ENSMUSP00000027802	ENSMUSG00000026520	Pycr2
ENSMUSP00000027810	ENSMUSG00000026526	Fh1
ENSMUSP00000027817	ENSMUSG00000026532	Spta1
ENSMUSP00000027826	ENSMUSG00000026544	Dusp23
ENSMUSP00000027833	ENSMUSG00000026553	Copa
ENSMUSP00000027853	ENSMUSG00000026568	Mpc2
ENSMUSP00000027861	ENSMUSG00000026574	Dpt
ENSMUSP00000027863	ENSMUSG00000026576	Atp1b1
ENSMUSP00000027877	ENSMUSG00000026585	Kifap3
ENSMUSP00000027896	ENSMUSG00000026602	Nphs2
ENSMUSP00000027906	ENSMUSG00000026610	Esrrg
ENSMUSP00000027916	ENSMUSG00000026617	Bpnt1
ENSMUSP00000027921	ENSMUSG00000026618	Iars2
ENSMUSP00000027961	ENSMUSG00000109865	Hspa14
ENSMUSP00000027973	ENSMUSG00000026662	Sephs1
ENSMUSP00000027975	ENSMUSG00000026664	Phyh
ENSMUSP00000028004	ENSMUSG00000026687	Aldh9a1
ENSMUSP00000028005	ENSMUSG00000026688	Mgst3
ENSMUSP00000028014	ENSMUSG00000026692	Fmo4
ENSMUSP00000028017	ENSMUSG00000026694	Eef1aknmt
ENSMUSP00000028045	ENSMUSG00000026712	Mrc1
ENSMUSP00000028049	ENSMUSG00000026721	Rabgap1l
ENSMUSP00000028052	ENSMUSG00000026721	Rabgap1l
ENSMUSP00000028059	ENSMUSG00000026727	Rsu1
ENSMUSP00000028062	ENSMUSG00000026728	Vim
ENSMUSP00000028080	ENSMUSG00000053702	Nebl
ENSMUSP00000028081	ENSMUSG00000026748	Plxdc2
ENSMUSP00000028083	ENSMUSG00000026750	Psmb7
ENSMUSP00000028087	ENSMUSG00000026753	Ppp6c
ENSMUSP00000028105	ENSMUSG00000026767	Mindy3
ENSMUSP00000028117	ENSMUSG00000026775	Yme1l1
ENSMUSP00000028135	ENSMUSG00000026796	Niban2
ENSMUSP00000028137	ENSMUSG00000026798	Coq4
ENSMUSP00000028148	ENSMUSG00000009566	Fpgs
ENSMUSP00000028162	ENSMUSG00000026820	Ptges2
ENSMUSP00000028205	ENSMUSG00000026851	BC005624
ENSMUSP00000028207	ENSMUSG00000026853	Crat
ENSMUSP00000028222	ENSMUSG00000026864	Hspa5
ENSMUSP00000028223	ENSMUSG00000026866	Kynu
ENSMUSP00000028225	ENSMUSG00000026869	Psmd5
ENSMUSP00000028233	ENSMUSG00000026874	Hc
ENSMUSP00000028238	ENSMUSG00000026878	Rab14
ENSMUSP00000028239	ENSMUSG00000026879	Gsn
ENSMUSP00000028241	ENSMUSG00000026880	Stom
ENSMUSP00000028250	ENSMUSG00000026887	Mrrf
ENSMUSP00000028257	ENSMUSG00000026893	Gca
ENSMUSP00000028278	ENSMUSG00000026914	Psmd14
ENSMUSP00000028279	ENSMUSG00000026915	Strbp
ENSMUSP00000028295	ENSMUSG00000075467	Dnlz
ENSMUSP00000028300	ENSMUSG00000026932	Nacc2
ENSMUSP00000028332	ENSMUSG00000026958	Dpp7
ENSMUSP00000028348	ENSMUSG00000026971	Itgb6
ENSMUSP00000028355	ENSMUSG00000026976	Pax8
ENSMUSP00000028368	ENSMUSG00000026988	Wdsub1
ENSMUSP00000028378	ENSMUSG00000026994	Galnt3
ENSMUSP00000028382	ENSMUSG00000026999	Nup35
ENSMUSP00000028392	ENSMUSG00000027006	Dnajc10
ENSMUSP00000028499	ENSMUSG00000027087	Itgav
ENSMUSP00000028509	ENSMUSG00000014959	Gorasp2
ENSMUSP00000028511	ENSMUSG00000027099	Mtx2
ENSMUSP00000028517	ENSMUSG00000027108	Ola1
ENSMUSP00000028551	ENSMUSG00000027131	Emc4
ENSMUSP00000028583	ENSMUSG00000027162	Lin7c
ENSMUSP00000028584	ENSMUSG00000027163	Commd9
ENSMUSP00000028592	ENSMUSG00000027170	Eif3m
ENSMUSP00000028603	ENSMUSG00000027180	Fbxo3
ENSMUSP00000028607	ENSMUSG00000027184	Caprin1
ENSMUSP00000028610	ENSMUSG00000027187	Cat
ENSMUSP00000028617	ENSMUSG00000027193	Api5
ENSMUSP00000028619	ENSMUSG00000027195	Hsd17b12
ENSMUSP00000028624	ENSMUSG00000027199	Gatm
ENSMUSP00000028633	ENSMUSG00000027204	Fbn1
ENSMUSP00000028639	ENSMUSG00000027210	Meis2
ENSMUSP00000028681	ENSMUSG00000027249	F2
ENSMUSP00000028683	ENSMUSG00000027248	Pdia3
ENSMUSP00000028691	ENSMUSG00000027255	Arfgap2
ENSMUSP00000028694	ENSMUSG00000027257	Pacsin3
ENSMUSP00000028755	ENSMUSG00000027293	Ehd4
ENSMUSP00000028768	ENSMUSG00000027305	Ndufaf1
ENSMUSP00000028807	ENSMUSG00000027332	Ivd
ENSMUSP00000028817	ENSMUSG00000027342	Pcna
ENSMUSP00000028825	ENSMUSG00000027349	Fam98b
ENSMUSP00000028848	ENSMUSG00000027371	Fahd2a
ENSMUSP00000028852	ENSMUSG00000027374	Mrps5
ENSMUSP00000028855	ENSMUSG00000027376	Prom2
ENSMUSP00000028892	ENSMUSG00000027406	Idh3b
ENSMUSP00000028900	ENSMUSG00000027411	Vps16
ENSMUSP00000028909	ENSMUSG00000027423	Snx5
ENSMUSP00000028914	ENSMUSG00000027427	Polr3f
ENSMUSP00000028915	ENSMUSG00000027428	Rbbp9
ENSMUSP00000028916	ENSMUSG00000027429	Sec23b
ENSMUSP00000028917	ENSMUSG00000027430	Dtd1
ENSMUSP00000028921	ENSMUSG00000027433	Xrn2
ENSMUSP00000028944	ENSMUSG00000027452	Acss1
ENSMUSP00000028963	ENSMUSG00000027465	Tbc1d20
ENSMUSP00000028977	ENSMUSG00000027475	Kif3b
ENSMUSP00000028981	ENSMUSG00000027479	Mapre1
ENSMUSP00000028991	ENSMUSG00000027488	Snta1
ENSMUSP00000028995	ENSMUSG00000027495	Fam210b
ENSMUSP00000028999	ENSMUSG00000027499	Pkia
ENSMUSP00000029013	ENSMUSG00000027509	Rae1
ENSMUSP00000029017	ENSMUSG00000027513	Pck1
ENSMUSP00000029024	ENSMUSG00000027519	Rab22a
ENSMUSP00000029041	ENSMUSG00000062515	Fabp4
ENSMUSP00000029046	ENSMUSG00000027533	Fabp5
ENSMUSP00000029053	ENSMUSG00000027540	Ptpn1
ENSMUSP00000029076	ENSMUSG00000027559	Car3
ENSMUSP00000029078	ENSMUSG00000027562	Car2
ENSMUSP00000029082	ENSMUSG00000027566	Psma7
ENSMUSP00000029087	ENSMUSG00000049401	Ogfr
ENSMUSP00000029125	ENSMUSG00000027599	Armc1
ENSMUSP00000029142	ENSMUSG00000027613	Eif6
ENSMUSP00000029147	ENSMUSG00000027618	Nfs1
ENSMUSP00000029165	ENSMUSG00000027637	Rab5if
ENSMUSP00000029178	ENSMUSG00000027649	Ctnnbl1
ENSMUSP00000029180	ENSMUSG00000027651	Rprd1b
ENSMUSP00000029208	ENSMUSG00000018459	Slc13a3
ENSMUSP00000029214	ENSMUSG00000027671	Actl6a
ENSMUSP00000029240	ENSMUSG00000027690	Slc2a2
ENSMUSP00000029259	ENSMUSG00000027709	Mccc1
ENSMUSP00000029266	ENSMUSG00000027712	Anxa5
ENSMUSP00000029269	ENSMUSG00000027714	Exosc9
ENSMUSP00000029303	ENSMUSG00000063273	Naa15
ENSMUSP00000029316	ENSMUSG00000027752	Exosc8
ENSMUSP00000029325	ENSMUSG00000027761	Aadac
ENSMUSP00000029336	ENSMUSG00000027770	Dhx36
ENSMUSP00000029344	ENSMUSG00000027775	Mfsd1
ENSMUSP00000029353	ENSMUSG00000027782	Kpna4
ENSMUSP00000029374	ENSMUSG00000027799	Nbea
ENSMUSP00000029382	ENSMUSG00000027804	Ppid
ENSMUSP00000029386	ENSMUSG00000027809	Etfdh
ENSMUSP00000029387	ENSMUSG00000027810	Eif2a
ENSMUSP00000029400	ENSMUSG00000027820	Mme
ENSMUSP00000029405	ENSMUSG00000027823	Gmps
ENSMUSP00000029414	ENSMUSG00000027828	Ssr3
ENSMUSP00000029440	ENSMUSG00000027848	Olfml3
ENSMUSP00000029444	ENSMUSG00000033014	Trim33
ENSMUSP00000029445	ENSMUSG00000027852	Nras
ENSMUSP00000029464	ENSMUSG00000027870	Hao2
ENSMUSP00000029476	ENSMUSG00000027879	Sec22b
ENSMUSP00000029477	ENSMUSG00000040322	Slc25a24
ENSMUSP00000029480	ENSMUSG00000027881	Prpf38b
ENSMUSP00000029490	ENSMUSG00000027893	Ahcyl1
ENSMUSP00000029515	ENSMUSG00000027907	S100a11
ENSMUSP00000029542	ENSMUSG00000027933	Ints3
ENSMUSP00000029549	ENSMUSG00000027940	Tpm3
ENSMUSP00000029574	ENSMUSG00000027962	Vcam1
ENSMUSP00000029610	ENSMUSG00000027984	Hadh
ENSMUSP00000029626	ENSMUSG00000027997	Casp6
ENSMUSP00000029635	ENSMUSG00000028005	Gucy1b1
ENSMUSP00000029639	ENSMUSG00000028007	Snx7
ENSMUSP00000029643	ENSMUSG00000028010	Gar1
ENSMUSP00000029644	ENSMUSG00000028013	Ppa2
ENSMUSP00000029650	ENSMUSG00000028016	Ints12
ENSMUSP00000029653	ENSMUSG00000028017	Egf
ENSMUSP00000029658	ENSMUSG00000028024	Enpep
ENSMUSP00000029663	ENSMUSG00000028029	Aimp1
ENSMUSP00000029666	ENSMUSG00000028032	Papss1
ENSMUSP00000029696	ENSMUSG00000028060	Khdc4
ENSMUSP00000029698	ENSMUSG00000028062	Lamtor2
ENSMUSP00000029699	ENSMUSG00000028063	Lmna
ENSMUSP00000029708	ENSMUSG00000028070	Naxe
ENSMUSP00000029722	ENSMUSG00000028081	Rps3a1
ENSMUSP00000029752	ENSMUSG00000028107	Tars2
ENSMUSP00000029753	ENSMUSG00000028108	Ecm1
ENSMUSP00000029766	ENSMUSG00000028121	Bcar3
ENSMUSP00000029770	ENSMUSG00000028127	Abcd3
ENSMUSP00000029773	ENSMUSG00000053931	Cnn3
ENSMUSP00000029786	ENSMUSG00000028140	Mrpl9
ENSMUSP00000029803	ENSMUSG00000028156	Eif4e
ENSMUSP00000029804	ENSMUSG00000005813	Metap1
ENSMUSP00000029814	ENSMUSG00000028164	Manba
ENSMUSP00000029815	ENSMUSG00000028165	Cisd2
ENSMUSP00000029838	ENSMUSG00000028187	Rpf1
ENSMUSP00000029845	ENSMUSG00000028194	Ddah1
ENSMUSP00000029875	ENSMUSG00000028221	Pip4p2
ENSMUSP00000029876	ENSMUSG00000028222	Calb1
ENSMUSP00000029877	ENSMUSG00000028223	Decr1
ENSMUSP00000029885	ENSMUSG00000028228	Cpne3
ENSMUSP00000029888	ENSMUSG00000028229	Rmdn1
ENSMUSP00000029900	ENSMUSG00000028238	Atp6v0d2
ENSMUSP00000029907	ENSMUSG00000028243	Ubxn2b
ENSMUSP00000029909	ENSMUSG00000028247	Coq3
ENSMUSP00000029911	ENSMUSG00000028248	Pnisr
ENSMUSP00000029912	ENSMUSG00000028249	Sdcbp
ENSMUSP00000029925	ENSMUSG00000028261	Ndufaf4
ENSMUSP00000029938	ENSMUSG00000028271	Gtf2b
ENSMUSP00000029941	ENSMUSG00000028273	Pdlim5
ENSMUSP00000029968	ENSMUSG00000028292	Rars2
ENSMUSP00000029987	ENSMUSG00000028307	Aldob
ENSMUSP00000030003	ENSMUSG00000028322	Exosc3
ENSMUSP00000030014	ENSMUSG00000028330	Ncbp1
ENSMUSP00000030018	ENSMUSG00000028334	Nans
ENSMUSP00000030028	ENSMUSG00000028343	Erp44
ENSMUSP00000030041	ENSMUSG00000028356	Ambp
ENSMUSP00000030044	ENSMUSG00000039196	Orm1
ENSMUSP00000030051	ENSMUSG00000028367	Txn1
ENSMUSP00000030056	ENSMUSG00000028364	Tnc
ENSMUSP00000030069	ENSMUSG00000028378	Ptgr1
ENSMUSP00000030078	ENSMUSG00000028383	Hsdl2
ENSMUSP00000030080	ENSMUSG00000028385	Snx30
ENSMUSP00000030088	ENSMUSG00000028392	Bspry
ENSMUSP00000030091	ENSMUSG00000028394	Pole3
ENSMUSP00000030117	ENSMUSG00000028409	Smu1
ENSMUSP00000030125	ENSMUSG00000028416	Bag1
ENSMUSP00000030128	ENSMUSG00000028419	Chmp5
ENSMUSP00000030134	ENSMUSG00000028426	Rad23b
ENSMUSP00000030143	ENSMUSG00000028433	Ubap2
ENSMUSP00000030154	ENSMUSG00000028443	Nudt2
ENSMUSP00000030158	ENSMUSG00000028447	Dctn3
ENSMUSP00000030164	ENSMUSG00000028452	Vcp
ENSMUSP00000030169	ENSMUSG00000028455	Stoml2
ENSMUSP00000030187	ENSMUSG00000028465	Tln1
ENSMUSP00000030192	ENSMUSG00000028470	Hint2
ENSMUSP00000030198	ENSMUSG00000028476	Reck
ENSMUSP00000030201	ENSMUSG00000028479	Gne
ENSMUSP00000030207	ENSMUSG00000028484	Psip1
ENSMUSP00000030243	ENSMUSG00000028518	Prkaa2
ENSMUSP00000030296	ENSMUSG00000028567	Txndc12
ENSMUSP00000030299	ENSMUSG00000052520	Cyp2j5
ENSMUSP00000030306	ENSMUSG00000028572	Hook1
ENSMUSP00000030315	ENSMUSG00000028580	Pum1
ENSMUSP00000030320	ENSMUSG00000028582	Cc2d1b
ENSMUSP00000030340	ENSMUSG00000028603	Scp2
ENSMUSP00000030345	ENSMUSG00000028607	Cpt2
ENSMUSP00000030365	ENSMUSG00000028622	Mrpl37
ENSMUSP00000030381	ENSMUSG00000028633	Ctps
ENSMUSP00000030385	ENSMUSG00000028636	Ppcs
ENSMUSP00000030398	ENSMUSG00000028645	Slc2a1
ENSMUSP00000030399	ENSMUSG00000028646	Rragc
ENSMUSP00000030404	ENSMUSG00000028651	Ppie
ENSMUSP00000030412	ENSMUSG00000028657	Ppt1
ENSMUSP00000030417	ENSMUSG00000006699	Cdc42
ENSMUSP00000030432	ENSMUSG00000028672	Hmgcl
ENSMUSP00000030434	ENSMUSG00000028673	Fuca1
ENSMUSP00000030446	ENSMUSG00000028684	Urod
ENSMUSP00000030451	ENSMUSG00000028688	Toe1
ENSMUSP00000030455	ENSMUSG00000028692	Akr1a1
ENSMUSP00000030456	ENSMUSG00000028693	Nasp
ENSMUSP00000030487	ENSMUSG00000028715	Cyp4a14
ENSMUSP00000030491	ENSMUSG00000028719	Cmpk1
ENSMUSP00000030518	ENSMUSG00000028745	Capzb
ENSMUSP00000030535	ENSMUSG00000028755	Cda
ENSMUSP00000030538	ENSMUSG00000028757	Ddost
ENSMUSP00000030551	ENSMUSG00000028766	Alpl
ENSMUSP00000030556	ENSMUSG00000028771	Ptpn12
ENSMUSP00000030560	ENSMUSG00000028776	Tinagl1
ENSMUSP00000030583	ENSMUSG00000028792	Ak2
ENSMUSP00000030623	ENSMUSG00000028820	Sfpq
ENSMUSP00000030637	ENSMUSG00000028833	Ncdn
ENSMUSP00000030642	ENSMUSG00000028837	Psmb2
ENSMUSP00000030651	ENSMUSG00000028843	Sh3bgrl3
ENSMUSP00000030660	ENSMUSG00000028847	Trappc3
ENSMUSP00000030665	ENSMUSG00000028851	Nudc
ENSMUSP00000030669	ENSMUSG00000028854	Slc9a1
ENSMUSP00000030675	ENSMUSG00000028861	Mrps15
ENSMUSP00000030698	ENSMUSG00000028879	Stx12
ENSMUSP00000030702	ENSMUSG00000028882	Ppp1r8
ENSMUSP00000030709	ENSMUSG00000028885	Smpdl3b
ENSMUSP00000030726	ENSMUSG00000028896	Rcc1
ENSMUSP00000030734	ENSMUSG00000028902	Sf3a3
ENSMUSP00000030742	ENSMUSG00000028910	Mecr
ENSMUSP00000030747	ENSMUSG00000028914	Casp9
ENSMUSP00000030760	ENSMUSG00000028923	Necap2
ENSMUSP00000030771	ENSMUSG00000029014	Dnajc2
ENSMUSP00000030784	ENSMUSG00000028944	Prkag2
ENSMUSP00000030787	ENSMUSG00000028945	Rheb
ENSMUSP00000030795	ENSMUSG00000028953	Abcf2
ENSMUSP00000030814	ENSMUSG00000028969	Cdk5
ENSMUSP00000030826	ENSMUSG00000028976	Slc2a5
ENSMUSP00000030830	ENSMUSG00000028980	H6pd
ENSMUSP00000030834	ENSMUSG00000028978	Nos3
ENSMUSP00000030842	ENSMUSG00000028990	Lzic
ENSMUSP00000030851	ENSMUSG00000028998	Tomm7
ENSMUSP00000030882	ENSMUSG00000029017	Pmpcb
ENSMUSP00000030884	ENSMUSG00000029020	Mfn2
ENSMUSP00000030896	ENSMUSG00000029030	Tprgl
ENSMUSP00000030898	ENSMUSG00000029032	Arhgef16
ENSMUSP00000030903	ENSMUSG00000029036	Atad3a
ENSMUSP00000030935	ENSMUSG00000029059	Prxl2b
ENSMUSP00000030942	ENSMUSG00000029066	Mrpl20
ENSMUSP00000030964	ENSMUSG00000029084	Cd38
ENSMUSP00000030986	ENSMUSG00000029103	Lrpap1
ENSMUSP00000031002	ENSMUSG00000029119	Man2b2
ENSMUSP00000031018	ENSMUSG00000029136	Rbks
ENSMUSP00000031029	ENSMUSG00000029146	Snx17
ENSMUSP00000031032	ENSMUSG00000029147	Ppm1g
ENSMUSP00000031038	ENSMUSG00000029152	Ociad1
ENSMUSP00000031040	ENSMUSG00000029154	Cwh43
ENSMUSP00000031055	ENSMUSG00000029163	Emilin1
ENSMUSP00000031058	ENSMUSG00000029166	Mapre3
ENSMUSP00000031061	ENSMUSG00000029169	Dhx15
ENSMUSP00000031069	ENSMUSG00000029173	Sepsecs
ENSMUSP00000031080	ENSMUSG00000029185	Fam114a1
ENSMUSP00000031099	ENSMUSG00000029198	Grpel1
ENSMUSP00000031103	ENSMUSG00000029201	Ugdh
ENSMUSP00000031131	ENSMUSG00000029223	Uchl1
ENSMUSP00000031143	ENSMUSG00000029233	Srd5a3
ENSMUSP00000031144	ENSMUSG00000029234	Tmem165
ENSMUSP00000031167	ENSMUSG00000029250	Polr2b
ENSMUSP00000031181	ENSMUSG00000029260	Ugt2b34
ENSMUSP00000031190	ENSMUSG00000029265	Dr1
ENSMUSP00000031199	ENSMUSG00000029269	Sult1b1
ENSMUSP00000031227	ENSMUSG00000029290	Zfp326
ENSMUSP00000031238	ENSMUSG00000029298	Gbp9
ENSMUSP00000031249	ENSMUSG00000029309	Sparcl1
ENSMUSP00000031250	ENSMUSG00000029310	Nudt9
ENSMUSP00000031251	ENSMUSG00000029311	Hsd17b11
ENSMUSP00000031268	ENSMUSG00000029326	Enoph1
ENSMUSP00000031288	ENSMUSG00000029345	Tfip11
ENSMUSP00000031314	ENSMUSG00000029368	Alb
ENSMUSP00000031319	ENSMUSG00000029372	Ppbp
ENSMUSP00000031355	ENSMUSG00000029407	Uso1
ENSMUSP00000031378	ENSMUSG00000029428	Stx2
ENSMUSP00000031382	ENSMUSG00000049550	Clip1
ENSMUSP00000031388	ENSMUSG00000029434	Vps33a
ENSMUSP00000031391	ENSMUSG00000029438	Bcl7a
ENSMUSP00000031398	ENSMUSG00000029445	Hpd
ENSMUSP00000031399	ENSMUSG00000029446	Psph
ENSMUSP00000031411	ENSMUSG00000029455	Aldh2
ENSMUSP00000031414	ENSMUSG00000029458	Brap
ENSMUSP00000031426	ENSMUSG00000029469	Ift81
ENSMUSP00000031445	ENSMUSG00000029482	Aacs
ENSMUSP00000031447	ENSMUSG00000029484	Anxa3
ENSMUSP00000031472	ENSMUSG00000029499	Pxmp2
ENSMUSP00000031477	ENSMUSG00000029502	Golga3
ENSMUSP00000031492	ENSMUSG00000029518	Rab35
ENSMUSP00000031513	ENSMUSG00000029538	Srsf9
ENSMUSP00000031524	ENSMUSG00000029545	Acads
ENSMUSP00000031534	ENSMUSG00000029554	Mad1l1
ENSMUSP00000031535	ENSMUSG00000029556	Hnf1a
ENSMUSP00000031538	ENSMUSG00000029559	2210016L21Rik
ENSMUSP00000031539	ENSMUSG00000029560	Snx8
ENSMUSP00000031554	ENSMUSG00000029569	Tmem168
ENSMUSP00000031560	ENSMUSG00000029575	Mmab
ENSMUSP00000031565	ENSMUSG00000029581	Fscn1
ENSMUSP00000031583	ENSMUSG00000042010	Acacb
ENSMUSP00000031597	ENSMUSG00000029598	Plbd2
ENSMUSP00000031613	ENSMUSG00000029610	Aimp2
ENSMUSP00000031617	ENSMUSG00000029614	Rpl6
ENSMUSP00000031625	ENSMUSG00000029621	Arpc1a
ENSMUSP00000031627	ENSMUSG00000029623	Pdap1
ENSMUSP00000031628	ENSMUSG00000029624	Ptcd1
ENSMUSP00000031668	ENSMUSG00000029661	Col1a2
ENSMUSP00000031692	ENSMUSG00000029681	Bcl7b
ENSMUSP00000031695	ENSMUSG00000029684	Wasl
ENSMUSP00000031697	ENSMUSG00000029686	Cul1
ENSMUSP00000031707	ENSMUSG00000029695	Aass
ENSMUSP00000031727	ENSMUSG00000029714	Gigyf1
ENSMUSP00000031734	ENSMUSG00000093445	Lrch4
ENSMUSP00000031750	ENSMUSG00000033542	Arhgef5
ENSMUSP00000031773	ENSMUSG00000029759	Pon3
ENSMUSP00000031779	ENSMUSG00000029767	Calu
ENSMUSP00000031788	ENSMUSG00000029776	Hibadh
ENSMUSP00000031793	ENSMUSG00000029780	Nt5c3
ENSMUSP00000031795	ENSMUSG00000029781	Fkbp9
ENSMUSP00000031805	ENSMUSG00000029787	Avl9
ENSMUSP00000031822	ENSMUSG00000029802	Abcg2
ENSMUSP00000031841	ENSMUSG00000029817	Tra2a
ENSMUSP00000031845	ENSMUSG00000029821	Gsdme
ENSMUSP00000031866	ENSMUSG00000029840	Mtpn
ENSMUSP00000031897	ENSMUSG00000029864	Gstk1
ENSMUSP00000031977	ENSMUSG00000029916	Agk
ENSMUSP00000032057	ENSMUSG00000029992	Gfpt1
ENSMUSP00000032065	ENSMUSG00000029998	Pcyox1
ENSMUSP00000032069	ENSMUSG00000030000	Add2
ENSMUSP00000032078	ENSMUSG00000030007	Cct7
ENSMUSP00000032088	ENSMUSG00000030016	Zfp638
ENSMUSP00000032114	ENSMUSG00000030036	Mogs
ENSMUSP00000032124	ENSMUSG00000030045	Mrpl19
ENSMUSP00000032130	ENSMUSG00000030051	Aplf
ENSMUSP00000032143	ENSMUSG00000030062	Rpn1
ENSMUSP00000032151	ENSMUSG00000093661	Eif4e3
ENSMUSP00000032165	ENSMUSG00000030079	Ruvbl1
ENSMUSP00000032168	ENSMUSG00000030082	Sec61a1
ENSMUSP00000032172	ENSMUSG00000030086	Chchd6
ENSMUSP00000032179	ENSMUSG00000030091	Nup210
ENSMUSP00000032182	ENSMUSG00000030094	Xpc
ENSMUSP00000032183	ENSMUSG00000030095	Tmem43
ENSMUSP00000032191	ENSMUSG00000030101	Sumf1
ENSMUSP00000032192	ENSMUSG00000030102	Itpr1
ENSMUSP00000032196	ENSMUSG00000030105	Arl8b
ENSMUSP00000032216	ENSMUSG00000030122	Ptms
ENSMUSP00000032228	ENSMUSG00000059908	Mug1
ENSMUSP00000032233	ENSMUSG00000030137	Tuba8
ENSMUSP00000032307	ENSMUSG00000030188	Magohb
ENSMUSP00000032335	ENSMUSG00000030213	Atf7ip
ENSMUSP00000032376	ENSMUSG00000057604	Lmcd1
ENSMUSP00000032398	ENSMUSG00000030264	Thumpd3
ENSMUSP00000032399	ENSMUSG00000030265	Kras
ENSMUSP00000032402	ENSMUSG00000030268	Bcat1
ENSMUSP00000032409	ENSMUSG00000030272	Camk1
ENSMUSP00000032419	ENSMUSG00000030282	Cmas
ENSMUSP00000032421	ENSMUSG00000030283	St8sia1
ENSMUSP00000032422	ENSMUSG00000030284	Creld1
ENSMUSP00000032425	ENSMUSG00000030286	Emc3
ENSMUSP00000032427	ENSMUSG00000040250	Ints13
ENSMUSP00000032440	ENSMUSG00000030298	Sec13
ENSMUSP00000032441	ENSMUSG00000030301	Ccdc91
ENSMUSP00000032461	ENSMUSG00000030316	Tamm41
ENSMUSP00000032477	ENSMUSG00000030327	Necap1
ENSMUSP00000032492	ENSMUSG00000030342	Cd9
ENSMUSP00000032508	ENSMUSG00000030357	Fkbp4
ENSMUSP00000032561	ENSMUSG00000030403	Vasp
ENSMUSP00000032597	ENSMUSG00000030432	Rpl28
ENSMUSP00000032629	ENSMUSG00000030447	Cyfip1
ENSMUSP00000032728	ENSMUSG00000030515	Tarsl2
ENSMUSP00000032729	ENSMUSG00000030516	Tjp1
ENSMUSP00000032736	ENSMUSG00000030522	Mtmr10
ENSMUSP00000032749	ENSMUSG00000030534	Vps33b
ENSMUSP00000032754	ENSMUSG00000030539	Sema4b
ENSMUSP00000032779	ENSMUSG00000030560	Ctsc
ENSMUSP00000032808	ENSMUSG00000030587	2200002D01Rik
ENSMUSP00000032823	ENSMUSG00000030602	Pak4
ENSMUSP00000032824	ENSMUSG00000030603	Psmc4
ENSMUSP00000032825	ENSMUSG00000030605	Mfge8
ENSMUSP00000032840	ENSMUSG00000030611	Mrps11
ENSMUSP00000032841	ENSMUSG00000030612	Mrpl46
ENSMUSP00000032842	ENSMUSG00000030613	Ccdc90b
ENSMUSP00000032844	ENSMUSG00000030615	Tmem126a
ENSMUSP00000032856	ENSMUSG00000030621	Me3
ENSMUSP00000032865	ENSMUSG00000030630	Fah
ENSMUSP00000032882	ENSMUSG00000030647	Ndufc2
ENSMUSP00000032888	ENSMUSG00000030654	Arl6ip1
ENSMUSP00000032891	ENSMUSG00000030655	Smg1
ENSMUSP00000032895	ENSMUSG00000030659	Nucb2
ENSMUSP00000032898	ENSMUSG00000030662	Ipo5
ENSMUSP00000032899	ENSMUSG00000030663	1110004F10Rik
ENSMUSP00000032912	ENSMUSG00000030674	Qprt
ENSMUSP00000032920	ENSMUSG00000030682	Cdipt
ENSMUSP00000032946	ENSMUSG00000030704	Rab6a
ENSMUSP00000032949	ENSMUSG00000030707	Coro1a
ENSMUSP00000032963	ENSMUSG00000030718	Ppme1
ENSMUSP00000032992	ENSMUSG00000030738	Eif3c
ENSMUSP00000032998	ENSMUSG00000030744	Rps3
ENSMUSP00000033008	ENSMUSG00000030751	Psma1
ENSMUSP00000033012	ENSMUSG00000030754	Copb1
ENSMUSP00000033025	ENSMUSG00000030763	Lcmt1
ENSMUSP00000033030	ENSMUSG00000030770	Parva
ENSMUSP00000033044	ENSMUSG00000030780	Rusf1
ENSMUSP00000033056	ENSMUSG00000030793	Pycard
ENSMUSP00000033075	ENSMUSG00000030805	Stx4a
ENSMUSP00000033093	ENSMUSG00000003873	Bax
ENSMUSP00000033098	ENSMUSG00000030826	Bcat2
ENSMUSP00000033121	ENSMUSG00000030835	Nomo1
ENSMUSP00000033131	ENSMUSG00000030842	Lamtor1
ENSMUSP00000033136	ENSMUSG00000030847	Bag3
ENSMUSP00000033156	ENSMUSG00000030868	Dctn5
ENSMUSP00000033158	ENSMUSG00000030870	Ubfd1
ENSMUSP00000033159	ENSMUSG00000030871	Ears2
ENSMUSP00000033176	ENSMUSG00000030884	Uqcrc2
ENSMUSP00000033184	ENSMUSG00000030894	Tpp1
ENSMUSP00000033185	ENSMUSG00000030895	Hpx
ENSMUSP00000033198	ENSMUSG00000030905	Crym
ENSMUSP00000033201	ENSMUSG00000030909	Anks4b
ENSMUSP00000033230	ENSMUSG00000017713	Tha1
ENSMUSP00000033236	ENSMUSG00000030942	Thumpd1
ENSMUSP00000033282	ENSMUSG00000030983	Bccip
ENSMUSP00000033283	ENSMUSG00000030978	Rrm1
ENSMUSP00000033313	ENSMUSG00000031007	Atp6ap2
ENSMUSP00000033325	ENSMUSG00000031015	Swap70
ENSMUSP00000033342	ENSMUSG00000031029	Eif3f
ENSMUSP00000033394	ENSMUSG00000031077	Fadd
ENSMUSP00000033468	ENSMUSG00000031133	Arhgef6
ENSMUSP00000033477	ENSMUSG00000031138	F9
ENSMUSP00000033483	ENSMUSG00000031143	Ccdc22
ENSMUSP00000033489	ENSMUSG00000031149	Praf2
ENSMUSP00000033498	ENSMUSG00000031158	Timm17b
ENSMUSP00000033503	ENSMUSG00000031163	Glod5
ENSMUSP00000033505	ENSMUSG00000031165	Was
ENSMUSP00000033540	ENSMUSG00000031197	Vbp1
ENSMUSP00000033541	ENSMUSG00000031198	Fundc2
ENSMUSP00000033570	ENSMUSG00000031221	Igbp1
ENSMUSP00000033582	ENSMUSG00000031231	Cox7b
ENSMUSP00000033585	ENSMUSG00000031233	Pgk2
ENSMUSP00000033597	ENSMUSG00000031245	Hmgn5
ENSMUSP00000033598	ENSMUSG00000031246	Sh3bgrl
ENSMUSP00000033609	ENSMUSG00000031256	Cstf2
ENSMUSP00000033662	ENSMUSG00000031299	Pdha1
ENSMUSP00000033665	ENSMUSG00000031303	Map3k15
ENSMUSP00000033671	ENSMUSG00000031309	Rps6ka3
ENSMUSP00000033673	ENSMUSG00000031311	Nono
ENSMUSP00000033683	ENSMUSG00000031320	Rps4x
ENSMUSP00000033695	ENSMUSG00000031333	Abcb7
ENSMUSP00000033699	ENSMUSG00000031328	Flna
ENSMUSP00000033715	ENSMUSG00000031349	Nsdhl
ENSMUSP00000033720	ENSMUSG00000031353	Rbbp7
ENSMUSP00000033721	ENSMUSG00000031355	Arhgap6
ENSMUSP00000033723	ENSMUSG00000031357	Syap1
ENSMUSP00000033739	ENSMUSG00000031373	Car5b
ENSMUSP00000033741	ENSMUSG00000031375	Bgn
ENSMUSP00000033749	ENSMUSG00000031379	Pir
ENSMUSP00000033752	ENSMUSG00000019558	Slc6a8
ENSMUSP00000033761	ENSMUSG00000031386	Hcfc1
ENSMUSP00000033763	ENSMUSG00000031388	Naa10
ENSMUSP00000033770	ENSMUSG00000031393	Mecp2
ENSMUSP00000033775	ENSMUSG00000031402	Mpp1
ENSMUSP00000033776	ENSMUSG00000031403	Dkc1
ENSMUSP00000033805	ENSMUSG00000031429	Psmd10
ENSMUSP00000033824	ENSMUSG00000031447	Lamp1
ENSMUSP00000033866	ENSMUSG00000031479	Vps36
ENSMUSP00000033871	ENSMUSG00000031482	Slc25a15
ENSMUSP00000033873	ENSMUSG00000031483	Erlin2
ENSMUSP00000033898	ENSMUSG00000031502	Col4a1
ENSMUSP00000033899	ENSMUSG00000031503	Col4a2
ENSMUSP00000033901	ENSMUSG00000031505	Naxd
ENSMUSP00000033915	ENSMUSG00000031517	Gpm6a
ENSMUSP00000033920	ENSMUSG00000031521	Aga
ENSMUSP00000033934	ENSMUSG00000031533	Mrps31
ENSMUSP00000033939	ENSMUSG00000031537	Ikbkb
ENSMUSP00000033952	ENSMUSG00000031548	Sfrp1
ENSMUSP00000033975	ENSMUSG00000061313	Ddhd2
ENSMUSP00000033983	ENSMUSG00000031578	Mak16
ENSMUSP00000033992	ENSMUSG00000031584	Gsr
ENSMUSP00000033995	ENSMUSG00000031586	Rbpms
ENSMUSP00000033999	ENSMUSG00000031590	Frg1
ENSMUSP00000034000	ENSMUSG00000031591	Asah1
ENSMUSP00000034026	ENSMUSG00000031613	Hpgd
ENSMUSP00000034046	ENSMUSG00000018796	Acsl1
ENSMUSP00000034049	ENSMUSG00000031633	Slc25a4
ENSMUSP00000034056	ENSMUSG00000031639	Tlr3
ENSMUSP00000034058	ENSMUSG00000031641	Cbr4
ENSMUSP00000034097	ENSMUSG00000031672	Got2
ENSMUSP00000034121	ENSMUSG00000005142	Man2b1
ENSMUSP00000034131	ENSMUSG00000031696	Vps35
ENSMUSP00000034136	ENSMUSG00000031700	Gpt2
ENSMUSP00000034138	ENSMUSG00000031701	Dnaja2
ENSMUSP00000034140	ENSMUSG00000031703	Itfg1
ENSMUSP00000034141	ENSMUSG00000047866	Lonp2
ENSMUSP00000034164	ENSMUSG00000031729	Ist1
ENSMUSP00000034171	ENSMUSG00000031731	Ap1g1
ENSMUSP00000034172	ENSMUSG00000056973	Ces1d
ENSMUSP00000034173	ENSMUSG00000061959	Ces1e
ENSMUSP00000034178	ENSMUSG00000031725	Ces1f
ENSMUSP00000034189	ENSMUSG00000057400	Ces1c
ENSMUSP00000034190	ENSMUSG00000010936	Vac14
ENSMUSP00000034204	ENSMUSG00000031754	Nudt21
ENSMUSP00000034214	ENSMUSG00000031762	Mt2
ENSMUSP00000034218	ENSMUSG00000031766	Slc12a3
ENSMUSP00000034226	ENSMUSG00000031774	Psme3ip1
ENSMUSP00000034227	ENSMUSG00000031775	Pllp
ENSMUSP00000034230	ENSMUSG00000031778	Cx3cl1
ENSMUSP00000034233	ENSMUSG00000031781	Ciapin1
ENSMUSP00000034234	ENSMUSG00000031782	Coq9
ENSMUSP00000034264	ENSMUSG00000031807	Pgls
ENSMUSP00000034267	ENSMUSG00000031808	Slc27a1
ENSMUSP00000034272	ENSMUSG00000031813	Mvb12a
ENSMUSP00000034276	ENSMUSG00000031818	Cox4i1
ENSMUSP00000034277	ENSMUSG00000031819	Emc8
ENSMUSP00000034285	ENSMUSG00000031827	Cotl1
ENSMUSP00000034296	ENSMUSG00000031834	Pik3r2
ENSMUSP00000034303	ENSMUSG00000031843	Mphosph6
ENSMUSP00000034311	ENSMUSG00000031848	Lsm4
ENSMUSP00000034326	ENSMUSG00000031862	Atp13a1
ENSMUSP00000034339	ENSMUSG00000031871	Cdh5
ENSMUSP00000034349	ENSMUSG00000031878	Nae1
ENSMUSP00000034359	ENSMUSG00000031887	Tradd
ENSMUSP00000034363	ENSMUSG00000031891	Hsd11b2
ENSMUSP00000034369	ENSMUSG00000031897	Psmb10
ENSMUSP00000034375	ENSMUSG00000031901	Dus2
ENSMUSP00000034388	ENSMUSG00000031913	Vps4a
ENSMUSP00000034396	ENSMUSG00000031918	Mtmr2
ENSMUSP00000034400	ENSMUSG00000031924	Cyb5b
ENSMUSP00000034405	ENSMUSG00000031928	Mre11a
ENSMUSP00000034428	ENSMUSG00000031950	Gabarapl2
ENSMUSP00000034432	ENSMUSG00000031954	Cfdp1
ENSMUSP00000034441	ENSMUSG00000031960	Aars
ENSMUSP00000034458	ENSMUSG00000089704	Galnt2
ENSMUSP00000034460	ENSMUSG00000031979	Cog2
ENSMUSP00000034464	ENSMUSG00000031983	2310022B05Rik
ENSMUSP00000034470	ENSMUSG00000031988	Vps26b
ENSMUSP00000034472	ENSMUSG00000031990	Jam3
ENSMUSP00000034478	ENSMUSG00000031995	St14
ENSMUSP00000034524	ENSMUSG00000032026	Rexo2
ENSMUSP00000034529	ENSMUSG00000032030	Cul5
ENSMUSP00000034539	ENSMUSG00000032040	Dcps
ENSMUSP00000034541	ENSMUSG00000032042	Srpr
ENSMUSP00000034547	ENSMUSG00000032047	Acat1
ENSMUSP00000034552	ENSMUSG00000032051	Fdx1
ENSMUSP00000034567	ENSMUSG00000000168	Dlat
ENSMUSP00000034570	ENSMUSG00000032067	Pts
ENSMUSP00000034585	ENSMUSG00000032080	Apoa4
ENSMUSP00000034588	ENSMUSG00000032083	Apoa1
ENSMUSP00000034590	ENSMUSG00000032085	Tagln
ENSMUSP00000034607	ENSMUSG00000032096	Arcn1
ENSMUSP00000034609	ENSMUSG00000032098	Treh
ENSMUSP00000034618	ENSMUSG00000032105	Pdzd3
ENSMUSP00000034623	ENSMUSG00000032112	Trappc4
ENSMUSP00000034644	ENSMUSG00000032127	Vps11
ENSMUSP00000034650	ENSMUSG00000032135	Mcam
ENSMUSP00000034689	ENSMUSG00000032171	Pin1
ENSMUSP00000034697	ENSMUSG00000057193	Slc44a2
ENSMUSP00000034717	ENSMUSG00000032194	Kank2
ENSMUSP00000034740	ENSMUSG00000032216	Nedd4
ENSMUSP00000034745	ENSMUSG00000032220	Myo1e
ENSMUSP00000034756	ENSMUSG00000032231	Anxa2
ENSMUSP00000034777	ENSMUSG00000032246	Calml4
ENSMUSP00000034815	ENSMUSG00000032254	Kif23
ENSMUSP00000034843	ENSMUSG00000032293	Ireb2
ENSMUSP00000034848	ENSMUSG00000032301	Psma4
ENSMUSP00000034856	ENSMUSG00000032306	Mpi
ENSMUSP00000034863	ENSMUSG00000032312	Csk
ENSMUSP00000034866	ENSMUSG00000032314	Etfa
ENSMUSP00000034878	ENSMUSG00000032328	Tmem30a
ENSMUSP00000034881	ENSMUSG00000032330	Cox7a2
ENSMUSP00000034896	ENSMUSG00000032342	Mto1
ENSMUSP00000034902	ENSMUSG00000057933	Gsta2
ENSMUSP00000034903	ENSMUSG00000032348	Gsta4
ENSMUSP00000034905	ENSMUSG00000032350	Gclc
ENSMUSP00000034911	ENSMUSG00000032357	Tinag
ENSMUSP00000034915	ENSMUSG00000032359	Ctsh
ENSMUSP00000034929	ENSMUSG00000032370	Lactb
ENSMUSP00000034932	ENSMUSG00000032372	Plscr2
ENSMUSP00000034946	ENSMUSG00000032382	Snx1
ENSMUSP00000034947	ENSMUSG00000032383	Ppib
ENSMUSP00000034966	ENSMUSG00000032399	Rpl4
ENSMUSP00000034983	ENSMUSG00000032412	Atp1b3
ENSMUSP00000034989	ENSMUSG00000032418	Me1
ENSMUSP00000034992	ENSMUSG00000032420	Nt5e
ENSMUSP00000035010	ENSMUSG00000032437	Stt3b
ENSMUSP00000035033	ENSMUSG00000032458	Copb2
ENSMUSP00000035034	ENSMUSG00000032459	Mrps22
ENSMUSP00000035043	ENSMUSG00000032468	Armc8
ENSMUSP00000035055	ENSMUSG00000032479	Map4
ENSMUSP00000035061	ENSMUSG00000032484	Ngp
ENSMUSP00000035086	ENSMUSG00000032504	Pdcd6ip
ENSMUSP00000035092	ENSMUSG00000032508	Myd88
ENSMUSP00000035099	ENSMUSG00000032513	Gorasp1
ENSMUSP00000035105	ENSMUSG00000032518	Rpsa
ENSMUSP00000035116	ENSMUSG00000032527	Pccb
ENSMUSP00000035154	ENSMUSG00000032551	1110059G10Rik
ENSMUSP00000035155	ENSMUSG00000032549	Rab6b
ENSMUSP00000035157	ENSMUSG00000032553	Srprb
ENSMUSP00000035158	ENSMUSG00000032554	Trf
ENSMUSP00000035163	ENSMUSG00000033688	1300017J02Rik
ENSMUSP00000035166	ENSMUSG00000032557	Uba5
ENSMUSP00000035167	ENSMUSG00000032558	Nphp3
ENSMUSP00000035170	ENSMUSG00000032560	Dnajc13
ENSMUSP00000035177	ENSMUSG00000032563	Mrpl3
ENSMUSP00000035179	ENSMUSG00000032565	Nudt16
ENSMUSP00000035220	ENSMUSG00000032601	Prkar2a
ENSMUSP00000035222	ENSMUSG00000032602	Slc25a20
ENSMUSP00000035230	ENSMUSG00000032607	Amt
ENSMUSP00000035237	ENSMUSG00000032612	Usp4
ENSMUSP00000035244	ENSMUSG00000042426	Dhx29
ENSMUSP00000035263	ENSMUSG00000037824	Tspan14
ENSMUSP00000035303	ENSMUSG00000026857	Ntmt1
ENSMUSP00000035325	ENSMUSG00000027384	Ndufaf5
ENSMUSP00000035328	ENSMUSG00000035898	Uba6
ENSMUSP00000035366	ENSMUSG00000032435	Dync1li1
ENSMUSP00000035404	ENSMUSG00000034845	Plvap
ENSMUSP00000035417	ENSMUSG00000041237	Pklr
ENSMUSP00000035429	ENSMUSG00000059412	Fxyd2
ENSMUSP00000035486	ENSMUSG00000034108	Ccs
ENSMUSP00000035489	ENSMUSG00000041559	Fmod
ENSMUSP00000035498	ENSMUSG00000033373	Fntb
ENSMUSP00000035512	ENSMUSG00000048118	Arid4a
ENSMUSP00000035579	ENSMUSG00000033880	Lgals3bp
ENSMUSP00000035610	ENSMUSG00000055319	Sec23ip
ENSMUSP00000035642	ENSMUSG00000037166	Ppp1r14a
ENSMUSP00000035658	ENSMUSG00000033684	Qsox1
ENSMUSP00000035662	ENSMUSG00000024451	Arap3
ENSMUSP00000035726	ENSMUSG00000040146	Rgl3
ENSMUSP00000035743	ENSMUSG00000033059	Pygb
ENSMUSP00000035800	ENSMUSG00000032870	Smap2
ENSMUSP00000035823	ENSMUSG00000039234	Sec24d
ENSMUSP00000035829	ENSMUSG00000038587	Akap12
ENSMUSP00000035851	ENSMUSG00000039703	Nploc4
ENSMUSP00000035879	ENSMUSG00000036632	Alg5
ENSMUSP00000035884	ENSMUSG00000034432	Cops8
ENSMUSP00000035943	ENSMUSG00000039062	Anpep
ENSMUSP00000035992	ENSMUSG00000033128	Gga1
ENSMUSP00000036003	ENSMUSG00000035168	Tanc1
ENSMUSP00000036025	ENSMUSG00000041731	Pgm5
ENSMUSP00000036044	ENSMUSG00000020609	Apob
ENSMUSP00000036082	ENSMUSG00000020576	Nbas
ENSMUSP00000036093	ENSMUSG00000041879	Ipo9
ENSMUSP00000036140	ENSMUSG00000033533	Acsm1
ENSMUSP00000036149	ENSMUSG00000038302	Afg1l
ENSMUSP00000036162	ENSMUSG00000041720	Pi4ka
ENSMUSP00000036178	ENSMUSG00000040675	Mthfd1l
ENSMUSP00000036206	ENSMUSG00000038467	Chmp4b
ENSMUSP00000036213	ENSMUSG00000039914	Coq10a
ENSMUSP00000036253	ENSMUSG00000040124	Gorab
ENSMUSP00000036265	ENSMUSG00000040356	Skiv2l
ENSMUSP00000036288	ENSMUSG00000034024	Cct2
ENSMUSP00000036337	ENSMUSG00000038422	Hdhd3
ENSMUSP00000036338	ENSMUSG00000041797	Abca9
ENSMUSP00000036491	ENSMUSG00000039018	Mtg1
ENSMUSP00000036555	ENSMUSG00000002319	Ipo4
ENSMUSP00000036604	ENSMUSG00000035232	Pdk3
ENSMUSP00000036614	ENSMUSG00000038982	Bloc1s5
ENSMUSP00000036696	ENSMUSG00000038372	Gmds
ENSMUSP00000036699	ENSMUSG00000041037	Irgq
ENSMUSP00000036705	ENSMUSG00000062234	Gak
ENSMUSP00000036710	ENSMUSG00000035202	Lars2
ENSMUSP00000036725	ENSMUSG00000035772	Mrps2
ENSMUSP00000036770	ENSMUSG00000038888	Ctu1
ENSMUSP00000036861	ENSMUSG00000034412	Tbc1d10a
ENSMUSP00000036881	ENSMUSG00000038762	Abcf1
ENSMUSP00000036915	ENSMUSG00000034216	Vps18
ENSMUSP00000036924	ENSMUSG00000033712	Ccar2
ENSMUSP00000036936	ENSMUSG00000037071	Scd1
ENSMUSP00000036983	ENSMUSG00000038526	Car14
ENSMUSP00000036998	ENSMUSG00000023845	Lnpep
ENSMUSP00000037022	ENSMUSG00000041698	Slco1a1
ENSMUSP00000037035	ENSMUSG00000042444	Mindy2
ENSMUSP00000037046	ENSMUSG00000029486	Mrpl1
ENSMUSP00000037109	ENSMUSG00000037703	Lzts3
ENSMUSP00000037113	ENSMUSG00000039385	Cdh6
ENSMUSP00000037131	ENSMUSG00000034424	Gcsh
ENSMUSP00000037206	ENSMUSG00000032966	Fkbp1a
ENSMUSP00000037210	ENSMUSG00000011877	Git1
ENSMUSP00000037233	ENSMUSG00000039967	Zfp292
ENSMUSP00000037238	ENSMUSG00000038195	Rilp
ENSMUSP00000037251	ENSMUSG00000034931	Dhx8
ENSMUSP00000037258	ENSMUSG00000090171	Ugt1a2
ENSMUSP00000037259	ENSMUSG00000040181	Fmo1
ENSMUSP00000037324	ENSMUSG00000041308	Sntb2
ENSMUSP00000037328	ENSMUSG00000039131	Gipc2
ENSMUSP00000037341	ENSMUSG00000033938	Ndufb7
ENSMUSP00000037348	ENSMUSG00000036880	Acaa2
ENSMUSP00000037371	ENSMUSG00000039063	Echdc3
ENSMUSP00000037377	ENSMUSG00000041556	Fbxo2
ENSMUSP00000037417	ENSMUSG00000036504	Phpt1
ENSMUSP00000037422	ENSMUSG00000035104	Eva1a
ENSMUSP00000037446	ENSMUSG00000040354	Mars1
ENSMUSP00000037454	ENSMUSG00000042684	Npl
ENSMUSP00000037459	ENSMUSG00000039795	Zfand1
ENSMUSP00000037514	ENSMUSG00000040843	Tiprl
ENSMUSP00000037536	ENSMUSG00000040488	Ltbp4
ENSMUSP00000037555	ENSMUSG00000057074	Ces1g
ENSMUSP00000037583	ENSMUSG00000021248	Tmed10
ENSMUSP00000037597	ENSMUSG00000040824	Snrpd2
ENSMUSP00000037600	ENSMUSG00000042308	Setd1a
ENSMUSP00000037613	ENSMUSG00000046865	Fbl
ENSMUSP00000037628	ENSMUSG00000038773	Kdm3b
ENSMUSP00000037629	ENSMUSG00000033965	Slc16a2
ENSMUSP00000037631	ENSMUSG00000039680	Mrps6
ENSMUSP00000037656	ENSMUSG00000024937	Ehbp1l1
ENSMUSP00000037657	ENSMUSG00000034422	Parp14
ENSMUSP00000037719	ENSMUSG00000035493	Tgfbi
ENSMUSP00000037754	ENSMUSG00000035875	AI182371
ENSMUSP00000037783	ENSMUSG00000033751	Gadd45gip1
ENSMUSP00000037819	ENSMUSG00000035441	Myo1d
ENSMUSP00000037850	ENSMUSG00000034282	Evpl
ENSMUSP00000037854	ENSMUSG00000038349	Plcl1
ENSMUSP00000037858	ENSMUSG00000024965	Fermt3
ENSMUSP00000037925	ENSMUSG00000040274	Cdk6
ENSMUSP00000037930	ENSMUSG00000037470	Uggt1
ENSMUSP00000037970	ENSMUSG00000034663	Bmp2k
ENSMUSP00000037982	ENSMUSG00000028943	Espn
ENSMUSP00000038048	ENSMUSG00000037095	Lrg1
ENSMUSP00000038061	ENSMUSG00000039253	Fn3krp
ENSMUSP00000038106	ENSMUSG00000037344	Slc12a9
ENSMUSP00000038135	ENSMUSG00000042699	Dhx9
ENSMUSP00000038199	ENSMUSG00000036501	Fam13b
ENSMUSP00000038225	ENSMUSG00000034902	Pip5k1c
ENSMUSP00000038232	ENSMUSG00000035237	Lcat
ENSMUSP00000038305	ENSMUSG00000040269	Mrps28
ENSMUSP00000038335	ENSMUSG00000042229	Rabif
ENSMUSP00000038339	ENSMUSG00000037523	Mavs
ENSMUSP00000038350	ENSMUSG00000040188	Scamp2
ENSMUSP00000038352	ENSMUSG00000034892	Rps29
ENSMUSP00000038368	ENSMUSG00000025607	Copg2
ENSMUSP00000038421	ENSMUSG00000034021	Pds5b
ENSMUSP00000038476	ENSMUSG00000041935	AW549877
ENSMUSP00000038540	ENSMUSG00000032788	Pdxk
ENSMUSP00000038555	ENSMUSG00000040618	Pck2
ENSMUSP00000038559	ENSMUSG00000037053	Azgp1
ENSMUSP00000038580	ENSMUSG00000041506	Rrp9
ENSMUSP00000038615	ENSMUSG00000038344	Txlng
ENSMUSP00000038681	ENSMUSG00000039840	Epg5
ENSMUSP00000038716	ENSMUSG00000114797	Gm49336
ENSMUSP00000038721	ENSMUSG00000040174	Alkbh3
ENSMUSP00000038739	ENSMUSG00000037216	Lipt1
ENSMUSP00000038744	ENSMUSG00000036309	Skp1
ENSMUSP00000038749	ENSMUSG00000041741	Pde3a
ENSMUSP00000038755	ENSMUSG00000042073	Abhd14b
ENSMUSP00000038763	ENSMUSG00000041650	Pcca
ENSMUSP00000038781	ENSMUSG00000042043	Tbca
ENSMUSP00000038813	ENSMUSG00000036241	Ube2r2
ENSMUSP00000038835	ENSMUSG00000040606	Kazn
ENSMUSP00000038838	ENSMUSG00000042228	Lyn
ENSMUSP00000038839	ENSMUSG00000033047	Eif3l
ENSMUSP00000038878	ENSMUSG00000037542	Aldh8a1
ENSMUSP00000038909	ENSMUSG00000032911	Cspg4
ENSMUSP00000038914	ENSMUSG00000039783	Kmo
ENSMUSP00000038938	ENSMUSG00000033323	Ctdp1
ENSMUSP00000038977	ENSMUSG00000042719	Naa25
ENSMUSP00000038983	ENSMUSG00000024104	Washc2
ENSMUSP00000039046	ENSMUSG00000039007	Cpq
ENSMUSP00000039098	ENSMUSG00000035632	Cnot3
ENSMUSP00000039109	ENSMUSG00000040385	Ppp1ca
ENSMUSP00000039110	ENSMUSG00000036371	Serbp1
ENSMUSP00000039114	ENSMUSG00000061758	Akr1b10
ENSMUSP00000039134	ENSMUSG00000036270	Edc4
ENSMUSP00000039202	ENSMUSG00000038704	Aspdh
ENSMUSP00000039243	ENSMUSG00000034484	Snx2
ENSMUSP00000039271	ENSMUSG00000033703	Fcsk
ENSMUSP00000039301	ENSMUSG00000042447	Mios
ENSMUSP00000039322	ENSMUSG00000034560	Washc4
ENSMUSP00000039334	ENSMUSG00000034480	Diaph2
ENSMUSP00000039335	ENSMUSG00000039016	Timm8b
ENSMUSP00000039360	ENSMUSG00000039457	Ppl
ENSMUSP00000039361	ENSMUSG00000040818	Dennd6a
ENSMUSP00000039368	ENSMUSG00000033295	Ptprf
ENSMUSP00000039416	ENSMUSG00000034152	Exoc3
ENSMUSP00000039429	ENSMUSG00000033308	Dpyd
ENSMUSP00000039472	ENSMUSG00000033831	Fgb
ENSMUSP00000039484	ENSMUSG00000036188	Ankmy2
ENSMUSP00000039493	ENSMUSG00000040459	Arglu1
ENSMUSP00000039507	ENSMUSG00000036278	Macrod1
ENSMUSP00000039529	ENSMUSG00000034659	Tmem109
ENSMUSP00000039543	ENSMUSG00000027522	Stx16
ENSMUSP00000039555	ENSMUSG00000039849	Pcif1
ENSMUSP00000039566	ENSMUSG00000004591	Pkn2
ENSMUSP00000039580	ENSMUSG00000036057	Ptpn23
ENSMUSP00000039657	ENSMUSG00000033161	Atp1a1
ENSMUSP00000039663	ENSMUSG00000042102	Dmgdh
ENSMUSP00000039692	ENSMUSG00000041881	Ndufa7
ENSMUSP00000039806	ENSMUSG00000040978	Gm11992
ENSMUSP00000039844	ENSMUSG00000025228	Actr1a
ENSMUSP00000039900	ENSMUSG00000041977	Arhgef11
ENSMUSP00000039910	ENSMUSG00000116138	C030006K11Rik
ENSMUSP00000039951	ENSMUSG00000034932	Mrpl54
ENSMUSP00000039966	ENSMUSG00000038604	Ripor1
ENSMUSP00000039980	ENSMUSG00000035878	Hykk
ENSMUSP00000040005	ENSMUSG00000036733	Rbm42
ENSMUSP00000040126	ENSMUSG00000042099	Kank3
ENSMUSP00000040150	ENSMUSG00000032643	Fhl3
ENSMUSP00000040198	ENSMUSG00000046329	Slc25a23
ENSMUSP00000040220	ENSMUSG00000036352	Ubac1
ENSMUSP00000040222	ENSMUSG00000039682	Lap3
ENSMUSP00000040232	ENSMUSG00000041408	Wapl
ENSMUSP00000040244	ENSMUSG00000029762	Akr1b8
ENSMUSP00000040321	ENSMUSG00000041769	Ppp2r2d
ENSMUSP00000040327	ENSMUSG00000052331	Ankrd44
ENSMUSP00000040356	ENSMUSG00000037260	Hgsnat
ENSMUSP00000040405	ENSMUSG00000042116	Vwa1
ENSMUSP00000040420	ENSMUSG00000042369	Rbm45
ENSMUSP00000040429	ENSMUSG00000042613	Pbxip1
ENSMUSP00000040431	ENSMUSG00000039615	Stub1
ENSMUSP00000040481	ENSMUSG00000041523	Upk2
ENSMUSP00000040486	ENSMUSG00000109336	Samd4b
ENSMUSP00000040550	ENSMUSG00000040147	Maob
ENSMUSP00000040580	ENSMUSG00000035473	Galm
ENSMUSP00000040591	ENSMUSG00000035936	Aldh5a1
ENSMUSP00000040596	ENSMUSG00000035863	Palm
ENSMUSP00000040599	ENSMUSG00000037440	Vnn1
ENSMUSP00000040756	ENSMUSG00000033793	Atp6v1h
ENSMUSP00000040771	ENSMUSG00000036918	Ttc7
ENSMUSP00000040779	ENSMUSG00000041278	Ttc1
ENSMUSP00000040840	ENSMUSG00000033096	Apmap
ENSMUSP00000040877	ENSMUSG00000036446	Lum
ENSMUSP00000040946	ENSMUSG00000040351	Ankib1
ENSMUSP00000040956	ENSMUSG00000038936	Sccpdh
ENSMUSP00000041008	ENSMUSG00000073421	H2-Ab1
ENSMUSP00000041049	ENSMUSG00000035754	Wdr18
ENSMUSP00000041060	ENSMUSG00000032758	Kap
ENSMUSP00000041070	ENSMUSG00000034168	Irf2bpl
ENSMUSP00000041087	ENSMUSG00000037003	Tns2
ENSMUSP00000041104	ENSMUSG00000036932	Aifm1
ENSMUSP00000041149	ENSMUSG00000033307	Mif
ENSMUSP00000041157	ENSMUSG00000038156	Spon1
[truncated: 8,251 more rows]

## Sheet: Kidney proteins
mouse.id	ENSMUSP00000000001	ENSMUSP00000000049	ENSMUSP00000000090	ENSMUSP00000000137	ENSMUSP00000000175	ENSMUSP00000000260	ENSMUSP00000000287	ENSMUSP00000000304	ENSMUSP00000000317	ENSMUSP00000000348	ENSMUSP00000000349	ENSMUSP00000000365	ENSMUSP00000000369	ENSMUSP00000000384	ENSMUSP00000000388	ENSMUSP00000000449	ENSMUSP00000000466	ENSMUSP00000000505	ENSMUSP00000000514	ENSMUSP00000000608	ENSMUSP00000000619	ENSMUSP00000000687	ENSMUSP00000000727	ENSMUSP00000000756	ENSMUSP00000000759	ENSMUSP00000000769	ENSMUSP00000000804	ENSMUSP00000000828	ENSMUSP00000000925	ENSMUSP00000000939	ENSMUSP00000000985	ENSMUSP00000001042	ENSMUSP00000001046	ENSMUSP00000001055	ENSMUSP00000001079	ENSMUSP00000001122	ENSMUSP00000001127	ENSMUSP00000001147	ENSMUSP00000001155	ENSMUSP00000001156	ENSMUSP00000001166	ENSMUSP00000001179	ENSMUSP00000001181	ENSMUSP00000001183	ENSMUSP00000001187	ENSMUSP00000001202	ENSMUSP00000001242	ENSMUSP00000001279	ENSMUSP00000001304
206	0.1645	-0.150691	0.422543	0.072494	0.135862	-0.252331	-0.223526	0.171793	0.20532	0.112174	0.0238576	-0.223452	0.289873	0.417324	0.00111316	0.325037	-0.0569403	0.108591	0.181513	-0.192373	-0.00218657	-0.2159	0.171395	-0.551318	-0.0565626	0.152867	0.0596901	0.098842	0.317117	0.178828	0.20551	0.133068	0.357346	0.0916324	0.241225	0.343565	-0.178226	0.305446	0.222187	0.181365	0.654201	-0.00476237	0.230408	-1.20362	0.199126	0.859391	-0.22424	-0.108485	0.206319
208	-0.0132809	0.470951	-0.0774376	0.174952	-0.126233	-0.0353439	-0.0453639	-0.0823103	0.0883058	-0.0208348	-0.0226705	-0.0352227	0.2417	0.311369	9.75974e-05	-0.00749667	0.0407866	0.641863	0.111477	-0.173934	-0.224341	-0.269352	0.0988268	-0.229529	0.0609355	0.189891	0.0795977	0.169814	0.333492	0.171718	0.0392989	0.0596409	0.252898	0.0440031	0.218789	0.0395646	-0.0993026	-0.0133902	0.169015	0.23541	0.622522	0.273916	-0.0965488	-1.44213	0.191183	0.750918	-0.227128	-0.199305	0.220098
266	0.115955	-0.212029	0.0027787	0.0149404	0.0340641	-0.285415	-0.184872	0.0225154	0.17777	-0.219232	-0.0178106	-0.152211	0.121943	0.316714	-0.0785641	-0.177696	-0.0561482	-0.46468	0.108614	-0.267176	0.00516287	-0.0451409	-0.00662321	0.117136	-0.0831736	0.179228	-0.135077	0.317535	0.0606009	0.107561	0.227773	0.0745218	-0.277665	0.162006	0.0521077	0.251756	-0.186815	-0.0768918	0.0443873	0.0903326	0.756861	0.159556	-0.0813459	-1.29894	0.21831	0.121627	-0.00831206	0.169535	-0.0548063
278	0.096151	-0.443693	0.248853	0.0714985	-0.165924	0.0557702	-0.176032	0.0689828	0.213589	-0.0877694	0.0735534	0.0728477	0.257677	0.241232	-0.0962598	0.0505856	-0.248717	-0.160215	0.153182	-0.183829	-0.0321653	-0.328456	0.11919	-0.24323	-0.0641614	0.0309049	-0.0891983	0.287036	0.233689	0.116012	-0.106036	-0.0222663	-0.367306	0.0840569	0.150741	0.382715	-0.065792	-0.0777007	0.045039	-0.156299	0.696438	0.0742084	-0.158619	-1.28945	0.303743	0.450997	-0.0724254	0.097427	-0.0152146
210	0.239646	-0.124012	-0.178977	0.0160545	0.253552	-0.306349	-0.091799	0.165598	0.140193	-0.0226439	-0.101965	-0.20517	0.284615	0.516022	-0.0376462	0.256777	0.0684376	0.0698068	0.0694071	-0.300998	0.0442268	-0.241676	0.138709	0.561757	-0.0185746	0.115367	0.00891752	-0.0902928	0.243993	0.203341	0.118967	0.117789	-0.145772	-0.0410311	0.113601	0.292195	-0.0458873	0.286942	0.289498	0.108451	0.808826	0.240224	0.150061	-1.24786	0.0222195	0.235668	-0.0488814	-0.0134026	0.0772151
283	0.22167	-0.290397	-0.3757	0.0268657	-0.151889	0.0324814	-0.0196098	-0.322931	-0.184996	0.0404447	-0.0342252	-0.0124328	0.215035	0.292187	0.00149569	-0.12746	-0.854275	0.151128	-0.473997	-0.12308	-0.270208	0.237263	-0.000863862	-0.024024	0.0559973	0.17206	-0.00423285	-0.351547	0.136207	-0.139798	0.151747	0.23306	-0.216713	0.000682878	-0.053088	-0.00596693	0.0762424	0.171409	0.0774204	-0.334187	0.611466	-0.0232806	0.0897781	0.491404	-0.228722	0.121203	-0.198154	0.278504	-0.0336416
215	0.0428218	0.344172	-0.37674	0.0220354	-0.0201128	-0.0287326	0.0277631	-0.161676	-0.0781392	0.207149	0.0886544	-0.0200435	0.110622	0.326103	-0.0244743	-0.0607641	0.135874	0.218489	-0.203065	-0.0672999	-0.141644	0.0439648	0.0929441	-0.282156	-0.0598762	0.327277	0.127406	-0.452725	0.29189	-0.0308902	0.0717726	0.140749	-0.0442022	-0.0568063	0.0952248	-0.381105	0.126931	-0.193634	0.231721	0.000727	0.565002	0.147203	-0.214201	1.25182	-0.270149	0.611824	-0.0229452	-0.110957	0.0880961
303	0.0482375	-0.43872	-0.190346	-0.0448611	0.407023	-0.160586	-0.0593446	-0.337186	-0.123625	-0.0921991	-0.000968454	-0.0192689	-0.0428952	0.500991	-0.0940506	-0.197021	0.243145	0.149565	-0.541068	-0.13783	0.111706	0.0429621	0.0457596	0.129675	-0.0762737	0.181919	0.00479438	-0.32704	0.152895	-0.139062	0.397426	0.0556464	-0.29936	-0.0858471	-0.0161784	-0.262033	0.116718	0.108491	0.188352	-0.182567	0.596825	0.0644766	0.143422	0.575371	-0.138822	-0.112693	-0.293501	0.146958	-0.164598
217	-0.26193	0.53225	0.0222603	-0.103967	-0.633908	-0.0714619	0.22042	0.129971	-0.138344	-0.238121	-0.124104	0.0268037	0.056242	0.0131303	-0.181929	0.0231406	0.377215	-0.24969	-0.373344	0.590551	-0.306848	0.410243	-0.222173	-0.321903	0.427672	0.535996	-0.187655	-0.3809	-0.048012	-0.444536	-0.127847	0.0431353	0.136221	0.0891847	-0.353775	-0.318894	-0.154747	0.342063	-0.318093	0.0996601	0.457422	-0.07112	0.300649	0.758475	-0.258907	-0.490998	-0.0604753	0.0147151	-0.122357
304	0.144767	-0.42019	0.543837	0.0181469	-0.150093	0.0947062	-0.177518	0.159845	0.12286	-0.0625472	0.0192781	-0.0499654	0.0133812	0.427324	-0.0882371	-0.187323	-0.798231	-0.0240603	0.158521	-0.0739718	-0.0607957	-0.192494	0.0156255	-0.584954	-0.124136	0.00378855	0.0449925	0.22103	0.113013	0.156371	-0.242919	-0.190192	-0.153173	0.0231575	0.069425	0.345805	0.0775364	-0.317077	-0.0172315	0.0248792	0.423012	0.0688117	-0.345972	-0.97445	0.240642	0.512833	-0.157345	0.0789205	-0.0766471
265	-0.0600423	-0.599388	0.534307	0.188719	-0.0808731	-0.113905	-0.247946	0.124582	-0.0151286	0.0267182	0.223893	-0.212344	-0.493356	0.110815	-0.208322	0.00383553	-0.368047	0.106275	0.130803	0.113881	0.10057	-0.154199	0.0509966	-0.366343	0.439395	-0.321844	-0.0800664	0.388015	0.145923	0.0995973	-0.278704	0.0925977	0.0764943	0.174585	0.0970959	0.365286	-0.163426	0.0769459	0.0386419	-0.387502	0.2999	0.130045	0.250903	-1.21405	0.380059	0.103289	-0.0339765	0.0281202	-0.179666
270	0.0334391	-0.299898	-0.229427	0.0745397	-0.0903838	-0.00167063	-0.19473	-0.124767	-0.0925203	0.0707467	0.10809	-0.119873	-0.520245	0.281137	-0.00999057	-0.0780915	0.132592	0.321301	-0.391018	-0.275234	0.145515	-0.00257486	-0.117815	-0.20774	-0.205098	0.0281581	0.0960514	-0.255402	0.211361	0.0209154	-0.0826976	-0.0804921	-0.510367	-0.0528177	0.0548899	-0.35095	0.179911	-0.206144	0.207827	-0.254641	-0.0023008	0.081063	-0.27529	0.338572	-0.242465	0.175956	-0.103418	0.068201	-0.0142107
207	-0.0347564	0.0270275	0.0362884	0.0921383	-0.159852	-0.189992	-0.104379	0.187647	0.0995317	-0.143617	0.0320993	-0.17698	-0.395475	-0.0156679	0.0704192	0.0529816	-0.123511	-0.167922	0.28191	-0.147281	0.0918813	-0.168939	0.0529364	-0.22283	0.0424071	-0.110737	0.0074018	0.332341	0.212094	0.16217	-0.00613116	-0.0776329	-0.0114411	0.0492751	0.09804	0.0538211	-0.161237	-0.238668	0.0319114	0.199897	0.288021	0.164855	-0.188122	-1.21733	0.0292151	0.152536	0.163058	-0.10321	0.235185
211	0.172367	0.593745	-0.285159	0.104507	0.0419982	-0.110127	0.385297	-0.0901444	-0.109074	-0.0428465	-0.0644228	-0.0303854	-0.181302	-0.0701333	0.000148006	-0.225648	-0.51317	0.354675	0.276161	-0.22009	0.147815	-0.274766	0.0215071	1.4031	-0.177099	-0.128329	-0.0473905	0.034689	0.181352	0.102953	-0.02582	-0.0199344	0.168797	0.0705226	0.111633	0.137162	-0.122238	0.436653	0.184526	0.0999386	0.468366	0.0573983	0.456257	-0.79849	0.0584401	0.0718595	-0.09591	-0.212618	0.0971588
271	-0.128471	-0.218406	0.0309969	0.114895	-0.169885	0.0222116	-0.215655	-0.164117	-0.0309581	-0.117502	0.107047	0.159571	-0.0759849	-0.0730916	-0.146215	-0.0218426	-0.0200554	0.118503	-0.448693	-0.116279	0.0401007	0.209692	0.0199168	-0.306656	0.0745416	-0.0343079	-0.0675421	-0.181797	0.201365	-0.217171	-0.124925	0.0404693	-0.150312	0.0871518	-0.0974765	-0.422938	0.0441363	-0.259983	0.0369742	-0.144652	-0.102633	-0.08	-0.173742	-0.0337443	0.0258183	-0.175162	0.00286	0.0391069	-0.102567
216	-0.0510314	0.342092	-0.257245	0.00381501	-0.348575	-0.0521296	0.112672	0.00410161	-0.172276	-0.256414	0.0185774	-0.0482449	-0.56266	-0.0995164	0.153954	0.169188	-0.109661	-0.180308	-0.46814	0.202915	0.139147	0.268404	-0.0433834	0.99483	-0.00982851	0.01459	-0.014116	-0.393897	0.128107	-0.283116	-0.144762	-0.043964	0.0130776	0.0489903	-0.225997	-0.280369	0.0134825	-0.0460837	-0.140572	0.688068	-0.144847	-0.150315	-0.131491	0.276149	-0.364214	-0.204208	0.174264	-0.0214444	0.222908
279	0.0996871	-0.245715	-0.114548	0.162623	-0.0831397	-0.0331565	-0.0440539	0.0377819	0.198445	0.0606403	0.0172061	-0.076921	-0.505357	0.194746	0.0426678	-0.201476	0.243002	0.0561712	0.0667399	0.141373	0.189493	-0.232807	0.0373715	-0.671557	-0.0474327	0.0365511	0.0398349	0.0852656	0.278358	0.139211	-0.207222	0.077871	-0.465473	0.140009	0.170683	0.397833	-0.0372304	-0.0246882	0.101653	0.27731	0.241168	0.124358	-0.00989816	-1.27007	-0.0196262	0.256024	0.0410517	0.130133	-0.0750244
218	0.121542	0.348862	-0.476251	-0.0109331	0.0378825	0.0878152	0.258003	-0.210104	-0.335904	-0.0563904	-0.0814184	-0.0708188	-0.553716	0.0871142	-0.0108837	0.0223522	0.341193	0.307298	-0.123214	0.263824	-7.58789e-05	-0.0246866	-0.030082	0.0968529	-0.129111	0.270639	0.0575895	-0.397427	0.148023	-0.154678	0.163133	-0.0440369	0.0358066	-0.0744536	-0.00368571	-0.365351	0.122632	-0.0583	0.148431	-0.0945972	-0.0134059	-0.00971442	-0.0864889	0.654162	-0.283697	0.0703569	-0.0989057	-0.0567649	0.166925
284	-0.0324171	-0.25445	0.135837	-0.0212718	0.220799	0.135115	-0.306518	-0.243919	-0.111738	-0.13964	0.127287	0.219644	-0.242587	0.0683454	-0.0825919	0.0270841	-0.233282	0.182842	-0.344515	-0.0789942	0.172709	0.150207	-0.188679	-0.185315	-0.0171885	-0.0373992	0.111118	-0.13287	0.0106942	-0.162671	0.0441315	0.0602618	-0.379587	-0.0457433	-0.0439118	-0.555902	0.139164	0.0717943	-0.00965312	-0.179413	-0.383117	-0.083296	0.137719	0.338102	-0.00563132	-0.0478386	-0.0857674	-0.106695	-0.186738
219	0.120296	0.291743	-0.256195	-0.0548459	-0.0312726	0.0662397	0.447492	0.00243203	-0.151009	-0.138693	-0.0728647	-0.153046	-0.0701282	-0.054049	0.0616489	0.120438	-0.116352	0.0360668	-0.326776	0.510961	-0.043635	0.0524235	0.102142	-0.028797	-0.204857	0.0704235	0.121827	-0.460388	0.117157	-0.217367	-0.0995062	-0.136319	0.384126	-0.0158995	-0.118126	-0.403623	0.113483	-0.103783	0.0793552	-0.262832	0.0871251	0.0826528	-0.119367	0.34857	-0.288204	-0.073677	0.0166029	-0.00421685	0.0944719
[truncated: 5,000 more columns]

## Sheet: Liver proteins
mouse.id	ENSMUSP00000000001	ENSMUSP00000000049	ENSMUSP00000000090	ENSMUSP00000000137	ENSMUSP00000000153	ENSMUSP00000000175	ENSMUSP00000000287	ENSMUSP00000000299	ENSMUSP00000000329	ENSMUSP00000000348	ENSMUSP00000000349	ENSMUSP00000000365	ENSMUSP00000000384	ENSMUSP00000000430	ENSMUSP00000000449	ENSMUSP00000000451	ENSMUSP00000000466	ENSMUSP00000000608	ENSMUSP00000000642	ENSMUSP00000000687	ENSMUSP00000000727	ENSMUSP00000000756	ENSMUSP00000000759	ENSMUSP00000000767	ENSMUSP00000000769	ENSMUSP00000000804	ENSMUSP00000000828	ENSMUSP00000000889	ENSMUSP00000000939	ENSMUSP00000000985	ENSMUSP00000001027	ENSMUSP00000001042	ENSMUSP00000001046	ENSMUSP00000001079	ENSMUSP00000001125	ENSMUSP00000001127	ENSMUSP00000001147	ENSMUSP00000001155	ENSMUSP00000001156	ENSMUSP00000001179	ENSMUSP00000001181	ENSMUSP00000001183	ENSMUSP00000001187	ENSMUSP00000001242	ENSMUSP00000001279	ENSMUSP00000001304	ENSMUSP00000001326	ENSMUSP00000001384	ENSMUSP00000001402
206	0.125188	-0.23855	-0.329938	0.190693	0.0181478	0.635642	-0.545652	0.274289	-0.554792	-0.334693	0.209336	0.154362	0.0743096	0.433835	0.150825	-0.126398	-0.586538	0.143474	-0.419269	0.213896	0.216008	-0.76843	-0.0840962	0.0199379	-0.0798572	0.0356208	0.250427	-0.00302932	-0.653376	0.269669	-0.184124	0.128388	-0.104372	0.0525382	0.236573	-0.0892352	-0.41209	0.0903801	0.185503	-0.0266369	-0.571003	0.075361	0.0916842	0.150377	0.192079	-0.165579	0.178212	-0.919851	-0.137729
208	0.432289	-0.256015	-0.533393	0.0921189	0.0490724	0.528859	-0.430713	0.366215	-0.53926	-0.156085	-0.0566715	0.0987472	0.278855	0.653653	-0.115713	0.51616	-0.335474	-0.22776	0.032827	-0.00739685	0.149053	-0.0382496	-0.258726	0.200896	-0.0124979	0.0360387	0.139233	-0.196477	-0.330997	0.260142	-0.519637	0.0690692	-0.072472	0.253031	0.379942	-0.0235185	-0.0840002	0.322012	-0.109758	0.0265447	-0.163487	0.397689	0.0353631	-0.110063	0.128024	-0.465801	0.123177	-1.35312	0.0035521
266	-0.21464	-0.388167	-0.172807	-0.153551	-0.124192	-0.0645153	-0.401375	-0.511079	-1.02997	0.026742	-0.0246083	-0.20916	0.0497412	0.292354	-0.108091	0.0685834	-0.132397	-0.232413	1.3419	0.0991265	0.170935	-0.9018	-0.411699	-0.224595	-0.193452	-0.0700551	-0.02775	0.133782	-0.200091	0.0297791	-0.403382	-0.307025	-0.683551	-0.168673	0.124336	0.0261484	0.112033	-0.175876	-0.209514	-0.0916543	-0.187773	-0.108674	-0.333614	0.107524	-0.114371	1.80914	0.450035	-1.42547	0.670712
278	0.195431	-0.175206	-0.328283	0.13412	0.0371936	0.0256561	0.212506	0.203429	-0.698589	-0.135151	0.306617	0.0126045	0.127086	0.404331	0.00928827	-0.0578231	-0.750783	0.0890729	-0.666365	0.0230086	0.209013	-1.00166	-0.1485	-0.0461098	-0.0448942	-0.0115568	-0.140695	0.172742	0.0262377	0.0799803	-0.601812	0.138599	-0.269652	0.0669759	0.363665	0.17647	0.1136	0.0646301	-0.282318	-0.0264936	0.0277355	0.0432799	-0.155898	0.126319	0.287522	-0.214349	0.593291	-1.45057	0.128185
210	-0.226615	-0.312126	-0.200224	-0.105784	-0.186347	0.0653189	-0.594431	-0.275017	-1.00362	-0.0664934	0.0408472	0.3336	-0.189201	-0.0887351	0.287919	-0.121847	0.0150506	0.133901	-0.222951	0.493372	-0.0671819	-0.428034	-0.0567036	0.0306186	-0.16791	0.162173	0.563839	0.246159	-0.680881	-0.175407	0.112793	-0.0712045	-0.150935	0.0677016	0.541787	0.000462972	-1.02532	-0.076646	-0.420494	-0.156871	-1.47267	-0.0773742	0.184009	0.307113	-0.208309	-0.24243	0.592079	-1.19218	-0.0638999
215	-0.148912	-0.231072	-0.00281949	0.1779	-0.0219471	-0.175167	0.0409436	0.0413997	-0.693264	0.470661	-0.0158066	0.131852	-0.0592568	-0.0325348	-0.189301	0.168877	0.589058	-0.225235	0.0870442	0.0255504	-0.142167	0.0435204	-0.270005	0.200493	-0.0938247	0.158319	-0.0795146	-0.0359498	0.24263	-0.0264866	0.331592	-0.0586312	-0.47285	-0.0123288	-0.131771	0.136046	0.0765357	0.0360276	-0.279635	-0.356692	-0.0918917	0.120383	-0.0370562	0.00626788	-0.096921	-0.115013	-0.246717	-1.9911	0.182147
303	-0.017194	-0.0261446	-0.00406453	-0.0614728	0.143521	0.203994	0.0751333	-0.553767	-0.874337	0.0199317	-0.0112047	0.0904755	-0.224866	0.34172	-0.144756	-0.000395781	-0.0142185	-0.162198	-0.509374	-0.0671407	0.0419589	0.452708	-0.0566836	-0.120785	0.0202796	0.0540286	-0.105915	0.147731	0.209499	0.190814	0.38896	0.0274629	-0.353561	-0.167343	-0.229988	0.155436	-0.141482	-0.178952	-0.465477	-0.367364	-0.134769	0.0990417	-0.27168	-0.0351127	-0.0414055	-0.517941	0.112185	-1.20959	0.21517
217	-0.246794	0.0933808	-0.649828	-0.122816	-0.137932	-0.316796	-0.756674	-0.0755601	-0.409646	0.735724	-0.588149	0.0266154	0.202717	0.477647	-0.226549	0.496985	1.00138	-0.554651	1.40974	-0.357658	-0.230212	0.345534	-0.371532	0.362726	0.235059	0.387879	-0.269947	-0.408575	0.283776	-0.111604	0.464079	-0.018046	-0.357648	0.405301	0.389606	0.17823	-0.183921	0.269627	-0.538501	-0.0727114	-0.316859	0.186285	-0.26398	-0.184608	-0.204061	0.145562	-0.0952793	-1.4455	0.545277
304	-0.383116	-0.404342	0.165812	0.031927	0.0311419	0.207081	0.107698	-0.231438	-0.916408	-0.0162544	0.469617	-0.0588309	-0.208392	-0.148773	-0.00207513	0.0071627	-1.04627	0.173858	-1.32959	0.100243	0.145921	-0.301974	-0.274866	-0.0597266	0.0219864	0.0378989	-0.211377	0.0983271	-0.173612	0.111539	-0.530185	-0.103095	-0.507813	-0.160151	-0.21108	0.0716142	0.194537	-0.114787	0.031461	-0.23924	0.0291181	-0.064264	-0.157906	0.327238	0.0295362	-0.0812782	0.159625	-1.0288	0.220779
265	0.0556156	-0.262019	-0.00163701	0.0273368	0.0512949	0.0360464	-0.23481	-0.0676372	-0.220669	-0.264261	0.27216	-0.0597965	0.173921	-0.22648	0.231548	-0.167664	-0.548873	0.122014	-0.588686	0.123023	0.156232	-0.658247	-0.015012	0.000162242	-0.0108716	0.015372	0.14117	-0.00636891	-0.0079899	-0.0153935	-0.386099	0.0692292	-0.827281	-0.0118064	0.108734	0.184349	-0.294303	-0.0169572	-0.0720159	0.00578383	-0.26665	0.0662124	0.0760231	0.144074	0.209721	-0.381003	0.0355477	-1.15591	-0.134652
270	0.016464	-0.159504	-0.201995	0.120103	0.272999	0.150553	0.643554	-0.463081	-0.624227	-0.0342368	0.200231	0.0357044	-0.152916	-0.322609	-0.285757	-0.0996164	-0.930411	-0.160531	-0.985966	-0.0353145	-0.0373775	1.07208	-0.157392	0.0654179	0.176516	0.0388982	-0.0752209	-0.114793	0.296527	0.100064	0.229598	0.0699348	-1.78149	0.0336803	-0.00481871	0.0930676	0.422093	0.0039668	-0.599597	-0.14364	0.467892	0.288361	-0.119444	-0.120397	0.232877	-0.730454	-0.100006	-2.16416	0.261525
207	0.363719	-0.406743	-0.152703	-0.0875584	0.107428	0.339482	-0.631603	-0.253483	-0.387732	-0.0572223	-0.0877473	0.0184408	0.435298	-0.320408	0.148329	-0.295597	-0.629967	-0.0727223	-0.0150622	0.177463	0.0714863	-0.417806	-0.165412	0.383171	-0.128832	-0.0891557	0.263653	0.0382077	-0.336044	0.254443	-0.197122	0.105944	-0.821719	0.110706	0.617292	0.102891	-0.365563	0.229409	-0.157035	0.144159	-0.553507	0.247027	0.203315	-0.0264699	0.109381	-0.164054	0.0264436	-1.73973	-0.0478738
211	-0.0342868	0.368633	-0.375668	0.0544671	-0.25103	-0.357124	-0.532549	-0.0627686	-0.644138	-0.37551	-0.0887939	0.353133	-0.0784114	-0.725481	0.392982	-0.278309	0.221288	0.0802804	-0.295792	0.310222	-0.120239	-0.126318	0.176928	0.0128951	-0.207508	-0.0220387	0.415387	0.0352145	-0.149843	-0.423277	-0.162962	0.0630487	0.291243	-0.0428749	-0.157602	0.00787214	-1.25119	-0.173994	0.152808	-0.0256013	-1.29136	-0.0488401	0.164946	0.19901	-0.165123	0.133301	0.556724	-0.377941	-0.305654
271	-0.244482	-0.148087	-0.266663	0.0761917	0.0160474	-0.527484	0.411295	-0.354275	-0.700712	0.126271	0.159144	0.212687	-0.0172644	-0.57782	0.00290071	-0.212538	-0.55265	0.0101042	-0.324877	0.0610648	-0.473267	1.12565	0.0968815	0.0727867	-0.115234	0.0863889	-0.025084	-0.0282734	0.134201	-0.485324	0.697958	0.0667578	-1.5584	-0.0279928	0.203882	-0.0190596	-0.834639	0.0203887	-0.332838	-0.266028	-0.93692	0.0943411	-0.060058	-0.11626	-0.21259	-0.663946	0.178363	-1.41347	0.282906
216	-0.113569	0.285665	0.854488	0.111772	-0.0425547	-0.200844	0.343514	0.377257	-0.402667	-0.0714653	-0.151046	-0.211928	-0.0879493	-0.285705	-0.33843	-0.0631036	0.19485	0.402668	-0.602613	0.254682	0.085862	-0.0372248	0.254823	-0.3176	-0.0899686	-0.15122	-0.0531055	0.248894	0.0452671	-0.00495871	0.430624	-0.015238	-0.0372923	-0.322759	-0.978971	-0.0198016	1.08049	-0.34436	0.674426	-0.178408	1.06664	-0.198006	-0.0768255	0.208515	0.231605	-0.928261	0.00144482	-0.40231	-0.402396
279	-0.200994	0.00667311	-0.169277	0.0127673	-0.0494115	-0.364885	-0.111101	-0.117304	-0.730392	-0.309609	0.18006	0.105986	-0.0640926	-0.682821	0.0838692	-0.406119	-0.86077	0.333723	-0.74539	0.381444	-0.0936991	0.1577	0.107052	0.0780079	-0.210404	-0.064582	0.116192	0.369605	-0.338314	-0.464541	-0.23306	0.0597461	-0.808314	-0.137355	-0.274137	-0.159305	-0.831916	-0.187794	0.438985	0.0144111	-1.03248	-0.164676	0.0116664	0.111275	0.0839476	-0.0267167	0.512278	0.0493758	-0.339538
218	-0.112457	0.0766509	-0.182117	0.106858	-0.0912848	-0.415626	-0.586108	-0.177081	-0.555754	0.264859	-0.484168	0.152764	0.327407	-0.397344	-0.0956501	0.0878576	1.22511	-0.268281	1.15165	-0.424467	-0.348136	0.660361	-0.14071	0.298628	0.279303	0.118851	-0.387611	-0.363785	-0.00536099	-0.4412	0.5303	-0.0507379	0.351542	0.170923	-0.162344	0.0365512	-0.469199	0.317046	-0.331262	0.120889	-0.421293	0.352065	0.122694	-0.298436	-0.301995	0.199813	-0.0597862	-1.56669	-0.213606
284	0.0390079	-0.250701	-0.0122508	-0.128106	0.111819	0.206748	0.765607	-0.389414	-0.71537	0.0553007	0.118279	-0.0606101	-0.079452	-0.189385	0.0366633	-0.117214	-1.04942	0.182107	-0.945492	-0.148973	-0.152582	0.717661	-0.0875646	0.00887927	-0.122237	0.233459	-0.241832	-0.113303	0.211372	0.459435	0.152778	-0.000900684	-1.51707	-0.0199484	0.00574558	0.106622	-0.0403239	0.00827309	0.0721239	-0.560489	-0.233572	-0.152224	-0.25092	0.0282348	0.237195	-0.286618	-0.0815615	-1.86442	0.433255
219	0.0558266	-0.00649895	-0.0741655	0.00911103	0.0289968	-0.0504061	0.252505	-0.154428	-0.522132	0.158824	-0.228733	0.126205	-0.127794	-0.252645	0.0542328	-0.0826616	0.0916203	-0.0393889	-0.356391	-0.000186953	0.07026	0.459222	0.0152549	0.134942	-0.202172	0.305734	0.0774963	-0.246781	0.747235	0.103404	0.152781	-0.0715761	-0.678967	0.111832	0.298019	0.0927307	-0.361788	0.0858724	-0.141319	-0.323779	-0.578057	-0.21044	-0.169549	-0.124166	0.272664	-0.27091	-0.00461971	-1.22949	0.192126
[truncated: 5,000 more columns]

## Sheet: Fat proteins
mouse.id	ENSMUSP00000000049	ENSMUSP00000000090	ENSMUSP00000000137	ENSMUSP00000000287	ENSMUSP00000000299	ENSMUSP00000000304	ENSMUSP00000000348	ENSMUSP00000000349	ENSMUSP00000000365	ENSMUSP00000000388	ENSMUSP00000000449	ENSMUSP00000000466	ENSMUSP00000000608	ENSMUSP00000000687	ENSMUSP00000000727	ENSMUSP00000000756	ENSMUSP00000000759	ENSMUSP00000000767	ENSMUSP00000000769	ENSMUSP00000000804	ENSMUSP00000000828	ENSMUSP00000001027	ENSMUSP00000001042	ENSMUSP00000001046	ENSMUSP00000001055	ENSMUSP00000001079	ENSMUSP00000001127	ENSMUSP00000001147	ENSMUSP00000001156	ENSMUSP00000001181	ENSMUSP00000001187	ENSMUSP00000001226	ENSMUSP00000001242	ENSMUSP00000001304	ENSMUSP00000001384	ENSMUSP00000001416	ENSMUSP00000001452	ENSMUSP00000001460	ENSMUSP00000001479	ENSMUSP00000001480	ENSMUSP00000001513	ENSMUSP00000001547	ENSMUSP00000001561	ENSMUSP00000001562	ENSMUSP00000001566	ENSMUSP00000001569	ENSMUSP00000001595	ENSMUSP00000001620	ENSMUSP00000001713
206	0.0164212	-1.11709	0.11575	-0.123055	-0.508213	-0.208367	0.295928	0.117509	-0.249809	0.132165	-0.183514	-0.543434	-0.436942	-0.220307	0.0473782	0.0253924	0.155981	0.28076	-0.053818	-0.0868871	-0.355874	0.25796	-0.226341	-1.14406	-0.37028	0.127636	0.159122	-0.00200919	0.311836	-0.125958	-0.203715	0.0723937	0.229463	-0.00694817	0.0686201	0.251135	0.131458	-0.199175	-0.0169357	0.16126	0.0332805	-0.576967	-0.481405	0.159026	0.306535	0.113392	0.0436096	-0.0691406	-0.0316418
208	0.0379446	-0.274815	-0.0659491	-0.233324	-0.287447	-0.343603	-0.0425898	0.0618761	-0.556532	0.21787	0.0182765	-0.362981	-0.227182	-0.527136	0.0237603	0.0833305	0.115862	-0.151505	0.153669	-0.0644023	-0.112664	0.284177	-0.402119	-0.588369	-0.0811147	-0.276514	-0.0391779	0.144366	0.147543	0.199225	-0.227956	0.195308	0.0298685	0.138545	0.792023	0.0223277	0.00147517	-0.292116	-0.19652	-0.246899	0.0324373	-0.0712928	-0.187357	0.228556	0.150227	0.125156	-0.0150039	0.0334261	-0.0630727
266	-0.0286426	-0.0888075	0.0549789	-0.256615	-0.306939	-0.129918	0.489258	-0.196264	-0.198249	-0.0886517	-0.0329299	-0.042907	0.158009	-0.777675	-0.0205388	0.0494255	0.273568	-0.278186	0.000525049	-0.0505596	-0.18796	0.120725	-0.681903	-0.383508	0.610643	-0.0131622	-0.327261	0.183746	0.19343	0.258313	-0.474256	-0.305745	-0.296137	-0.269469	0.413748	-0.238762	-0.112612	-0.263418	-0.197499	-0.413088	0.0219766	-0.290958	0.269719	0.00702075	0.0240483	0.0356074	-0.0820555	0.171619	-0.6366
278	-0.404845	0.59227	0.231828	-0.1957	-0.735065	-0.234342	0.21209	0.319957	0.527631	0.0857374	-0.241024	-0.778232	-0.442507	0.715154	0.22775	-0.663273	-0.299675	-0.0775798	-0.247778	-0.286546	-0.458592	-0.0314214	-0.000787525	-0.894465	-0.118469	0.0940192	0.27877	-0.4075	-0.564157	-0.429251	0.0244832	-0.00862409	0.446223	-0.0245277	0.771005	0.19319	0.288175	-0.33021	0.122393	0.0574883	-0.153498	-0.852575	-0.660459	-0.102105	0.144461	-0.12779	0.0110282	-0.272632	1.47674
210	-0.133974	-0.895568	0.334465	-0.633285	-0.227991	0.175577	0.632648	-0.00246756	0.115069	-0.316549	-0.115384	-0.104364	-0.38316	0.608981	0.0843651	-0.410101	0.292827	0.100809	0.157281	0.137293	-0.182243	0.242123	-0.338732	-0.664832	0.00280596	0.0805385	-0.127405	0.434155	0.0248862	0.331438	-0.025199	0.124779	-0.0992571	0.142206	1.07904	0.103644	0.0300805	-0.144459	-0.232221	-0.17568	0.113615	0.0360001	-0.290643	0.0278977	0.0869457	0.143308	-0.210407	0.0517518	-0.0478024
283	0.488181	0.954826	-0.139919	0.251639	-0.0600092	-0.239051	-0.113273	0.406652	-0.371192	0.15856	0.216118	-0.419685	-0.417615	-0.614528	-0.0408317	-0.302287	-0.171291	-0.192818	-0.204368	-0.33106	-0.1033	-0.152174	-0.945107	0.578533	0.615526	-0.281134	0.010794	-0.314341	0.346459	-0.422337	-0.439377	-0.53904	-0.084672	-0.658488	-1.24128	-0.427437	-0.115752	-0.601973	-0.288577	-0.549853	-0.0721478	-0.145888	0.334683	0.0169229	-0.248093	-0.0325539	-0.403745	0.169972	-0.385134
215	0.388134	0.601328	0.0287795	0.455873	0.481593	-0.10038	0.542437	-0.0832153	-0.0884015	-0.0304385	0.246148	1.10354	-0.183384	-0.0782552	0.0889672	0.667903	0.15372	0.0282105	0.171442	-0.24077	0.0274659	0.260249	-0.624188	0.631105	0.234895	-0.0526267	-0.261916	0.188849	0.121424	0.0472432	-0.0211781	0.202455	-0.294816	-0.696109	-1.79788	-0.497499	-0.286451	-0.265312	-0.118318	-0.568132	-0.00831952	0.557609	0.674911	0.0674478	-0.139139	-0.00822338	0.157883	-0.288949	-0.396675
303	0.0833343	0.949534	-0.333625	0.420334	0.271323	0.294361	0.0395589	-0.274446	0.326978	-0.165105	0.138811	0.476291	0.0162234	-0.405342	-0.157594	0.0997228	0.349564	-0.331039	-0.189862	-0.359986	0.212317	0.211179	-0.256443	0.834289	0.578759	-0.111013	-0.344379	-0.0675311	-0.208254	-0.0154178	-0.225893	-0.220525	-0.100376	-0.648766	-1.88553	-0.714947	-0.554608	-0.264906	-0.17114	-0.501043	-0.0856269	-0.374109	0.475601	0.189556	-0.4094	-0.0870145	0.0542896	0.137527	-1.27287
217	0.386425	-0.443772	0.115045	0.224907	1.06428	0.031667	0.691579	-0.951179	0.496441	-0.61983	-0.159919	0.603527	0.43733	1.57198	0.0997806	0.316308	0.131951	0.506368	-0.633196	-0.312966	-0.149619	0.286762	1.00442	0.752759	0.353041	-0.0318443	-1.1884	0.0113225	0.625042	-0.00882399	1.03169	0.652787	-1.1347	-0.925819	-2.1778	-0.390527	-0.312504	0.158382	-0.0113497	-0.45527	-0.300324	-0.278486	-0.784893	-0.365442	-0.74183	-0.269637	0.304276	-0.82104	-1.04641
304	-0.549049	0.474642	0.0681351	-0.49522	-0.591754	-0.310013	0.104008	0.0147364	-0.182371	0.180917	0.253821	-0.522988	-0.36884	-0.549964	-0.0623284	0.0627015	0.167872	0.172529	-0.0111953	0.438107	-0.0309534	0.216243	-0.355211	-0.646455	0.0813198	0.317483	0.239018	0.26906	-0.467082	0.180831	0.0154219	-0.0812611	-0.0108653	-0.133594	-0.0433541	0.341692	0.446701	0.0276417	-0.034338	-0.146903	0.0512305	-0.294688	0.273353	0.0885523	0.301469	0.0909805	-0.129176	0.683739	-0.0295976
265	-0.242295	-0.0974592	0.0679174	-0.390185	-0.593216	-0.0551907	0.588763	-0.0411066	-0.32178	-0.0285408	-0.177693	-0.62798	-0.028007	-0.0190893	0.054073	-0.148833	-0.154064	0.0302086	0.0647488	0.0809523	-0.203219	-0.0199349	-0.331203	-0.626956	0.359257	0.459029	-0.0842179	0.227881	-0.24041	0.213894	-0.19373	-0.437684	-0.0633206	0.335063	0.823165	0.228786	0.156504	-0.0755761	0.0425002	0.0137929	0.089958	-0.255462	0.331271	0.0664832	0.339032	0.115584	0.0691579	-0.0250889	0.0206459
207	-0.57832	-0.353913	0.329357	-0.59401	-0.213221	0.000646849	1.27754	-0.0151502	0.22126	0.114186	-0.203238	-0.221081	-0.501483	-0.0519211	0.156134	-0.441853	-0.150607	0.407147	-0.0125518	0.279977	-0.153129	0.141626	0.061258	-0.856734	0.136623	0.800791	0.341831	0.537342	-0.275891	0.473719	0.103795	-0.324448	0.0253312	-0.123594	-0.343101	0.633499	0.218355	0.258874	0.418053	0.488252	0.0246959	-0.240397	-0.380256	0.155949	0.38926	0.273515	-0.0393561	0.126406	0.188156
211	-0.413043	-0.826078	0.268357	-0.484612	-0.4751	0.0411879	1.32966	-0.0467887	-0.0626717	-0.0173259	-0.312323	-0.426651	-0.47299	-0.117793	0.1617	-0.352673	-0.12548	0.298507	0.247907	0.20374	-0.419581	-0.0453339	-0.118274	-0.867147	0.0166603	0.877448	-0.0292036	0.305422	-0.101197	0.391962	-0.0140031	-0.346165	-0.039501	0.215395	0.582178	0.402082	0.106562	0.0738723	0.473071	0.37886	0.126753	-0.198295	-0.598212	0.222211	0.356019	0.112062	-0.0369645	0.0858345	0.413587
271	-0.250489	0.525941	0.172587	0.00148485	-0.500909	0.0548546	1.35929	0.394292	-0.603477	0.302657	-0.166902	-0.259689	-0.445969	0.610187	0.0929517	-0.503709	-0.360069	-0.0576707	-0.259877	-0.164127	-0.097502	0.0344507	-0.554956	0.0543676	0.435515	0.143526	0.154059	-0.238148	-0.286275	-0.179506	-0.274048	-0.0151921	0.285655	-0.690771	-1.94565	0.0681034	-0.00716867	-0.405967	0.51262	0.436457	0.00752738	-0.697531	-0.311204	-0.0324819	0.0900335	0.0932963	-0.203189	-0.0391462	-0.0492819
216	0.209176	0.237124	0.207797	0.387781	0.577813	0.187498	0.607094	0.125153	-0.0549516	-0.0016302	-0.31797	0.47361	-0.318168	0.734849	0.0422606	0.20159	-0.340766	0.229902	0.203937	0.206726	-0.101821	-0.109822	-0.321157	0.535971	-0.105504	0.108954	0.131334	0.330173	0.410087	0.283797	0.227143	0.194212	0.00895746	-0.384295	-2.14187	0.0485756	0.0954074	0.13841	-0.0206955	0.105829	0.204935	0.158509	0.0852323	-0.098346	0.18774	0.0488736	-0.035141	-0.102411	0.164751
279	-0.45155	-0.369211	0.168301	-0.452884	-0.573571	0.0078035	0.851392	0.0806616	-0.364843	0.232784	-0.164008	-0.299963	-0.214954	-0.0608742	0.004219	0.0355465	-0.147595	0.0675429	-0.350604	0.154761	-0.20437	-0.326184	-0.225048	-0.78817	0.309076	0.399461	0.0993611	0.08282	0.136843	0.0230372	-0.290863	-0.239291	0.195946	0.124957	0.870375	0.244066	0.211462	-0.3156	0.207723	0.264315	0.0431549	-0.340363	-0.0806967	0.0740472	0.0498932	-0.0250169	0.189025	0.00688549	-0.0839262
218	0.167717	-0.350398	-0.115338	0.430758	0.892709	-0.0302306	0.559662	-0.749391	0.769297	-0.422369	-0.162798	0.97266	0.527675	0.109625	0.0390649	0.577269	0.0189415	-0.169099	-0.095686	-0.140403	0.28651	0.438492	1.10643	1.2019	0.209507	-0.110322	-0.482378	0.113829	0.0133707	0.0368542	0.584603	0.0700037	-0.673263	-0.317404	-2.35995	-0.589803	-0.524545	0.191717	-0.111788	-0.396624	-0.0199944	-0.279144	-0.19667	-0.268241	-0.480864	-0.244437	0.315548	-0.0969692	-0.648147
284	-0.33294	0.75205	0.161779	0.0141167	-0.556742	0.0187685	0.645657	0.600087	0.0113324	0.113669	-0.0770614	0.0188389	-0.622041	0.115234	0.113375	-0.444009	-0.373177	-0.159384	-0.223339	0.0788015	-0.121739	-0.086646	-0.571497	0.207751	0.312302	-0.0410469	0.179251	-0.252747	-0.206404	-0.326164	0.14946	-0.578586	0.203362	-0.492754	-1.06479	0.14373	0.253647	-0.373366	0.300168	0.242513	-0.230722	-0.0744748	0.223555	-0.202434	-0.0478954	-0.00510558	-0.166497	-0.179442	0.847772
219	0.696584	-0.626472	-0.0528155	0.506686	0.536684	0.167086	0.773186	-0.144461	0.380177	0.00991754	-0.234568	1.12995	-0.217719	0.970514	-0.0100066	0.255419	-0.112841	0.204874	-0.0531712	0.0897739	-0.00480812	0.0563963	0.309194	0.680678	0.228198	0.120156	0.00334511	0.138539	0.136347	-0.153064	0.148089	0.227126	-0.183038	-0.628348	-2.07796	-0.200116	-0.153765	-0.0803652	-0.217482	-0.153783	0.0171735	-0.34634	0.283253	-0.113306	-0.0166852	0.00594652	0.141006	0.0756012	-0.531171
[truncated: 3,681 more columns]

## Sheet: Spleen proteins
mouse.id	ENSMUSP00000000001	ENSMUSP00000000049	ENSMUSP00000000090	ENSMUSP00000000129	ENSMUSP00000000137	ENSMUSP00000000153	ENSMUSP00000000219	ENSMUSP00000000260	ENSMUSP00000000287	ENSMUSP00000000299	ENSMUSP00000000304	ENSMUSP00000000329	ENSMUSP00000000348	ENSMUSP00000000349	ENSMUSP00000000365	ENSMUSP00000000384	ENSMUSP00000000388	ENSMUSP00000000430	ENSMUSP00000000449	ENSMUSP00000000451	ENSMUSP00000000466	ENSMUSP00000000476	ENSMUSP00000000505	ENSMUSP00000000514	ENSMUSP00000000608	ENSMUSP00000000642	ENSMUSP00000000687	ENSMUSP00000000727	ENSMUSP00000000756	ENSMUSP00000000759	ENSMUSP00000000767	ENSMUSP00000000769	ENSMUSP00000000776	ENSMUSP00000000793	ENSMUSP00000000804	ENSMUSP00000000828	ENSMUSP00000000925	ENSMUSP00000000939	ENSMUSP00000001002	ENSMUSP00000001036	ENSMUSP00000001042	ENSMUSP00000001046	ENSMUSP00000001055	ENSMUSP00000001079	ENSMUSP00000001108	ENSMUSP00000001115	ENSMUSP00000001125	ENSMUSP00000001127	ENSMUSP00000001147
206	0.426948	-0.173393	0.0833979	-0.2768	0.105743	-0.0329012	-0.467655	0.0168517	-0.102818	0.037074	0.0110715	-0.134188	-0.0446282	-0.127518	0.00741953	-0.00188801	-0.028585	0.138301	-0.0284133	0.120308	0.0496261	-0.334722	-0.220083	0.118054	0.0403693	0.154023	-0.000518179	-0.0422095	-0.0156242	-0.107722	-0.227711	0.244918	0.0170268	-0.0930476	-0.0369423	-0.0715216	-0.0239437	-0.055032	-0.169233	0.0688116	-0.211477	-0.153056	0.0349334	0.0114864	-0.162584	0.230477	-0.0499245	-0.234066	-0.164352
208	0.0752261	-0.0369943	-0.195464	-0.118018	0.0692137	-0.0293429	-1.26634	-0.121306	0.102426	0.0970589	-0.270436	-0.0959392	-0.197289	-0.141926	0.10422	0.176982	-0.197838	0.216228	-0.0602365	0.253931	0.0468254	-0.307941	0.267446	-0.00982619	0.0146067	0.501032	-0.42955	0.100284	0.422864	-0.263298	0.0936088	0.348098	0.0619283	0.102161	0.114182	-0.11125	-0.0747086	0.00797191	0.0551397	-0.0615208	-0.132015	-0.256956	-0.229539	0.111333	-0.312624	-0.00189775	-0.123756	-0.0488274	0.132921
266	0.234429	-0.127084	-0.165459	0.0677963	0.0319067	0.114967	0.299911	-0.213654	-0.213916	0.106638	-0.106842	0.176386	0.318294	-0.210834	-0.249214	0.228172	-0.0213587	0.00195656	-0.153629	0.0486252	0.375191	-0.0729438	0.0240434	0.0456584	-0.159427	0.0206803	-0.120138	0.183805	0.309955	-0.259989	0.132353	0.284051	0.219268	0.0320047	-0.126034	0.0262532	0.228098	0.19463	0.168021	-0.0771346	-0.088527	-0.486631	0.162192	0.213483	-0.137463	0.238468	0.00707196	-0.0143741	0.00601728
278	0.189053	-0.291214	-0.0348284	-0.0373725	0.0970162	0.174702	-0.0289826	-0.102878	-0.0530142	-0.0725672	-0.187351	0.146168	0.123428	0.369676	0.0849977	0.16505	-0.0350868	0.03058	-0.108193	0.0563072	-0.144696	-0.1359	-0.202118	0.0593973	0.0144132	0.181462	-0.200908	0.0171759	0.156049	-0.268765	-0.0996831	0.129404	0.12435	-0.125604	-0.0890606	-0.10863	8.65964e-05	0.0710573	0.191408	0.0755981	0.0893306	-0.310075	0.0620366	0.26051	-0.424196	0.00759846	-0.000134588	0.044658	-0.0605258
210	0.118592	-0.176043	-0.231658	0.0208527	0.0842996	-0.0150184	-0.458005	-0.0895094	0.254306	0.220169	-0.167043	0.280696	0.241283	0.00350484	-0.0354592	0.301504	-0.0831647	0.311348	-0.206787	0.191435	-0.0117847	-0.204311	0.156397	0.00419495	-0.16714	0.201229	-0.450228	0.198315	0.276741	-0.226226	0.227515	-0.175242	0.0630741	-0.0381337	-0.0709368	-0.167223	0.0232512	-0.00673255	-0.0249396	0.0870674	-0.174586	-0.547258	0.0597362	0.174111	0.0282101	0.11435	-0.20223	-0.0623445	0.0641588
283	0.0775829	-0.00561836	0.0677599	-0.0877171	0.0891232	-0.125045	0.507022	-0.233846	-0.190267	0.0145529	0.155476	-0.0839931	0.123482	0.214796	-0.119585	-0.0150358	0.155543	-0.0895496	0.120419	-0.1842	-0.348688	0.268085	-0.235886	-0.351836	0.12846	-0.0533823	0.255716	0.135318	-0.356839	0.0161245	-0.0839949	0.198107	0.108699	-0.274203	-0.156771	0.0444144	0.0948316	0.117233	0.068543	-0.119726	0.0271779	0.178601	0.0174277	0.0974437	-0.359541	-0.0460406	0.142009	0.0472399	-0.135851
303	-0.117676	0.0854313	0.240652	-0.180503	0.0327847	-0.409003	-0.334243	-0.116083	-0.0683338	-0.00383711	0.365665	-0.381475	-0.0406705	0.170742	-0.0675756	-0.319773	0.23472	-0.345897	0.139215	-0.182971	0.160226	0.113843	-0.652162	-0.18736	0.106147	-0.381097	0.343308	0.066791	-0.241495	0.292432	-0.147138	0.337336	-0.248328	-0.122089	-0.17648	0.112106	0.110359	-0.0578045	-0.70505	-0.149859	-0.0672244	0.170607	0.109539	-0.208118	-0.0895158	-0.0275655	-0.0602049	-0.239091	-0.11485
217	0.103969	0.691139	0.200786	-0.241526	-0.056463	-0.295814	0.0954363	-0.0436645	-0.181174	0.0785568	0.340317	-0.0451942	0.0807324	0.0285779	-0.378483	-0.285931	0.236995	-0.0832858	0.0684936	-0.141211	0.172875	-0.0118898	-0.771457	-0.0387143	-0.0944222	-0.0563305	0.149847	0.0328607	0.0744904	0.00949975	-0.185576	0.60025	-0.190887	-0.234188	-0.168935	0.0973454	-0.0240782	0.0769835	-0.515861	-0.168273	-0.230878	0.321889	0.0837143	-0.104023	-0.92232	0.103884	-0.153392	-0.18493	0.123169
304	0.00173868	-0.388377	0.150724	0.193629	-0.0170608	0.150128	-0.160587	-0.166877	0.0363994	-0.00597781	-0.173404	0.0974073	0.457938	0.115883	-0.155371	0.254186	0.116535	0.0553207	-0.254182	0.0203685	-0.136109	-0.164503	0.00427332	0.112781	-0.148937	0.146774	-0.32998	0.0157696	-0.177158	-0.24638	0.137044	-0.00892896	0.156453	0.0356671	-0.0856747	-0.0411827	0.059502	0.171014	0.157078	0.114582	0.0406667	-0.3109	0.0598079	0.236761	-0.0152581	-0.155593	0.0795025	0.127092	0.173134
265	0.0562976	-0.326052	0.0428917	-0.0988235	0.0218317	0.0232247	-0.112817	0.395016	-0.160169	0.00348229	-0.115785	0.264276	0.119645	-0.114655	-0.021733	0.243062	-0.100696	0.123709	-0.16167	0.235417	-0.10516	-0.211049	0.0604771	0.438728	0.030136	0.21295	-0.0733273	-0.0348787	-0.177982	-0.149501	0.0909371	-0.378964	0.135936	0.178861	-0.0974323	-0.175312	0.08235	0.0247265	0.185316	-0.0468629	-0.0732763	-0.271122	-0.0223895	0.147681	0.0792398	0.0933187	-0.2013	-0.0294887	-0.453732
270	0.150642	-0.301704	0.0659604	-0.168018	0.0321479	6.91996e-06	0.105194	0.392194	-0.232994	-0.123014	0.0108248	0.151634	0.161549	-0.108059	-0.00808369	0.0564963	0.173978	-0.102397	-0.0555751	-0.176436	-0.0961368	0.0303482	-0.0095424	0.249396	-0.135626	-0.053091	0.236637	0.0820348	-0.19724	-0.0525684	0.195205	0.0700568	0.128591	0.11535	0.0106483	-0.113043	0.16865	0.142865	0.223192	-0.0773691	0.0850107	-0.0632934	-0.00405714	0.140481	-0.117641	0.148277	-0.0622902	0.0150166	-0.362457
207	-0.0260721	0.110165	-0.178126	-0.064489	-0.0677036	-0.136518	0.128131	0.488094	0.173513	0.0420554	0.00446059	0.0834129	0.0674956	-0.195589	0.011943	0.0597258	-0.265622	0.0585063	-0.291748	0.112992	-0.0688691	-0.442808	0.0146244	-0.0455084	0.117444	0.097595	-0.0711656	-0.034519	-0.0422709	-0.228435	0.103419	-0.120786	0.0286367	0.136384	-0.182274	-0.0952637	0.165925	0.053307	0.179699	-0.0161471	-0.198652	-0.377769	-0.0294972	0.15608	-0.613198	0.0794549	-0.14219	-0.00717135	0.123387
211	0.0414366	0.0520872	-0.00661724	-0.11283	-0.0938527	0.0431148	-0.281617	0.259211	-0.0829622	-0.00575489	-0.159075	0.0880919	-0.202099	-0.0831676	0.0308915	0.109357	-0.205892	0.155726	-0.0196405	-0.0729052	0.185436	-0.149197	0.480372	0.269254	-0.0156841	0.111247	-0.295013	-0.0578829	-0.0035368	-0.072548	0.258531	-0.148165	-0.0873725	0.0190183	0.131987	-0.170848	-0.216997	-0.240111	-0.0795358	-0.0735489	-0.206752	-0.117211	-0.18191	-0.0239248	0.0144335	-0.177382	-0.131605	0.0494791	-0.125115
271	0.0900086	0.00579615	-0.113438	-0.0566867	0.0587993	-0.224633	0.562926	0.476276	-0.180987	0.0856679	0.00634903	0.0305208	0.316324	-0.0586341	-0.0924314	0.156021	0.198485	-0.0468179	-0.171975	0.0471508	-0.0811666	0.056951	-0.45458	-0.152513	-0.147625	-0.0492118	0.39156	0.0278036	-0.578414	-0.0442871	0.0880763	0.0516703	0.0245146	0.0203651	-0.184353	-0.104344	0.27185	0.286382	-0.0189053	0.0446819	-0.0947471	0.084216	0.0811055	0.182089	-1.12799	0.0792638	-0.0946108	-0.168363	-0.361084
216	0.244918	0.191331	0.0750278	-0.0269125	0.153047	-0.252127	0.803285	0.307553	0.281868	0.123567	0.0806155	0.159387	0.197515	0.00395537	-0.00181853	0.114664	0.0304352	0.120483	-0.174866	0.064968	-0.0173852	0.320521	-0.495796	0.324001	-0.308512	-0.0323858	0.0436418	0.11223	-0.296821	-0.0848977	0.0129155	0.11814	0.126593	-0.0821008	-0.0979785	-0.0148303	0.051066	0.183207	0.330695	0.373578	-0.00426447	0.0692441	0.0414167	0.208705	-0.853349	0.0503858	-0.107321	-0.0702591	0.586103
279	0.0962681	0.0476563	-0.106878	0.0027187	-0.0438972	0.0408547	-0.0392043	0.492914	-0.0925196	0.0428934	-0.210039	0.416757	0.108928	0.123576	0.162288	0.00525697	-0.237282	0.0129659	-0.24612	-0.129405	0.122731	-0.160943	0.0820227	-0.0786921	-0.110485	0.0805342	-0.0673194	0.00163335	0.266254	-0.291337	0.102435	0.0338049	0.000964403	0.0845207	-0.0717094	-0.198586	-0.00831668	-0.00428042	-0.0375488	0.045976	-0.215562	-0.562804	0.0178115	0.0991217	-0.803492	0.0593711	-0.0713863	0.010511	0.381508
218	0.287915	0.108839	-0.166434	-0.108165	0.155011	0.47646	-0.0191429	0.186803	0.268492	0.0532239	-0.123077	0.26611	0.148851	-0.0501503	0.109872	0.126077	0.167007	0.0835511	-0.11872	0.0708869	0.00512434	0.132021	-0.337996	0.198334	-0.164413	0.169445	0.00537602	0.102638	0.125087	-0.0830598	0.0924325	0.408233	0.0204637	0.128689	-0.0507983	-0.209594	0.0953817	0.196632	0.224827	0.201386	0.308069	0.287563	0.185593	0.121781	-0.881325	0.0499611	0.152287	0.050365	0.0877046
284	0.0335666	0.187426	0.0990937	-0.348268	0.0492473	-0.456331	0.44881	0.288596	0.105418	0.0982933	0.0589713	-0.191603	0.320829	0.0612593	0.0142096	-0.228062	0.152267	-0.302636	-0.24425	-0.258607	-0.170922	-0.000889108	-0.627751	-0.223406	-0.0434287	-0.127098	0.486275	0.069809	-0.0326583	0.0360024	0.211221	0.0136534	-0.306668	-0.120473	-0.382332	-0.141082	0.164433	0.00588772	-0.119393	-0.0296535	0.00358696	0.268157	0.159938	-0.0153734	-1.04305	-0.104037	0.106995	-0.114834	0.0408883
219	-0.320487	-0.0972834	0.0756726	-0.0789996	-0.485491	-0.275766	-0.107773	0.0481766	0.256631	-0.347124	-0.361355	-0.205935	-0.12062	-0.381237	-0.116752	-0.0747055	-0.579812	0.115052	-0.150694	-0.130336	-0.217875	-0.208665	1.60595	0.0751574	-0.820061	-0.0728541	-0.625721	-0.323599	-0.207333	-0.246007	1.11157	-0.217495	0.335883	0.202507	0.450561	-0.285638	0.0702718	-0.487934	-0.0473516	-0.267982	-0.3079	-0.953228	-0.370585	-0.0816878	0.986658	-0.678553	-0.128366	0.474951	0.31865
[truncated: 5,000 more columns]

## Sheet: Lung proteins
mouse.id	ENSMUSP00000000001	ENSMUSP00000000049	ENSMUSP00000000058	ENSMUSP00000000090	ENSMUSP00000000129	ENSMUSP00000000137	ENSMUSP00000000153	ENSMUSP00000000199	ENSMUSP00000000287	ENSMUSP00000000299	ENSMUSP00000000317	ENSMUSP00000000329	ENSMUSP00000000348	ENSMUSP00000000349	ENSMUSP00000000365	ENSMUSP00000000384	ENSMUSP00000000388	ENSMUSP00000000449	ENSMUSP00000000466	ENSMUSP00000000476	ENSMUSP00000000608	ENSMUSP00000000642	ENSMUSP00000000687	ENSMUSP00000000727	ENSMUSP00000000756	ENSMUSP00000000767	ENSMUSP00000000769	ENSMUSP00000000804	ENSMUSP00000000925	ENSMUSP00000000939	ENSMUSP00000001027	ENSMUSP00000001042	ENSMUSP00000001046	ENSMUSP00000001055	ENSMUSP00000001079	ENSMUSP00000001080	ENSMUSP00000001147	ENSMUSP00000001155	ENSMUSP00000001166	ENSMUSP00000001179	ENSMUSP00000001181	ENSMUSP00000001183	ENSMUSP00000001187	ENSMUSP00000001226	ENSMUSP00000001242	ENSMUSP00000001279	ENSMUSP00000001304	ENSMUSP00000001319	ENSMUSP00000001384
206	-0.0272132	-0.0753577	-0.138063	0.473427	-0.102583	0.0832691	-0.0421363	0.797275	-0.426145	-0.00633958	0.224708	-0.188091	0.04467	-0.187368	0.0204191	-0.151	0.0367196	0.141123	-0.343463	-0.0257176	-0.0265408	0.120828	-3.15282	0.0926906	0.200063	-0.190714	-0.170032	0.0437381	0.0801333	0.0283751	-0.172798	0.0523634	0.0813927	0.256333	0.256919	0.0997666	0.181522	0.0173495	0.353838	0.157377	0.322415	-3.28159	0.391777	0.12405	-0.259978	-0.333417	0.100814	-0.0167563	0.270511
208	0.13771	0.157177	0.263142	-0.0981605	0.0155312	0.0625278	0.115447	0.611021	-0.396435	-0.0228351	0.186878	0.0603211	0.137864	-0.189433	-0.255019	-0.115443	0.217028	-0.00735263	-0.23752	0.0862677	-0.0288082	0.284504	-3.05988	0.104867	0.0686826	-0.132533	0.0225299	0.13427	0.0912147	0.083983	-0.261175	0.248297	-0.108441	0.1302	0.165254	0.226808	0.240474	0.219387	0.281437	0.16294	0.176388	-3.16208	0.271073	0.238161	-0.206291	-0.318035	0.0428965	0.106823	0.100335
266	0.0767468	0.0511901	0.124851	-0.431568	-0.260904	0.105077	-0.0316991	0.358665	-0.38061	-0.259721	0.206192	-0.564787	-0.0644085	-0.49496	-0.752512	-0.0236387	0.158079	0.222024	0.0730491	0.26921	-0.253	-0.25795	-2.68224	0.297451	-0.233748	0.0504376	-0.0102912	0.105808	0.277964	0.0570309	-0.321192	0.254081	0.00219465	0.243091	0.16252	0.42031	0.118594	0.0751969	0.21713	0.262564	-0.00588528	-2.41605	0.427526	0.105206	-0.612774	-0.0391974	0.0245389	0.334823	-0.0433518
278	0.092083	0.321183	0.139056	-0.154013	0.109899	0.0704178	0.0997031	0.187561	-0.264752	-0.260308	0.170008	-0.592063	0.0412489	-0.085554	-0.584235	-0.102734	0.201607	0.130781	-0.610619	0.145449	-0.0186438	0.0538439	-3.5985	0.15876	-0.44765	0.00378075	0.108106	0.0232139	0.196774	0.118526	-0.202019	0.261	-0.10785	0.449813	0.145649	0.249288	0.0751364	0.215702	0.211438	0.320356	-0.0543545	-2.37158	0.20624	0.0092237	-0.322082	-0.138619	0.104242	0.224656	0.465659
210	-0.0528244	0.562648	0.216313	-0.205123	-0.396523	0.15698	-0.0461962	-0.366714	-0.477822	-0.230673	0.329892	0.068159	0.306737	-0.337153	0.363846	0.246699	0.656171	-0.127536	0.120074	0.0899387	-0.394711	0.0446848	-2.92578	0.0563196	-0.385628	0.160884	0.125066	0.0625476	0.055393	-0.0925421	-0.0767511	0.155112	-0.135632	0.334362	0.156071	0.119216	0.457856	0.117185	0.198157	0.171539	0.18847	-3.21414	0.282484	0.187682	-0.338425	-0.487189	-0.129714	0.428674	-0.406279
215	-0.0238222	0.326253	-0.108332	-0.136304	-0.287906	0.351312	-0.101229	0.415802	-0.314242	0.157626	0.36126	0.175486	0.316953	-0.533312	-0.190863	-0.0309719	0.055305	0.00312998	-0.244962	0.201207	-0.275911	0.111547	-2.85089	0.149515	-0.14481	0.305387	0.259313	-0.0728532	0.159642	0.0931103	-0.187707	-0.0784909	0.371366	0.107734	0.240133	0.195741	0.353326	0.210084	-0.0480026	0.189925	0.301482	-2.87957	0.191522	0.174948	-0.333851	-0.300844	0.0802025	0.329591	0.0283407
303	0.241432	0.0918357	-0.242008	-0.129826	0.0471598	0.361147	0.15033	-0.317771	-0.406456	-0.234734	-0.110273	-0.121443	0.22927	-0.278817	-0.387335	0.061754	0.096747	0.026618	-0.466084	0.334713	-0.0928474	0.132172	-3.89771	0.179267	-0.978147	0.0164169	0.23957	-0.0616013	0.208749	0.0960583	-0.228295	0.229694	-0.00726064	0.168778	0.424842	0.265899	-0.174336	0.276162	0.0978769	0.135118	0.0625459	-3.99901	0.600355	0.173466	-0.197173	-0.345171	0.0187892	0.387298	0.017868
217	-0.013603	0.429598	-0.0909845	0.0415141	-0.376287	0.0916661	0.155084	0.0713371	-0.192794	0.17724	0.490651	-1.17107	0.203995	-0.62877	-0.619337	-0.196361	0.20372	0.000946697	-0.117882	0.00172723	-0.118871	0.138447	-2.37767	0.107336	0.670494	0.251497	0.591737	-0.049133	0.197378	0.0513787	-0.19375	-0.0166392	0.309071	0.120492	0.105832	0.210985	0.121455	0.110771	-0.125618	0.159314	0.0409568	-2.53562	0.0302227	0.1531	-0.243194	-0.241803	0.115044	0.111139	0.0318798
304	-0.0167366	-0.367798	-0.311697	-0.301699	-0.251116	0.147836	-0.0981765	0.108905	-0.358466	-0.227405	0.227282	-0.448408	0.112849	-0.592732	0.151725	-0.0709273	-0.160923	0.0359909	-0.235877	0.00862453	-0.214588	0.0485003	-2.9831	-0.0245372	-0.577958	0.0750293	0.152079	0.111573	0.113354	-0.0530794	-0.138517	-0.074827	-0.0418041	0.240759	0.248858	0.196491	-0.0284691	-0.127507	0.0608597	0.309566	-0.045215	-2.80895	0.593276	0.179109	-0.0473941	-0.261119	0.0566152	0.266996	0.163462
265	-0.147585	0.342969	0.476417	-0.0878041	-0.0877122	0.0518556	-0.0231906	-0.26395	-0.0803481	0.225608	0.277062	-0.691904	-0.0405504	-0.290758	0.0593794	0.170969	-0.0411228	0.14966	-0.00883332	0.0999648	0.105067	-0.167051	-2.99362	0.112861	-0.484335	-0.0412011	-0.027656	0.156545	0.0730757	0.0685426	-0.231361	0.053788	0.364995	0.172114	0.119777	0.289583	0.106698	-0.0514826	0.154751	0.203567	0.0733522	-4.55326	0.23527	0.175698	0.00489764	0.1375	0.218542	-0.0139611	0.32138
270	-0.321221	0.298504	0.525716	0.0159508	0.112812	0.128556	-0.118215	-0.0133907	-0.135908	0.0635569	-0.121513	-0.267356	0.0260821	-0.180419	0.0484298	0.215218	-0.00677712	0.0113923	-0.0452529	0.0713674	-0.0451789	-0.218258	-3.69011	0.166089	-0.473295	-0.0410966	0.245457	-0.0442122	0.188607	0.0775144	-0.149562	-0.130381	-0.118221	0.242274	0.129611	0.199258	0.203119	0.0553471	0.0988521	0.115279	0.100267	-6.19268	0.187216	0.0953687	0.0715467	-0.0877398	0.184354	0.406088	0.206699
207	0.374934	0.829402	0.624637	0.22422	-0.088923	0.0756962	0.0554828	0.227031	-0.220681	-0.019921	0.216013	-0.0965981	0.238858	-0.309952	0.186812	0.335114	-0.222592	-0.183834	-0.310319	-0.0537312	-0.334879	0.302852	-3.77496	-0.00518665	-0.111168	0.195666	0.109931	-0.00396087	0.0138027	0.081358	-0.244807	-0.0669453	-0.361906	0.0431531	0.240971	-0.0428951	0.584951	-0.11718	0.1851	-0.0402635	0.486201	-5.82434	0.0934936	0.0817568	-0.126976	-0.217158	0.0670303	-0.167882	0.0764103
211	0.114299	-0.245991	0.13558	-0.141359	-0.0353125	0.0864561	0.028195	0.289716	-0.0852701	0.351193	0.163472	-0.374485	0.1683	-0.369428	-0.000454274	0.177697	-0.151056	-0.0542976	-0.0404427	-0.113497	0.0278734	0.393547	-3.48802	-0.0298893	0.361703	0.322252	-0.216418	0.123456	0.085352	0.192017	-0.224797	0.117866	0.299559	0.0326372	0.246142	0.346523	0.575425	-0.0240476	0.252414	0.0626867	0.575473	-5.74052	0.0349532	0.240149	-0.116084	-0.130275	0.202888	-0.24925	-0.214998
271	-0.26188	0.458949	0.225197	0.187391	0.0701914	0.172352	-0.0151694	0.256449	-0.258548	0.0440935	0.154453	-0.269713	0.165435	-0.354112	-0.10069	0.34685	0.12078	-0.030138	-0.115503	0.146223	-0.207483	0.0866494	-3.72395	-0.0217303	-0.567703	0.11637	0.278594	-0.00338355	0.196295	0.157804	-0.213296	0.0902786	0.120433	0.037391	0.192502	-0.0116583	-0.197822	-0.213247	0.347001	0.187902	-0.106621	-5.73584	-0.0178628	0.0790924	-0.0371083	-0.169094	0.184347	0.347679	-0.0767289
216	-0.875492	0.0932575	0.288823	-0.410579	0.000676474	0.0832495	-0.253091	-0.347941	-0.300647	0.278101	0.391339	0.00292431	0.193477	-0.108424	0.104164	-0.26329	0.0242858	0.057702	-0.315314	0.192193	0.0740211	0.227405	-3.40372	0.0105885	0.26711	0.295447	0.0702752	0.0667723	-0.492766	0.13836	-0.168031	-0.118339	0.236299	0.084534	-0.344309	-0.0753001	0.174569	-0.256804	-0.0722281	-0.138008	0.128677	-5.16656	-0.06025	0.0731537	0.1365	-0.0466415	0.250089	0.550988	0.238847
279	0.473076	0.222792	0.387501	-0.164765	0.224665	0.0775451	-0.0578794	-0.19608	-0.153929	0.0525689	-0.287392	0.873741	0.341528	-0.29468	0.212848	0.345443	-0.123163	-0.0713435	-0.0867685	0.0751122	-0.430449	-0.0719076	-3.76217	0.056072	-0.645604	0.0169526	-0.0320204	0.132418	0.0776729	0.128832	-0.393871	-0.125121	-0.59557	0.219814	0.377918	0.0840637	0.300324	0.0559008	0.10644	0.0636022	0.147033	-6.19038	0.00186056	0.159138	-0.144802	-0.0677731	0.16065	0.228424	0.130202
218	-0.132025	0.414635	0.0457412	-0.0684027	-0.0826701	0.0898642	0.0937204	-0.369902	-0.224409	0.215471	0.722489	0.235687	-0.16286	-0.201306	0.0162896	-0.0262064	0.166265	0.0841916	-0.200699	0.178092	0.403168	0.0280343	-3.36219	0.0930883	0.287334	0.110588	0.357651	-0.132673	0.0299596	0.127903	0.178808	0.135123	0.215203	0.101203	-0.145393	0.179399	-0.35685	-0.125478	0.2473	-0.103393	-0.327427	-4.8166	0.263412	0.127088	0.169905	-0.0895452	0.217531	-0.148972	-0.161697
284	-0.0599416	0.448078	0.31972	-0.120823	0.260617	0.0591077	-0.0157797	-0.565379	-0.372626	0.0280039	0.164192	0.717218	0.116638	-0.343423	-0.0786772	0.287619	-0.037765	-0.0748568	-0.497218	0.229859	-0.484771	0.0910059	-3.43909	0.152607	-0.447179	0.0469864	0.300358	0.0192705	0.13441	0.120661	-0.161599	0.0557317	-0.266673	0.299676	0.251405	0.120828	0.192526	-0.0144854	0.279414	0.137244	0.270844	-4.22846	-0.0364444	0.0591204	-0.172282	-0.133953	0.0524349	0.222811	0.24653
219	-0.376246	0.467571	0.214083	-0.1052	0.211352	-0.133833	0.124311	0.16019	-0.44382	0.268652	0.348905	0.352406	0.111718	-0.185059	-0.0442567	-0.0228135	-0.165909	-0.120743	-0.506203	0.117968	-0.249842	-0.00503919	-4.15087	0.0489988	0.625653	-0.0417475	0.189423	-0.04997	0.0767301	0.0833037	-0.116868	-0.0896768	0.264454	-0.0327306	-0.0707301	-0.145363	0.279227	-0.545753	0.0692321	0.0551855	0.265927	-6.66027	-0.0807236	0.0377269	0.11019	-0.130384	0.47158	0.278133	0.311583
[truncated: 4,141 more columns]

## Sheet: Heart proteins
mouse.id	ENSMUSP00000000049	ENSMUSP00000000090	ENSMUSP00000000129	ENSMUSP00000000137	ENSMUSP00000000175	ENSMUSP00000000260	ENSMUSP00000000299	ENSMUSP00000000329	ENSMUSP00000000348	ENSMUSP00000000349	ENSMUSP00000000365	ENSMUSP00000000384	ENSMUSP00000000449	ENSMUSP00000000451	ENSMUSP00000000466	ENSMUSP00000000608	ENSMUSP00000000642	ENSMUSP00000000707	ENSMUSP00000000727	ENSMUSP00000000756	ENSMUSP00000000759	ENSMUSP00000000767	ENSMUSP00000000769	ENSMUSP00000000804	ENSMUSP00000000828	ENSMUSP00000001027	ENSMUSP00000001042	ENSMUSP00000001046	ENSMUSP00000001055	ENSMUSP00000001079	ENSMUSP00000001127	ENSMUSP00000001147	ENSMUSP00000001155	ENSMUSP00000001156	ENSMUSP00000001179	ENSMUSP00000001181	ENSMUSP00000001187	ENSMUSP00000001242	ENSMUSP00000001304	ENSMUSP00000001384	ENSMUSP00000001416	ENSMUSP00000001452	ENSMUSP00000001460	ENSMUSP00000001479	ENSMUSP00000001480	ENSMUSP00000001485	ENSMUSP00000001513	ENSMUSP00000001547	ENSMUSP00000001559
206	-0.401085	0.214482	-0.0378321	0.0423621	-0.123001	0.117706	0.194955	-0.366559	0.0185559	0.0149409	-0.00256228	0.16411	0.128031	0.0764596	0.142991	-0.00798603	0.0305718	0.441043	-0.0249024	0.380701	-0.0362273	0.0761159	-0.163936	0.0553243	0.0244607	-0.0322556	0.0562637	-0.0612833	0.106248	0.0598435	0.0631962	0.13623	-0.0179259	-0.147494	0.0706132	0.161094	0.0319708	0.0650575	0.16446	-0.461749	0.0490675	0.0785301	0.0226883	0.0917328	-0.00595012	0.0109184	-0.00983004	-0.273725	-0.658313
208	-0.0339641	0.202025	0.0698826	0.0981349	-0.163322	-0.0316367	0.262836	0.691988	-0.0131733	-0.06553	0.00872445	0.205502	-2.67142e-05	0.00945718	-0.0157056	0.25155	0.0618048	0.441395	-0.0906598	0.102231	-0.117876	0.0391631	0.173612	0.00896042	0.0345968	0.0712084	-0.0132785	-0.0531735	0.0327911	0.0834258	0.0527852	0.311206	-0.132384	0.120765	0.0355386	0.386188	0.00881538	-0.0591268	0.128197	-0.505274	-0.00123378	0.0171021	0.0324859	0.0453995	-0.0460614	-0.133648	-0.0717126	-0.465444	-0.430229
266	0.110268	-0.127052	0.0942028	-0.0196095	-0.125295	-0.239609	0.450442	0.678121	0.168806	-0.138344	0.0215182	0.017462	-0.205686	0.0572704	0.0834333	-0.0401187	-0.184707	0.139958	0.182343	-0.431517	0.147932	0.0413435	0.0329057	-0.370276	0.117337	-0.201309	0.225456	-0.418023	0.318506	-0.127112	-0.201354	0.25786	0.11641	-0.669355	-0.0613528	0.455885	0.0585092	-0.0143923	0.0873631	-1.01482	-0.119767	-0.125649	-0.276415	-0.185089	-0.257292	-0.255147	-0.374669	-0.11745	0.412816
278	-0.276002	-0.312459	0.0333986	-0.0140857	0.213532	-0.00916348	0.178621	-0.619883	0.00339049	0.0229323	-0.0512323	0.0437232	0.15942	0.114468	0.0560502	0.109064	0.0220703	-0.350182	0.0626765	-0.0221622	-0.0171192	0.137595	-0.179231	-0.194716	0.131812	0.0311124	0.142617	0.0186276	0.10861	-0.0606575	0.155819	-0.0148041	0.514162	-0.624442	0.166083	0.1154	0.0239482	0.0260849	0.0771433	0.373795	0.0471209	-0.0668541	0.0438322	0.0219331	-0.0598612	0.0877356	-0.112334	0.0645925	-0.162981
210	-0.13256	0.0206634	0.156789	-0.0233739	0.0252715	-0.116978	0.284009	-0.561921	0.163498	-0.0403844	-0.0159573	0.18054	0.0507981	0.185198	0.0904495	-0.0440362	-0.0675424	0.477519	0.0422175	0.141675	-0.121129	0.123214	0.14891	-0.0266239	-0.0149741	0.0520696	0.0477908	0.128475	-0.048008	0.0601115	0.00646994	0.331758	-0.161482	-0.964861	0.118232	0.458223	0.0941085	-0.040494	0.23189	0.687108	-0.03952	0.0820106	-0.00725905	0.0202855	-0.0817113	-0.0871361	-0.0771696	-0.220407	-0.506173
283	0.315142	-0.132584	-0.0556035	0.17242	-0.771458	-0.31659	0.115541	-0.597025	0.100797	-0.134312	-0.0988303	-0.0661445	0.0529393	0.0670951	-0.152408	0.180757	-0.2684	0.41717	-0.135061	0.122722	-0.0590888	-0.0624781	0.256672	-0.0259157	-0.0683098	0.125781	-0.0503285	0.653542	0.112624	-0.0419277	-0.210334	-0.293332	-0.205584	0.295755	-0.00499327	-0.246849	-0.0295034	-0.0714836	0.0351994	0.255286	0.145229	0.121657	0.116477	0.121149	-0.202251	-0.0190667	0.261177	0.866983	0.218171
215	0.482227	0.165627	-0.0870581	-0.030204	-0.226976	-0.035467	0.314544	0.756458	0.0531051	-0.156727	0.0166065	-0.138787	-0.0472562	0.0639837	0.0505979	0.051759	-0.124238	0.327456	0.04793	-0.0181013	-0.102711	-0.0886815	0.370136	-0.142916	-0.141849	-0.324635	-0.0443905	0.130996	-0.0773721	-0.0676492	0.195118	-0.106633	-0.0448925	-0.631463	0.159796	0.0608352	-0.0839043	0.0473672	0.120258	0.90461	-0.093792	-0.0853534	0.023824	-0.0985748	-0.206618	-0.0133512	-0.0576277	0.129398	-1.15902
303	-0.131248	-0.0271308	-0.152965	0.0153852	0.0968283	-0.0326839	0.0274686	-0.488158	-0.0256146	0.0778053	0.0266186	0.0963213	0.0583969	0.0754453	0.305852	0.188066	0.0731362	0.105551	0.0755842	0.048198	-0.0988168	-0.0976056	0.133164	-0.02169	0.0115785	-0.0611771	-0.0356722	-0.0225414	-0.123981	-0.0299868	0.0536013	-0.418104	-0.131986	-0.729818	-0.07435	-0.416633	-0.0627099	0.033593	0.00473972	-0.474621	0.0279231	-0.0622952	-0.093038	0.00492329	-0.0134213	0.371601	-0.0456651	-0.0821699	-0.654671
217	0.560677	-0.0189058	0.121661	-0.0913252	-0.20875	-0.348896	0.207658	-0.652914	0.159445	-0.0171917	0.0840152	0.164772	-0.126558	-0.0411163	0.103429	0.0757096	0.164446	0.24581	-0.180521	0.166049	-0.119812	-0.101083	0.681554	-0.0974703	-0.116046	0.00189529	-0.0715373	0.0657461	-0.0089611	0.061121	0.00969447	0.0976557	-0.220505	-0.700802	0.17664	0.290149	0.000333141	0.0388615	0.0802022	0.517344	-0.168672	-0.0617078	-0.046347	-0.0358038	-0.0154315	-0.133014	-0.0224721	-0.256636	0.0323583
304	0.0146288	0.151647	0.203842	0.0588158	-0.0322452	-0.164806	0.452533	0.486502	0.096871	-0.136702	-0.141494	0.0448988	-0.0474862	0.0446893	0.0391666	-0.187685	-0.145011	0.00523586	0.183201	0.179564	-0.127362	0.0310332	0.318843	-0.0301609	-0.0404022	-0.0438855	0.0137162	0.00457803	0.156664	0.0436897	-0.0686108	0.199847	-0.0850675	-0.205047	-0.0433709	0.390508	-0.00617647	-0.125891	0.136779	0.131838	0.00677822	0.134441	0.0199326	0.0950665	-0.061949	0.12039	0.0649562	0.246934	-0.747133
265	-0.176135	-0.279437	-0.0337713	-0.0378461	0.835454	0.146717	-0.0947696	-0.34119	-0.0638242	-0.0193389	-0.120071	0.294646	0.192061	-0.00358054	-0.0507464	0.0409184	-0.00700063	2.49108	0.149993	0.44364	-0.482238	0.202572	-0.128762	0.0671085	-0.0355109	0.0311233	0.208556	-0.536235	-0.150013	0.297526	0.106506	-0.290779	0.411387	0.135307	-0.0233557	-0.186208	-0.0456315	0.0589192	-0.020764	0.201498	-0.05292	0.0584326	-0.0788862	0.0799088	-0.0159968	0.0460918	-0.149255	0.0263002	0.107395
270	-0.00184135	-0.156651	-0.0992788	0.0507525	-0.0281521	-0.123745	0.203555	0.151121	-0.00403991	0.0578521	0.1079	0.276024	0.0711519	0.126434	-0.100845	-0.183897	0.18774	1.85867	-0.087122	-0.09677	-0.066913	-0.208775	0.0195316	-0.0202829	0.0284405	-0.122993	0.0758098	-0.410943	-0.0157549	0.0288303	0.044646	-0.279275	-0.0801029	0.151326	-0.211906	-0.274318	-0.11098	0.0993424	-0.015666	-0.244839	0.0438615	0.0318286	-0.0629782	0.0795295	-0.0721439	0.26173	-0.0511647	-0.277351	0.00903981
207	0.240163	-0.255306	0.0193923	-0.0466193	0.236398	-0.234079	0.251744	-0.388713	0.0472571	-0.182518	-0.19292	0.267353	-0.0175967	-0.0425048	-0.137105	0.0205844	-0.0369987	2.40773	-0.047914	0.273902	-0.147526	0.204635	0.342396	0.0454136	-0.142967	0.00292087	0.162373	-0.285221	-0.138402	0.212153	-0.0768509	0.19218	-0.0890084	0.582049	0.423044	0.261242	0.115214	-0.0362603	0.206311	0.65502	-0.00578552	0.0214674	-0.0251746	0.208582	0.00432626	-0.124646	-0.0544634	-0.102209	-0.450472
211	-0.184808	0.199286	0.0529142	0.0551836	-0.453982	0.00171267	0.106053	-1.08031	0.0710098	-0.0763774	-0.0823319	0.0615092	-0.023218	0.0643888	-0.192418	0.0980994	-0.00984503	2.1207	-0.112743	0.235181	-0.0383737	0.0871407	0.0125124	0.130711	-0.0744411	0.159465	0.288554	0.0592258	0.0939678	0.0447497	-0.00902973	0.363103	0.117279	0.145126	0.0566991	0.412201	0.00711333	-0.0763731	0.0774475	0.426401	-0.0381289	0.0765548	0.0612856	0.0211589	-0.0108787	-0.0706958	0.0978105	0.0495123	0.162072
271	-0.245825	-0.568914	-0.146212	-0.0733789	0.0956325	-0.0695131	0.554244	1.07019	0.085364	0.0877666	-0.122204	0.129523	-0.0247047	0.0845726	0.252008	-0.0701242	0.0527504	1.75466	0.00660483	-0.185061	-0.0770135	0.0305103	0.21047	0.00668121	-0.0570629	-0.134647	0.16479	-0.427758	-0.245545	0.169584	0.201598	-0.444522	0.291983	0.209485	-0.0288887	-0.339814	-0.110203	0.0244498	-0.0136685	-0.675604	0.0578901	0.0911003	-0.051535	0.0588369	0.146531	0.0830256	-0.105453	-0.140328	-0.319072
216	-0.162288	0.0218973	-0.0966703	-0.0207522	0.319898	-0.0624247	-0.000635791	-0.514533	0.0565133	0.0459707	0.0191468	0.288026	-0.0220722	0.0915237	0.153505	-0.0398611	0.10097	2.11182	0.0917082	0.131403	-0.207825	-0.0360434	-0.178273	0.0371044	-0.0961831	0.105944	0.0856959	-0.174345	-0.296042	0.133049	0.0993587	-0.202996	-0.040846	-0.002115	0.19593	-0.138787	0.00957536	0.13133	-0.0797371	-0.224693	-0.0204197	-0.116838	-0.0723422	-0.0285528	0.0944241	0.113805	-0.323919	-0.454073	0.0425301
279	0.10287	-0.120575	0.150069	0.0440944	-0.311089	-0.202506	0.425347	0.170225	0.0968995	0.0712273	-0.0864498	0.1747	0.0515379	-0.199716	0.212288	0.0307828	0.0961966	0	-0.207644	0.207092	-0.0129967	0.0250427	0.238499	0.0120186	0.00651081	0.0758849	0.136106	-0.347397	0.163171	0.0572162	-0.0997714	-0.0315386	-0.0811531	0.331123	0.24424	0.0376526	0.0467021	0.136664	0.294002	0.0683725	0.0320862	0.0278643	-0.0691347	0.123228	-0.0278911	-0.0107828	0.0996279	-0.18122	-0.436946
218	0.635672	0.543854	0.175688	-0.0813632	0.00369486	-0.219508	-0.177376	-1.40303	0.0688952	0.0165749	0.24887	-0.188666	-0.222469	0.127225	-0.0225051	0.00325595	0.411169	2.46768	0.021567	-0.485382	0.223713	-0.468569	0.201037	-0.112583	0.0701748	-0.107885	0.0577043	-0.142526	0.0397037	0.0882371	0.130827	0.60028	-0.0780124	-0.171403	0.0012372	0.446328	-0.0975196	-0.120629	-0.0181435	-0.596333	-0.110544	-0.0651328	-0.017364	-0.087758	0.0735195	-0.195983	-0.0919336	0.422148	-0.855401
284	-0.1033	-0.0536988	-0.0876723	-0.0794741	-0.356005	-0.260787	-0.184583	-1.91625	0.145469	0.021175	-0.0837947	0.0814852	0.0289598	-0.115161	-0.00558715	-0.244923	-0.018107	2.35499	-0.216986	0.110471	-0.0998095	-0.0239339	0.136415	0.0589431	-0.0850784	-0.0535763	0.142116	-0.473334	-0.0587403	0.0563564	0.0153737	-0.306983	-0.229658	0.508222	0.415839	-0.273906	-0.00403345	0.233429	0.244531	-0.684134	0.094825	0.018383	-0.137776	0.10247	0.107387	0.0772126	0.0216783	-0.313828	0.257313
219	0.101415	-0.646639	-0.0878438	-0.199779	0.806492	0.0435903	0.296903	0.565856	0.209634	0.00663164	-0.0856891	0.0122146	-0.0273287	-0.0793544	0.00627136	-0.128236	0.327655	2.67939	0.095633	0.243558	-0.148147	0.028962	0.289112	0.0354512	0.00622008	-0.29315	0.132915	0.073202	-0.00859733	0.524763	0.33151	-0.0869895	0.336466	-0.256066	0.0582842	0.0443156	0.0933091	0.0918205	0.154351	-0.00944388	0.0601054	0.0260837	0.0724857	0.170688	0.11154	0.0669369	-0.305967	-0.0978507	-0.630992
[truncated: 3,745 more columns]

## Sheet: Skeletal Muscle proteins
mouse.id	ENSMUSP00000000001	ENSMUSP00000000049	ENSMUSP00000000090	ENSMUSP00000000137	ENSMUSP00000000260	ENSMUSP00000000348	ENSMUSP00000000349	ENSMUSP00000000365	ENSMUSP00000000642	ENSMUSP00000000727	ENSMUSP00000000756	ENSMUSP00000000767	ENSMUSP00000000769	ENSMUSP00000000804	ENSMUSP00000001046	ENSMUSP00000001147	ENSMUSP00000001179	ENSMUSP00000001181	ENSMUSP00000001187	ENSMUSP00000001242	ENSMUSP00000001304	ENSMUSP00000001416	ENSMUSP00000001452	ENSMUSP00000001460	ENSMUSP00000001479	ENSMUSP00000001480	ENSMUSP00000001547	ENSMUSP00000001566	ENSMUSP00000001569	ENSMUSP00000001620	ENSMUSP00000001716	ENSMUSP00000001757	ENSMUSP00000001825	ENSMUSP00000001834	ENSMUSP00000001845	ENSMUSP00000001921	ENSMUSP00000001950	ENSMUSP00000002029	ENSMUSP00000002043	ENSMUSP00000002048	ENSMUSP00000002064	ENSMUSP00000002091	ENSMUSP00000002198	ENSMUSP00000002289	ENSMUSP00000002400	ENSMUSP00000002403	ENSMUSP00000002452	ENSMUSP00000002655	ENSMUSP00000002790
206	0.415109	-0.350697	0.139383	-0.180076	0.309869	0.058518	0.188496	0.210882	0.134245	-0.0363333	-0.0718336	0.211569	-0.388693	0.0824857	-0.384899	0.0528749	0.143669	0.237364	0.0941812	-0.00232919	0.688913	0.0149907	0.0520555	0.00179	-0.0931478	0.106975	-1.2745	0.0826986	-0.0133012	-0.0703966	-0.562613	0.370675	0.0643781	-0.03703	0.0844894	0.0279144	-0.0179413	0.0515992	0.212175	-0.155344	-0.0304237	-0.0658248	0.0131692	-0.0744098	0.319514	0.0436388	0.252195	0.232807	0.294804
208	-0.19038	-0.0339178	-0.162536	-0.139858	-0.0896833	-0.024252	0.0513042	-0.0804348	-0.0326499	0.178047	-0.233093	0.0729913	0.145761	0.0140769	0.239219	0.389313	0.154873	0.477567	0.322865	0.0546154	0.298843	-0.0464454	-0.121917	-0.0309172	-0.0340297	0.0674552	-0.675148	0.102469	0.0478007	-0.271376	-0.191388	0.0697265	-0.185414	-0.139941	-0.159893	-0.0303087	0.016571	0.125205	0.0271823	-0.0970727	-0.153376	-0.307802	-0.117537	-0.148867	0.131836	0.109539	-0.267395	-0.12302	-0.128483
266	-0.18403	0.0419796	0.700719	-0.209287	0.233853	0.216455	0.14943	0.208625	-0.0478266	-0.176763	-0.324772	-0.0771922	-0.027635	-0.22187	-0.0566384	0.104344	0.228991	0.000780505	-0.129901	0.0776894	0.178388	-0.0112131	-0.00355855	-0.208482	0.0120106	0.032492	-0.332114	0.0460495	0.00665504	-0.0256521	-0.117186	0.112925	-0.299795	-0.116511	-0.104224	-0.103238	-0.00218174	-0.124423	-0.174321	0.0481872	-0.0427989	-0.580104	0.162854	-0.132676	0.356994	0.0104502	0.430363	-0.00273552	-0.105461
278	0.118243	-0.041985	0.565421	-0.025518	0.289175	-0.0785754	0.118292	0.13287	-0.116166	0.00154824	-0.256461	-0.0631335	0.391656	-0.259907	0.370138	0.101833	0.14742	0.070505	-0.087666	0.122552	-0.045948	-0.119088	-0.0128091	-0.0538089	0.0580058	-0.0648236	-0.11071	-0.0049058	-0.114294	0.00539687	0.0366495	0.158801	-0.0889995	0.0361491	-0.088404	-0.408245	-0.0352556	-0.131885	-0.104969	0.017122	-0.0364921	-0.581917	0.179211	-0.0512896	0.307529	-0.190581	0.378471	0.212917	-0.135112
283	-0.118641	0.308951	0.0294104	0.0519679	-0.0575997	0.15019	-0.266339	0.185332	-0.0440168	0.275516	-0.0307974	-0.0105673	-0.137853	-0.179334	-0.0787417	-0.0810574	-0.0620819	-0.0743725	0.174385	-0.224381	-0.0334126	0.131873	0.145211	0.0536132	0.0284855	-0.0407968	0.281646	0.17992	-0.0966122	0.0914735	-0.0684063	0.133931	0.087423	0.0215207	0.00345237	-0.530073	0.0390051	0.124567	0.00391767	0.0935825	0.0274272	0.177358	0.260207	-0.0778515	0.218263	0.23467	-0.205819	-0.0527371	-0.00892867
215	0.378433	0.289933	-0.218644	-0.236697	0.245046	0.434803	-0.0421496	0.138796	-0.0184151	0.14089	-0.0221447	0.238418	-0.17429	-0.286509	-0.742576	-0.0907716	0.136479	-0.0460753	0.202685	0.17066	0.1195	-0.0180335	-0.106819	-0.0900397	-0.163827	0.0320167	-1.24784	0.0364049	0.217794	-0.0769944	-0.207799	-0.102585	-0.190879	-0.079675	-0.0923972	0.103046	0.117698	0.220376	0.136572	0.110462	-0.00464976	0.396677	0.177826	-0.198215	0.377963	0.334468	-0.0026221	-0.0979776	-0.0340214
303	0.197418	-0.17422	-0.0392828	-0.0999854	0.145178	-0.00737581	-0.0415463	0.0895789	-0.0267936	0.137671	-0.088426	-0.0404202	0.193452	0.0352002	0.195052	0.245733	0.0141104	0.160506	0.0541258	-0.0327853	0.0441489	-0.065318	0.0450068	0.0239658	0.134775	0.0299248	-0.170631	0.0333291	-0.0826839	0.0360898	-0.151899	0.107846	-0.0876765	-0.0421031	-0.0067271	-0.331717	-0.0974671	0.0894998	-0.112338	0.0261674	-0.0205223	-0.236626	-0.0560521	0.0676759	0.153484	0.270796	0.425484	-0.0365125	0.00276942
217	-0.358	0.7029	0.418747	-0.062255	0.0100574	0.385795	-0.130319	0.32812	-0.205597	0.168358	0.0809126	-0.223532	-0.196005	-0.292888	-0.445007	0.0295273	0.0821318	-0.060158	0.125813	0.127193	-0.0663851	-0.0419712	-0.0253959	-0.197476	-0.140039	-0.138108	-1.38077	-0.233181	-0.0631273	-0.0599572	-0.201098	-0.200761	-0.245458	-0.0107993	-0.145261	-0.0453398	0.0459166	0.179999	-0.0822396	0.0466397	-0.126125	0.222548	0.091667	0.0414605	0.199336	0.0331242	-0.0536922	0.0884888	-0.403367
304	0.475283	0.345575	-0.233862	-0.0276331	0.081536	0.337975	-0.317134	0.164007	-0.00708207	0.181191	0.112483	0.326965	1.0321	-0.154407	0.902429	0.411052	0.033478	0.556577	0.25899	-0.213146	0.257609	-0.00565156	0.0198198	0.0504926	-0.0824187	0.0448734	0.757876	0.31459	0.0841861	-0.105554	-0.423086	-0.0399	-0.189156	0.0441156	0.00652953	-0.207565	0.100178	0.157795	-0.144453	-0.149997	0.0201801	0.110328	0.280569	-0.140895	0.27534	0.363049	0.224376	-0.120001	0.0407637
265	-0.430701	-0.072544	-1.1502	-0.0865345	0.0369917	0.0903311	0.238204	0.166532	-0.0241402	-0.086546	-0.179126	-0.167501	0.0562746	-0.0147147	-0.136805	-0.0502153	0.101746	0.0370891	-0.127845	0.142272	0.526576	0.0182269	-0.0891367	0.10403	0.0317906	0.129474	0.455878	-0.277549	-0.0751162	0.0111611	-0.215694	0.141897	-0.17256	-0.0135968	-0.0920313	-0.303825	0.0435318	0.0206787	-0.0886817	-0.13238	-0.0864383	-0.490697	0.170346	-0.307436	0.0483738	-0.22173	0.225196	-0.135865	-0.0303419
270	-0.426978	0.256333	0.201579	0.0182856	-0.233224	0.122709	-0.110262	0.152931	-0.00271859	0.050117	-0.192542	-0.181044	-0.0290132	-0.107551	0.143795	0.0397537	0.145539	0.16389	0.0199736	0.0761699	0.363561	-0.0146876	0.0110132	0.0817867	-0.10834	-0.0553301	0.473817	-0.356253	-0.0793767	0.0938429	-0.142378	0.214354	0.0294626	0.0168836	-0.0232322	0.493141	0.16566	0.157523	-0.000956072	0.140978	-0.0348463	-0.0443281	0.158703	-0.0385059	0.0984131	-0.00664208	-0.0925885	-0.0874196	-0.0917889
207	-0.496133	0.155084	-0.0421208	-0.221686	-0.0061671	0.344134	0.242319	0.166038	-0.0501429	-0.275139	-0.084794	0.147582	-0.0786136	-0.0134082	-0.317465	-0.253291	0.311909	-0.154	0.051778	0.100999	0.411625	-0.0558414	0.00740605	-0.0498207	-0.076774	0.0476628	-1.53927	-0.303951	0.134089	-0.00916612	-0.241672	0.0571587	-0.0494204	-0.0326152	0.116463	-0.101046	0.0499305	-0.0173408	0.00147019	-0.123284	-0.0747139	-0.261634	0.139811	-0.0171081	0.260339	-0.0489732	0.335988	-0.114777	-0.158718
211	-0.384169	-0.161032	0.000725655	0.128309	-0.149152	0.0621049	0.201072	-0.0204721	-0.206799	0.227425	0.19345	-0.0327525	-0.340434	0.0527908	0.0582429	0.113675	0.235897	0.387814	0.188829	0.110178	0.134156	0.0188555	-0.0821969	0.191806	0.0128157	-0.047298	-1.123	-0.210984	0.0992728	0.0325659	-0.148098	0.206015	0.0336867	0.0843862	-0.0660275	0.0767015	0.165275	0.387514	0.302783	-0.13898	-0.0870292	0.258212	0.280129	-0.0226799	0.196881	-0.376279	-0.209644	0.0180313	-0.0485173
271	-0.0209178	0.671421	-0.0820444	-0.109748	-0.453811	0.443329	-0.150531	0.126565	0.024931	0.328429	0.348963	-0.397332	-0.0067015	-0.069537	-0.230169	0.0312595	-0.253617	0.103684	-0.252913	-0.0342347	0.310547	0.0454268	-0.187519	0.00356711	-0.132982	0.0110868	-0.20019	-0.284644	-0.0115085	0.158468	0.0109839	-0.177204	-0.41402	0.0737439	-0.00854838	0.305662	0.242022	0.376101	0.148494	0.00650146	-0.0538673	0.647277	0.346446	0.0367054	0.252284	0.0617808	-0.202548	-0.235343	-0.0249998
216	-0.617834	0.397554	0.372556	0.0138972	-0.198298	0.076581	0.0549201	0.11478	0.0196847	0.173736	-0.112756	-0.0351369	-0.448666	-0.14738	-0.484228	0.119078	0.0818027	0.152614	-0.0469196	0.238396	0.0138819	0.0680907	-0.217886	0.0430823	-0.148531	-0.0417174	-0.746675	-0.374839	-0.128599	-0.00224982	-0.00264332	-0.0450827	-0.409781	0.00224227	-0.380248	-0.149575	0.127817	0.244293	-0.0574493	-0.0103504	-0.101755	0.21693	0.252928	0.0859883	0.0137481	-0.117932	-0.117029	-0.101323	-0.123287
279	0.138251	-0.112311	-0.275149	-0.287586	0.0426875	0.509651	0.239401	0.129356	0.0963665	0.0727094	0.0882537	0.310931	0.00162288	0.0468703	-0.280279	0.217428	-0.0118862	0.249339	-0.215372	-0.0647791	0.279079	0.0891407	0.0186451	0.0885005	0.172078	0.189839	0.20731	-0.284577	-0.033225	0.0885073	-0.240599	0.264005	0.0211643	-0.0173186	0.0799337	-0.0867716	-0.0616072	0.0985897	0.102492	-0.0543205	0.0160634	0.104989	0.0406905	0.031181	0.17618	0.135456	0.358392	0.0109344	0.136363
218	-0.105027	0.557092	-0.525244	0.123909	0.138361	0.0838209	-0.157213	0.362621	-0.213959	0.233204	0.00707045	0.503208	0.167607	0.0705379	-0.70844	0.081995	0.0286556	0.0376423	0.0923337	-0.0329707	0.22577	0.0642527	0.0660505	0.280765	0.0509545	0.0911775	-1.24535	0.0562773	0.2106	0.026251	-0.19195	-0.0433821	0.000116187	0.011238	0.205126	0.28838	0.122655	0.178442	0.133318	-0.127634	0.0513884	0.380257	0.235684	-0.11026	0.11517	0.608667	-0.0117971	0.0843808	0.0410379
284	-0.252465	0.471139	-0.000907539	-0.127053	-0.220918	0.497316	-0.195717	0.356527	-0.0179752	0.012659	0.215796	0.393644	0.143717	-0.0480806	0.467208	-0.215961	0.120382	-0.120706	0.0287094	-0.0669801	0.291825	0.0445275	0.107034	-0.0433047	-0.0413949	0.19759	-0.612624	-0.312266	-0.068764	0.0773497	-0.339964	0.143132	-0.0748298	0.00574969	0.0338994	-0.386522	0.0564788	0.0382673	-0.160228	-0.00578592	-0.0223655	0.0555361	0.158543	-0.0390208	0.253787	-0.213015	0.127673	-0.204939	0.0643696
219	-0.468545	0.168436	-0.181196	-0.108906	-0.133593	0.367582	-0.11363	0.234237	0.0755845	0.182716	-0.0899218	0.763711	0.0240742	0.0316192	-0.337508	-0.0254161	-0.108467	0.0109165	0.271397	0.0543257	0.334433	0.00156655	-0.0427015	0.12698	-0.0373216	0.138571	-0.707918	-0.118301	0.127376	-0.0384209	-0.169567	-0.141602	-0.167987	-0.0404509	0.0517879	0.463711	0.101737	0.123855	-0.0345502	-0.0485891	-8.146e-05	0.51887	0.206171	-0.164726	0.180924	0.540848	0.167824	-0.21897	0.00418332
[truncated: 2,304 more columns]

## Sheet: Striatum proteins
mouse.id	ENSMUSP00000000049	ENSMUSP00000000090	ENSMUSP00000000129	ENSMUSP00000000137	ENSMUSP00000000199	ENSMUSP00000000219	ENSMUSP00000000260	ENSMUSP00000000287	ENSMUSP00000000304	ENSMUSP00000000317	ENSMUSP00000000348	ENSMUSP00000000349	ENSMUSP00000000388	ENSMUSP00000000449	ENSMUSP00000000608	ENSMUSP00000000727	ENSMUSP00000000756	ENSMUSP00000000759	ENSMUSP00000000776	ENSMUSP00000000793	ENSMUSP00000000804	ENSMUSP00000000881	ENSMUSP00000000895	ENSMUSP00000000925	ENSMUSP00000000939	ENSMUSP00000001027	ENSMUSP00000001042	ENSMUSP00000001046	ENSMUSP00000001049	ENSMUSP00000001063	ENSMUSP00000001079	ENSMUSP00000001127	ENSMUSP00000001187	ENSMUSP00000001202	ENSMUSP00000001226	ENSMUSP00000001242	ENSMUSP00000001304	ENSMUSP00000001319	ENSMUSP00000001412	ENSMUSP00000001416	ENSMUSP00000001452	ENSMUSP00000001460	ENSMUSP00000001479	ENSMUSP00000001480	ENSMUSP00000001485	ENSMUSP00000001513	ENSMUSP00000001547	ENSMUSP00000001561	ENSMUSP00000001566
266	-0.613893	0.448856	-0.837312	-0.39439	0.2319	0.411083	0.139146	0.118961	0.77754	0.246794	-0.220602	-0.0973391	0.606269	0.562535	-0.000327908	-0.297356	0.0689703	0.00731031	-0.697749	0.0677252	0.0127618	0.0755924	-0.113995	0.077927	-0.430534	-0.0119826	-1.00327	0.37822	-4.33091	-0.0254811	-0.539781	-0.197347	-0.491421	-0.489213	0.0815682	0.261712	0.946091	-0.304004	-0.859841	-0.483408	-0.0775947	-0.447586	-0.696056	-0.852668	-0.370312	-0.231524	-1.5561	0.837066	-0.718148
278	-0.331707	0.54028	-0.703515	-0.397626	0.121402	-0.314651	-0.101717	0.0127684	0.179725	-0.0177951	-0.126864	-0.121463	0.131064	0.532319	0.146485	0.168631	-0.364385	0.342207	-0.502053	0.20301	0.072428	0.459116	0.198932	0.345463	-0.448993	0.0404046	-0.174617	-0.328829	0.543233	-0.00645859	-0.224346	0.219642	-0.346425	-0.103154	0.0133113	-0.0577256	0.367087	-0.216289	-0.726639	-0.309461	-0.0738657	-0.279892	-0.528006	-0.590059	-0.0533368	-0.141675	-0.0854222	0.0573198	-0.298876
210	-0.317919	0.564073	-0.698419	-0.745797	0.157021	-1.13022	-0.482006	0.117971	0.0968047	0.617288	0.145327	-0.20729	-0.0902287	0.353589	0.279664	-0.190033	0.625016	0.0939102	-0.32916	0.174845	-0.160762	0.648667	0.752431	0.254203	-0.00433052	0.619249	-0.548312	-0.16934	2.34602	0.00391626	-0.394975	0.353692	0.0428231	-1.01485	-0.193101	0.0652756	-0.162198	-0.722097	-0.970879	-0.872334	-0.579031	-0.841769	-0.701634	-1.08925	-0.220626	-0.36908	0.272023	0.0178112	-0.674896
283	-0.152299	-0.107044	-0.186751	-0.0778007	0.314274	-0.147108	-0.194381	0.0663763	0.166161	-0.135808	0.064288	0.113812	-0.113674	-0.187374	0.100233	-0.185045	0.355301	-0.016408	-0.248138	0.0353823	0.102734	0.197602	0.237951	0.307354	-0.0341532	0.204881	-0.117497	0.0521657	0.442884	0.0200695	-0.217371	0.357414	-0.163139	-0.210074	-0.0327615	0.0941376	0.258235	0.0231051	-0.11651	-0.170389	-0.0521195	0.0578649	-0.0325153	-0.357289	0.126364	0.305482	0.832761	0.183047	-0.0699359
215	0.369885	-0.0915077	-0.222586	0.237922	0.0711585	-0.839197	-0.319647	-0.0138405	0.246608	0.161923	0.343737	-0.0287111	0.263502	0.0817731	-0.236809	0.125028	0.730411	-0.187493	-0.332482	0.0103961	-0.0604409	-0.173706	-0.100102	0.240458	0.0460755	-0.230667	-0.251423	0.410769	-3.20225	0.0421658	-0.0768091	0.161809	-0.230588	0.0266788	-0.125788	0.159648	0.0711403	-0.0797582	0.138763	-0.0509018	-0.107045	-0.00193696	0.267687	-0.000850966	0.477142	-0.16029	0.206816	0.601623	-0.269829
303	-0.290214	-0.00647129	-0.548332	-0.414803	0.0282632	-0.0683204	-0.109	0.24172	0.175901	0.243639	-0.0728533	-0.0646383	0.116794	0.585866	0.169386	0.209921	-0.25866	0.244864	-0.196195	0.115196	0.168617	0.412951	0.280895	0.360816	-0.407858	0.0933184	-0.0415015	-0.03919	0.775922	0.0882444	-0.0697181	0.281601	-0.401972	-0.353314	0.168486	0.197436	0.0750528	-0.212662	-0.686153	-0.21016	-0.0448896	-0.152221	-0.360334	-0.527476	0.0490864	-0.0518552	-0.622848	0.00690448	-0.097688
217	0.704028	0.407511	-0.179653	-0.0851583	-0.068469	-0.374511	-0.589267	0.2614	-0.0621659	0.147111	0.313636	0.00127953	-0.0487249	0.0493365	0.0159685	-0.129919	0.467386	-0.188656	-0.197806	-0.0540235	0.074118	0.0420762	0.15382	0.156818	0.0162164	0.225998	-0.295199	0.341103	0.833643	-0.0782793	0.0554624	0.329123	-0.0797951	-0.17467	-0.000174066	0.120632	0.29234	-0.221116	-0.132087	-0.0899818	-0.0804553	0.00463347	0.0459105	-0.184134	0.27871	0.14401	0.358917	-0.066109	-0.145473
304	-0.162239	0.741865	-0.203686	-0.264581	0.35357	-1.61619	-0.536307	0.314881	0.095108	0.0605421	0.0899091	-0.157043	-0.240171	-0.192327	0.411399	-0.0755851	0.327199	0.0230501	-0.143008	0.181266	0.131099	0.292552	0.287101	0.113518	-0.116027	0.587546	-0.267349	-0.151884	-2.50777	0.117354	-0.0776479	0.0539231	-0.208455	-0.207415	0.0267543	-0.272919	0.140624	-0.180646	-0.294992	-0.320859	-0.133596	-0.0426458	-0.150511	-0.387514	-0.160568	0.0606386	0.367247	-0.0618234	-0.120767
265	-0.488096	0.130171	0.0369993	-0.00257771	0.2013	0.657596	0.18569	-0.0463549	0.212687	0.10731	0.0975007	-0.128253	0.0831587	-0.121668	-0.109845	-0.379355	0.700124	-0.175042	0.155406	0.16023	0.202992	-0.054047	0.384534	-0.0113572	0.112642	-0.137853	-0.197691	0.385266	-3.61674	-0.149302	0.0821798	0.190994	-0.0382864	0.0233067	0.183152	0.209579	0.186811	-0.161924	0.0564295	0.126745	0.15031	0.135844	0.138576	0.0344776	0.132752	0.0247649	0.59954	0.584737	0.0676097
270	-0.238446	0.366267	-0.431131	-0.169356	0.244497	0.923838	0.488982	-0.0112149	0.157136	0.179669	-0.14521	-0.073197	0.372426	0.265073	0.102407	0.162976	-0.0556456	0.0500578	-0.348481	-0.0627145	0.00783517	-0.258179	-0.0113389	-0.0629515	-0.0252924	-0.0934447	-0.559807	-0.00877881	-4.81554	0.0786128	0.390496	-0.125757	-0.216645	-0.0763312	0.158163	-0.0686277	0.291123	-0.0551886	-0.00599848	-0.265111	0.00746933	-0.146973	-0.160938	-0.294989	0.0175381	-0.0290779	-0.291357	0.00177361	0.150027
207	-0.245751	-0.331485	-0.319764	-0.371381	0.115832	-0.373401	0.0179953	0.112761	-0.0590401	0.488059	-0.0779401	-0.191746	0.175106	0.262891	-0.0392222	0.441306	-0.190252	0.284972	-0.310844	0.10778	0.0823139	-0.253493	-0.0430289	-0.11939	-0.303262	0.0890199	-0.451471	-0.333277	-4.37454	0.153736	0.343046	-0.343935	0.572246	-0.270181	0.20917	-0.110398	0.113763	-0.415432	-0.342414	-0.307216	0.00317417	-0.286934	-0.303119	-0.175821	-0.117917	-0.145132	-0.0200541	0.0133233	-0.0412645
211	0.0117057	0.0161693	0.0446671	-0.0972373	0.135599	0.283041	-0.00906105	0.00313066	0.216437	-0.0180138	-0.127669	0.0378176	0.38876	0.0886758	-0.0759629	-0.00225611	-0.55871	0.0868036	0.010498	0.196208	0.0551524	-0.371382	-0.0133883	-0.0763323	0.0289062	0.00637555	-0.189204	0.3189	-3.03035	0.00586885	0.659538	-0.183089	0.215562	0.146715	0.106595	0.0182776	0.0208991	-0.000390292	0.079827	-0.0202172	0.0320923	0.027068	-0.0260672	0.173972	-0.026532	0.184448	-0.14394	0.197745	0.442053
271	-0.26227	0.405682	-0.720051	-0.835181	0.468334	-0.771862	0.704431	-0.183114	0.172742	-0.0615932	-0.0911613	-0.249911	-0.528082	-0.846717	0.54469	0.571316	-0.187344	0.544752	-0.364525	0.0293541	-0.934002	-0.307596	-0.0637676	-0.503823	-0.315383	0.514313	-0.914477	-0.642614	-4.43002	0.107943	0.0160692	-0.916248	-0.264226	-0.581538	-0.45004	-0.0157907	-0.686672	-0.22269	-0.492031	-0.92526	-0.781676	-0.485673	-0.515469	-0.681275	-0.271321	-0.501797	0.252921	0.0537079	-0.64072
216	-0.409468	0.116176	-0.0968952	0.0789757	0.0272476	-0.0375183	0.0772118	0.153991	-0.219137	0.103485	0.0696846	-0.0121609	-0.283084	-0.719914	0.226961	-0.102917	0.433583	-0.349877	0.282573	0.00666367	-0.164979	-0.433349	0.198124	0.162704	0.250754	-0.0432954	0.0425866	0.0110413	-1.52268	-0.147134	0.598442	-0.00441033	0.0145747	0.131899	0.137332	0.286757	-0.0120674	0.139793	0.244431	-0.0835609	-0.0755654	0.015783	0.270676	0.140644	0.265351	-0.0890811	0.477587	-0.188831	0.00258145
279	-0.238538	-0.238233	-0.342398	-0.215418	-0.072548	0.00323483	-0.0773202	-0.360786	-0.0811262	-0.058116	-0.0914981	-0.167308	0.0369133	0.127428	0.000472163	0.343263	-0.0118397	0.36645	-0.422036	0.167853	-0.287471	0.493384	-0.130476	0.05504	-0.139623	0.189661	-0.172766	-0.702353	1.69423	-0.16238	0.321745	-0.473876	-0.256827	-0.159921	-0.379628	-0.121358	0.0313953	-0.37606	-0.0241383	-0.356089	-0.398908	-0.326153	-0.198541	-0.319807	-0.0157952	-0.226445	0.474274	-0.100724	-0.389315
218	0.790394	-0.251173	-0.407984	-0.164916	-0.137568	-0.519954	-0.0731084	0.0486979	-0.0160641	0.342901	-0.233316	0.0933116	0.364459	0.278113	0.0198465	0.0859053	-0.467825	0.21805	-0.0995284	0.190382	0.0358959	0.150608	-0.173394	0.210789	-0.495758	-0.0932621	-0.449124	-0.0972463	-0.248586	0.0562404	0.0150018	-0.423237	0.559841	-0.152329	-0.116536	0.042959	0.0762433	-0.395651	-0.283655	-0.174472	-0.0261315	-0.287598	-0.409579	-0.27606	0.0384039	0.00962523	0.556392	-0.130126	-0.106592
284	-0.546213	-0.156217	0.406596	-0.00732431	0.344124	-0.3887	-0.52527	-0.0582853	-0.504422	-0.21718	0.591149	0.285949	-0.126575	-1.0881	0.0584056	-0.26456	0.714384	-0.312117	0.754854	0.521354	0.0944308	-0.215568	0.400366	0.399546	0.272367	0.021778	0.831137	0.292661	-0.222025	-0.25266	0.491238	0.46817	0.337329	0.444991	0.349169	0.00484653	-0.0293233	0.205059	-0.158864	0.37761	0.322362	0.107881	0.283628	0.049172	0.0229336	-1.07463	0.371037	-0.48722	0.169855
219	0.223607	-0.484406	-0.102116	-0.189231	-0.239794	-0.264135	-0.0524908	-0.124571	-0.0491277	0.321592	0.0889875	-0.21181	0.526595	0.311744	-0.204357	0.372322	-0.281965	0.192735	0.00237189	0.393925	0.245668	-0.063878	0.145223	0.0923488	-0.232689	-0.0142671	-0.160249	-0.0720402	-0.471836	-0.013319	0.785974	-0.103374	0.333508	-0.076839	0.140803	0.015177	0.0736347	-0.253224	-0.188483	-0.0792013	0.111672	-0.0692915	-0.158827	0.0761004	-0.110555	0.0311277	-0.630785	-0.0766757	0.21667
[truncated: 4,736 more columns]

[truncated: 2 more sheets: Cerebellum proteins, Hippocampus proteins]
