# Supplementary material for: Global and tissue-specific aging effects on murine proteomes
Source: Cell Rep. Author manuscript; Available in PMC 2023 Oct 20. (PMC10588767; doi:10.1016/j.celrep.2023.112715)
Supplement: 2 [file NIHMS1920481-supplement-2.zip › supp_tables/table_s2.xlsx]

## Sheet: Sheet1
protein.id	gene.id	symbol	Mouse	Batch	Tag	Noise
ENSMUSP00000042351	ENSMUSG00000036138	Acaa1a	0.960474	0.00175686	0.0376939	7.48464e-05
ENSMUSP00000100212	ENSMUSG00000076612	Ighg2c	0.486211	0.411466	1.27782e-07	0.102323
ENSMUSP00000141658	ENSMUSG00000076614	Ighg1	0.376171	0.469465	0.0833929	0.0709712
ENSMUSP00000082130	ENSMUSG00000072849	Serpina1e	0.345668	0.315031	0.103	0.236301
ENSMUSP00000094151	ENSMUSG00000022347	A1bg	0.316063	0.339102	0	0.344834
ENSMUSP00000074436	ENSMUSG00000031722	Hp	0.30248	0.483143	0	0.214377
ENSMUSP00000152559	ENSMUSG00000076615	Ighg3	0.258158	0.701683	6.89138e-07	0.0401585
ENSMUSP00000141198	ENSMUSG00000076613	Ighg2b	0.199624	0.592539	0.0777259	0.130111
ENSMUSP00000034588	ENSMUSG00000032083	Apoa1	0.148198	0.657413	1.15685e-09	0.194389
ENSMUSP00000042095	ENSMUSG00000058207	Serpina3k	0.125984	0.663871	4.75708e-11	0.210145
ENSMUSP00000033185	ENSMUSG00000030895	Hpx	0.106152	0.722424	0	0.171424
ENSMUSP00000100206	ENSMUSG00000076609	Igkc	0.10286	0.81516	0.0115937	0.070386
ENSMUSP00000034585	ENSMUSG00000032080	Apoa4	0.079766	0.842531	0	0.0777031
ENSMUSP00000090897	ENSMUSG00000069919	Hba-a1	0.0547552	0.553482	0	0.391763
ENSMUSP00000072652	ENSMUSG00000066366	Serpina1a	0.0460635	0.818621	5.29321e-11	0.135315
ENSMUSP00000032228	ENSMUSG00000059908	Mug1	0.0412463	0.893182	2.24835e-10	0.0655719
ENSMUSP00000030044	ENSMUSG00000039196	Orm1	0.0367672	0.892035	2.18617e-10	0.0711976
ENSMUSP00000074783	ENSMUSG00000061808	Ttr	0.0360115	0.84446	2.42815e-11	0.119529
ENSMUSP00000046636	ENSMUSG00000035540	Gc	0.0359923	0.830283	0	0.133724
ENSMUSP00000107760	ENSMUSG00000030359	Pzp	0.0277042	0.811565	0	0.160731
ENSMUSP00000045571	ENSMUSG00000040564	Apoc1	0.0239931	0.916102	0	0.059905
ENSMUSP00000139941	ENSMUSG00000071178	Serpina1b	0.0237045	0.83373	0	0.142566
ENSMUSP00000056836	ENSMUSG00000061780	Cfd	0.0233658	0.936097	0.00422082	0.0363166
ENSMUSP00000023934	ENSMUSG00000052305	Hbb-bs	0.0191292	0.523828	0	0.457043
ENSMUSP00000035158	ENSMUSG00000032554	Trf	0.0189346	0.806443	0	0.174623
ENSMUSP00000158296	ENSMUSG00000024026	Glo1	0.0168106	0.835647	0	0.147542
ENSMUSP00000141648	ENSMUSG00000033860	Fgg	0.0167667	0.826401	0	0.156832
ENSMUSP00000005077	ENSMUSG00000004951	Hspb1	0.0166907	0.737738	0	0.245571
ENSMUSP00000077074	ENSMUSG00000058952	Cfi	0.0147505	0.929321	0	0.0559285
ENSMUSP00000023583	ENSMUSG00000022868	Ahsg	0.0141563	0.837142	0	0.148702
ENSMUSP00000047393	ENSMUSG00000038871	Bpgm	0.0123194	0.85792	0	0.129761
ENSMUSP00000133117	ENSMUSG00000028001	Fga	0.0104092	0.860137	0	0.129454
ENSMUSP00000031314	ENSMUSG00000029368	Alb	0.00974728	0.828936	0.00566443	0.155653
ENSMUSP00000039472	ENSMUSG00000033831	Fgb	0.0096909	0.872228	0	0.118081
ENSMUSP00000107607	ENSMUSG00000026365	Cfh	0.00940608	0.93319	8.91349e-12	0.0574042
ENSMUSP00000092002	ENSMUSG00000050708	Ftl1	0.00823117	0.891268	0.00226845	0.098232
ENSMUSP00000024988	ENSMUSG00000024164	C3	0.00763836	0.946945	0.000404855	0.0450117
ENSMUSP00000037348	ENSMUSG00000036880	Acaa2	0.00755518	0.913273	1.10314e-11	0.0791719
ENSMUSP00000055455	ENSMUSG00000022742	Cpox	0.00744064	0.920333	0	0.072226
ENSMUSP00000025563	ENSMUSG00000024661	Fth1	0.00711805	0.793323	0.00886463	0.190694
ENSMUSP00000031617	ENSMUSG00000029614	Rpl6	0.00702175	0.826804	0.00270593	0.163468
ENSMUSP00000104427	ENSMUSG00000000827	Tpd52l2	0.00686089	0.93553	0	0.0576096
ENSMUSP00000068971	ENSMUSG00000026715	Serpinc1	0.006567	0.822874	0	0.170559
ENSMUSP00000159366	ENSMUSG00000002900	Lamb1	0.00640771	0.951576	0	0.0420161
ENSMUSP00000095656	ENSMUSG00000073838	Tufm	0.00606005	0.852797	6.01156e-10	0.141143
ENSMUSP00000052373	ENSMUSG00000046934	Csl	0.00568172	0.856853	0.000169626	0.137296
ENSMUSP00000030560	ENSMUSG00000028776	Tinagl1	0.00563567	0.934558	1.05665e-11	0.0598059
ENSMUSP00000006235	ENSMUSG00000021939	Ctsb	0.00556916	0.879884	0	0.114547
ENSMUSP00000005826	ENSMUSG00000005683	Cs	0.00528554	0.91445	0.00118414	0.0790803
ENSMUSP00000133302	ENSMUSG00000002985	Apoe	0.00521311	0.968854	5.75686e-12	0.0259325
ENSMUSP00000027752	ENSMUSG00000026478	Lamc1	0.0051326	0.913017	0	0.0818502
ENSMUSP00000101298	ENSMUSG00000028964	Park7	0.0051051	0.878543	0.00336197	0.11299
ENSMUSP00000114019	ENSMUSG00000019528	Gyg	0.00498245	0.9128	0	0.082218
ENSMUSP00000029078	ENSMUSG00000027562	Car2	0.00494828	0.818118	0.00769937	0.169234
ENSMUSP00000117677	ENSMUSG00000092511	Gm20547	0.00473943	0.984428	0	0.0108328
ENSMUSP00000159404	ENSMUSG00000118667	Ahnak2	0.00466198	0.829298	0	0.16604
ENSMUSP00000025204	ENSMUSG00000024346	Pfdn1	0.00427509	0.91067	0.00199372	0.0830614
ENSMUSP00000151972	ENSMUSG00000058799	Nap1l1	0.00423698	0.890704	0.00600497	0.0990545
ENSMUSP00000029515	ENSMUSG00000027907	S100a11	0.00412149	0.923318	4.84476e-05	0.0725117
ENSMUSP00000028681	ENSMUSG00000027249	F2	0.00409957	0.962888	0	0.0330122
ENSMUSP00000021001	ENSMUSG00000020671	Rab10	0.00406988	0.928584	0.000440646	0.0669052
ENSMUSP00000057664	ENSMUSG00000047187	Rab2a	0.00395643	0.928488	0	0.0675552
ENSMUSP00000076575	ENSMUSG00000032126	Hmbs	0.00390223	0.956565	0.00294708	0.0365856
ENSMUSP00000033662	ENSMUSG00000031299	Pdha1	0.0038307	0.891721	0.00329581	0.101152
ENSMUSP00000144654	ENSMUSG00000029657	Hsph1	0.0038166	0.941124	2.61538e-11	0.055059
ENSMUSP00000061227	ENSMUSG00000025791	Pgm1	0.00379286	0.935833	0	0.0603738
ENSMUSP00000011492	ENSMUSG00000027710	Acad9	0.00373497	0.927344	0	0.0689206
ENSMUSP00000139684	ENSMUSG00000032263	Bckdhb	0.00361806	0.91125	0	0.0851324
ENSMUSP00000002400	ENSMUSG00000002329	Mdp1	0.0036117	0.940345	0	0.056043
ENSMUSP00000091925	ENSMUSG00000027556	Car1	0.0034832	0.936222	0	0.0602949
ENSMUSP00000134582	ENSMUSG00000073411	H2-D1	0.00345684	0.980403	0	0.0161398
ENSMUSP00000112798	ENSMUSG00000021922	Itih4	0.00344214	0.980042	0	0.0165161
ENSMUSP00000099595	ENSMUSG00000059291	Rpl11	0.00329152	0.954819	0.00232686	0.039563
ENSMUSP00000080994	ENSMUSG00000064354	mt-Co2	0.00320736	0.930395	0.00358531	0.0628127
ENSMUSP00000102724	ENSMUSG00000028577	Plaa	0.00319206	0.944411	1.59348e-10	0.0523974
ENSMUSP00000028062	ENSMUSG00000026728	Vim	0.00315677	0.79068	0	0.206163
ENSMUSP00000022062	ENSMUSG00000021577	Sdha	0.00313965	0.889913	0	0.106947
ENSMUSP00000137070	ENSMUSG00000096199	Ptrhd1	0.00307605	0.971948	9.00099e-07	0.024975
ENSMUSP00000021091	ENSMUSG00000020745	Pafah1b1	0.00304253	0.863093	4.21876e-10	0.133865
ENSMUSP00000029041	ENSMUSG00000062515	Fabp4	0.0030042	0.886384	0	0.110612
ENSMUSP00000128714	ENSMUSG00000060600	Eno3	0.00292692	0.927513	0	0.06956
ENSMUSP00000023062	ENSMUSG00000022427	Tomm22	0.00291587	0.968722	2.98272e-12	0.0283616
ENSMUSP00000000349	ENSMUSG00000000340	Dbt	0.00287723	0.944478	0	0.0526445
ENSMUSP00000026425	ENSMUSG00000025364	Pa2g4	0.00283176	0.91329	0	0.0838782
ENSMUSP00000030041	ENSMUSG00000028356	Ambp	0.00279305	0.977732	0	0.0194752
ENSMUSP00000080302	ENSMUSG00000062070	Pgk1	0.00265297	0.936893	0.0061337	0.0543202
ENSMUSP00000083705	ENSMUSG00000067274	Rplp0	0.00265055	0.940269	0.000850307	0.05623
ENSMUSP00000033342	ENSMUSG00000031029	Eif3f	0.00264768	0.974013	6.76454e-05	0.023272
ENSMUSP00000059167	ENSMUSG00000028189	Ctbs	0.00264539	0.960874	0	0.0364802
ENSMUSP00000158677	ENSMUSG00000002831	Plin4	0.00263654	0.919585	0.000969625	0.0768088
ENSMUSP00000066181	ENSMUSG00000052337	Immt	0.00259593	0.932143	0	0.0652609
ENSMUSP00000034276	ENSMUSG00000031818	Cox4i1	0.00259012	0.953636	0.000434962	0.043339
ENSMUSP00000065352	ENSMUSG00000026895	Ndufa8	0.00258647	0.856124	0	0.14129
ENSMUSP00000022925	ENSMUSG00000022312	Eif3h	0.00258234	0.961592	0.00159545	0.0342303
ENSMUSP00000022322	ENSMUSG00000021794	Glud1	0.00253507	0.921985	0.000367839	0.0751125
ENSMUSP00000098058	ENSMUSG00000001847	Rac1	0.00250079	0.909719	0.00231899	0.0854613
ENSMUSP00000146969	ENSMUSG00000070436	Serpinh1	0.00236611	0.95575	0	0.0418838
ENSMUSP00000021668	ENSMUSG00000021242	Npc2	0.00235187	0.928549	0	0.069099
ENSMUSP00000027810	ENSMUSG00000026526	Fh1	0.00226565	0.924237	0	0.0734974
ENSMUSP00000044033	ENSMUSG00000060807	Serpina6	0.0022619	0.944844	0.00191794	0.0509761
ENSMUSP00000025955	ENSMUSG00000024991	Eif3a	0.00226057	0.95671	0.000594034	0.0404352
ENSMUSP00000042134	ENSMUSG00000040521	Tsfm	0.00218217	0.960909	0.000869641	0.036039
ENSMUSP00000020673	ENSMUSG00000020402	Vdac1	0.00216908	0.957953	0.00100659	0.038871
ENSMUSP00000088320	ENSMUSG00000008226	Scrn3	0.00216788	0.937329	0	0.0605029
ENSMUSP00000033570	ENSMUSG00000031221	Igbp1	0.002126	0.922677	0	0.0751971
ENSMUSP00000017365	ENSMUSG00000017221	Psmd3	0.00211523	0.950116	0	0.0477692
ENSMUSP00000046530	ENSMUSG00000037254	Itih2	0.00209836	0.977939	0	0.0199631
ENSMUSP00000048425	ENSMUSG00000032959	Pebp1	0.00209243	0.900575	0.00321463	0.0941183
ENSMUSP00000099584	ENSMUSG00000029465	Arpc3	0.00207092	0.951701	0	0.0462285
ENSMUSP00000034097	ENSMUSG00000031672	Got2	0.00206765	0.771953	0.0471568	0.178822
ENSMUSP00000133523	ENSMUSG00000007739	Cct4	0.00205894	0.956484	0	0.0414569
ENSMUSP00000030158	ENSMUSG00000028447	Dctn3	0.00204539	0.964764	0	0.0331911
ENSMUSP00000086795	ENSMUSG00000068220	Lgals1	0.00204099	0.832329	0.00278058	0.162849
ENSMUSP00000021506	ENSMUSG00000021091	Serpina3n	0.00201378	0.972048	0	0.0259382
ENSMUSP00000046168	ENSMUSG00000038286	Bphl	0.00198709	0.938377	0	0.0596354
ENSMUSP00000130992	ENSMUSG00000026827	Gpd2	0.00194767	0.908445	0	0.0896075
ENSMUSP00000007012	ENSMUSG00000006818	Sod2	0.00188646	0.956198	0.00180887	0.0401065
ENSMUSP00000066238	ENSMUSG00000052681	Rap1b	0.00187304	0.961081	0.000479651	0.0365666
ENSMUSP00000093955	ENSMUSG00000071644	Eef1g	0.00186511	0.934386	1.3492e-10	0.0637489
ENSMUSP00000025649	ENSMUSG00000024740	Ddb1	0.00185954	0.908521	7.92409e-11	0.0896194
ENSMUSP00000081141	ENSMUSG00000028961	Pgd	0.00182946	0.944556	0	0.0536146
ENSMUSP00000109530	ENSMUSG00000079508	Apoo	0.00182275	0.955413	0	0.0427647
ENSMUSP00000032078	ENSMUSG00000030007	Cct7	0.00180386	0.907102	0.00292289	0.0881715
ENSMUSP00000007959	ENSMUSG00000007815	Rhoa	0.00177089	0.928502	0	0.0697274
ENSMUSP00000074195	ENSMUSG00000060923	Acyp2	0.00170926	0.977902	0	0.0203883
ENSMUSP00000026704	ENSMUSG00000025613	Cct8	0.00169449	0.925187	9.84443e-12	0.0731183
ENSMUSP00000007212	ENSMUSG00000006998	Psmd2	0.00168589	0.9484	0	0.0499138
ENSMUSP00000020238	ENSMUSG00000020048	Hsp90b1	0.0016598	0.889466	0.00308022	0.105794
ENSMUSP00000099653	ENSMUSG00000028798	Eif3i	0.00165803	0.957961	0.00105044	0.0393304
ENSMUSP00000025476	ENSMUSG00000024583	Txnl1	0.00163734	0.963598	0	0.034765
ENSMUSP00000007255	ENSMUSG00000007039	Ddah2	0.00159622	0.976249	0	0.0221543
ENSMUSP00000133428	ENSMUSG00000019432	Ddx39b	0.00159362	0.960676	0.000607414	0.0371233
ENSMUSP00000099534	ENSMUSG00000060802	B2m	0.00158624	0.972507	0	0.0259063
ENSMUSP00000071292	ENSMUSG00000060376	Bckdha	0.00154519	0.943006	0	0.0554493
ENSMUSP00000025696	ENSMUSG00000024782	Ak3	0.00154212	0.928869	0	0.0695894
ENSMUSP00000033775	ENSMUSG00000031402	Mpp1	0.00152891	0.963704	6.36038e-12	0.0347672
ENSMUSP00000020504	ENSMUSG00000020267	Hint1	0.00151729	0.94205	0.0162295	0.0402035
ENSMUSP00000033741	ENSMUSG00000031375	Bgn	0.00151229	0.850365	0	0.148123
ENSMUSP00000014750	ENSMUSG00000014606	Slc25a11	0.00145666	0.967805	0	0.0307381
ENSMUSP00000106975	ENSMUSG00000029430	Ran	0.00145555	0.973961	0.000568962	0.0240147
ENSMUSP00000041814	ENSMUSG00000041168	Lonp1	0.001449	0.96396	3.34938e-10	0.0345911
ENSMUSP00000127034	ENSMUSG00000059796	Eif4a1	0.00144641	0.952002	0.00185261	0.0446987
ENSMUSP00000140319	ENSMUSG00000051223	Bzw1	0.00144561	0.946208	0	0.052346
ENSMUSP00000035884	ENSMUSG00000034432	Cops8	0.00143946	0.950681	0.000263523	0.0476155
ENSMUSP00000038813	ENSMUSG00000036241	Ube2r2	0.00143766	0.967001	0	0.0315611
ENSMUSP00000107522	ENSMUSG00000030220	Arhgdib	0.00139849	0.9278	0	0.0708014
ENSMUSP00000025904	ENSMUSG00000024953	Prdx5	0.00138639	0.916043	0	0.0825706
ENSMUSP00000027623	ENSMUSG00000026374	Tsn	0.00135363	0.933048	0	0.065598
ENSMUSP00000144904	ENSMUSG00000000399	Ndufa9	0.00134259	0.925827	4.00753e-11	0.0728302
ENSMUSP00000130941	ENSMUSG00000023921	Mmut	0.0013295	0.969669	6.95552e-05	0.0289324
ENSMUSP00000027817	ENSMUSG00000026532	Spta1	0.00131081	0.953295	0	0.0453942
ENSMUSP00000004327	ENSMUSG00000031400	G6pdx	0.00127986	0.966679	0.000271791	0.0317696
ENSMUSP00000038755	ENSMUSG00000042073	Abhd14b	0.00127795	0.966521	6.80965e-12	0.0322011
ENSMUSP00000108804	ENSMUSG00000029369	Afm	0.00127632	0.931064	0	0.0676597
ENSMUSP00000125552	ENSMUSG00000019791	Hint3	0.00126221	0.961984	0.00463653	0.0321174
ENSMUSP00000125504	ENSMUSG00000038690	Atp5j2	0.00124002	0.954278	2.34083e-11	0.0444821
ENSMUSP00000002091	ENSMUSG00000002015	Bcap31	0.0012278	0.861843	0	0.136929
ENSMUSP00000026479	ENSMUSG00000025410	Dctn2	0.00122619	0.927932	0	0.0708422
ENSMUSP00000054834	ENSMUSG00000029390	Tmed2	0.00120625	0.944545	0	0.0542491
ENSMUSP00000142767	ENSMUSG00000033036	Gm7879	0.00119863	0.963455	0.00133041	0.0340159
ENSMUSP00000075290	ENSMUSG00000056820	Tsnax	0.00119557	0.981313	0	0.0174918
ENSMUSP00000081912	ENSMUSG00000066306	Numa1	0.00119341	0.977664	0	0.0211424
ENSMUSP00000017430	ENSMUSG00000017286	Glod4	0.00117602	0.97437	7.23213e-17	0.0244536
ENSMUSP00000093965	ENSMUSG00000071650	Ganab	0.00115729	0.981796	0.000814646	0.0162319
ENSMUSP00000001242	ENSMUSG00000053329	Gatd3a	0.00115106	0.916021	0	0.0828282
ENSMUSP00000004965	ENSMUSG00000004843	Chmp2b	0.00113533	0.963913	8.03988e-11	0.0349518
ENSMUSP00000043092	ENSMUSG00000040466	Blvrb	0.00113275	0.928824	0	0.0700436
ENSMUSP00000026222	ENSMUSG00000025204	Ndufb8	0.00111667	0.90621	0.000242978	0.0924306
ENSMUSP00000033699	ENSMUSG00000031328	Flna	0.0011124	0.830926	0.0015393	0.166422
ENSMUSP00000037417	ENSMUSG00000036504	Phpt1	0.00108952	0.939993	0.00298044	0.0559371
ENSMUSP00000117137	ENSMUSG00000021998	Lcp1	0.00108384	0.950933	3.68928e-05	0.0479462
ENSMUSP00000128989	ENSMUSG00000022871	Fetub	0.0010541	0.842968	0	0.155978
ENSMUSP00000122471	ENSMUSG00000029203	Ube2k	0.0010183	0.975218	0.000348022	0.0234155
ENSMUSP00000068610	ENSMUSG00000055943	Emc7	0.00100881	0.946599	0.00264231	0.0497496
ENSMUSP00000034189	ENSMUSG00000057400	Ces1c	0.000997	0.807539	0.00250176	0.188962
ENSMUSP00000045606	ENSMUSG00000041426	Hibch	0.000996474	0.943492	0.000526908	0.0549848
ENSMUSP00000054421	ENSMUSG00000043424	Eif3j2	0.000976872	0.923184	0	0.0758391
ENSMUSP00000071054	ENSMUSG00000002102	Psmc3	0.000970209	0.932041	0.000140798	0.066848
ENSMUSP00000152935	ENSMUSG00000021546	Hnrnpk	0.00096656	0.936099	0	0.0629344
ENSMUSP00000113596	ENSMUSG00000023186	Vwa5a	0.000953968	0.966935	0.000869242	0.031242
ENSMUSP00000098076	ENSMUSG00000056076	Eif3b	0.000951355	0.957336	0.00175238	0.0399605
ENSMUSP00000102716	ENSMUSG00000015943	Bola1	0.000940065	0.969974	0.000144068	0.0289423
ENSMUSP00000105531	ENSMUSG00000058569	Tmed9	0.000930678	0.881401	0.00238501	0.115283
ENSMUSP00000121203	ENSMUSG00000007891	Ctsd	0.000923501	0.8044	0	0.194676
ENSMUSP00000116108	ENSMUSG00000068039	Tcp1	0.00090804	0.927132	0.00127849	0.0706813
ENSMUSP00000005067	ENSMUSG00000004937	Sgta	0.000899093	0.982016	0	0.0170853
ENSMUSP00000077753	ENSMUSG00000027573	Gid8	0.000872951	0.942299	0	0.0568284
ENSMUSP00000103012	ENSMUSG00000020917	Acly	0.000869829	0.926611	0	0.0725192
ENSMUSP00000159017	ENSMUSG00000020321	Mdh1	0.000860568	0.907104	0.000368836	0.0916661
ENSMUSP00000150296	ENSMUSG00000032279	Idh3a	0.000859188	0.838072	0.00382576	0.157243
ENSMUSP00000023043	ENSMUSG00000022407	Adsl	0.000858068	0.95991	0	0.0392319
ENSMUSP00000021049	ENSMUSG00000020708	Psmc5	0.000855384	0.954641	3.45225e-10	0.044504
ENSMUSP00000103400	ENSMUSG00000003868	Ruvbl2	0.000850574	0.985275	2.84859e-10	0.0138745
ENSMUSP00000023826	ENSMUSG00000023064	Sncg	0.000848463	0.95	0	0.0491511
ENSMUSP00000023116	ENSMUSG00000022477	Aco2	0.000846284	0.880531	0	0.118622
ENSMUSP00000081142	ENSMUSG00000041459	Tardbp	0.000844086	0.96719	0.0024022	0.029564
ENSMUSP00000025631	ENSMUSG00000024725	Ostf1	0.00081451	0.962664	0	0.036521
ENSMUSP00000026459	ENSMUSG00000025393	Atp5b	0.000808478	0.922491	0.000683038	0.0760178
ENSMUSP00000147611	ENSMUSG00000031485	Plpbp	0.000805949	0.962678	0	0.0365164
ENSMUSP00000028909	ENSMUSG00000027423	Snx5	0.000800754	0.973977	0.00198624	0.0232357
ENSMUSP00000086626	ENSMUSG00000001924	Uba1	0.0007923	0.895037	0	0.104171
ENSMUSP00000032824	ENSMUSG00000030603	Psmc4	0.000792053	0.967295	0	0.0319131
ENSMUSP00000158495	ENSMUSG00000041891	Lman1	0.000764293	0.957451	0	0.0417843
ENSMUSP00000035486	ENSMUSG00000034108	Ccs	0.000762984	0.9886	0.000387137	0.0102496
ENSMUSP00000092409	ENSMUSG00000052833	Sae1	0.000761191	0.964331	0	0.0349081
ENSMUSP00000048469	ENSMUSG00000037805	Rpl10a	0.000754755	0.89988	0.00132212	0.0980431
ENSMUSP00000001187	ENSMUSG00000029994	Anxa4	0.000747371	0.969649	0.000542413	0.0290612
ENSMUSP00000056888	ENSMUSG00000050148	Ubqln2	0.000737676	0.980767	0	0.0184953
ENSMUSP00000023851	ENSMUSG00000023089	Ndufa5	0.000735505	0.971403	0	0.0278618
ENSMUSP00000099411	ENSMUSG00000037820	Tgm2	0.000724527	0.969292	0.000719932	0.0292634
ENSMUSP00000066891	ENSMUSG00000009207	Lnpk	0.000723655	0.975203	9.699e-11	0.0240728
ENSMUSP00000017920	ENSMUSG00000017776	Crk	0.000712733	0.959153	4.7781e-11	0.0401347
ENSMUSP00000103068	ENSMUSG00000028393	Alad	0.000706402	0.954033	0.000507657	0.0447534
ENSMUSP00000019638	ENSMUSG00000019494	Cops6	0.000700143	0.898246	0	0.101054
ENSMUSP00000032998	ENSMUSG00000030744	Rps3	0.000683539	0.94472	0.000467315	0.0541288
ENSMUSP00000117461	ENSMUSG00000038900	Rpl12	0.000671702	0.975384	0	0.0239442
ENSMUSP00000001950	ENSMUSG00000025139	Tollip	0.000653076	0.958303	0.000342534	0.0407013
ENSMUSP00000048742	ENSMUSG00000040859	Bsdc1	0.000642543	0.984623	0	0.0147342
ENSMUSP00000152454	ENSMUSG00000021218	Gdi2	0.000639975	0.925988	8.95013e-05	0.0732825
ENSMUSP00000016072	ENSMUSG00000027422	Rrbp1	0.000639345	0.914763	0	0.0845976
ENSMUSP00000021249	ENSMUSG00000020877	Scrn2	0.000638078	0.971315	1.78122e-11	0.0280469
ENSMUSP00000034234	ENSMUSG00000031782	Coq9	0.00063276	0.972022	0.00199198	0.0253528
ENSMUSP00000021595	ENSMUSG00000021178	Psmc1	0.000617588	0.953109	0.00447318	0.0418002
ENSMUSP00000127859	ENSMUSG00000062456	Rpl9-ps6	0.000614505	0.982198	0	0.0171874
ENSMUSP00000151638	ENSMUSG00000019998	Stx7	0.0006143	0.98703	0.000712397	0.0116429
ENSMUSP00000029549	ENSMUSG00000027940	Tpm3	0.000601264	0.978466	0.000339964	0.0205924
ENSMUSP00000104485	ENSMUSG00000018585	Atox1	0.000600695	0.981426	0.000787072	0.0171862
ENSMUSP00000000049	ENSMUSG00000000049	Apoh	0.000600624	0.897721	0	0.101679
ENSMUSP00000030742	ENSMUSG00000028910	Mecr	0.00059808	0.97535	0	0.0240521
ENSMUSP00000043543	ENSMUSG00000040048	Ndufb10	0.000594159	0.975215	0	0.0241908
ENSMUSP00000017188	ENSMUSG00000060147	Serpinb6a	0.000592687	0.951771	0.00184583	0.0457901
ENSMUSP00000006128	ENSMUSG00000005973	Rcn1	0.000590837	0.975276	0	0.0241332
ENSMUSP00000027247	ENSMUSG00000026078	Pdcl3	0.00059016	0.98235	0	0.0170599
ENSMUSP00000099509	ENSMUSG00000003660	Snrnp200	0.000583089	0.981346	2.11208e-10	0.0180709
ENSMUSP00000097303	ENSMUSG00000040549	Ckap5	0.000573425	0.956936	0	0.0424903
ENSMUSP00000007257	ENSMUSG00000007041	Clic1	0.000570604	0.982641	0.000173443	0.0166152
ENSMUSP00000029147	ENSMUSG00000027618	Nfs1	0.000567314	0.977769	0	0.021664
ENSMUSP00000006293	ENSMUSG00000006134	Crkl	0.000562927	0.961078	0.000371091	0.0379876
ENSMUSP00000123765	ENSMUSG00000022110	Sucla2	0.000557371	0.887848	0.000146954	0.111448
ENSMUSP00000024897	ENSMUSG00000024091	Vapa	0.000556002	0.91897	3.08977e-11	0.0804739
ENSMUSP00000099744	ENSMUSG00000000538	Tom1l2	0.000551566	0.978586	0.000424676	0.020438
ENSMUSP00000028162	ENSMUSG00000026820	Ptges2	0.000547525	0.98184	2.17162e-10	0.0176129
ENSMUSP00000103556	ENSMUSG00000020483	Dynll2	0.000532756	0.90997	0.00202841	0.0874687
ENSMUSP00000110730	ENSMUSG00000060636	Rpl35a	0.000529674	0.930338	0.000813381	0.0683187
ENSMUSP00000043821	ENSMUSG00000028737	Aldh4a1	0.000511601	0.939187	0	0.0603019
ENSMUSP00000106861	ENSMUSG00000026547	Tagln2	0.000503925	0.945883	0	0.0536135
ENSMUSP00000022849	ENSMUSG00000022241	Tars	0.00049999	0.970272	0.00189093	0.0273368
ENSMUSP00000022865	ENSMUSG00000022255	Mtdh	0.000498403	0.962389	0.000758759	0.0363542
ENSMUSP00000058320	ENSMUSG00000016664	Pacsin2	0.000490091	0.910431	0.000867524	0.0882117
ENSMUSP00000016771	ENSMUSG00000022443	Myh9	0.000487681	0.919522	0.00277097	0.0772191
ENSMUSP00000029142	ENSMUSG00000027613	Eif6	0.000485239	0.965187	0.0010745	0.0332537
ENSMUSP00000058432	ENSMUSG00000039001	Rps21	0.000479016	0.958343	0.000186358	0.0409914
ENSMUSP00000155554	ENSMUSG00000022711	Pmm2	0.000478589	0.975033	0.00162312	0.0228653
ENSMUSP00000038135	ENSMUSG00000042699	Dhx9	0.000477228	0.971936	0	0.0275864
ENSMUSP00000046910	ENSMUSG00000037072	Selenof	0.000450976	0.974184	0.00284101	0.0225245
ENSMUSP00000118478	ENSMUSG00000027746	Ufm1	0.000449539	0.954803	0.0024803	0.0422672
ENSMUSP00000033901	ENSMUSG00000031505	Naxd	0.000437017	0.95739	0	0.0421735
ENSMUSP00000117347	ENSMUSG00000029616	Erp29	0.00042473	0.975818	0	0.0237575
ENSMUSP00000027252	ENSMUSG00000026083	Eif5b	0.000421865	0.988896	0	0.0106817
ENSMUSP00000022268	ENSMUSG00000021748	Pdhb	0.000420339	0.890195	0.0032033	0.106181
ENSMUSP00000052146	ENSMUSG00000062190	Lancl2	0.000405997	0.978875	6.16363e-05	0.0206571
ENSMUSP00000070726	ENSMUSG00000026626	Ppp2r5a	0.000403175	0.977504	0	0.0220929
ENSMUSP00000059395	ENSMUSG00000035150	Eif2s3x	0.000399418	0.974595	0.000534659	0.0244707
ENSMUSP00000029125	ENSMUSG00000027599	Armc1	0.000398252	0.968911	0.00161192	0.0290787
ENSMUSP00000021425	ENSMUSG00000021037	Ahsa1	0.000381352	0.985634	0	0.0139843
ENSMUSP00000001480	ENSMUSG00000001441	Npepps	0.000378796	0.923874	0	0.075747
ENSMUSP00000098295	ENSMUSG00000029440	Psmd9	0.000365694	0.942155	0	0.0574797
ENSMUSP00000034740	ENSMUSG00000032216	Nedd4	0.00035977	0.972514	0	0.0271258
ENSMUSP00000021335	ENSMUSG00000020952	Scfd1	0.000355131	0.983433	0	0.0162123
ENSMUSP00000114504	ENSMUSG00000035944	Ttc38	0.00034593	0.989718	0	0.00993639
ENSMUSP00000008594	ENSMUSG00000008450	Nutf2	0.000344435	0.985719	0	0.0139363
ENSMUSP00000096829	ENSMUSG00000074698	Csnk2a1	0.000340731	0.902073	0.000125231	0.097461
ENSMUSP00000111396	ENSMUSG00000063358	Mapk1	0.000339905	0.961024	0	0.0386357
ENSMUSP00000078682	ENSMUSG00000037373	Ctbp1	0.000339599	0.960917	5.76799e-09	0.0387435
ENSMUSP00000066413	ENSMUSG00000056770	Setd3	0.000339258	0.984375	0	0.0152855
ENSMUSP00000081010	ENSMUSG00000063856	Gpx1	0.000334849	0.95825	0	0.041415
ENSMUSP00000082652	ENSMUSG00000032249	Anp32a	0.000332701	0.958197	0.000814401	0.0406561
ENSMUSP00000114082	ENSMUSG00000029911	Ssbp1	0.000329872	0.966685	0	0.0329851
ENSMUSP00000126531	ENSMUSG00000025234	Arih1	0.000329572	0.948589	0.00121131	0.0498706
ENSMUSP00000029845	ENSMUSG00000028194	Ddah1	0.000328863	0.975439	0	0.0242322
ENSMUSP00000110648	ENSMUSG00000026672	Optn	0.000327017	0.977135	6.60884e-12	0.0225382
ENSMUSP00000022803	ENSMUSG00000022193	Psmb5	0.00032519	0.922423	0	0.077252
ENSMUSP00000048489	ENSMUSG00000039637	Coro7	0.000317902	0.986414	0.000170877	0.0130972
ENSMUSP00000011058	ENSMUSG00000010914	Pdhx	0.000316105	0.961936	0	0.0377478
ENSMUSP00000006137	ENSMUSG00000005981	Trap1	0.000316061	0.951372	0.000241626	0.0480701
ENSMUSP00000054370	ENSMUSG00000031969	Acad8	0.000310076	0.968192	0.000134127	0.0313642
ENSMUSP00000149483	ENSMUSG00000032178	Ilf3	0.000306904	0.978361	0.000779194	0.0205533
ENSMUSP00000006254	ENSMUSG00000006095	Tbcb	0.000304951	0.986453	0	0.0132424
ENSMUSP00000119603	ENSMUSG00000038845	Phb	0.000295352	0.972192	0	0.0275126
ENSMUSP00000019992	ENSMUSG00000019846	Lama4	0.00028637	0.981925	6.98458e-12	0.0177891
ENSMUSP00000053842	ENSMUSG00000004069	Dnaja3	0.000271005	0.986404	0	0.0133255
ENSMUSP00000157402	ENSMUSG00000024587	Nars	0.000268549	0.975817	0.000383064	0.0235312
ENSMUSP00000030125	ENSMUSG00000028416	Bag1	0.000255234	0.977529	0.000609515	0.0216059
ENSMUSP00000112320	ENSMUSG00000031059	Ndufb11	0.000253048	0.912735	0.00498208	0.08203
ENSMUSP00000136557	ENSMUSG00000115338	Pnp	0.000236539	0.961872	0.000914259	0.0369776
ENSMUSP00000039243	ENSMUSG00000034484	Snx2	0.000234914	0.983043	0	0.0167223
ENSMUSP00000030192	ENSMUSG00000028470	Hint2	0.000231262	0.990067	0	0.00970183
ENSMUSP00000022904	ENSMUSG00000022295	Atp6v1c1	0.00022055	0.982469	0.00014673	0.0171633
ENSMUSP00000007216	ENSMUSG00000022841	Ap2m1	0.000215294	0.938074	1.06896e-05	0.0616997
ENSMUSP00000026666	ENSMUSG00000025579	Gaa	0.000214785	0.98655	0.000469167	0.0127664
ENSMUSP00000039046	ENSMUSG00000039007	Cpq	0.000211686	0.909117	0	0.0906714
ENSMUSP00000076564	ENSMUSG00000041926	Rnpep	0.000209643	0.979863	0.0005234	0.0194036
ENSMUSP00000121111	ENSMUSG00000035027	Map2k2	0.000192962	0.958424	0.00460355	0.0367799
ENSMUSP00000021803	ENSMUSG00000021374	Nup153	0.000192283	0.988471	2.49571e-11	0.0113371
ENSMUSP00000003912	ENSMUSG00000003814	Calr	0.000191215	0.947036	1.57807e-11	0.0527727
ENSMUSP00000158305	ENSMUSG00000024659	Anxa1	0.000187204	0.988399	0	0.0114136
ENSMUSP00000080354	ENSMUSG00000060036	Rpl3	0.000180751	0.951329	0.00124515	0.047245
ENSMUSP00000050076	ENSMUSG00000039041	Adrm1	0.000178496	0.983927	0	0.015895
ENSMUSP00000078940	ENSMUSG00000062203	Gspt1	0.000175129	0.987476	0.000400268	0.011949
ENSMUSP00000034946	ENSMUSG00000032382	Snx1	0.000173003	0.99408	8.51778e-05	0.00566219
ENSMUSP00000003642	ENSMUSG00000003546	Klc4	0.000170399	0.979126	0	0.0207037
ENSMUSP00000032508	ENSMUSG00000030357	Fkbp4	0.000169239	0.958932	0	0.0408984
ENSMUSP00000042967	ENSMUSG00000037916	Ndufv1	0.000167146	0.943927	0.00089177	0.0550143
ENSMUSP00000115402	ENSMUSG00000028790	Khdrbs1	0.000165433	0.986842	0.000731414	0.0122616
ENSMUSP00000033720	ENSMUSG00000031353	Rbbp7	0.000165293	0.966266	0	0.0335685
ENSMUSP00000145468	ENSMUSG00000025757	Hspa4l	0.000162939	0.989436	0.000288606	0.0101127
ENSMUSP00000025408	ENSMUSG00000024527	Afg3l2	0.000149822	0.986026	0	0.0138241
ENSMUSP00000108244	ENSMUSG00000021786	Oxsm	0.000147926	0.992566	2.29666e-05	0.00726277
ENSMUSP00000021063	ENSMUSG00000020720	Psmd12	0.000143879	0.9765	2.59792e-11	0.023356
ENSMUSP00000049355	ENSMUSG00000036427	Gpi1	0.000143426	0.84863	8.03658e-10	0.151227
ENSMUSP00000044645	ENSMUSG00000041133	Smc1a	0.000132186	0.98946	8.25829e-05	0.0103247
ENSMUSP00000028083	ENSMUSG00000026750	Psmb7	0.000131734	0.987205	0	0.0126636
ENSMUSP00000078630	ENSMUSG00000027610	Gss	0.000129562	0.977838	0.000666551	0.021366
ENSMUSP00000042565	ENSMUSG00000021279	Cdc42bpb	0.000121873	0.988385	8.07839e-07	0.0114923
ENSMUSP00000099634	ENSMUSG00000018574	Acadvl	0.000121474	0.919581	0.0034279	0.0768693
ENSMUSP00000090130	ENSMUSG00000020078	Vps26a	0.000119346	0.97518	6.40743e-11	0.0247004
ENSMUSP00000045955	ENSMUSG00000039367	Sec24c	0.000117225	0.980709	6.64826e-05	0.0191077
ENSMUSP00000035851	ENSMUSG00000039703	Nploc4	0.000114645	0.960057	0.000401082	0.0394268
ENSMUSP00000066210	ENSMUSG00000055839	Elob	9.4886e-05	0.966311	0.000386354	0.0332076
ENSMUSP00000105236	ENSMUSG00000074643	Cpne1	8.45964e-05	0.970188	0.000491136	0.0292365
ENSMUSP00000022960	ENSMUSG00000022336	Eif3e	8.4083e-05	0.98344	0.000312347	0.0161636
ENSMUSP00000086017	ENSMUSG00000045962	Wnk1	8.38856e-05	0.990589	0	0.00932688
ENSMUSP00000064410	ENSMUSG00000055239	Kcmf1	7.93766e-05	0.950805	0.00228196	0.0468334
ENSMUSP00000014221	ENSMUSG00000014077	Chp1	7.30258e-05	0.974424	0	0.0255028
ENSMUSP00000098053	ENSMUSG00000016554	Eif3d	6.96923e-05	0.965533	0.000107777	0.0342899
ENSMUSP00000022341	ENSMUSG00000021807	Rtraf	6.76515e-05	0.973536	0.000403075	0.025993
ENSMUSP00000136644	ENSMUSG00000006299	Aamp	6.75088e-05	0.973351	0.000113879	0.0264677
ENSMUSP00000030028	ENSMUSG00000028343	Erp44	6.67578e-05	0.98772	0	0.0122133
ENSMUSP00000145346	ENSMUSG00000036402	Gng12	6.39215e-05	0.987139	0.000376021	0.0124215
ENSMUSP00000144827	ENSMUSG00000061838	Suclg2	5.42001e-05	0.95715	0	0.0427957
ENSMUSP00000032307	ENSMUSG00000030188	Magohb	5.17016e-05	0.979459	0.000128759	0.0203601
ENSMUSP00000087073	ENSMUSG00000068329	Htra2	4.69538e-05	0.97951	0	0.0204426
ENSMUSP00000124274	ENSMUSG00000025533	Asl	4.6803e-05	0.980137	0.000273322	0.0195432
ENSMUSP00000052942	ENSMUSG00000022024	Sugt1	4.51941e-05	0.98017	0	0.0197848
ENSMUSP00000035033	ENSMUSG00000032458	Copb2	4.42619e-05	0.979612	0	0.0203435
ENSMUSP00000076933	ENSMUSG00000008475	Arpc5	4.32523e-05	0.988279	0.000141525	0.0115364
ENSMUSP00000136313	ENSMUSG00000020022	Ndufa12	4.24342e-05	0.979039	1.09509e-10	0.0209187
ENSMUSP00000040877	ENSMUSG00000036446	Lum	3.90672e-05	0.900588	0	0.0993727
ENSMUSP00000080614	ENSMUSG00000003438	Timm50	3.78594e-05	0.932562	0.000876716	0.0665231
ENSMUSP00000070993	ENSMUSG00000020849	Ywhae	3.75719e-05	0.964761	0	0.0352019
ENSMUSP00000029382	ENSMUSG00000027804	Ppid	3.46766e-05	0.957949	0.00050632	0.0415096
ENSMUSP00000147013	ENSMUSG00000030435	U2af2	3.37508e-05	0.966734	2.74736e-10	0.0332324
ENSMUSP00000030814	ENSMUSG00000028969	Cdk5	2.81145e-05	0.964675	0	0.035297
ENSMUSP00000145451	ENSMUSG00000029860	Zyx	2.75854e-05	0.974132	0	0.0258401
ENSMUSP00000018909	ENSMUSG00000018765	Fxr2	1.42575e-05	0.969438	0	0.0305477
ENSMUSP00000148107	ENSMUSG00000063229	Ldha	1.1781e-05	0.856677	3.40914e-10	0.143311
ENSMUSP00000023599	ENSMUSG00000022884	Eif4a2	1.04243e-05	0.930739	1.82289e-11	0.0692504
ENSMUSP00000104076	ENSMUSG00000038224	Serpinf2	6.11474e-06	0.983995	0	0.0159987
ENSMUSP00000146638	ENSMUSG00000035203	Epn1	3.93365e-06	0.994559	6.50835e-05	0.00537225
ENSMUSP00000046101	ENSMUSG00000034994	Eef2	1.62882e-06	0.904274	0.004334	0.0913904
ENSMUSP00000018803	ENSMUSG00000018659	Pnpo	2.90759e-07	0.948188	0.000160192	0.0516513
ENSMUSP00000126268	ENSMUSG00000031948	Kars	1.64464e-08	0.916691	0.00136381	0.0819453
ENSMUSP00000021649	ENSMUSG00000021226	Acot2	1.21604e-08	0.962717	2.47331e-09	0.037283
ENSMUSP00000001547	ENSMUSG00000001506	Col1a1	9.27387e-09	0.739944	0.0125661	0.24749
ENSMUSP00000026625	ENSMUSG00000025545	Clybl	7.67266e-09	0.927269	0.000952201	0.0717784
ENSMUSP00000010899	ENSMUSG00000010755	Cars	4.88806e-09	0.977899	7.00839e-05	0.0220305
ENSMUSP00000034264	ENSMUSG00000031807	Pgls	3.87606e-09	0.972243	0.000670411	0.027087
ENSMUSP00000029405	ENSMUSG00000027823	Gmps	3.4496e-09	0.968863	0.000245238	0.0308914
ENSMUSP00000030698	ENSMUSG00000028879	Stx12	3.42984e-09	0.956191	0.0024452	0.0413635
ENSMUSP00000147928	ENSMUSG00000038650	Rnh1	2.81303e-09	0.738382	0.00208564	0.259532
ENSMUSP00000007799	ENSMUSG00000007655	Cav1	2.26386e-09	0.930305	0.00511065	0.0645841
ENSMUSP00000099908	ENSMUSG00000020460	Rps27a	2.03825e-09	0.973042	0.000735191	0.0262225
ENSMUSP00000067867	ENSMUSG00000022757	Tfg	1.81222e-09	0.98198	3.87443e-09	0.0180196
ENSMUSP00000033683	ENSMUSG00000031320	Rps4x	1.56979e-09	0.928344	0.00034018	0.0713158
ENSMUSP00000153064	ENSMUSG00000093930	Hmgcs1	1.56857e-09	0.957559	0.0003655	0.042075
ENSMUSP00000159368	ENSMUSG00000023456	Tpi1	1.32101e-09	0.847302	0.0289478	0.12375
ENSMUSP00000084846	ENSMUSG00000030695	Aldoa	1.07927e-09	0.957733	3.3852e-10	0.0422672
ENSMUSP00000090230	ENSMUSG00000020925	Ccdc43	8.30576e-10	0.979086	0	0.0209137
ENSMUSP00000108483	ENSMUSG00000026755	Arpc5l	8.15745e-10	0.980105	5.6369e-11	0.0198953
ENSMUSP00000025217	ENSMUSG00000024359	Hspa9	7.33014e-10	0.957331	3.10005e-11	0.0426693
ENSMUSP00000100038	ENSMUSG00000028405	Aco1	6.77147e-10	0.971328	0.000521616	0.0281503
ENSMUSP00000013737	ENSMUSG00000013593	Ndufs2	6.4929e-10	0.925539	0	0.074461
ENSMUSP00000129999	ENSMUSG00000053819	Camk2d	5.74851e-10	0.930276	0.00150233	0.0682217
ENSMUSP00000031788	ENSMUSG00000029776	Hibadh	5.43575e-10	0.867779	0	0.132221
ENSMUSP00000019517	ENSMUSG00000019373	Cops3	5.27621e-10	0.973135	0.000220622	0.0266447
ENSMUSP00000117987	ENSMUSG00000071866	Ppia	3.23466e-10	0.860246	0.00248249	0.137272
ENSMUSP00000005394	ENSMUSG00000005262	Ufd1	3.12547e-10	0.968879	1.16464e-11	0.0311212
ENSMUSP00000146474	ENSMUSG00000059119	Nap1l4	3.05505e-10	0.946572	0.00569441	0.0477335
ENSMUSP00000029386	ENSMUSG00000027809	Etfdh	3.01072e-10	0.924379	0.000207142	0.0754135
ENSMUSP00000020361	ENSMUSG00000020153	Ndufs7	2.4285e-10	0.863237	1.72846e-07	0.136762
ENSMUSP00000101452	ENSMUSG00000028759	Hp1bp3	2.27174e-10	0.964331	0	0.035669
ENSMUSP00000109633	ENSMUSG00000045103	Dmd	1.94403e-10	0.985249	0	0.0147509
ENSMUSP00000036881	ENSMUSG00000038762	Abcf1	1.83276e-10	0.974781	0.000480616	0.0247382
ENSMUSP00000054634	ENSMUSG00000006699	Cdc42	1.67198e-10	0.985775	0.000690035	0.0135352
ENSMUSP00000035116	ENSMUSG00000032527	Pccb	1.67071e-10	0.947525	0	0.0524754
ENSMUSP00000029353	ENSMUSG00000027782	Kpna4	1.41134e-10	0.962863	0.0013522	0.0357848
ENSMUSP00000034590	ENSMUSG00000032085	Tagln	1.40733e-10	0.680084	0.00349311	0.316423
ENSMUSP00000085264	ENSMUSG00000048832	Vps37c	1.37465e-10	0.964918	0	0.035082
ENSMUSP00000032216	ENSMUSG00000030122	Ptms	1.33931e-10	0.955847	0.000240823	0.0439118
ENSMUSP00000014438	ENSMUSG00000014294	Ndufa2	1.11083e-10	0.977733	0.00145707	0.0208098
ENSMUSP00000025930	ENSMUSG00000024974	Smc3	1.10505e-10	0.986664	1.66825e-05	0.013319
ENSMUSP00000104250	ENSMUSG00000078812	Eif5a	1.0775e-10	0.793578	0	0.206422
ENSMUSP00000087457	ENSMUSG00000025809	Itgb1	1.02468e-10	0.977218	0.000551077	0.0222311
ENSMUSP00000090305	ENSMUSG00000063316	Rpl27	9.65789e-11	0.921368	0	0.0786318
ENSMUSP00000133360	ENSMUSG00000006050	Sra1	9.32556e-11	0.956304	0	0.0436962
ENSMUSP00000101825	ENSMUSG00000040213	Kyat3	9.28169e-11	0.92795	0.00830769	0.0637422
ENSMUSP00000015435	ENSMUSG00000015291	Gdi1	9.19677e-11	0.880697	0.000419154	0.118884
ENSMUSP00000131514	ENSMUSG00000086784	Isoc2a	8.99009e-11	0.965708	0.00239252	0.0318994
ENSMUSP00000000804	ENSMUSG00000000787	Ddx3x	8.60924e-11	0.917671	0.00555007	0.0767789
ENSMUSP00000069432	ENSMUSG00000041638	Gcn1	8.22081e-11	0.988617	2.62287e-05	0.0113571
ENSMUSP00000025774	ENSMUSG00000024853	Sf3b2	8.20879e-11	0.959308	5.46924e-05	0.0406369
ENSMUSP00000113080	ENSMUSG00000026000	Lancl1	7.04219e-11	0.958708	0.00241054	0.0388817
ENSMUSP00000159299	ENSMUSG00000028932	Psmc2	6.78963e-11	0.958702	0.00120616	0.0400916
ENSMUSP00000056855	ENSMUSG00000060679	Mrps9	6.37309e-11	0.986412	0.000143444	0.0134446
ENSMUSP00000022529	ENSMUSG00000021957	Tkt	5.89333e-11	0.868729	0.00284865	0.128423
ENSMUSP00000003720	ENSMUSG00000003623	Crot	5.67594e-11	0.975607	1.18628e-11	0.0243929
ENSMUSP00000127851	ENSMUSG00000003131	Pafah1b2	4.92263e-11	0.943982	0	0.056018
ENSMUSP00000028807	ENSMUSG00000027332	Ivd	4.89474e-11	0.741022	0.00567744	0.2533
ENSMUSP00000135394	ENSMUSG00000021996	Esd	4.45372e-11	0.976623	0.000700974	0.0226765
ENSMUSP00000113761	ENSMUSG00000030417	Pdcd5	4.22793e-11	0.947273	0.000615703	0.0521115
ENSMUSP00000057308	ENSMUSG00000051627	H1f4	4.19538e-11	0.866113	0	0.133887
ENSMUSP00000031355	ENSMUSG00000029407	Uso1	3.85479e-11	0.940197	0	0.0598031
ENSMUSP00000034947	ENSMUSG00000032383	Ppib	3.81864e-11	0.950045	0.00186742	0.0480879
ENSMUSP00000095197	ENSMUSG00000024493	Lars	3.56924e-11	0.978105	0.000114724	0.0217802
ENSMUSP00000072087	ENSMUSG00000058587	Tmod3	3.42534e-11	0.987213	0	0.0127869
ENSMUSP00000140635	ENSMUSG00000026393	Nek7	3.23344e-11	0.980743	0	0.019257
ENSMUSP00000082288	ENSMUSG00000021238	Aldh6a1	3.22785e-11	0.775603	0.00240775	0.221989
ENSMUSP00000065987	ENSMUSG00000037149	Ddx1	3.17742e-11	0.895565	9.22699e-10	0.104435
ENSMUSP00000091768	ENSMUSG00000038503	Mesd	3.06291e-11	0.935606	8.97548e-11	0.0643936
ENSMUSP00000043559	ENSMUSG00000037710	Cisd1	3.03856e-11	0.930018	0.00158137	0.0684002
ENSMUSP00000061493	ENSMUSG00000036499	Eea1	2.97352e-11	0.954219	9.58593e-12	0.0457814
ENSMUSP00000110547	ENSMUSG00000025781	Atp5c1	2.85152e-11	0.966478	7.17371e-11	0.0335217
ENSMUSP00000079340	ENSMUSG00000057863	Rpl36	2.7516e-11	0.952667	1.8059e-11	0.0473327
ENSMUSP00000113483	ENSMUSG00000029247	Paics	2.7353e-11	0.977798	0.000232497	0.0219694
ENSMUSP00000027602	ENSMUSG00000026356	Dars	2.53435e-11	0.949166	0.000883151	0.0499506
ENSMUSP00000044188	ENSMUSG00000026238	Ptma	2.4958e-11	0.929939	0.00260743	0.0674532
ENSMUSP00000091475	ENSMUSG00000018666	Cbx1	2.36999e-11	0.930488	2.38446e-10	0.0695121
ENSMUSP00000033899	ENSMUSG00000031503	Col4a2	2.30439e-11	0.84748	0.00103246	0.151487
ENSMUSP00000020285	ENSMUSG00000020088	Sar1a	2.29833e-11	0.943475	0.00224308	0.0542822
ENSMUSP00000050292	ENSMUSG00000071072	Ptges3	2.25804e-11	0.963849	4.29143e-07	0.0361509
ENSMUSP00000034607	ENSMUSG00000032096	Arcn1	2.14529e-11	0.965373	0.000162944	0.0344637
ENSMUSP00000028511	ENSMUSG00000027099	Mtx2	2.04395e-11	0.953557	7.90386e-05	0.0463644
ENSMUSP00000041453	ENSMUSG00000037242	Clic4	2.02988e-11	0.976146	0.000556698	0.0232974
ENSMUSP00000031411	ENSMUSG00000029455	Aldh2	1.91086e-11	0.902875	2.30936e-05	0.0971018
ENSMUSP00000099685	ENSMUSG00000068739	Sars	1.85324e-11	0.951307	0.00473806	0.0439552
ENSMUSP00000127250	ENSMUSG00000030681	Mvp	1.78766e-11	0.928968	0	0.0710322
ENSMUSP00000081474	ENSMUSG00000025508	Rplp2	1.75532e-11	0.954175	0.000629922	0.0451948
ENSMUSP00000002198	ENSMUSG00000002129	Sf3a1	1.72741e-11	0.990889	1.32566e-10	0.0091112
ENSMUSP00000002403	ENSMUSG00000002332	Dhrs1	1.71345e-11	0.967551	2.69587e-11	0.0324489
ENSMUSP00000048350	ENSMUSG00000034993	Vat1	1.57857e-11	0.949088	0.0004908	0.0504213
ENSMUSP00000003061	ENSMUSG00000002980	Bcam	1.57098e-11	0.979861	0.000257945	0.0198806
ENSMUSP00000021197	ENSMUSG00000020840	Blmh	1.54661e-11	0.919959	0	0.0800413
ENSMUSP00000028755	ENSMUSG00000027293	Ehd4	1.4435e-11	0.980081	0.00124798	0.0186715
ENSMUSP00000086542	ENSMUSG00000027455	Nsfl1c	1.37896e-11	0.910048	3.28202e-05	0.0899191
ENSMUSP00000052872	ENSMUSG00000025153	Fasn	1.36854e-11	0.806068	0	0.193932
ENSMUSP00000148901	ENSMUSG00000052698	Tln2	1.20941e-11	0.893376	1.78254e-11	0.106624
ENSMUSP00000033597	ENSMUSG00000031245	Hmgn5	1.20646e-11	0.942101	0.00104945	0.0568494
ENSMUSP00000009774	ENSMUSG00000009630	Ppp2cb	1.1986e-11	0.967884	0	0.0321158
ENSMUSP00000044502	ENSMUSG00000040659	Efhd2	1.17467e-11	0.951697	0	0.0483029
ENSMUSP00000132850	ENSMUSG00000116048	Septin2	1.05603e-11	0.89742	0.00577918	0.0968004
ENSMUSP00000035366	ENSMUSG00000032435	Dync1li1	9.8082e-12	0.957281	6.75244e-09	0.0427189
ENSMUSP00000005798	ENSMUSG00000005656	Snx6	9.1531e-12	0.973262	0	0.026738
ENSMUSP00000131406	ENSMUSG00000073557	Ppp1r12b	8.55039e-12	0.97025	0	0.0297497
ENSMUSP00000156511	ENSMUSG00000062078	Qk	8.43564e-12	0.958574	0.00196444	0.0394614
ENSMUSP00000030455	ENSMUSG00000028692	Akr1a1	8.11413e-12	0.946603	0.000499388	0.0528972
ENSMUSP00000143503	ENSMUSG00000068823	Csde1	7.83511e-12	0.939746	0.00102633	0.0592277
ENSMUSP00000035800	ENSMUSG00000032870	Smap2	7.07125e-12	0.985751	0.000327337	0.0139217
ENSMUSP00000086640	ENSMUSG00000022052	Ppp2r2a	7.03357e-12	0.945784	0	0.0542156
ENSMUSP00000003038	ENSMUSG00000002957	Ap2a2	6.58645e-12	0.935159	0	0.0648411
ENSMUSP00000001620	ENSMUSG00000027680	Fxr1	6.51347e-12	0.948645	0.000823033	0.0505323
ENSMUSP00000022614	ENSMUSG00000022035	Ccdc25	6.32277e-12	0.949553	0	0.0504466
ENSMUSP00000005705	ENSMUSG00000005566	Trim28	5.40671e-12	0.959592	0	0.0404076
ENSMUSP00000005606	ENSMUSG00000005469	Prkaca	5.12714e-12	0.970495	0	0.0295051
ENSMUSP00000042009	ENSMUSG00000042215	Bag2	4.14143e-12	0.964611	0.00290901	0.0324797
ENSMUSP00000042271	ENSMUSG00000020859	Spag9	4.0892e-12	0.974322	0.000626337	0.0250516
ENSMUSP00000006435	ENSMUSG00000006273	Atp6v1b2	3.42023e-12	0.972578	0	0.0274219
ENSMUSP00000156002	ENSMUSG00000022962	Gart	3.30413e-12	0.973978	0.000910805	0.0251107
ENSMUSP00000045284	ENSMUSG00000038462	Uqcrfs1	2.82149e-12	0.976265	0.000704151	0.0230309
ENSMUSP00000141268	ENSMUSG00000056050	Mia3	2.79297e-12	0.98669	0.000534248	0.0127753
ENSMUSP00000133124	ENSMUSG00000029028	Lrrc47	2.54791e-12	0.981654	0.00126726	0.0170788
ENSMUSP00000099904	ENSMUSG00000076441	Ass1	2.33472e-12	0.981132	0	0.0188685
ENSMUSP00000000348	ENSMUSG00000000339	Rtca	1.76831e-12	0.978417	0.00392622	0.0176567
ENSMUSP00000005017	ENSMUSG00000004897	Hdgf	1.97979e-16	0.748104	0	0.251896
ENSMUSP00000033992	ENSMUSG00000031584	Gsr	1.71926e-16	0.91719	0	0.0828105
ENSMUSP00000140276	ENSMUSG00000028936	Rpl22	6.60047e-17	0.973476	0.000684908	0.0258395
ENSMUSP00000090470	ENSMUSG00000069769	Msi2	1.91929e-17	0.933415	0	0.0665848
ENSMUSP00000084114	ENSMUSG00000029328	Hnrnpdl	1.58973e-20	0.965632	0	0.0343679
ENSMUSP00000032422	ENSMUSG00000030284	Creld1	6.68694e-22	0.97147	0	0.0285303
ENSMUSP00000000090	ENSMUSG00000000088	Cox5a	0	0.870496	0	0.129504
ENSMUSP00000000137	ENSMUSG00000020152	Actr2	0	0.947847	0.0028099	0.0493431
ENSMUSP00000000727	ENSMUSG00000000711	Rab5b	0	0.930262	0	0.0697382
ENSMUSP00000000756	ENSMUSG00000000740	Rpl13	0	0.890948	0	0.109052
ENSMUSP00000001304	ENSMUSG00000001270	Ckb	0	0.895776	0	0.104224
ENSMUSP00000001416	ENSMUSG00000001380	Hars	0	0.91992	0.00292278	0.0771572
ENSMUSP00000001452	ENSMUSG00000001416	Cct3	0	0.910659	0.00527667	0.0840646
ENSMUSP00000001460	ENSMUSG00000001424	Snd1	0	0.974392	0.00110715	0.0245005
ENSMUSP00000001479	ENSMUSG00000001440	Kpnb1	0	0.944277	0	0.0557234
ENSMUSP00000001566	ENSMUSG00000001525	Tubb5	0	0.954484	0.000594199	0.0449214
ENSMUSP00000001569	ENSMUSG00000059714	Flot1	0	0.980079	0	0.0199215
ENSMUSP00000001716	ENSMUSG00000001666	Ddt	0	0.950904	0.00120447	0.0478915
ENSMUSP00000001825	ENSMUSG00000001774	Chordc1	0	0.971284	0	0.0287161
ENSMUSP00000001834	ENSMUSG00000001783	Rtcb	0	0.927097	8.94463e-09	0.0729033
ENSMUSP00000001845	ENSMUSG00000001794	Capns1	0	0.912195	0	0.0878051
ENSMUSP00000002043	ENSMUSG00000078622	Ccdc47	0	0.959626	0	0.0403745
ENSMUSP00000002064	ENSMUSG00000001999	Blvra	0	0.95573	5.48664e-05	0.0442156
ENSMUSP00000002790	ENSMUSG00000002718	Cse1l	0	0.945216	0	0.0547837
ENSMUSP00000002818	ENSMUSG00000002741	Ykt6	0	0.92573	0	0.0742703
ENSMUSP00000002923	ENSMUSG00000002844	Adprh	0	0.97696	2.78881e-12	0.0230404
ENSMUSP00000003029	ENSMUSG00000002949	Timm44	0	0.982108	0.000210964	0.0176809
ENSMUSP00000003079	ENSMUSG00000002997	Prkar2b	0	0.929704	0.00118063	0.069115
ENSMUSP00000003156	ENSMUSG00000003072	Atp5d	0	0.933296	0	0.0667041
ENSMUSP00000003183	ENSMUSG00000003099	Ppp5c	0	0.82769	0.000288138	0.172022
ENSMUSP00000003310	ENSMUSG00000003226	Ranbp2	0	0.98725	1.40849e-05	0.0127361
ENSMUSP00000003319	ENSMUSG00000003234	Abcf3	0	0.989848	0	0.0101521
ENSMUSP00000003521	ENSMUSG00000003429	Rps11	0	0.943106	0	0.0568942
ENSMUSP00000003572	ENSMUSG00000029777	Gars	0	0.866512	0.00563438	0.127854
ENSMUSP00000003575	ENSMUSG00000031799	Tpm4	0	0.923599	0	0.076401
ENSMUSP00000003655	ENSMUSG00000003559	As3mt	0	0.962773	0	0.0372268
ENSMUSP00000003906	ENSMUSG00000003808	Farsa	0	0.988342	0.000170604	0.0114869
ENSMUSP00000003947	ENSMUSG00000003849	Nqo1	0	0.923558	3.08561e-11	0.0764416
ENSMUSP00000004134	ENSMUSG00000004032	Gstm5	0	0.823443	0	0.176557
ENSMUSP00000004172	ENSMUSG00000004070	Hmox2	0	0.977044	0.00085896	0.0220969
ENSMUSP00000004206	ENSMUSG00000070319	Eif3g	0	0.935033	2.15854e-11	0.0649665
ENSMUSP00000004375	ENSMUSG00000004264	Phb2	0	0.93617	0.00149194	0.0623379
ENSMUSP00000004508	ENSMUSG00000004394	Tmed4	0	0.966241	0	0.0337589
ENSMUSP00000004646	ENSMUSG00000004530	Coro1c	0	0.952147	0.0034075	0.0444453
ENSMUSP00000004729	ENSMUSG00000004610	Etfb	0	0.924073	0.00396057	0.0719666
ENSMUSP00000005057	ENSMUSG00000004929	Thop1	0	0.868534	0.00405561	0.12741
ENSMUSP00000005066	ENSMUSG00000004936	Map2k1	0	0.969851	0	0.030149
ENSMUSP00000005234	ENSMUSG00000005103	Wdr1	0	0.917071	0.00425185	0.0786775
ENSMUSP00000005431	ENSMUSG00000005299	Letm1	0	0.931315	3.97822e-11	0.0686845
ENSMUSP00000005532	ENSMUSG00000005397	Nid1	0	0.849377	0	0.150623
ENSMUSP00000005620	ENSMUSG00000005483	Dnajb1	0	0.981968	0	0.0180321
ENSMUSP00000005647	ENSMUSG00000005510	Ndufs3	0	0.895653	2.76933e-11	0.104347
ENSMUSP00000005651	ENSMUSG00000005514	Por	0	0.979419	0	0.0205812
ENSMUSP00000005714	ENSMUSG00000005575	Ube2m	0	0.967408	0.0040843	0.0285078
ENSMUSP00000005923	ENSMUSG00000005779	Psmb4	0	0.953168	2.42472e-11	0.0468318
ENSMUSP00000005964	ENSMUSG00000028138	Adh5	0	0.942037	0	0.0579628
ENSMUSP00000006181	ENSMUSG00000006024	Napa	0	0.860426	0.00142244	0.138152
ENSMUSP00000006467	ENSMUSG00000006304	Arpc2	0	0.942168	0	0.0578321
ENSMUSP00000006900	ENSMUSG00000006717	Acot13	0	0.973972	0.00014483	0.0258832
ENSMUSP00000007130	ENSMUSG00000006932	Ctnnb1	0	0.979147	0.000853945	0.0199991
ENSMUSP00000007602	ENSMUSG00000007458	M6pr	0	0.979673	0.000709506	0.0196172
ENSMUSP00000007708	ENSMUSG00000007564	Ppp2r1a	0	0.88559	0.000311843	0.114098
ENSMUSP00000007814	ENSMUSG00000007670	Khsrp	0	0.982524	0	0.0174759
ENSMUSP00000007865	ENSMUSG00000007721	Ccdc124	0	0.963692	0	0.0363077
ENSMUSP00000008036	ENSMUSG00000007892	Rplp1	0	0.969529	0	0.0304709
ENSMUSP00000009003	ENSMUSG00000008859	Rala	0	0.966358	0	0.0336423
ENSMUSP00000009234	ENSMUSG00000009090	Ap1b1	0	0.952114	0	0.0478856
ENSMUSP00000010007	ENSMUSG00000009863	Sdhb	0	0.825885	1.08415e-10	0.174115
ENSMUSP00000011055	ENSMUSG00000010911	Apip	0	0.949641	0	0.0503586
ENSMUSP00000011877	ENSMUSG00000020315	Sptbn1	0	0.835552	0	0.164448
ENSMUSP00000011896	ENSMUSG00000011752	Pgam1	0	0.925772	0	0.0742282
ENSMUSP00000014421	ENSMUSG00000055204	Ankrd17	0	0.989469	0	0.0105309
ENSMUSP00000014578	ENSMUSG00000059481	Plg	0	0.895492	1.09051e-11	0.104508
ENSMUSP00000014913	ENSMUSG00000014769	Psmb1	0	0.95621	0.00187363	0.0419164
ENSMUSP00000015481	ENSMUSG00000015337	Endog	0	0.985617	0	0.0143827
ENSMUSP00000015501	ENSMUSG00000015357	Clpx	0	0.989134	0	0.0108664
ENSMUSP00000015791	ENSMUSG00000015647	Lama5	0	0.97575	0.000113257	0.0241368
ENSMUSP00000015800	ENSMUSG00000015656	Hspa8	0	0.893711	0	0.106289
ENSMUSP00000015855	ENSMUSG00000015711	Prune1	0	0.972743	0	0.0272566
ENSMUSP00000015877	ENSMUSG00000015733	Capza2	0	0.976691	0.000340847	0.0229686
ENSMUSP00000015950	ENSMUSG00000015806	Qdpr	0	0.949287	0	0.0507127
ENSMUSP00000016033	ENSMUSG00000015889	Lta4h	0	0.960438	0	0.0395621
ENSMUSP00000016081	ENSMUSG00000015937	Macroh2a1	0	0.89566	0.000442844	0.103897
ENSMUSP00000016396	ENSMUSG00000016252	Atp5e	0	0.962976	0	0.0370239
ENSMUSP00000017572	ENSMUSG00000017428	Psmd11	0	0.975288	0	0.0247122
ENSMUSP00000017622	ENSMUSG00000017478	Zc3h18	0	0.991147	0.00017562	0.0086772
ENSMUSP00000017975	ENSMUSG00000017831	Rab5a	0	0.959268	0	0.0407321
ENSMUSP00000018430	ENSMUSG00000018286	Psmb6	0	0.929806	0	0.0701935
ENSMUSP00000018437	ENSMUSG00000018293	Pfn1	0	0.950893	0.000913591	0.048193
ENSMUSP00000018470	ENSMUSG00000018326	Ywhab	0	0.959787	1.54496e-11	0.0402127
ENSMUSP00000018851	ENSMUSG00000018707	Dync1h1	0	0.830505	0	0.169495
ENSMUSP00000018875	ENSMUSG00000035152	Ap2b1	0	0.944618	0	0.0553824
ENSMUSP00000018992	ENSMUSG00000018848	Rars	0	0.963896	0.000466182	0.0356376
ENSMUSP00000019198	ENSMUSG00000019054	Fis1	0	0.98255	0.00128123	0.0161686
ENSMUSP00000019323	ENSMUSG00000019179	Mdh2	0	0.773415	0	0.226585
ENSMUSP00000019615	ENSMUSG00000019471	Cdc37	0	0.966131	7.12859e-07	0.0338679
ENSMUSP00000019722	ENSMUSG00000019578	Ubxn6	0	0.981338	0.000563304	0.0180984
ENSMUSP00000019726	ENSMUSG00000024197	Plin3	0	0.944272	0	0.0557281
ENSMUSP00000019917	ENSMUSG00000019782	Rwdd1	0	0.941576	0.00699136	0.0514328
ENSMUSP00000020107	ENSMUSG00000019943	Atp2b1	0	0.955476	0	0.0445243
ENSMUSP00000020263	ENSMUSG00000020069	Hnrnph3	0	0.968356	0	0.0316445
ENSMUSP00000020268	ENSMUSG00000020074	Ccar1	0	0.993696	0.000392662	0.00591156
ENSMUSP00000020286	ENSMUSG00000020089	Ppa1	0	0.916626	0	0.0833745
ENSMUSP00000020315	ENSMUSG00000020114	Cand1	0	0.936822	0	0.0631776
ENSMUSP00000020630	ENSMUSG00000020361	Hspa4	0	0.918359	0	0.0816405
ENSMUSP00000020640	ENSMUSG00000020372	Rack1	0	0.941865	0.00553055	0.0526047
ENSMUSP00000020643	ENSMUSG00000020375	Rufy1	0	0.989558	0	0.010442
ENSMUSP00000020653	ENSMUSG00000020386	Sar1b	0	0.97291	5.9487e-11	0.0270903
ENSMUSP00000020769	ENSMUSG00000020476	Dbnl	0	0.985204	0	0.0147956
ENSMUSP00000020886	ENSMUSG00000020572	Nampt	0	0.933581	0.00178499	0.0646345
ENSMUSP00000021062	ENSMUSG00000020719	Ddx5	0	0.964734	0.000268361	0.0349976
ENSMUSP00000021090	ENSMUSG00000059923	Grb2	0	0.964853	0.000819853	0.0343273
ENSMUSP00000021239	ENSMUSG00000020869	Lrrc59	0	0.954443	0	0.0455566
ENSMUSP00000021306	ENSMUSG00000020929	Eftud2	0	0.983628	0.000720903	0.015651
ENSMUSP00000021332	ENSMUSG00000020949	Fkbp3	0	0.960467	5.38036e-12	0.0395334
ENSMUSP00000021375	ENSMUSG00000020986	Sec23a	0	0.959329	0	0.0406709
ENSMUSP00000021412	ENSMUSG00000021024	Psma6	0	0.917355	1.09173e-09	0.0826446
ENSMUSP00000021443	ENSMUSG00000021048	Mthfd1	0	0.955451	0.000343751	0.0442054
ENSMUSP00000021458	ENSMUSG00000021061	Sptb	0	0.917565	8.48093e-12	0.0824347
ENSMUSP00000021993	ENSMUSG00000021520	Uqcrb	0	0.840362	0	0.159638
ENSMUSP00000022148	ENSMUSG00000021646	Mccc2	0	0.966577	0	0.0334225
ENSMUSP00000022163	ENSMUSG00000021660	Btf3	0	0.93192	0	0.06808
ENSMUSP00000022169	ENSMUSG00000021665	Hexb	0	0.923585	0	0.0764147
ENSMUSP00000022256	ENSMUSG00000021737	Psmd6	0	0.980969	0.000336795	0.0186939
ENSMUSP00000022286	ENSMUSG00000021764	Ndufs4	0	0.964559	0	0.0354408
ENSMUSP00000022293	ENSMUSG00000021771	Vdac2	0	0.797659	0	0.202341
ENSMUSP00000022340	ENSMUSG00000021806	Nid2	0	0.904861	0	0.0951394
ENSMUSP00000022369	ENSMUSG00000021823	Vcl	0	0.881237	6.05703e-05	0.118703
ENSMUSP00000022380	ENSMUSG00000021832	Psmc6	0	0.94539	0.00316302	0.0514467
ENSMUSP00000022416	ENSMUSG00000021866	Anxa11	0	0.975565	0.00113644	0.0232987
ENSMUSP00000022419	ENSMUSG00000021868	Ppif	0	0.928041	0	0.071959
ENSMUSP00000022496	ENSMUSG00000021929	Kpna3	0	0.982096	0	0.0179042
ENSMUSP00000022616	ENSMUSG00000022037	Clu	0	0.858078	0	0.141922
ENSMUSP00000022629	ENSMUSG00000022048	Dpysl2	0	0.896457	0	0.103543
ENSMUSP00000022734	ENSMUSG00000022136	Dnajc3	0	0.950641	0	0.0493594
ENSMUSP00000022821	ENSMUSG00000022210	Dhrs4	0	0.976647	0	0.0233535
ENSMUSP00000022842	ENSMUSG00000022234	Cct5	0	0.905288	0	0.0947123
ENSMUSP00000022946	ENSMUSG00000022323	Rida	0	0.977746	0	0.0222537
ENSMUSP00000023071	ENSMUSG00000022437	Samm50	0	0.930246	0	0.0697542
ENSMUSP00000023210	ENSMUSG00000022551	Cyc1	0	0.96994	0.000480554	0.0295799
ENSMUSP00000023222	ENSMUSG00000022562	Oplah	0	0.980418	0	0.0195821
ENSMUSP00000023432	ENSMUSG00000022751	Nit2	0	0.961049	4.3149e-11	0.0389506
ENSMUSP00000023467	ENSMUSG00000022781	Pak2	0	0.975086	0	0.0249139
ENSMUSP00000023514	ENSMUSG00000022820	Ndufb4	0	0.938195	0	0.0618048
ENSMUSP00000023538	ENSMUSG00000022836	Mylk	0	0.961888	0	0.0381119
ENSMUSP00000023677	ENSMUSG00000022956	Atp5o	0	0.951435	0.0031658	0.0453997
ENSMUSP00000023707	ENSMUSG00000022982	Sod1	0	0.93937	0.00544292	0.055187
ENSMUSP00000023760	ENSMUSG00000023019	Gpd1	0	0.897474	0.00154984	0.100977
ENSMUSP00000024031	ENSMUSG00000023262	Acy1	0	0.975948	0	0.0240521
ENSMUSP00000024739	ENSMUSG00000023944	Hsp90ab1	0	0.904873	0.00290697	0.0922203
ENSMUSP00000024860	ENSMUSG00000024065	Ehd3	0	0.98102	0.000254548	0.018725
ENSMUSP00000024866	ENSMUSG00000024066	Xdh	0	0.951717	0.000246324	0.0480371
ENSMUSP00000025027	ENSMUSG00000024194	Cuta	0	0.909671	0	0.0903289
ENSMUSP00000025083	ENSMUSG00000006740	Kif5b	0	0.911445	0.0032994	0.0852558
ENSMUSP00000025127	ENSMUSG00000024277	Mapre2	0	0.973462	0.000580245	0.0259573
ENSMUSP00000025218	ENSMUSG00000024360	Etf1	0	0.976745	0.000507065	0.0227483
ENSMUSP00000025250	ENSMUSG00000024392	Bag6	0	0.967946	0	0.0320545
ENSMUSP00000025385	ENSMUSG00000024507	Hsd17b4	0	0.961441	0	0.0385595
ENSMUSP00000025486	ENSMUSG00000024590	Lmnb1	0	0.894815	0	0.105185
ENSMUSP00000025490	ENSMUSG00000024594	Prrc1	0	0.971453	0	0.0285468
ENSMUSP00000025515	ENSMUSG00000024614	Tmx3	0	0.957127	0	0.0428728
ENSMUSP00000025546	ENSMUSG00000024644	Cndp2	0	0.936124	0	0.0638756
ENSMUSP00000025590	ENSMUSG00000024687	Osbp	0	0.963332	0.000384298	0.0362837
ENSMUSP00000025679	ENSMUSG00000024767	Otub1	0	0.882573	0.00214065	0.115286
ENSMUSP00000025684	ENSMUSG00000024772	Ehd1	0	0.960487	0.000479789	0.0390334
ENSMUSP00000025851	ENSMUSG00000063904	Dpp3	0	0.977845	0.000146495	0.0220083
ENSMUSP00000025918	ENSMUSG00000024966	Stip1	0	0.761765	0	0.238235
ENSMUSP00000025961	ENSMUSG00000024997	Prdx3	0	0.94977	0.00113285	0.0490967
ENSMUSP00000026013	ENSMUSG00000025037	Maoa	0	0.935175	0	0.0648254
ENSMUSP00000026050	ENSMUSG00000025068	Gsto1	0	0.908623	0	0.0913771
ENSMUSP00000026122	ENSMUSG00000025130	P4hb	0	0.899586	0	0.100414
ENSMUSP00000026196	ENSMUSG00000025190	Got1	0	0.846002	0.00542109	0.148577
ENSMUSP00000026274	ENSMUSG00000025245	Lztfl1	0	0.979081	0	0.0209194
ENSMUSP00000026292	ENSMUSG00000025261	Huwe1	0	0.967869	0	0.0321309
ENSMUSP00000026324	ENSMUSG00000025287	Acot9	0	0.940819	1.21702e-10	0.0591807
ENSMUSP00000026387	ENSMUSG00000025337	Sbds	0	0.991788	0	0.00821247
ENSMUSP00000026495	ENSMUSG00000025428	Atp5a1	0	0.951152	0.0005813	0.048267
ENSMUSP00000026538	ENSMUSG00000025465	Echs1	0	0.955814	0.00109147	0.0430946
ENSMUSP00000026560	ENSMUSG00000025487	Psmd13	0	0.939846	2.85403e-10	0.0601543
ENSMUSP00000026743	ENSMUSG00000025651	Uqcrc1	0	0.780042	0.000145628	0.219812
ENSMUSP00000027036	ENSMUSG00000025903	Lypla1	0	0.968607	0.00710629	0.0242871
ENSMUSP00000027050	ENSMUSG00000025917	Cops5	0	0.971179	0.000110003	0.0287114
ENSMUSP00000027111	ENSMUSG00000025968	Ndufs1	0	0.852065	7.36495e-10	0.147935
ENSMUSP00000027123	ENSMUSG00000025980	Hspd1	0	0.8524	0.00744165	0.140158
ENSMUSP00000027153	ENSMUSG00000026003	Acadl	0	0.830666	0	0.169334
ENSMUSP00000027384	ENSMUSG00000026192	Atic	0	0.966801	0	0.0331987
ENSMUSP00000027409	ENSMUSG00000026208	Des	0	0.810852	0	0.189148
ENSMUSP00000027432	ENSMUSG00000026229	Psmd1	0	0.972556	0	0.0274444
ENSMUSP00000027438	ENSMUSG00000026234	Ncl	0	0.893648	0	0.106352
ENSMUSP00000027478	ENSMUSG00000026260	Ndufa10	0	0.892484	0	0.107516
ENSMUSP00000027494	ENSMUSG00000026275	Ppp1r7	0	0.971343	0.000867521	0.0277899
ENSMUSP00000027592	ENSMUSG00000026353	Ubxn4	0	0.979638	0.000362618	0.0199996
ENSMUSP00000027780	ENSMUSG00000026499	Acbd3	0	0.985793	0	0.0142071
ENSMUSP00000027921	ENSMUSG00000026618	Iars2	0	0.959984	0	0.0400158
ENSMUSP00000027973	ENSMUSG00000026662	Sephs1	0	0.984046	0.000448145	0.0155055
ENSMUSP00000028059	ENSMUSG00000026727	Rsu1	0	0.968972	0	0.0310278
ENSMUSP00000028222	ENSMUSG00000026864	Hspa5	0	0.773619	0	0.226381
ENSMUSP00000028225	ENSMUSG00000026869	Psmd5	0	0.949324	0	0.0506762
ENSMUSP00000028238	ENSMUSG00000026878	Rab14	0	0.910982	0	0.0890184
ENSMUSP00000028239	ENSMUSG00000026879	Gsn	0	0.903712	4.15529e-09	0.0962884
ENSMUSP00000028278	ENSMUSG00000026914	Psmd14	0	0.952882	4.92868e-10	0.0471178
ENSMUSP00000028517	ENSMUSG00000027108	Ola1	0	0.959807	0.00111867	0.039074
ENSMUSP00000028583	ENSMUSG00000027162	Lin7c	0	0.932849	0	0.0671505
ENSMUSP00000028607	ENSMUSG00000027184	Caprin1	0	0.889342	0	0.110658
ENSMUSP00000028610	ENSMUSG00000027187	Cat	0	0.916702	0	0.0832978
ENSMUSP00000028617	ENSMUSG00000027193	Api5	0	0.982871	0.000450566	0.0166786
ENSMUSP00000028683	ENSMUSG00000027248	Pdia3	0	0.881392	0	0.118608
ENSMUSP00000028691	ENSMUSG00000027255	Arfgap2	0	0.981905	0	0.0180954
ENSMUSP00000028848	ENSMUSG00000027371	Fahd2a	0	0.960133	0	0.0398674
ENSMUSP00000028981	ENSMUSG00000027479	Mapre1	0	0.960779	0.00449202	0.0347295
ENSMUSP00000029046	ENSMUSG00000027533	Fabp5	0	0.879858	0	0.120142
ENSMUSP00000029082	ENSMUSG00000027566	Psma7	0	0.964124	0.000326092	0.0355497
ENSMUSP00000029259	ENSMUSG00000027709	Mccc1	0	0.976218	0	0.0237824
ENSMUSP00000029266	ENSMUSG00000027712	Anxa5	0	0.905888	0	0.0941119
ENSMUSP00000029610	ENSMUSG00000027984	Hadh	0	0.957302	0	0.0426975
ENSMUSP00000029644	ENSMUSG00000028013	Ppa2	0	0.973162	0	0.0268382
ENSMUSP00000029663	ENSMUSG00000028029	Aimp1	0	0.917067	0	0.0829327
ENSMUSP00000029698	ENSMUSG00000028062	Lamtor2	0	0.970311	0	0.0296892
ENSMUSP00000029699	ENSMUSG00000028063	Lmna	0	0.698779	0	0.301221
ENSMUSP00000029708	ENSMUSG00000028070	Naxe	0	0.907557	0	0.0924426
ENSMUSP00000029722	ENSMUSG00000028081	Rps3a1	0	0.904535	0.00144693	0.0940183
ENSMUSP00000029770	ENSMUSG00000028127	Abcd3	0	0.963331	0.000537357	0.0361314
ENSMUSP00000029773	ENSMUSG00000053931	Cnn3	0	0.977193	0	0.022807
ENSMUSP00000029803	ENSMUSG00000028156	Eif4e	0	0.969867	0.00286371	0.0272694
ENSMUSP00000029804	ENSMUSG00000005813	Metap1	0	0.964599	0.000703354	0.0346977
ENSMUSP00000029877	ENSMUSG00000028223	Decr1	0	0.965128	0	0.0348715
ENSMUSP00000030018	ENSMUSG00000028334	Nans	0	0.96056	0	0.0394398
ENSMUSP00000030051	ENSMUSG00000028367	Txn1	0	0.914867	0.000453629	0.0846789
ENSMUSP00000030078	ENSMUSG00000028383	Hsdl2	0	0.97436	0	0.0256396
ENSMUSP00000030128	ENSMUSG00000028419	Chmp5	0	0.966883	0.00150257	0.0316147
ENSMUSP00000030134	ENSMUSG00000028426	Rad23b	0	0.927935	0	0.0720653
ENSMUSP00000030143	ENSMUSG00000028433	Ubap2	0	0.957962	0	0.0420377
ENSMUSP00000030164	ENSMUSG00000028452	Vcp	0	0.938613	0.00175289	0.0596344
ENSMUSP00000030187	ENSMUSG00000028465	Tln1	0	0.892745	0	0.107255
ENSMUSP00000030296	ENSMUSG00000028567	Txndc12	0	0.961317	0.000405352	0.0382781
ENSMUSP00000030320	ENSMUSG00000028582	Cc2d1b	0	0.992472	0	0.00752755
ENSMUSP00000030340	ENSMUSG00000028603	Scp2	0	0.924136	0	0.0758644
ENSMUSP00000030381	ENSMUSG00000028633	Ctps	0	0.939913	0	0.0600866
ENSMUSP00000030404	ENSMUSG00000028651	Ppie	0	0.975499	0.000241361	0.0242593
ENSMUSP00000030491	ENSMUSG00000028719	Cmpk1	0	0.971112	0.00116309	0.0277252
ENSMUSP00000030583	ENSMUSG00000028792	Ak2	0	0.976413	0.0016556	0.0219313
ENSMUSP00000030623	ENSMUSG00000028820	Sfpq	0	0.96383	0	0.0361699
ENSMUSP00000030642	ENSMUSG00000028837	Psmb2	0	0.947638	0	0.0523619
ENSMUSP00000030665	ENSMUSG00000028851	Nudc	0	0.940782	0	0.0592182
ENSMUSP00000030771	ENSMUSG00000029014	Dnajc2	0	0.988652	0	0.0113481
ENSMUSP00000030842	ENSMUSG00000028990	Lzic	0	0.968861	0	0.0311393
ENSMUSP00000030882	ENSMUSG00000029017	Pmpcb	0	0.922061	1.9508e-11	0.0779394
ENSMUSP00000030903	ENSMUSG00000029036	Atad3a	0	0.980749	3.64421e-06	0.0192476
ENSMUSP00000030986	ENSMUSG00000029103	Lrpap1	0	0.921592	0	0.0784078
ENSMUSP00000031058	ENSMUSG00000029166	Mapre3	0	0.960425	0	0.0395749
ENSMUSP00000031099	ENSMUSG00000029198	Grpel1	0	0.982569	0	0.017431
ENSMUSP00000031447	ENSMUSG00000029484	Anxa3	0	0.949175	0	0.0508246
ENSMUSP00000031524	ENSMUSG00000029545	Acads	0	0.911356	0.00439722	0.084247
ENSMUSP00000031627	ENSMUSG00000029623	Pdap1	0	0.953536	0.000414817	0.046049
ENSMUSP00000031668	ENSMUSG00000029661	Col1a2	0	0.766333	0.00137648	0.23229
ENSMUSP00000032065	ENSMUSG00000029998	Pcyox1	0	0.979988	0	0.0200123
ENSMUSP00000032143	ENSMUSG00000030062	Rpn1	0	0.915522	0.00124445	0.0832337
ENSMUSP00000032196	ENSMUSG00000030105	Arl8b	0	0.971184	0	0.0288158
ENSMUSP00000032376	ENSMUSG00000057604	Lmcd1	0	0.956258	9.11555e-05	0.0436513
ENSMUSP00000032597	ENSMUSG00000030432	Rpl28	0	0.854352	0	0.145648
ENSMUSP00000032898	ENSMUSG00000030662	Ipo5	0	0.966802	0	0.0331985
ENSMUSP00000032992	ENSMUSG00000030738	Eif3c	0	0.959345	0	0.0406555
ENSMUSP00000033008	ENSMUSG00000030751	Psma1	0	0.928605	0	0.0713948
ENSMUSP00000033012	ENSMUSG00000030754	Copb1	0	0.971974	1.42759e-09	0.028026
ENSMUSP00000033075	ENSMUSG00000030805	Stx4a	0	0.972798	0.00019899	0.0270026
ENSMUSP00000033121	ENSMUSG00000030835	Nomo1	0	0.948557	0.00343401	0.0480087
ENSMUSP00000033131	ENSMUSG00000030842	Lamtor1	0	0.98088	0.000392923	0.018727
ENSMUSP00000033136	ENSMUSG00000030847	Bag3	0	0.904456	0	0.0955439
ENSMUSP00000033158	ENSMUSG00000030870	Ubfd1	0	0.937038	0	0.0629618
ENSMUSP00000033176	ENSMUSG00000030884	Uqcrc2	0	0.947863	0	0.0521374
ENSMUSP00000033184	ENSMUSG00000030894	Tpp1	0	0.947178	1.06346e-11	0.0528218
ENSMUSP00000033198	ENSMUSG00000030905	Crym	0	0.96013	0.00116101	0.0387091
ENSMUSP00000033483	ENSMUSG00000031143	Ccdc22	0	0.979731	2.10184e-10	0.0202686
ENSMUSP00000033540	ENSMUSG00000031197	Vbp1	0	0.971627	0	0.0283725
ENSMUSP00000033598	ENSMUSG00000031246	Sh3bgrl	0	0.951839	0.000981788	0.047179
ENSMUSP00000033673	ENSMUSG00000031311	Nono	0	0.970598	0	0.029402
ENSMUSP00000033749	ENSMUSG00000031379	Pir	0	0.974002	0.00140524	0.0245925
ENSMUSP00000033873	ENSMUSG00000031483	Erlin2	0	0.970521	0	0.0294786
ENSMUSP00000034000	ENSMUSG00000031591	Asah1	0	0.982381	2.0162e-05	0.0175985
ENSMUSP00000034046	ENSMUSG00000018796	Acsl1	0	0.965939	0	0.0340611
ENSMUSP00000034049	ENSMUSG00000031633	Slc25a4	0	0.789218	0	0.210782
ENSMUSP00000034058	ENSMUSG00000031641	Cbr4	0	0.978084	0	0.0219156
ENSMUSP00000034131	ENSMUSG00000031696	Vps35	0	0.886611	0	0.113389
ENSMUSP00000034138	ENSMUSG00000031701	Dnaja2	0	0.846125	1.77229e-16	0.153875
ENSMUSP00000034233	ENSMUSG00000031781	Ciapin1	0	0.972928	0	0.0270721
ENSMUSP00000034285	ENSMUSG00000031827	Cotl1	0	0.921073	0	0.0789271
ENSMUSP00000034388	ENSMUSG00000031913	Vps4a	0	0.974889	0	0.0251115
ENSMUSP00000034441	ENSMUSG00000031960	Aars	0	0.94865	0.00286371	0.0484858
ENSMUSP00000034529	ENSMUSG00000032030	Cul5	0	0.97185	0	0.0281502
ENSMUSP00000034539	ENSMUSG00000032040	Dcps	0	0.974185	0.00043723	0.0253776
ENSMUSP00000034547	ENSMUSG00000032047	Acat1	0	0.886282	0	0.113718
ENSMUSP00000034552	ENSMUSG00000032051	Fdx1	0	0.939298	0.00296587	0.0577363
ENSMUSP00000034567	ENSMUSG00000000168	Dlat	0	0.960592	0	0.0394082
ENSMUSP00000034650	ENSMUSG00000032135	Mcam	0	0.979832	0	0.0201683
ENSMUSP00000034756	ENSMUSG00000032231	Anxa2	0	0.93922	0.00175113	0.0590285
ENSMUSP00000034848	ENSMUSG00000032301	Psma4	0	0.900769	7.04681e-11	0.0992309
ENSMUSP00000034866	ENSMUSG00000032314	Etfa	0	0.905355	0	0.0946447
ENSMUSP00000034903	ENSMUSG00000032348	Gsta4	0	0.71945	0	0.28055
ENSMUSP00000034966	ENSMUSG00000032399	Rpl4	0	0.846408	0	0.153592
ENSMUSP00000034989	ENSMUSG00000032418	Me1	0	0.833732	0	0.166268
ENSMUSP00000035055	ENSMUSG00000032479	Map4	0	0.858594	0	0.141406
ENSMUSP00000035105	ENSMUSG00000032518	Rpsa	0	0.939267	0.000210401	0.0605226
ENSMUSP00000035220	ENSMUSG00000032601	Prkar2a	0	0.906234	0	0.0937661
ENSMUSP00000035489	ENSMUSG00000041559	Fmod	0	0.845334	0	0.154666
ENSMUSP00000035743	ENSMUSG00000033059	Pygb	0	0.84594	1.96019e-11	0.15406
ENSMUSP00000035829	ENSMUSG00000038587	Akap12	0	0.972625	0	0.0273746
ENSMUSP00000035943	ENSMUSG00000039062	Anpep	0	0.945293	0.00152085	0.0531865
ENSMUSP00000036206	ENSMUSG00000038467	Chmp4b	0	0.728246	0.000680243	0.271074
ENSMUSP00000036288	ENSMUSG00000034024	Cct2	0	0.854864	1.97702e-11	0.145136
ENSMUSP00000037514	ENSMUSG00000040843	Tiprl	0	0.977261	0.00333326	0.0194055
ENSMUSP00000037930	ENSMUSG00000037470	Uggt1	0	0.980925	0.000219514	0.0188559
ENSMUSP00000038339	ENSMUSG00000037523	Mavs	0	0.988419	0	0.0115811
ENSMUSP00000038540	ENSMUSG00000032788	Pdxk	0	0.947481	0	0.0525192
ENSMUSP00000038744	ENSMUSG00000036309	Skp1	0	0.9547	0	0.0453
ENSMUSP00000038763	ENSMUSG00000041650	Pcca	0	0.872406	0	0.127594
ENSMUSP00000038983	ENSMUSG00000024104	Washc2	0	0.987382	0	0.0126181
ENSMUSP00000039109	ENSMUSG00000040385	Ppp1ca	0	0.874903	2.57009e-10	0.125097
ENSMUSP00000039110	ENSMUSG00000036371	Serbp1	0	0.854569	0	0.145431
ENSMUSP00000039507	ENSMUSG00000036278	Macrod1	0	0.979799	0	0.0202012
ENSMUSP00000039657	ENSMUSG00000033161	Atp1a1	0	0.857186	0	0.142814
ENSMUSP00000039692	ENSMUSG00000041881	Ndufa7	0	0.952892	0.000673177	0.046435
ENSMUSP00000039844	ENSMUSG00000025228	Actr1a	0	0.945608	0	0.0543917
ENSMUSP00000039910	ENSMUSG00000116138	C030006K11Rik	0	0.980784	0	0.0192158
ENSMUSP00000040222	ENSMUSG00000039682	Lap3	0	0.960164	0	0.0398363
ENSMUSP00000040321	ENSMUSG00000041769	Ppp2r2d	0	0.859476	0.00357462	0.13695
ENSMUSP00000040591	ENSMUSG00000035936	Aldh5a1	0	0.985033	0	0.0149673
ENSMUSP00000040756	ENSMUSG00000033793	Atp6v1h	0	0.969831	0	0.0301688
ENSMUSP00000040840	ENSMUSG00000033096	Apmap	0	0.957171	0	0.0428291
ENSMUSP00000041104	ENSMUSG00000036932	Aifm1	0	0.914538	0.000929046	0.0845334
ENSMUSP00000041282	ENSMUSG00000033352	Map2k4	0	0.973586	0	0.0264142
ENSMUSP00000041299	ENSMUSG00000038429	Usp5	0	0.898838	2.26805e-11	0.101162
ENSMUSP00000041839	ENSMUSG00000038991	Txndc5	0	0.917269	0	0.0827308
ENSMUSP00000042123	ENSMUSG00000038366	Lasp1	0	0.906509	2.06141e-19	0.0934911
ENSMUSP00000042150	ENSMUSG00000038387	Rras	0	0.958636	0	0.0413643
ENSMUSP00000042155	ENSMUSG00000036737	Oxsr1	0	0.970572	0	0.0294278
ENSMUSP00000042342	ENSMUSG00000036752	Tubb4b	0	0.799341	0.00885631	0.191802
ENSMUSP00000042602	ENSMUSG00000035960	Apex1	0	0.976635	0.000789213	0.0225754
ENSMUSP00000042808	ENSMUSG00000039263	Npepl1	0	0.953016	0.00232919	0.0446552
ENSMUSP00000042875	ENSMUSG00000040760	Appl1	0	0.959417	0	0.0405828
ENSMUSP00000043047	ENSMUSG00000034088	Hdlbp	0	0.956848	0.000633792	0.0425183
ENSMUSP00000043467	ENSMUSG00000034449	Dhrs11	0	0.976603	0.000485048	0.0229119
ENSMUSP00000043583	ENSMUSG00000037608	Bclaf1	0	0.98138	0	0.0186204
ENSMUSP00000043724	ENSMUSG00000040723	Rcsd1	0	0.974829	0	0.0251709
ENSMUSP00000044004	ENSMUSG00000040249	Lrp1	0	0.985469	0	0.0145309
ENSMUSP00000044420	ENSMUSG00000032803	Cdv3	0	0.885929	0.000659622	0.113411
ENSMUSP00000044554	ENSMUSG00000037712	Fermt2	0	0.979414	0	0.0205857
ENSMUSP00000044693	ENSMUSG00000033377	Palmd	0	0.973762	0	0.0262384
ENSMUSP00000044903	ENSMUSG00000040152	Thbs1	0	0.962321	0.00239757	0.0352816
ENSMUSP00000044979	ENSMUSG00000037060	Cavin3	0	0.954522	0	0.045478
ENSMUSP00000044993	ENSMUSG00000035215	Lsm7	0	0.960896	0.000335833	0.0387686
ENSMUSP00000045073	ENSMUSG00000033732	Sf3b3	0	0.988398	0	0.0116025
ENSMUSP00000045099	ENSMUSG00000033444	Specc1l	0	0.972839	0.00297456	0.0241866
ENSMUSP00000045480	ENSMUSG00000035770	Dync1li2	0	0.973182	0.000426949	0.0263906
ENSMUSP00000045841	ENSMUSG00000026615	Eprs	0	0.932005	0	0.067995
ENSMUSP00000046256	ENSMUSG00000034566	Atp5h	0	0.867042	0.00848458	0.124474
ENSMUSP00000046788	ENSMUSG00000037234	Hook3	0	0.966767	0	0.0332332
ENSMUSP00000046837	ENSMUSG00000039515	Ptpa	0	0.917237	0	0.0827627
ENSMUSP00000047173	ENSMUSG00000021493	Pdlim7	0	0.932861	0	0.0671395
ENSMUSP00000047218	ENSMUSG00000035637	Grhpr	0	0.976738	0	0.0232622
ENSMUSP00000047551	ENSMUSG00000038776	Ephx1	0	0.961048	0	0.0389523
ENSMUSP00000047571	ENSMUSG00000039630	Hnrnpu	0	0.888264	0.00290469	0.108832
ENSMUSP00000047665	ENSMUSG00000039197	Adk	0	0.930388	0.000203525	0.0694087
ENSMUSP00000047737	ENSMUSG00000042312	S100a13	0	0.936664	0	0.063336
ENSMUSP00000047855	ENSMUSG00000033429	Mcee	0	0.95826	0	0.0417401
ENSMUSP00000047960	ENSMUSG00000038717	Atp5l	0	0.958145	0	0.0418552
ENSMUSP00000048111	ENSMUSG00000033735	Spr	0	0.938172	0.00136213	0.0604661
ENSMUSP00000048222	ENSMUSG00000042032	Mat2b	0	0.969731	0.000227831	0.0300408
ENSMUSP00000048416	ENSMUSG00000035297	Cops4	0	0.914713	0	0.0852865
ENSMUSP00000048470	ENSMUSG00000010608	Rbm25	0	0.980041	0	0.0199586
ENSMUSP00000048803	ENSMUSG00000041577	Prelp	0	0.932906	0	0.0670937
ENSMUSP00000048817	ENSMUSG00000032932	Hspa13	0	0.991337	0	0.00866297
ENSMUSP00000048925	ENSMUSG00000058997	Vwa8	0	0.984401	0	0.0155993
ENSMUSP00000049007	ENSMUSG00000037815	Ctnna1	0	0.987666	0.000591935	0.0117422
ENSMUSP00000049394	ENSMUSG00000051483	Cbr1	0	0.66823	0	0.33177
ENSMUSP00000050191	ENSMUSG00000005312	Ubqln1	0	0.975493	0.000366984	0.0241401
ENSMUSP00000050220	ENSMUSG00000047126	Cltc	0	0.749952	0	0.250048
ENSMUSP00000050309	ENSMUSG00000023973	Cnpy3	0	0.961973	0	0.0380269
ENSMUSP00000051223	ENSMUSG00000051391	Ywhag	0	0.963088	0	0.0369121
ENSMUSP00000051432	ENSMUSG00000049932	H2ax	0	0.945328	0.00172188	0.0529499
ENSMUSP00000051569	ENSMUSG00000048755	Mcat	0	0.982552	0.000468187	0.0169794
ENSMUSP00000051619	ENSMUSG00000063065	Mapk3	0	0.925768	0	0.0742325
ENSMUSP00000051709	ENSMUSG00000024654	Asrgl1	0	0.959207	0.00081068	0.0399824
ENSMUSP00000052020	ENSMUSG00000025278	Flnb	0	0.970992	5.0952e-05	0.0289573
ENSMUSP00000052544	ENSMUSG00000049090	Zadh2	0	0.974027	5.36492e-05	0.0259193
ENSMUSP00000052866	ENSMUSG00000043445	Pgp	0	0.962628	0.00106676	0.036305
ENSMUSP00000053540	ENSMUSG00000021033	Gstz1	0	0.953291	0	0.0467092
ENSMUSP00000053877	ENSMUSG00000038014	Fam120a	0	0.965475	0	0.034525
ENSMUSP00000053943	ENSMUSG00000045763	Basp1	0	0.971845	0	0.0281547
ENSMUSP00000054583	ENSMUSG00000006369	Fbln1	0	0.980949	0.000103956	0.018947
ENSMUSP00000054863	ENSMUSG00000051695	Pcbp1	0	0.965101	0	0.0348986
ENSMUSP00000055254	ENSMUSG00000029823	Luc7l2	0	0.964632	0.000947395	0.0344207
ENSMUSP00000055535	ENSMUSG00000055065	Ddx17	0	0.976187	0.00133818	0.0224752
ENSMUSP00000055694	ENSMUSG00000045954	Cavin2	0	0.934542	0	0.0654578
ENSMUSP00000055827	ENSMUSG00000045316	Fahd1	0	0.968963	0	0.0310375
ENSMUSP00000056500	ENSMUSG00000020612	Prkar1a	0	0.956476	0	0.0435237
ENSMUSP00000056502	ENSMUSG00000002010	Idh3g	0	0.891855	0.00120412	0.10694
ENSMUSP00000056643	ENSMUSG00000049940	Pgrmc2	0	0.97807	0	0.0219297
ENSMUSP00000056715	ENSMUSG00000042605	Atxn2	0	0.955021	0.00101424	0.0439651
ENSMUSP00000057291	ENSMUSG00000062075	Lmnb2	0	0.936664	8.45252e-12	0.0633356
ENSMUSP00000058237	ENSMUSG00000044080	S100a1	0	0.951175	0	0.0488246
ENSMUSP00000058321	ENSMUSG00000004044	Cavin1	0	0.885919	0.000180071	0.113901
ENSMUSP00000059404	ENSMUSG00000043991	Pura	0	0.961165	0	0.0388346
ENSMUSP00000060246	ENSMUSG00000058672	Tubb2a	0	0.954179	0	0.0458209
ENSMUSP00000061092	ENSMUSG00000062937	Mtap	0	0.938149	0.000411479	0.0614396
ENSMUSP00000061616	ENSMUSG00000021282	Eif5	0	0.898406	0.00182132	0.0997729
ENSMUSP00000061851	ENSMUSG00000027597	Ahcy	0	0.944383	0	0.055617
ENSMUSP00000062047	ENSMUSG00000034485	Uaca	0	0.989638	9.97602e-05	0.0102619
ENSMUSP00000062747	ENSMUSG00000026986	Hnmt	0	0.916324	0	0.0836757
ENSMUSP00000063325	ENSMUSG00000020777	Acox1	0	0.961765	0	0.0382353
ENSMUSP00000063389	ENSMUSG00000056737	Capg	0	0.908811	0	0.091189
ENSMUSP00000063825	ENSMUSG00000024892	Pcx	0	0.856532	0.000213847	0.143254
ENSMUSP00000064163	ENSMUSG00000068699	Flnc	0	0.979498	0	0.0205015
ENSMUSP00000064204	ENSMUSG00000028670	Lypla2	0	0.96137	0	0.0386297
ENSMUSP00000064336	ENSMUSG00000047888	Tnrc6b	0	0.989464	0	0.0105361
ENSMUSP00000064545	ENSMUSG00000055044	Pdlim1	0	0.895412	0	0.104588
ENSMUSP00000064699	ENSMUSG00000054455	Vapb	0	0.915582	1.71838e-11	0.0844185
ENSMUSP00000064758	ENSMUSG00000059811	Atl2	0	0.913509	0	0.0864914
ENSMUSP00000065113	ENSMUSG00000052738	Suclg1	0	0.93012	0	0.0698795
ENSMUSP00000065337	ENSMUSG00000052456	Get3	0	0.84477	0.00241497	0.152815
ENSMUSP00000065754	ENSMUSG00000054733	Msra	0	0.981211	0.000540647	0.0182487
ENSMUSP00000066038	ENSMUSG00000053565	Eif3k	0	0.956269	0	0.0437315
ENSMUSP00000066092	ENSMUSG00000053898	Ech1	0	0.956844	0	0.0431558
ENSMUSP00000067767	ENSMUSG00000010025	Aldh3a2	0	0.968865	0	0.0311349
ENSMUSP00000068174	ENSMUSG00000027531	Impa1	0	0.933231	0.00363549	0.0631337
ENSMUSP00000068267	ENSMUSG00000030224	Strap	0	0.947108	0.00311763	0.0497742
ENSMUSP00000068410	ENSMUSG00000053119	Chmp3	0	0.971815	0.000124174	0.0280606
ENSMUSP00000068895	ENSMUSG00000026509	Capn2	0	0.933396	0	0.0666036
ENSMUSP00000069087	ENSMUSG00000052911	Lamb2	0	0.89414	0.000963429	0.104897
ENSMUSP00000069209	ENSMUSG00000022040	Ephx2	0	0.953845	0	0.0461547
ENSMUSP00000070149	ENSMUSG00000053768	Chchd3	0	0.964943	0.00360666	0.0314503
ENSMUSP00000070314	ENSMUSG00000022235	Cmbl	0	0.906401	0.00221525	0.0913838
ENSMUSP00000070751	ENSMUSG00000023175	Bsg	0	0.910565	0	0.0894349
ENSMUSP00000070871	ENSMUSG00000056131	Pgm3	0	0.9568	0	0.0431999
ENSMUSP00000071214	ENSMUSG00000021116	Eif2s1	0	0.959804	0.000216231	0.0399799
ENSMUSP00000071370	ENSMUSG00000025078	Nhlrc2	0	0.989221	0.00051958	0.0102599
ENSMUSP00000071589	ENSMUSG00000005625	Psmd4	0	0.928872	0	0.0711277
ENSMUSP00000071636	ENSMUSG00000026701	Prdx6	0	0.90698	0	0.0930199
ENSMUSP00000072092	ENSMUSG00000019961	Tmpo	0	0.969677	4.4213e-10	0.0303231
ENSMUSP00000072136	ENSMUSG00000061981	Flot2	0	0.969431	0	0.0305687
ENSMUSP00000072483	ENSMUSG00000062908	Acadm	0	0.956873	0	0.0431274
ENSMUSP00000072732	ENSMUSG00000015149	Sirt2	0	0.961013	0.00360263	0.0353841
ENSMUSP00000073459	ENSMUSG00000028743	Akr7a5	0	0.901373	0	0.0986269
ENSMUSP00000073880	ENSMUSG00000061477	Rps7	0	0.956162	0	0.0438381
ENSMUSP00000074204	ENSMUSG00000034341	Wbp2	0	0.973958	0.000347793	0.0256939
ENSMUSP00000074238	ENSMUSG00000020358	Hnrnpab	0	0.978513	0	0.0214875
ENSMUSP00000075067	ENSMUSG00000057113	Npm1	0	0.94074	0	0.0592597
ENSMUSP00000075089	ENSMUSG00000058301	Upf1	0	0.965003	0.00136174	0.0336354
ENSMUSP00000075107	ENSMUSG00000057134	Ado	0	0.959629	0	0.0403711
ENSMUSP00000075150	ENSMUSG00000036751	Cox6b1	0	0.866472	0	0.133528
ENSMUSP00000075289	ENSMUSG00000003464	Pex19	0	0.949573	0.00190765	0.0485191
ENSMUSP00000075683	ENSMUSG00000063931	Pepd	0	0.963087	0	0.0369135
ENSMUSP00000075762	ENSMUSG00000026926	Pmpca	0	0.955301	0.00107052	0.0436286
ENSMUSP00000076433	ENSMUSG00000064254	Ethe1	0	0.936139	0.000861255	0.0629995
ENSMUSP00000076521	ENSMUSG00000025823	Pdia4	0	0.911182	0	0.0888182
ENSMUSP00000076989	ENSMUSG00000007850	Hnrnph1	0	0.9441	3.03607e-11	0.0558997
ENSMUSP00000077040	ENSMUSG00000035284	Vps13c	0	0.976821	0	0.0231792
ENSMUSP00000077262	ENSMUSG00000062929	Cfl2	0	0.860125	0	0.139875
ENSMUSP00000077744	ENSMUSG00000063882	Uqcrh	0	0.788196	0.00415712	0.207647
ENSMUSP00000077891	ENSMUSG00000042870	Tom1	0	0.95712	0	0.0428803
ENSMUSP00000078005	ENSMUSG00000033306	Lpp	0	0.963274	0	0.0367256
ENSMUSP00000078092	ENSMUSG00000062006	Rpl34	0	0.909758	2.7067e-11	0.0902424
ENSMUSP00000078429	ENSMUSG00000026202	Tuba4a	0	0.845607	0.00860326	0.145789
ENSMUSP00000078589	ENSMUSG00000028639	Ybx1	0	0.944509	0	0.0554906
ENSMUSP00000078746	ENSMUSG00000063410	Stk24	0	0.977757	0	0.0222428
ENSMUSP00000079070	ENSMUSG00000011257	Pabpc4	0	0.952999	0.000610068	0.0463906
ENSMUSP00000079180	ENSMUSG00000009927	Rps25	0	0.933856	0	0.0661442
ENSMUSP00000079306	ENSMUSG00000059970	Hspa2	0	0.948328	0.000416015	0.0512557
ENSMUSP00000079379	ENSMUSG00000058355	Abce1	0	0.961163	0.00109029	0.0377472
ENSMUSP00000079722	ENSMUSG00000043962	Thrap3	0	0.982521	0	0.0174792
ENSMUSP00000079727	ENSMUSG00000063524	Eno1	0	0.890111	0.00303801	0.106851
ENSMUSP00000079888	ENSMUSG00000062867	Impdh2	0	0.968142	0.00238098	0.0294772
ENSMUSP00000080301	ENSMUSG00000027091	Zc3h15	0	0.977564	0	0.0224356
ENSMUSP00000080791	ENSMUSG00000020802	Ube2o	0	0.975579	0.000482659	0.0239381
ENSMUSP00000080854	ENSMUSG00000058558	Rpl5	0	0.925098	0	0.0749016
ENSMUSP00000081009	ENSMUSG00000049091	Sephs2	0	0.981017	0	0.0189835
ENSMUSP00000081544	ENSMUSG00000030934	Oat	0	0.869679	0	0.130321
ENSMUSP00000081547	ENSMUSG00000066979	Bub3	0	0.985438	0.000405126	0.0141568
ENSMUSP00000081943	ENSMUSG00000006356	Crip2	0	0.848431	0	0.151569
ENSMUSP00000083211	ENSMUSG00000029432	Nipsnap2	0	0.968536	6.05413e-05	0.0314037
ENSMUSP00000083281	ENSMUSG00000008036	Ap2s1	0	0.952226	0	0.0477742
ENSMUSP00000083474	ENSMUSG00000004455	Ppp1cc	0	0.948074	0.00188086	0.0500456
ENSMUSP00000084882	ENSMUSG00000058624	Gda	0	0.981237	0.00136362	0.0173996
ENSMUSP00000085172	ENSMUSG00000030189	Ybx3	0	0.887893	0	0.112107
ENSMUSP00000085244	ENSMUSG00000041763	Tpp2	0	0.972645	2.10376e-11	0.0273548
ENSMUSP00000085913	ENSMUSG00000067818	Myl9	0	0.758156	0	0.241844
ENSMUSP00000086701	ENSMUSG00000030061	Uba3	0	0.971023	0	0.0289767
ENSMUSP00000087110	ENSMUSG00000055762	Eef1d	0	0.948728	0.00054272	0.0507296
ENSMUSP00000087118	ENSMUSG00000053907	Mat2a	0	0.973502	0	0.0264977
ENSMUSP00000087967	ENSMUSG00000029767	Calu	0	0.805167	0.00151683	0.193316
ENSMUSP00000088057	ENSMUSG00000068749	Psma5	0	0.969345	0.000666698	0.0299887
ENSMUSP00000088174	ENSMUSG00000068798	Rap1a	0	0.946708	0.00238797	0.050904
ENSMUSP00000088298	ENSMUSG00000059005	Hnrnpa3	0	0.932266	0	0.0677339
ENSMUSP00000088349	ENSMUSG00000068874	Selenbp1	0	0.76652	0.00177212	0.231708
ENSMUSP00000088493	ENSMUSG00000004891	Nes	0	0.953895	0	0.0461054
ENSMUSP00000089459	ENSMUSG00000045410	Akr1e1	0	0.96633	1.38565e-18	0.0336704
ENSMUSP00000089680	ENSMUSG00000061315	Naca	0	0.971191	0.00152336	0.0272855
ENSMUSP00000089728	ENSMUSG00000047879	Usp14	0	0.953047	0	0.0469529
ENSMUSP00000090245	ENSMUSG00000069662	Marcks	0	0.915064	0	0.0849364
ENSMUSP00000090633	ENSMUSG00000069833	Ahnak	0	0.655018	0	0.344982
ENSMUSP00000090661	ENSMUSG00000020900	Myh10	0	0.965692	0	0.0343078
ENSMUSP00000091435	ENSMUSG00000059248	Septin9	0	0.979145	2.17237e-05	0.0208329
ENSMUSP00000091921	ENSMUSG00000021270	Hsp90aa1	0	0.880986	0.00203245	0.116981
ENSMUSP00000092216	ENSMUSG00000070699	Sars2	0	0.984295	0	0.0157053
ENSMUSP00000092242	ENSMUSG00000054405	Dnajc8	0	0.97051	0	0.0294897
ENSMUSP00000093992	ENSMUSG00000065979	Cpped1	0	0.981833	0.000160135	0.0180072
ENSMUSP00000094515	ENSMUSG00000071659	Hnrnpul2	0	0.94378	2.05483e-11	0.0562203
ENSMUSP00000094863	ENSMUSG00000075706	Gpx4	0	0.974554	1.82799e-11	0.0254459
ENSMUSP00000095169	ENSMUSG00000026421	Csrp1	0	0.924337	2.31444e-11	0.0756628
ENSMUSP00000095270	ENSMUSG00000036707	Cab39	0	0.96998	0	0.0300196
ENSMUSP00000095852	ENSMUSG00000030704	Rab6a	0	0.95566	1.36773e-11	0.04434
ENSMUSP00000096173	ENSMUSG00000028149	Rap1gds1	0	0.95749	0	0.0425097
ENSMUSP00000096397	ENSMUSG00000074364	Ehd2	0	0.985073	0	0.0149274
ENSMUSP00000096777	ENSMUSG00000074656	Eif2s2	0	0.951655	0.000815248	0.0475302
ENSMUSP00000096932	ENSMUSG00000074781	Ube2n	0	0.976509	0.000365528	0.0231254
ENSMUSP00000096954	ENSMUSG00000025066	Sfr1	0	0.971252	0	0.0287475
ENSMUSP00000097444	ENSMUSG00000019849	Prep	0	0.962024	1.03682e-11	0.0379761
ENSMUSP00000098405	ENSMUSG00000021814	Anxa7	0	0.949718	0	0.0502822
ENSMUSP00000098648	ENSMUSG00000036323	Srp72	0	0.969037	0.000101168	0.030862
ENSMUSP00000099364	ENSMUSG00000034187	Nsf	0	0.962367	0	0.0376331
ENSMUSP00000099436	ENSMUSG00000069744	Psmb3	0	0.938992	0.00106598	0.0599424
ENSMUSP00000099461	ENSMUSG00000015932	Dstn	0	0.959128	0	0.0408716
ENSMUSP00000099482	ENSMUSG00000074797	Itpa	0	0.938772	0.0016143	0.0596136
ENSMUSP00000099541	ENSMUSG00000058546	Rpl23a	0	0.959907	0	0.0400926
ENSMUSP00000099650	ENSMUSG00000003731	Kpna6	0	0.965496	0.000964346	0.0335394
ENSMUSP00000099757	ENSMUSG00000047675	Rps8	0	0.963207	0	0.0367931
ENSMUSP00000099785	ENSMUSG00000010517	Faf1	0	0.958057	0.00188016	0.0400625
ENSMUSP00000099802	ENSMUSG00000028568	Btf3l4	0	0.90358	0.000169666	0.0962501
ENSMUSP00000099878	ENSMUSG00000028495	Rps6	0	0.91915	0	0.0808503
ENSMUSP00000099907	ENSMUSG00000020458	Rtn4	0	0.982219	0	0.0177811
ENSMUSP00000099939	ENSMUSG00000001891	Ugp2	0	0.933459	0.000866461	0.0656746
ENSMUSP00000099962	ENSMUSG00000062647	Rpl7a	0	0.851045	0	0.148955
ENSMUSP00000099989	ENSMUSG00000026956	Uap1l1	0	0.95784	0.00030227	0.0418577
ENSMUSP00000099990	ENSMUSG00000028333	Anp32b	0	0.945802	0.000551213	0.0536469
ENSMUSP00000100025	ENSMUSG00000026718	Stam	0	0.969755	0	0.0302448
ENSMUSP00000100045	ENSMUSG00000001642	Akr1b3	0	0.87432	0	0.12568
ENSMUSP00000100067	ENSMUSG00000076432	Ywhaq	0	0.971606	0.000259819	0.0281342
ENSMUSP00000100863	ENSMUSG00000078427	Sarnp	0	0.978911	0.00031346	0.0207756
ENSMUSP00000101669	ENSMUSG00000028811	Yars	0	0.925191	0.00153696	0.0732718
ENSMUSP00000101803	ENSMUSG00000025132	Arhgdia	0	0.965177	0	0.0348231
ENSMUSP00000101809	ENSMUSG00000025793	Hgs	0	0.973343	0.00014149	0.0265157
ENSMUSP00000101812	ENSMUSG00000028648	Ndufs5	0	0.925025	0	0.0749745
ENSMUSP00000101858	ENSMUSG00000030795	Fus	0	0.92325	0	0.0767503
ENSMUSP00000101862	ENSMUSG00000028656	Cap1	0	0.937439	0.0012613	0.0612993
ENSMUSP00000101999	ENSMUSG00000015869	Prpsap1	0	0.947522	0	0.0524779
ENSMUSP00000102255	ENSMUSG00000053510	Nrd1	0	0.991079	0	0.00892054
ENSMUSP00000102791	ENSMUSG00000003518	Dusp3	0	0.96224	0	0.0377602
ENSMUSP00000103007	ENSMUSG00000030541	Idh2	0	0.889743	0.00306476	0.107193
ENSMUSP00000103209	ENSMUSG00000078695	Cisd3	0	0.935422	0	0.0645776
ENSMUSP00000103402	ENSMUSG00000028328	Tmod1	0	0.963859	0	0.0361406
ENSMUSP00000103474	ENSMUSG00000109324	Prmt1	0	0.955926	0.000728831	0.0433448
ENSMUSP00000103553	ENSMUSG00000018379	Srsf1	0	0.932056	0	0.0679444
ENSMUSP00000103656	ENSMUSG00000072582	Ptrh2	0	0.934019	6.45695e-11	0.0659811
ENSMUSP00000103940	ENSMUSG00000037563	Rps16	0	0.958952	0	0.0410483
ENSMUSP00000104068	ENSMUSG00000040952	Rps19	0	0.908731	0	0.0912686
ENSMUSP00000104090	ENSMUSG00000002984	Tomm40	0	0.970692	0	0.0293077
ENSMUSP00000104265	ENSMUSG00000006333	Rps9	0	0.860256	0	0.139744
ENSMUSP00000104511	ENSMUSG00000018340	Anxa6	0	0.813738	0.00319302	0.183069
ENSMUSP00000105010	ENSMUSG00000018322	Tomm34	0	0.987763	0.000117073	0.0121195
ENSMUSP00000105356	ENSMUSG00000005161	Prdx2	0	0.877776	0.000891771	0.121332
ENSMUSP00000105383	ENSMUSG00000003813	Rad23a	0	0.969398	0	0.0306018
ENSMUSP00000105709	ENSMUSG00000001175	Calm1	0	0.823683	0	0.176317
ENSMUSP00000105796	ENSMUSG00000036199	Ndufa13	0	0.955022	0	0.0449776
ENSMUSP00000105990	ENSMUSG00000022285	Ywhaz	0	0.944205	0	0.0557947
ENSMUSP00000106014	ENSMUSG00000058600	Rpl30	0	0.973192	2.67552e-06	0.0268053
ENSMUSP00000106018	ENSMUSG00000047454	Gphn	0	0.93386	1.22883e-19	0.0661397
ENSMUSP00000106090	ENSMUSG00000027206	Cops2	0	0.985476	0	0.0145242
ENSMUSP00000106180	ENSMUSG00000027227	Sord	0	0.967758	0.00136288	0.0308795
ENSMUSP00000106211	ENSMUSG00000041453	Rpl21	0	0.927053	0	0.0729473
ENSMUSP00000106318	ENSMUSG00000022186	Oxct1	0	0.95031	0.000499255	0.0491909
ENSMUSP00000106336	ENSMUSG00000112449	Srp54b	0	0.981832	0.000974166	0.0171936
ENSMUSP00000106481	ENSMUSG00000020664	Dld	0	0.938299	3.57109e-11	0.0617013
ENSMUSP00000106519	ENSMUSG00000060126	Tpt1	0	0.950753	0	0.0492467
ENSMUSP00000106656	ENSMUSG00000029713	Gnb2	0	0.958811	0.0020933	0.0390956
ENSMUSP00000106926	ENSMUSG00000013997	Nit1	0	0.96915	0	0.0308504
ENSMUSP00000106933	ENSMUSG00000062963	Ufc1	0	0.960629	0	0.0393713
ENSMUSP00000107232	ENSMUSG00000033955	Tnks1bp1	0	0.9824	6.80108e-05	0.0175322
ENSMUSP00000107927	ENSMUSG00000024120	Lrpprc	0	0.971217	0	0.0287834
ENSMUSP00000108058	ENSMUSG00000030127	Cops7a	0	0.972667	0	0.0273333
ENSMUSP00000108217	ENSMUSG00000012405	Rpl15	0	0.957377	0.0017795	0.0408438
ENSMUSP00000109228	ENSMUSG00000079477	Rab7	0	0.921475	0	0.0785249
ENSMUSP00000109292	ENSMUSG00000039648	Kyat1	0	0.945877	0.00172907	0.0523941
ENSMUSP00000109692	ENSMUSG00000016382	Pls3	0	0.957773	0.00134009	0.0408868
ENSMUSP00000109831	ENSMUSG00000022890	Atp5j	0	0.910963	0	0.0890369
ENSMUSP00000109907	ENSMUSG00000025889	Snca	0	0.964462	0.00276472	0.0327728
ENSMUSP00000109915	ENSMUSG00000032320	Rcn2	0	0.964355	0.00067456	0.0349707
ENSMUSP00000110021	ENSMUSG00000077450	Rab11b	0	0.944855	0	0.0551452
ENSMUSP00000110091	ENSMUSG00000029836	Cbx3	0	0.885939	0.0113628	0.102698
ENSMUSP00000110103	ENSMUSG00000004980	Hnrnpa2b1	0	0.912174	0.000481815	0.0873445
ENSMUSP00000110314	ENSMUSG00000052459	Atp6v1a	0	0.938788	0.00341783	0.0577939
ENSMUSP00000110434	ENSMUSG00000059447	Hadhb	0	0.935711	0	0.0642889
ENSMUSP00000110679	ENSMUSG00000029761	Cald1	0	0.909549	0	0.0904511
ENSMUSP00000110987	ENSMUSG00000003402	Prkcsh	0	0.976763	2.68075e-05	0.0232105
ENSMUSP00000111309	ENSMUSG00000005732	Ranbp1	0	0.901181	0	0.0988191
ENSMUSP00000111443	ENSMUSG00000022674	Ube2v2	0	0.967174	0.000661866	0.0321638
ENSMUSP00000112138	ENSMUSG00000027287	Snap23	0	0.963392	0	0.0366082
ENSMUSP00000112221	ENSMUSG00000032475	Nck1	0	0.98968	0	0.0103204
ENSMUSP00000112491	ENSMUSG00000040811	Eml2	0	0.961654	5.51694e-10	0.0383464
ENSMUSP00000112520	ENSMUSG00000032285	Dnaja4	0	0.985259	0.000625567	0.0141151
ENSMUSP00000112609	ENSMUSG00000008822	Acyp1	0	0.946788	0.00188421	0.0513278
ENSMUSP00000112928	ENSMUSG00000024501	Dpysl3	0	0.956911	0	0.0430891
ENSMUSP00000113022	ENSMUSG00000000563	Atp5pb	0	0.931708	0.00558228	0.0627094
ENSMUSP00000113038	ENSMUSG00000018398	Septin8	0	0.966883	0	0.0331174
ENSMUSP00000113051	ENSMUSG00000024158	Hagh	0	0.939545	0	0.0604545
ENSMUSP00000113071	ENSMUSG00000031207	Msn	0	0.937272	0.000520289	0.0622081
ENSMUSP00000113571	ENSMUSG00000031543	Ank1	0	0.96539	0	0.0346101
ENSMUSP00000113578	ENSMUSG00000027940	Tpm3	0	0.863858	2.37941e-11	0.136142
ENSMUSP00000113637	ENSMUSG00000029993	Nfu1	0	0.965152	0.000632093	0.0342162
ENSMUSP00000113807	ENSMUSG00000024847	Aip	0	0.985058	6.97083e-12	0.0149416
ENSMUSP00000113942	ENSMUSG00000057666	Gapdh	0	0.917381	0.0188731	0.0637458
ENSMUSP00000114159	ENSMUSG00000028691	Prdx1	0	0.934871	0	0.065129
ENSMUSP00000114304	ENSMUSG00000030088	Aldh1l1	0	0.975205	0	0.0247954
ENSMUSP00000114356	ENSMUSG00000028035	Dnajb4	0	0.956415	0.000685292	0.0429001
ENSMUSP00000114705	ENSMUSG00000026385	Dbi	0	0.855718	0.00146939	0.142813
ENSMUSP00000114873	ENSMUSG00000047721	Bola2	0	0.972254	0	0.0277458
ENSMUSP00000114928	ENSMUSG00000047459	Dynlrb1	0	0.980163	0.000189514	0.0196473
ENSMUSP00000115419	ENSMUSG00000017778	Cox7c	0	0.961361	0	0.038639
ENSMUSP00000116243	ENSMUSG00000025421	Hdhd2	0	0.922712	0.00501347	0.0722745
ENSMUSP00000116492	ENSMUSG00000025967	Eef1b2	0	0.955461	0.00100599	0.0435329
ENSMUSP00000117009	ENSMUSG00000026730	Pter	0	0.98101	0	0.01899
ENSMUSP00000117045	ENSMUSG00000071172	Srsf3	0	0.951745	0	0.0482547
ENSMUSP00000117256	ENSMUSG00000025451	Paip1	0	0.972507	0.000684906	0.0268082
ENSMUSP00000117278	ENSMUSG00000021792	Prxl2a	0	0.940135	0	0.0598648
ENSMUSP00000117616	ENSMUSG00000006005	Tpr	0	0.964284	0	0.0357164
ENSMUSP00000118221	ENSMUSG00000003161	Sri	0	0.959175	1.00878e-10	0.0408253
ENSMUSP00000118416	ENSMUSG00000089739	Gm20431	0	0.971796	6.63265e-12	0.0282037
ENSMUSP00000119102	ENSMUSG00000046032	Snx12	0	0.983571	0	0.0164292
ENSMUSP00000119981	ENSMUSG00000072946	Ptgr2	0	0.936151	0.00216826	0.0616807
ENSMUSP00000120106	ENSMUSG00000006412	Pfdn2	0	0.886516	0	0.113484
ENSMUSP00000120115	ENSMUSG00000059208	Hnrnpm	0	0.963945	0	0.0360551
ENSMUSP00000120154	ENSMUSG00000002797	Ggct	0	0.982001	0.000270551	0.017728
ENSMUSP00000120528	ENSMUSG00000028234	Rps20	0	0.978875	0.000425172	0.0206998
ENSMUSP00000120976	ENSMUSG00000025745	Hadha	0	0.887439	0.00207321	0.110488
ENSMUSP00000121358	ENSMUSG00000056999	Ide	0	0.965326	0	0.0346741
ENSMUSP00000121557	ENSMUSG00000024099	Ndufv2	0	0.947306	0.00147006	0.0512238
ENSMUSP00000123157	ENSMUSG00000026473	Glul	0	0.921162	0	0.0788377
ENSMUSP00000123866	ENSMUSG00000019795	Pcmt1	0	0.948637	3.64666e-11	0.0513626
ENSMUSP00000123880	ENSMUSG00000038084	Opa1	0	0.926683	0.00259417	0.0707226
ENSMUSP00000124523	ENSMUSG00000063694	Cycs	0	0.908746	0	0.0912545
ENSMUSP00000124551	ENSMUSG00000005610	Eif4g2	0	0.959218	0.000419928	0.0403622
ENSMUSP00000124562	ENSMUSG00000032575	Manf	0	0.919106	0	0.0808938
ENSMUSP00000125341	ENSMUSG00000021040	Slirp	0	0.974827	0	0.0251729
ENSMUSP00000125434	ENSMUSG00000061244	Exoc5	0	0.976631	0	0.023369
ENSMUSP00000125478	ENSMUSG00000032295	Man2c1	0	0.911856	0.00291318	0.0852311
ENSMUSP00000125517	ENSMUSG00000022698	Naa50	0	0.982271	0.00105026	0.0166789
ENSMUSP00000125548	ENSMUSG00000060073	Psma3	0	0.940794	0	0.0592061
ENSMUSP00000125594	ENSMUSG00000032115	Hyou1	0	0.980409	0	0.0195914
ENSMUSP00000125752	ENSMUSG00000027835	Pdcd10	0	0.976485	0	0.0235149
ENSMUSP00000125806	ENSMUSG00000058443	Rpl10-ps3	0	0.9497	0	0.0502996
ENSMUSP00000125874	ENSMUSG00000075229	Ccdc58	0	0.925147	0	0.0748531
ENSMUSP00000126806	ENSMUSG00000037851	Iars	0	0.977008	0	0.0229917
ENSMUSP00000126892	ENSMUSG00000069117	Rps18-ps6	0	0.933891	2.24066e-11	0.0661095
ENSMUSP00000127307	ENSMUSG00000025950	Idh1	0	0.89516	3.69961e-11	0.10484
ENSMUSP00000127330	ENSMUSG00000020149	Rab1a	0	0.950699	0	0.0493012
ENSMUSP00000127566	ENSMUSG00000020444	Guk1	0	0.984953	0	0.0150475
ENSMUSP00000127641	ENSMUSG00000001833	Septin7	0	0.969457	0.000424477	0.0301188
ENSMUSP00000127774	ENSMUSG00000058655	Eif4b	0	0.86231	0.00213133	0.135559
ENSMUSP00000127842	ENSMUSG00000060279	Ap2a1	0	0.966948	0	0.033052
ENSMUSP00000128353	ENSMUSG00000029405	G3bp2	0	0.978874	0	0.0211262
ENSMUSP00000128483	ENSMUSG00000015749	Anp32e	0	0.939096	0	0.0609042
ENSMUSP00000128770	ENSMUSG00000032294	Pkm	0	0.905164	0	0.0948359
ENSMUSP00000129504	ENSMUSG00000022100	Xpo7	0	0.966963	0	0.0330365
ENSMUSP00000129565	ENSMUSG00000060803	Gstp1	0	0.868561	0	0.131439
ENSMUSP00000129730	ENSMUSG00000028410	Dnaja1	0	0.983712	0	0.0162883
ENSMUSP00000129739	ENSMUSG00000006276	Eps15l1	0	0.990198	0	0.00980185
ENSMUSP00000129828	ENSMUSG00000026245	Farsb	0	0.976455	4.22934e-06	0.0235412
ENSMUSP00000130046	ENSMUSG00000022391	Rangap1	0	0.977399	0.00045327	0.0221476
ENSMUSP00000130195	ENSMUSG00000022403	St13	0	0.912431	0	0.0875693
ENSMUSP00000130313	ENSMUSG00000068882	Ssb	0	0.978204	0	0.0217964
ENSMUSP00000130341	ENSMUSG00000030890	Ilk	0	0.972417	0.000238209	0.027345
ENSMUSP00000130626	ENSMUSG00000039952	Dag1	0	0.795075	3.77914e-11	0.204925
ENSMUSP00000130738	ENSMUSG00000004364	Cul3	0	0.963999	0	0.0360013
ENSMUSP00000131316	ENSMUSG00000028763	Hspg2	0	0.896664	0.000382099	0.102954
ENSMUSP00000131355	ENSMUSG00000003316	Glg1	0	0.966566	0.000137778	0.033296
ENSMUSP00000131474	ENSMUSG00000044533	Rps2	0	0.944181	2.12667e-11	0.055819
ENSMUSP00000131735	ENSMUSG00000021417	Eci2	0	0.949936	0	0.0500637
ENSMUSP00000132590	ENSMUSG00000091228	Gm20390	0	0.937113	0	0.0628873
ENSMUSP00000132954	ENSMUSG00000001211	Agpat3	0	0.937642	0	0.0623576
ENSMUSP00000133357	ENSMUSG00000067288	Rps28	0	0.747222	0.00293857	0.24984
ENSMUSP00000133736	ENSMUSG00000079104	Prps1l3	0	0.898862	0	0.101138
ENSMUSP00000134734	ENSMUSG00000015165	Hnrnpl	0	0.960621	0.0005555	0.038823
ENSMUSP00000134735	ENSMUSG00000022216	Psme1	0	0.960514	0	0.0394861
ENSMUSP00000135091	ENSMUSG00000029064	Gnb1	0	0.96081	0.000696527	0.0384934
ENSMUSP00000135150	ENSMUSG00000055531	Cpsf6	0	0.99153	0	0.00847045
ENSMUSP00000135199	ENSMUSG00000032336	Nptn	0	0.988331	0	0.0116688
ENSMUSP00000135935	ENSMUSG00000029467	Atp2a2	0	0.836348	0	0.163652
ENSMUSP00000136273	ENSMUSG00000008892	Vdac3	0	0.966857	0	0.0331425
ENSMUSP00000136335	ENSMUSG00000031938	4931406C07Rik	0	0.97148	3.48417e-11	0.0285199
ENSMUSP00000136357	ENSMUSG00000096010	H4f16	0	0.73802	0	0.26198
ENSMUSP00000136493	ENSMUSG00000093904	Tomm20	0	0.967167	0.00225057	0.0305825
ENSMUSP00000136673	ENSMUSG00000037331	Larp1	0	0.977706	0	0.0222939
ENSMUSP00000136957	ENSMUSG00000094483	Purb	0	0.963153	0	0.0368467
ENSMUSP00000137309	ENSMUSG00000096210	H1f0	0	0.715465	0	0.284535
ENSMUSP00000137440	ENSMUSG00000020368	Canx	0	0.937004	0	0.0629957
ENSMUSP00000137503	ENSMUSG00000026341	Actr3	0	0.97028	0	0.0297202
ENSMUSP00000137542	ENSMUSG00000004460	Dnajb11	0	0.94866	0	0.0513397
ENSMUSP00000138083	ENSMUSG00000036112	Metap2	0	0.880401	0.00668069	0.112918
ENSMUSP00000138250	ENSMUSG00000025027	Xpnpep1	0	0.978329	0	0.021671
ENSMUSP00000138308	ENSMUSG00000026131	Dst	0	0.947008	0	0.0529922
ENSMUSP00000138399	ENSMUSG00000066037	Hnrnpr	0	0.967412	0	0.0325883
ENSMUSP00000139031	ENSMUSG00000030172	Erc1	0	0.982268	0	0.0177315
ENSMUSP00000139261	ENSMUSG00000098557	Kctd12	0	0.953346	0	0.0466541
ENSMUSP00000140324	ENSMUSG00000021843	Ktn1	0	0.954574	0	0.045426
ENSMUSP00000140864	ENSMUSG00000026209	Dnpep	0	0.922119	1.00254e-11	0.0778812
ENSMUSP00000141554	ENSMUSG00000061518	Cox5b	0	0.899136	0.00464353	0.0962201
ENSMUSP00000141856	ENSMUSG00000032590	Apeh	0	0.773358	0	0.226642
ENSMUSP00000142105	ENSMUSG00000028199	Cryz	0	0.973131	0	0.0268693
ENSMUSP00000142732	ENSMUSG00000050017	Pitpnb	0	0.948418	0.000927718	0.0506547
ENSMUSP00000142803	ENSMUSG00000006360	Crip1	0	0.894953	0.00147612	0.103571
ENSMUSP00000143910	ENSMUSG00000040731	Eif4h	0	0.869081	0	0.130919
ENSMUSP00000145147	ENSMUSG00000028760	Eif4g3	0	0.974176	0	0.0258239
ENSMUSP00000145350	ENSMUSG00000057841	Rpl32	0	0.922135	0	0.077865
ENSMUSP00000145413	ENSMUSG00000029632	Ndufa4	0	0.936337	0	0.0636626
ENSMUSP00000146023	ENSMUSG00000032637	Atxn2l	0	0.969675	0	0.0303247
ENSMUSP00000147383	ENSMUSG00000030824	Nucb1	0	0.895748	0.00948334	0.0947685
ENSMUSP00000147514	ENSMUSG00000056201	Cfl1	0	0.814149	0	0.185851
ENSMUSP00000147813	ENSMUSG00000089989	Gm45713	0	0.8724	0.00438672	0.123213
ENSMUSP00000147887	ENSMUSG00000031592	Pcm1	0	0.979456	0.000465161	0.0200785
ENSMUSP00000148227	ENSMUSG00000019539	Rcn3	0	0.951354	0	0.0486458
ENSMUSP00000148843	ENSMUSG00000029528	Pxn	0	0.96408	0	0.0359197
ENSMUSP00000151482	ENSMUSG00000021000	Mia2	0	0.988372	0	0.0116277
ENSMUSP00000151586	ENSMUSG00000061983	Rps12	0	0.964061	0.00031969	0.0356197
ENSMUSP00000151629	ENSMUSG00000020250	Txnrd1	0	0.798122	0	0.201878
ENSMUSP00000151842	ENSMUSG00000019907	Ppp1r12a	0	0.978711	0	0.0212892
ENSMUSP00000152174	ENSMUSG00000021585	Cast	0	0.902826	0.00114624	0.0960274
ENSMUSP00000152664	ENSMUSG00000004789	Dlst	0	0.912464	9.3662e-05	0.0874428
ENSMUSP00000153008	ENSMUSG00000024603	Dctn4	0	0.962251	0.0011211	0.0366281
ENSMUSP00000153410	ENSMUSG00000053279	Aldh1a1	0	0.802361	1.20339e-10	0.197639
ENSMUSP00000154320	ENSMUSG00000022378	Cyrib	0	0.971698	0	0.0283019
ENSMUSP00000154725	ENSMUSG00000040472	Rabggta	0	0.946318	0.000935579	0.0527464
ENSMUSP00000155553	ENSMUSG00000022546	Gpt	0	0.95735	0	0.0426504
ENSMUSP00000155809	ENSMUSG00000033065	Pfkm	0	0.961364	0	0.0386357
ENSMUSP00000156021	ENSMUSG00000018830	Myh11	0	0.70987	0.00195002	0.28818
ENSMUSP00000156121	ENSMUSG00000038965	Ube2l3	0	0.882604	0.00285348	0.114543
ENSMUSP00000156588	ENSMUSG00000002372	Ranbp3	0	0.989075	0	0.010925
ENSMUSP00000157291	ENSMUSG00000024132	Eci1	0	0.853176	0.00647262	0.140352
ENSMUSP00000157556	ENSMUSG00000062328	Rpl17	0	0.875302	0	0.124698
ENSMUSP00000157661	ENSMUSG00000040550	Otud6b	0	0.887058	0	0.112942
ENSMUSP00000157769	ENSMUSG00000073422	H2-Ke6	0	0.987797	0	0.0122026
ENSMUSP00000157791	ENSMUSG00000024588	Fech	0	0.923723	4.43664e-08	0.0762765
ENSMUSP00000158029	ENSMUSG00000059734	Ndufs8	0	0.95285	0	0.0471499
ENSMUSP00000158537	ENSMUSG00000037236	Matr3	0	0.956552	0	0.0434481
ENSMUSP00000159019	ENSMUSG00000025240	Sacm1l	0	0.942227	0	0.0577725
ENSMUSP00000159304	ENSMUSG00000020571	Pdia6	0	0.974923	0	0.0250772
ENSMUSP00000159311	ENSMUSG00000014195	Dnajc7	0	0.980208	0.000823135	0.0189685
ENSMUSP00000159347	ENSMUSG00000002546	Golga2	0	0.9936	0	0.00640003
ENSMUSP00000159378	ENSMUSG00000030246	Ldhb	0	0.925975	0.0019019	0.0721232
ENSMUSP00000159385	ENSMUSG00000029447	Cct6a	0	0.922172	0.000613838	0.0772146
