# Supplementary material for: Global and tissue-specific aging effects on murine proteomes
Source: Cell Rep. Author manuscript; Available in PMC 2023 Oct 20. (PMC10588767; doi:10.1016/j.celrep.2023.112715)
Supplement: 2 [file NIHMS1920481-supplement-2.zip › supp_tables/table_s3.xlsx]

## Sheet: Kidney effects
protein.id	symbol	sex_pval	sex_qval	sex_effect	sex_effect_se	age_pval	age_qval	age_effect	age_effect_se	sex_by_age_pval	sex_by_age_qval
ENSMUSP00000000001	Gnai3	0.220037	0.352536	0.0728387	0.0570665	0.945531	0.980643	-0.00388038	0.0559135	0.604489	0.804167
ENSMUSP00000000049	Apoh	0.155751	0.271056	-0.137255	0.092136	4.61342e-06	0.0011646	0.609903	0.0902745	0.507895	0.744691
ENSMUSP00000000090	Cox5a	0.0160365	0.0476209	0.30425	0.113025	0.0878046	0.349808	-0.20135	0.110742	0.614944	0.809552
ENSMUSP00000000137	Actr2	0.00140938	0.00648467	0.102813	0.0266909	0.284107	0.613277	-0.0289843	0.0261516	0.267272	0.575448
ENSMUSP00000000175	Sdhd	0.684322	0.779513	0.0448494	0.108314	0.567003	0.827827	-0.0620356	0.106126	0.0892574	0.433293
ENSMUSP00000000260	Gmpr	0.0512738	0.116402	-0.109572	0.0520098	0.228594	0.55413	-0.0637963	0.050959	0.262919	0.571715
ENSMUSP00000000287	Scpep1	0.181684	0.305089	-0.105904	0.0758436	0.00286446	0.0485627	0.261286	0.0743112	0.139227	0.477307
ENSMUSP00000000304	Hddc2	0.00144681	0.00662346	0.222528	0.0579565	0.13395	0.429887	0.089652	0.0567855	0.0709563	0.409234
ENSMUSP00000000317	Ckmt1	1.45939e-05	0.000142815	0.240897	0.0393192	0.135824	0.433424	-0.0605095	0.0385248	0.884838	0.944227
ENSMUSP00000000348	Rtca	0.662706	0.76178	0.0260394	0.0585947	0.891054	0.960608	-0.00798977	0.0574108	0.494316	0.736742
ENSMUSP00000000349	Dbt	0.649956	0.752016	0.0155544	0.0336318	0.0124499	0.118469	-0.0927608	0.0329523	0.932825	0.967387
ENSMUSP00000000365	Mcts1	0.0418221	0.099354	-0.107328	0.0485108	0.136284	0.433875	-0.0745606	0.0475307	0.628721	0.819526
ENSMUSP00000000369	Rem1	0.703375	0.793871	0.0302309	0.0779828	0.528619	0.805329	0.0492161	0.0764072	0.119654	0.457678
ENSMUSP00000000384	Trappc10	0.382145	0.5214	0.0542559	0.0603723	0.135974	0.433424	-0.0928705	0.0591526	0.274599	0.581162
ENSMUSP00000000388	Ccm2	0.928378	0.956017	0.00336575	0.0368598	0.0433131	0.244055	0.0792514	0.0361151	0.724906	0.867666
ENSMUSP00000000449	Mkrn2	0.991388	0.995241	0.000704333	0.0642445	0.0228011	0.169669	0.158541	0.0629465	0.71361	0.863975
ENSMUSP00000000466	Plin2	0.285413	0.425117	-0.170065	0.153876	0.202448	0.527775	0.200389	0.150767	0.649757	0.831631
ENSMUSP00000000505	Mcm7	0.734039	0.816882	-0.0412363	0.119269	0.556417	0.822069	0.0702038	0.116859	0.0464549	0.371558
ENSMUSP00000000514	Serpinb8	8.53285e-10	3.972e-08	0.533809	0.041876	0.0259026	0.181353	0.100736	0.04103	0.343185	0.631045
ENSMUSP00000000608	Gm2a	0.0915471	0.181305	-0.18843	0.104968	0.172865	0.489958	0.146741	0.102848	0.000909316	0.151562
ENSMUSP00000000619	Clcn4	0.107706	0.206042	0.0817725	0.0479865	0.157232	0.466382	-0.0697748	0.0470169	0.402932	0.675903
ENSMUSP00000000687	Haao	6.35839e-06	7.02004e-05	-0.35785	0.0544031	0.846703	0.945158	-0.0104736	0.0533039	0.552685	0.77349
ENSMUSP00000000727	Rab5b	0.0302883	0.077783	0.0971452	0.0408735	0.323529	0.6536	0.0407943	0.0400477	0.764698	0.88751
ENSMUSP00000000756	Rpl13	0.906382	0.941016	-0.0276787	0.231659	0.116816	0.402943	0.376302	0.226978	0.483176	0.728105
ENSMUSP00000000759	Chmp1a	0.945905	0.966101	0.00587459	0.0852339	0.927342	0.973699	-0.00773632	0.0835118	0.597031	0.799601
ENSMUSP00000000769	Serpinf1	0.00121636	0.00573943	-0.187706	0.047861	0.0211166	0.160634	0.119892	0.0468941	0.196526	0.522756
ENSMUSP00000000804	Ddx3x	0.468018	0.600957	-0.0305669	0.0411179	0.478167	0.771804	0.0292592	0.0402872	0.384876	0.660683
ENSMUSP00000000828	Txnrd3	6.44305e-09	2.12046e-07	0.529544	0.0477758	0.00368315	0.0550023	-0.159017	0.0468105	0.865545	0.933668
ENSMUSP00000000925	Smarcb1	0.101471	0.196465	0.0760267	0.0437515	0.387158	0.711396	0.0381106	0.0428676	0.225684	0.539037
ENSMUSP00000000939	Hip1r	2.70896e-06	3.44759e-05	0.319604	0.0452854	0.51907	0.799175	-0.0292542	0.0443705	0.121214	0.45783
ENSMUSP00000000985	Oxa1l	0.268268	0.40446	-0.0857703	0.0747817	0.578044	0.832893	0.0416041	0.0732708	0.0415461	0.365242
ENSMUSP00000001042	Ilf2	0.694169	0.786745	-0.0185742	0.0463911	0.714946	0.896048	-0.0168981	0.0454538	0.256486	0.566836
ENSMUSP00000001046	S100a4	0.583278	0.699481	0.0468526	0.083675	0.000219571	0.0108457	0.389032	0.0819844	0.751268	0.881699
ENSMUSP00000001055	Icam2	0.00611552	0.0216135	0.0956136	0.0302942	0.356503	0.685949	-0.0281823	0.0296821	0.127099	0.462154
ENSMUSP00000001079	Sec24b	0.000743257	0.00381371	0.207342	0.0498845	0.677033	0.881484	-0.0207359	0.0488766	0.162178	0.494804
ENSMUSP00000001122	Slc13a2	2.44689e-08	6.2901e-07	0.57649	0.0571724	0.0849664	0.345247	-0.102864	0.0560173	0.204848	0.527985
ENSMUSP00000001127	Poldip2	0.000553925	0.00299073	-0.173768	0.0404377	0.172685	0.489934	-0.0565554	0.0396207	0.803853	0.90615
ENSMUSP00000001147	Col6a1	0.712672	0.801213	0.0368915	0.0984086	0.212844	0.540229	0.125109	0.0964203	0.248644	0.558341
ENSMUSP00000001155	Araf	0.403319	0.540724	0.0580444	0.067615	0.78412	0.920424	0.0184569	0.0662489	0.071979	0.41005
ENSMUSP00000001156	Cfp	0.207068	0.337089	0.136769	0.104012	0.0258649	0.181353	0.250283	0.10191	0.605552	0.804167
ENSMUSP00000001166	Cnnm3	0.00168465	0.00755605	0.260095	0.069038	0.346858	0.677798	0.0655613	0.0676432	0.785041	0.896824
ENSMUSP00000001179	Pcnt	0.0089107	0.029382	0.125886	0.0422973	0.612007	0.851752	0.0214394	0.0414428	0.756177	0.884566
ENSMUSP00000001181	Col6a2	0.620034	0.729278	0.0525735	0.103983	0.487429	0.776137	0.0724201	0.101882	0.308736	0.603343
ENSMUSP00000001183	Ftcd	1.24485e-10	8.35345e-09	-1.72865	0.119064	0.160466	0.470561	0.1717	0.116658	0.227492	0.539942
ENSMUSP00000001187	Anxa4	1.78541e-06	2.38378e-05	0.362554	0.0496743	0.00719768	0.0836559	-0.149829	0.0486707	0.619936	0.813823
ENSMUSP00000001202	Ocrl	0.0219827	0.0608544	0.322297	0.12705	0.648992	0.867735	0.0577434	0.124483	0.604591	0.804167
ENSMUSP00000001242	Gatd3a	0.57054	0.688941	0.0274985	0.0474792	0.313201	0.646547	0.0484428	0.0465199	0.0525515	0.38953
ENSMUSP00000001279	Lsr	0.205364	0.334842	-0.0519742	0.0393702	0.000344513	0.0143556	-0.17459	0.0385748	0.17153	0.500025
ENSMUSP00000001304	Ckb	0.212656	0.343466	0.0534505	0.0411761	5.60061e-05	0.00497453	0.218913	0.0403442	0.496912	0.736742
ENSMUSP00000001326	Sp1	0.182011	0.30548	-0.186259	0.133496	0.648012	0.867429	-0.0608563	0.130799	0.459548	0.711523
ENSMUSP00000001384	Cnn1	0.944518	0.965445	0.00824647	0.116652	0.571963	0.830532	0.0659492	0.114295	0.0614307	0.40332
ENSMUSP00000001412	Vps50	0.238786	0.372739	0.076958	0.0628903	0.817004	0.932095	-0.0144957	0.0616197	0.0681751	0.406177
ENSMUSP00000001416	Hars	0.491435	0.620994	-0.0236169	0.0335375	0.840928	0.943584	0.00670332	0.0328599	0.180941	0.511036
ENSMUSP00000001419	Zmat2	0.381728	0.521196	-0.0454723	0.0505532	0.678932	0.881571	0.0208823	0.0495319	0.564651	0.781112
ENSMUSP00000001452	Cct3	0.921913	0.951342	0.00366626	0.0368161	0.0274491	0.187213	-0.0875178	0.0360723	0.286885	0.589115
ENSMUSP00000001460	Snd1	0.00454788	0.0169076	-0.149453	0.0453298	0.454547	0.759096	-0.0340428	0.0444139	0.140419	0.477307
ENSMUSP00000001479	Kpnb1	0.00626163	0.0220244	0.153379	0.0487706	0.273442	0.600712	-0.0541952	0.0477852	0.129972	0.466588
ENSMUSP00000001480	Npepps	0.048529	0.111643	0.133003	0.0622827	0.601504	0.846167	-0.0325129	0.0610243	0.208849	0.529271
ENSMUSP00000001485	Mrpl10	0.00636057	0.0222814	-0.156311	0.0498213	0.0171768	0.142004	-0.129763	0.0488147	0.220688	0.536138
ENSMUSP00000001497	Cideb	0.00429993	0.0162173	-0.337114	0.10143	0.736589	0.90369	-0.0340168	0.0993807	0.174104	0.501142
ENSMUSP00000001507	Cyp51	0.000496488	0.00276141	1.02443	0.235515	0.507489	0.791215	-0.156442	0.230757	0.0169655	0.30297
ENSMUSP00000001513	Tubb6	0.000416448	0.00239887	0.181338	0.0408937	0.818657	0.93254	0.00933881	0.0400675	0.332524	0.622744
ENSMUSP00000001520	Afg3l1	0.321831	0.462045	-0.091427	0.0894294	0.808963	0.929909	-0.0215375	0.0876225	0.474408	0.721173
ENSMUSP00000001547	Col1a1	0.0119475	0.0373912	-0.320302	0.112984	0.697182	0.888775	0.0438612	0.110701	0.812738	0.909162
ENSMUSP00000001548	Itga3	5.50914e-05	0.000442702	0.167249	0.0307753	0.12917	0.423322	-0.0482438	0.0301535	0.037355	0.358882
ENSMUSP00000001566	Tubb5	1.37224e-05	0.00013547	0.24534	0.0398304	0.0757164	0.326022	0.0741187	0.0390256	0.0213907	0.326305
ENSMUSP00000001569	Flot1	0.187373	0.31251	-0.056884	0.0413001	0.234044	0.559864	0.0500439	0.0404656	0.987298	0.9949
ENSMUSP00000001620	Fxr1	0.214482	0.345673	-0.0355272	0.0274836	0.0398846	0.233127	0.0602344	0.0269283	0.44022	0.699246
ENSMUSP00000001713	Gstt1	0.100406	0.194963	-0.103201	0.059188	0.747123	0.908753	0.0190247	0.0579921	0.805166	0.90615
ENSMUSP00000001715	Gstt3	0.0900414	0.178871	0.121766	0.0674864	0.369571	0.69667	-0.0610507	0.0661229	0.855213	0.928476
ENSMUSP00000001716	Ddt	0.000185253	0.00122561	-0.366742	0.0759537	0.358528	0.687134	-0.0703537	0.0744191	0.00905873	0.2442
ENSMUSP00000001724	Ddx18	0.183128	0.306817	-0.211866	0.15226	0.120941	0.410557	0.244359	0.149184	0.664491	0.838072
ENSMUSP00000001757	Eef1e1	0.289461	0.42954	0.0364815	0.0332974	0.0027389	0.0473308	-0.115404	0.0326247	0.924188	0.964388
ENSMUSP00000001792	Il16	0.134547	0.242909	0.167985	0.106577	0.0105696	0.107118	0.302212	0.104423	0.967468	0.986473
ENSMUSP00000001802	Naglu	0.025288	0.0676309	0.154459	0.0626056	0.0495267	0.263568	0.130341	0.0613407	0.476145	0.722326
ENSMUSP00000001809	Pabpc1	0.0310311	0.0792573	-0.186183	0.0787404	0.750291	0.91089	0.0249802	0.0771495	0.63411	0.821782
ENSMUSP00000001824	Folh1	0.0435847	0.102785	-0.188372	0.085968	0.00246948	0.0444593	0.302081	0.0842311	0.0159086	0.299971
ENSMUSP00000001825	Chordc1	0.401016	0.538334	-0.0847195	0.0981956	0.406367	0.723783	0.0820474	0.0962117	0.223012	0.539037
ENSMUSP00000001826	Naalad2	0.0545831	0.12181	0.0966443	0.0465989	0.013847	0.126409	0.12617	0.0456574	0.80727	0.907127
ENSMUSP00000001834	Rtcb	0.00188811	0.00828171	-0.124828	0.0336154	0.579376	0.834096	-0.0186355	0.0329363	0.171614	0.500025
ENSMUSP00000001845	Capns1	6.91173e-05	0.000531442	0.293358	0.0551478	0.849189	0.946379	0.0104424	0.0540336	0.901001	0.954185
ENSMUSP00000001920	Aif1l	0.00326778	0.0129782	0.249429	0.0722203	0.167202	0.480765	0.102392	0.0707612	0.373461	0.652973
ENSMUSP00000001950	Tollip	0.00117716	0.00559044	0.225295	0.0572184	0.669586	0.878551	0.0243703	0.0560624	0.0180394	0.311737
ENSMUSP00000001963	Ace	2.68532e-13	5.78127e-11	1.80613	0.0831818	0.00347853	0.0528635	-0.279069	0.0815011	0.00507449	0.222861
ENSMUSP00000001975	Nacc1	0.0215168	0.0597727	0.180266	0.0707653	0.564597	0.825916	0.0407845	0.0693355	0.448723	0.70537
ENSMUSP00000002011	Esam	0.204985	0.334647	0.082392	0.0623567	0.0741774	0.322777	0.116717	0.0610968	0.970215	0.986894
ENSMUSP00000002013	Spa17	0.000666876	0.00349113	-0.446465	0.106093	0.097241	0.367015	-0.18311	0.103949	0.0777449	0.418388
ENSMUSP00000002043	Ccdc47	0.750208	0.829094	-0.0382473	0.118083	0.815148	0.931779	0.0274986	0.115697	0.0725454	0.410561
ENSMUSP00000002048	Taco1	0.00968158	0.0314423	-0.0723657	0.0246448	0.000300337	0.0132636	-0.110896	0.0241469	0.60607	0.804409
ENSMUSP00000002063	Ap4e1	0.0275249	0.0725619	0.196435	0.0810109	0.145574	0.450029	-0.121434	0.0793741	0.295399	0.593901
ENSMUSP00000002064	Blvra	5.51377e-07	8.81397e-06	-0.221561	0.0276828	0.389994	0.713814	-0.0239665	0.0271235	0.744178	0.875892
ENSMUSP00000002084	Abcd1	0.26893	0.405239	0.171271	0.149543	0.253248	0.582716	0.173656	0.146522	0.245468	0.555121
ENSMUSP00000002091	Bcap31	0.0489214	0.112359	-0.294049	0.137968	0.451311	0.756136	-0.104373	0.135181	0.151894	0.482976
ENSMUSP00000002121	Supt6	0.413617	0.549693	0.0357791	0.0426251	0.634682	0.863455	-0.0202294	0.0417639	0.439225	0.699058
ENSMUSP00000002133	Sdf2	1.44749e-07	2.78036e-06	-0.315915	0.0356717	0.626047	0.858489	-0.0173656	0.034951	0.322622	0.615642
ENSMUSP00000002198	Sf3a1	0.549076	0.672293	-0.0238712	0.0389993	0.598344	0.843885	0.0205372	0.0382113	0.42425	0.687179
ENSMUSP00000002274	Napsa	1.4462e-12	2.13501e-10	1.38326	0.0710425	0.725259	0.897869	-0.024897	0.0696072	0.0584724	0.398059
ENSMUSP00000002275	Vrk3	0.22426	0.357198	-0.114491	0.0905632	0.624726	0.858186	-0.044258	0.0887334	0.281941	0.585124
ENSMUSP00000002280	Smg9	0.641286	0.74545	-0.022579	0.0475462	0.846706	0.945158	-0.00915325	0.0465855	0.930577	0.966757
ENSMUSP00000002289	Uchl3	0.0430712	0.101811	0.077438	0.0352423	0.832626	0.939496	0.00741762	0.0345303	0.229354	0.542895
ENSMUSP00000002292	Rmnd5a	0.253102	0.388065	0.0558649	0.0471207	0.132511	0.427662	-0.0731811	0.0461687	0.556999	0.776306
ENSMUSP00000002397	Gmpr2	0.0905128	0.17959	0.0743397	0.0412676	0.112965	0.397068	0.0678079	0.0404338	0.114541	0.454927
ENSMUSP00000002400	Mdp1	0.00195807	0.00854504	-0.22251	0.0601998	0.782335	0.919755	-0.0165726	0.0589835	0.408195	0.677936
ENSMUSP00000002403	Dhrs1	0.000163123	0.00110178	-0.401406	0.0820688	0.224103	0.551642	-0.101693	0.0804107	0.118002	0.455233
ENSMUSP00000002436	Snx9	0.241879	0.375562	0.0530694	0.0436676	0.95939	0.985913	-0.00221296	0.0427853	0.9051	0.956185
ENSMUSP00000002452	Ndufa11	0.181269	0.304689	0.0861792	0.0616558	0.989561	0.996465	0.000802827	0.0604101	0.608367	0.806008
ENSMUSP00000002473	Babam1	0.0918982	0.181861	0.0735337	0.0410118	0.238181	0.563976	-0.0492379	0.0401832	0.318929	0.611957
ENSMUSP00000002518	Tle5	0.670133	0.767245	-0.0459159	0.105814	0.517647	0.798413	-0.0685914	0.103676	0.771297	0.889177
ENSMUSP00000002551	Snrpd1	0.00479555	0.0176864	-0.281966	0.0861799	0.267224	0.595132	0.0970664	0.0844387	0.340876	0.629376
ENSMUSP00000002572	Slc9a3r2	0.632313	0.739511	0.0246761	0.0505873	0.880894	0.956453	0.00754628	0.0495652	0.00460042	0.222861
ENSMUSP00000002599	Puf60	0.286046	0.425814	-0.0315543	0.0285895	0.0845782	0.345246	0.0515084	0.0280119	0.0827177	0.422668
ENSMUSP00000002603	Scrib	1.14971e-05	0.00011671	0.162866	0.0260392	0.381617	0.707504	0.0229544	0.0255131	0.612642	0.807737
ENSMUSP00000002640	Scin	7.80668e-06	8.35137e-05	0.478292	0.0739826	0.886231	0.958035	0.0105379	0.0724878	0.421742	0.686233
ENSMUSP00000002655	Mien1	0.974737	0.983342	0.0024183	0.0751806	0.00132195	0.0309073	-0.285983	0.0736616	0.99872	0.999482
ENSMUSP00000002663	Pon1	0.00299993	0.0120855	0.452888	0.12961	0.0247289	0.1782	0.314725	0.126992	0.855521	0.928476
ENSMUSP00000002699	Akap8	0.00197393	0.00859916	-0.173904	0.0470982	0.0833851	0.343823	0.0852146	0.0461466	0.533366	0.760932
ENSMUSP00000002733	Gtf2f1	0.401141	0.538363	0.0408393	0.0473484	0.060692	0.29501	0.0936146	0.0463917	0.510762	0.746776
ENSMUSP00000002735	Clpp	0.000173118	0.00115868	-0.196803	0.0404794	0.255005	0.583531	-0.0468254	0.0396615	0.361816	0.646515
ENSMUSP00000002737	Alkbh7	0.728336	0.812986	0.0299448	0.0847119	0.934235	0.978144	0.00695759	0.0830003	0.600945	0.803177
ENSMUSP00000002765	Prkd1	0.215795	0.347357	0.137815	0.106934	0.979761	0.993216	-0.00269986	0.104773	0.194603	0.520536
ENSMUSP00000002790	Cse1l	0.0452391	0.105769	0.177699	0.0818163	0.615184	0.854477	-0.0410976	0.0801633	0.121795	0.457852
ENSMUSP00000002808	Prkra	0.00152052	0.00689168	0.18284	0.0479139	0.087102	0.349082	-0.0855648	0.0469459	0.685599	0.848704
ENSMUSP00000002809	Fkbp7	0.724349	0.810461	0.0277661	0.0773605	0.450502	0.755516	0.0586297	0.0757975	0.184301	0.51389
ENSMUSP00000002818	Ykt6	0.102167	0.197272	0.122436	0.0706154	0.790964	0.92224	-0.0186487	0.0691887	0.130052	0.466588
ENSMUSP00000002837	Tmed5	0.972337	0.982443	-0.00376763	0.106964	0.924257	0.972598	0.0101222	0.104803	0.158572	0.490331
ENSMUSP00000002845	Mea1	0.0621828	0.135569	0.115825	0.0577676	0.533455	0.807607	0.0360259	0.0566005	0.273692	0.581004
ENSMUSP00000002846	Gnmt	0.0428358	0.101436	-0.295927	0.134504	0.219419	0.548228	-0.168447	0.131787	0.738361	0.872025
ENSMUSP00000002889	Flii	0.00478198	0.0176489	0.202752	0.0619436	0.209558	0.536564	0.0793479	0.0606921	0.0959156	0.436648
ENSMUSP00000002923	Adprh	0.00115278	0.00548978	0.15385	0.0389749	0.0161121	0.136254	0.102708	0.0381875	0.163888	0.496973
ENSMUSP00000003029	Timm44	0.119033	0.221958	-0.0834809	0.0506835	0.0528697	0.272497	-0.103824	0.0496595	0.21867	0.536138
ENSMUSP00000003038	Ap2a2	0.992379	0.995588	-0.000472833	0.0487384	0.0957919	0.364475	-0.08452	0.0477537	0.365384	0.648145
ENSMUSP00000003061	Bcam	3.27183e-06	4.00605e-05	0.273334	0.0393295	0.302784	0.633452	-0.0410309	0.0385349	0.315811	0.608198
ENSMUSP00000003079	Prkar2b	0.000270101	0.00169165	0.285946	0.0615714	0.00372566	0.055159	-0.204606	0.0603274	0.177549	0.506289
ENSMUSP00000003117	Ap1m1	0.592551	0.706845	-0.0456722	0.0836379	0.954706	0.984764	-0.00472802	0.0819481	0.381811	0.658923
ENSMUSP00000003156	Atp5d	0.0319458	0.0808343	0.141932	0.0604007	0.748861	0.910011	0.0192759	0.0591804	0.059717	0.400538
ENSMUSP00000003183	Ppp5c	0.204543	0.334059	0.0640108	0.0483955	0.215515	0.543204	0.0611505	0.0474177	0.884292	0.944227
ENSMUSP00000003268	Sh3gl1	0.00292562	0.0118284	0.1587	0.045264	0.102399	0.378197	0.0768388	0.0443495	0.158471	0.490311
ENSMUSP00000003310	Ranbp2	0.0177237	0.0513909	0.0868001	0.0328427	0.860883	0.949655	0.00573097	0.0321791	0.439682	0.699243
ENSMUSP00000003319	Abcf3	0.116726	0.21876	-0.0627539	0.0378419	0.973409	0.990905	-0.00125539	0.0370774	0.70313	0.857463
ENSMUSP00000003320	Eif2b5	0.146505	0.259484	-0.0702799	0.0460515	0.269534	0.597975	-0.0516092	0.0451211	0.185017	0.51389
ENSMUSP00000003386	Mrpl4	0.000136778	0.000948636	-0.255422	0.0513091	0.852252	0.947823	-0.00951566	0.0502724	0.600077	0.802432
ENSMUSP00000003450	Ddx23	0.332945	0.473919	-0.0419602	0.0420272	0.354469	0.684177	0.0392677	0.0411781	0.155286	0.487809
ENSMUSP00000003513	Nosip	0.0465388	0.107978	-0.0920888	0.0426883	0.269173	0.597627	0.0478776	0.0418258	0.00702974	0.23007
ENSMUSP00000003521	Rps11	0.404613	0.541756	-0.0848613	0.0991323	0.961487	0.986828	-0.00476408	0.0971294	0.323907	0.616674
ENSMUSP00000003527	Supt5	0.0401595	0.0961557	0.0681317	0.030507	0.130712	0.424584	0.047617	0.0298906	0.888162	0.945905
ENSMUSP00000003529	Paf1	0.0383407	0.0930514	0.0810299	0.0359006	0.177473	0.495969	0.0496225	0.0351752	0.0703877	0.409234
ENSMUSP00000003550	Ncstn	0.399795	0.536975	0.0298803	0.0345416	0.521794	0.801403	0.0221666	0.0338438	0.582129	0.78988
ENSMUSP00000003569	Inmt	1.35067e-13	3.6731e-11	-2.36552	0.104227	0.00885379	0.0954855	-0.304248	0.102121	0.192719	0.519445
ENSMUSP00000003572	Gars	0.143744	0.25576	0.105192	0.068424	0.0812546	0.339015	-0.124749	0.0670415	0.121549	0.457852
ENSMUSP00000003575	Tpm4	0.0525333	0.118377	0.113693	0.0542932	0.00907281	0.0964695	0.157863	0.0531963	0.18264	0.51179
ENSMUSP00000003620	Prodh	0.569852	0.688392	-0.0539918	0.093055	0.643697	0.865991	0.0429827	0.091175	0.838716	0.92116
ENSMUSP00000003622	Slc25a1	0.194135	0.320889	-0.102244	0.0754382	0.289518	0.618668	-0.0809722	0.073914	0.449376	0.705802
ENSMUSP00000003642	Klc4	5.61308e-06	6.30495e-05	-0.188598	0.0283743	0.0546482	0.277375	0.0576409	0.027801	0.0231109	0.330482
ENSMUSP00000003655	As3mt	0.0526257	0.118534	-0.0684908	0.0327216	0.0189228	0.150879	0.0837021	0.0320605	0.032324	0.342953
ENSMUSP00000003669	Homer3	0.0871051	0.174514	0.156346	0.0857815	0.638865	0.86449	0.0402054	0.0840484	0.521188	0.755181
ENSMUSP00000003705	Aven	0.0511563	0.116187	-0.119655	0.0567634	0.0539427	0.274603	-0.115692	0.0556166	0.890832	0.947494
ENSMUSP00000003714	Cp	0.485473	0.616324	0.0668254	0.0935842	0.00108511	0.0273501	0.364586	0.0916934	0.936563	0.968619
ENSMUSP00000003720	Crot	1.10289e-06	1.60978e-05	-0.806416	0.106346	1.14985e-06	0.000540115	-0.787532	0.104198	0.00703522	0.23007
ENSMUSP00000003726	Brd4	0.116092	0.217809	-0.0922248	0.0555092	0.151564	0.46001	0.0819057	0.0543876	0.212061	0.53142
ENSMUSP00000003860	Coq8b	0.491076	0.620796	0.060651	0.0860558	0.620093	0.856681	0.0426232	0.0843171	0.0671528	0.406177
ENSMUSP00000003906	Farsa	5.60147e-05	0.000449422	-0.301485	0.0555623	0.851036	0.946804	-0.0103904	0.0544397	0.34847	0.63547
ENSMUSP00000003907	Gcdh	0.00061741	0.00327867	-0.229627	0.0540916	0.14182	0.443105	-0.0818993	0.0529987	0.143985	0.47865
ENSMUSP00000003912	Calr	0.733539	0.816852	-0.022969	0.0663033	0.00189936	0.0383359	-0.241054	0.0649637	0.399486	0.672797
ENSMUSP00000003947	Nqo1	9.69724e-09	2.91889e-07	-0.633671	0.0588386	0.0760505	0.326916	0.109353	0.0576499	0.487346	0.731585
ENSMUSP00000003964	Gys1	7.39658e-06	7.96687e-05	0.460355	0.0708838	0.594551	0.84258	-0.0377187	0.0694516	0.540722	0.764618
ENSMUSP00000004054	Kpna1	0.065501	0.140667	0.0915226	0.0462868	0.922284	0.972598	0.00449472	0.0453517	0.0119135	0.272377
ENSMUSP00000004057	Fam162a	0.00448787	0.0167671	0.273763	0.0828754	0.575644	0.830706	-0.0464012	0.081201	0.457605	0.70983
ENSMUSP00000004072	Rpl8	0.631978	0.739454	-0.102091	0.209084	0.134336	0.43048	0.323085	0.20486	0.874697	0.94087
ENSMUSP00000004094	Ssbp2	0.291668	0.431695	0.139737	0.128147	0.91532	0.968896	0.0135632	0.125558	0.0588023	0.398087
ENSMUSP00000004134	Gstm5	0.0572278	0.126528	0.140728	0.0686804	0.15568	0.466049	0.100264	0.0672928	0.249232	0.559079
ENSMUSP00000004137	Gstm7	0.224674	0.357526	0.117869	0.0933224	0.471571	0.767574	-0.0674232	0.0914369	0.291835	0.590643
ENSMUSP00000004140	Gstm1	0.613529	0.723768	0.0500935	0.0972509	0.363745	0.691431	-0.0890813	0.0952861	0.447026	0.703345
ENSMUSP00000004143	Stat5b	0.0177549	0.0514235	0.112365	0.0425297	0.706855	0.893652	0.0159544	0.0416704	0.148902	0.480559
ENSMUSP00000004172	Hmox2	0.0142273	0.043319	-0.147581	0.0536611	0.404866	0.722129	0.0449833	0.052577	0.444141	0.701412
ENSMUSP00000004206	Eif3g	0.00150671	0.00684108	-0.196706	0.0514892	0.958577	0.985469	-0.00266163	0.0504489	0.25539	0.565382
ENSMUSP00000004208	Angptl2	0.592617	0.706845	0.0319693	0.058555	1.10464e-07	0.000114153	0.518388	0.0573719	0.243208	0.55457
ENSMUSP00000004232	Adh1	2.76097e-14	1.21676e-11	-1.63576	0.0650938	0.000468623	0.0170519	-0.279192	0.0637787	0.0240923	0.330482
ENSMUSP00000004327	G6pdx	0.0850904	0.171676	0.050889	0.027725	0.779994	0.91878	0.00771696	0.0271649	0.725872	0.867854
ENSMUSP00000004330	Ikbkg	0.0349669	0.0866542	0.111835	0.0485387	0.203454	0.528783	0.0630627	0.047558	0.0779366	0.418605
ENSMUSP00000004343	Wars2	0.00317034	0.0126398	0.23559	0.0679314	0.13909	0.438486	-0.103615	0.0665589	0.564872	0.781112
ENSMUSP00000004375	Phb2	0.407812	0.543925	0.0422778	0.0497328	0.0129842	0.12198	-0.136177	0.048728	0.619313	0.813625
ENSMUSP00000004377	Ptpn6	0.828376	0.886173	-0.0164366	0.0745887	0.0117256	0.113828	0.207844	0.0730817	0.288599	0.589339
ENSMUSP00000004389	Grcc10	0.00460874	0.0171073	0.403822	0.122716	0.540801	0.812122	0.0751446	0.120237	0.0850543	0.424614
ENSMUSP00000004396	Atp6v1f	0.55995	0.680608	0.044417	0.0746092	0.924996	0.972598	0.00699132	0.0731018	0.0075907	0.230994
ENSMUSP00000004508	Tmed4	0.00083402	0.00415963	0.219698	0.053566	0.00763603	0.0865249	-0.160084	0.0524837	0.521146	0.755181
ENSMUSP00000004565	Ralb	0.450126	0.584814	0.0388394	0.0501699	0.165054	0.477777	-0.0715141	0.0491563	0.604525	0.804167
ENSMUSP00000004646	Coro1c	0.00602875	0.0213653	-0.175128	0.055368	0.314433	0.648313	-0.0563434	0.0542493	0.354436	0.641195
ENSMUSP00000004673	Ndrg2	0.0282601	0.0737103	-0.141348	0.0586125	0.550213	0.817266	-0.0350503	0.0574282	0.217302	0.53602
ENSMUSP00000004715	Mospd2	0.673448	0.769847	0.0258786	0.0602846	0.807064	0.929909	0.014666	0.0590666	0.141154	0.477307
ENSMUSP00000004729	Etfb	0.014575	0.0441435	-0.16282	0.0594562	0.346645	0.677763	0.0564877	0.0582549	0.405769	0.676761
ENSMUSP00000004745	Stxbp2	0.600786	0.713132	-0.0303165	0.0567887	0.830726	0.938763	-0.0120905	0.0556414	0.995712	0.998417
ENSMUSP00000004774	Aqp1	2.94034e-05	0.000257941	0.403311	0.0700488	0.0313517	0.202493	-0.161929	0.0686335	0.298133	0.596151
ENSMUSP00000004784	Cnn2	0.465445	0.598546	0.0455487	0.0609122	0.00785037	0.0876087	0.181248	0.0596816	0.475138	0.721535
ENSMUSP00000004868	Mtfp1	0.0770344	0.159278	0.175603	0.0929185	0.127439	0.420711	-0.146372	0.0910412	0.235792	0.549417
ENSMUSP00000004965	Chmp2b	0.170122	0.289628	-0.102018	0.0710175	0.40276	0.721592	0.0598062	0.0695827	0.569319	0.7834
ENSMUSP00000005003	Lbr	0.124742	0.229774	-0.262784	0.162199	0.99286	0.997493	-0.00144458	0.158922	0.0786513	0.419826
ENSMUSP00000005015	Prcc	0.171008	0.290848	-0.102221	0.0713157	0.509742	0.792464	-0.0471171	0.0698748	0.0371964	0.358882
ENSMUSP00000005017	Hdgf	0.0282475	0.0737103	-0.146214	0.0606242	0.327036	0.656742	0.060056	0.0593994	0.0410459	0.365242
ENSMUSP00000005057	Thop1	0.0834423	0.169343	0.126112	0.0683078	0.295673	0.62638	0.0723565	0.0669277	0.575446	0.786829
ENSMUSP00000005066	Map2k1	0.00449753	0.0167789	0.209319	0.0633859	0.897965	0.964382	0.00809136	0.0621052	0.588351	0.79398
ENSMUSP00000005067	Sgta	0.495071	0.624062	0.0264034	0.037816	0.914856	0.968896	0.00402452	0.037052	0.12409	0.459266
ENSMUSP00000005077	Hspb1	0.0792802	0.162879	0.166144	0.0886472	0.070829	0.317728	-0.168094	0.0868562	0.396267	0.668631
ENSMUSP00000005185	Cstb	0.0530041	0.119127	0.106944	0.0511845	0.133046	0.428584	0.0793746	0.0501503	0.0288346	0.335635
ENSMUSP00000005234	Wdr1	3.5078e-06	4.21507e-05	0.171207	0.0247755	0.203402	0.528783	0.0321928	0.0242749	0.15274	0.484212
ENSMUSP00000005256	Ndrg1	2.86328e-05	0.000252467	-0.299087	0.0518224	0.511056	0.79298	-0.0341305	0.0507754	0.00182625	0.181466
ENSMUSP00000005394	Ufd1	0.991999	0.995467	-0.000566707	0.055637	0.0425652	0.241686	-0.120113	0.0545129	0.531862	0.760735
ENSMUSP00000005431	Letm1	0.529325	0.65353	-0.0255179	0.0396849	0.0612205	0.295908	-0.0782839	0.0388831	0.202659	0.52726
ENSMUSP00000005503	Msh6	0.261193	0.396819	0.127738	0.10967	0.812718	0.930956	-0.0258821	0.107454	0.141584	0.477307
ENSMUSP00000005507	Mlxipl	9.6356e-09	2.91889e-07	-0.554924	0.0515035	0.0281385	0.190054	-0.121805	0.0504629	0.279416	0.584242
ENSMUSP00000005532	Nid1	0.355202	0.494965	0.0659757	0.069294	9.52891e-05	0.0066535	0.350199	0.067894	0.0573902	0.396437
ENSMUSP00000005548	Hmox1	0.000644254	0.0033968	-0.653447	0.15467	0.0161099	0.136254	-0.407603	0.151545	0.719724	0.866251
ENSMUSP00000005583	Pafah1b3	0.000197175	0.00129949	0.240164	0.0500562	0.171712	0.488567	0.0701762	0.0490449	0.0844343	0.423452
ENSMUSP00000005606	Prkaca	0.0279128	0.0731737	0.141592	0.0585629	0.635442	0.863736	0.0277307	0.0573797	0.196673	0.522756
ENSMUSP00000005620	Dnajb1	0.262078	0.397697	-0.0598515	0.051485	0.978479	0.992501	-0.00138225	0.0504448	0.8105	0.908231
ENSMUSP00000005647	Ndufs3	0.0503493	0.114909	0.0752266	0.0355468	5.60956e-05	0.00497453	-0.188956	0.0348286	0.816571	0.910646
ENSMUSP00000005651	Por	0.0545988	0.12181	0.225748	0.108857	0.850404	0.946379	-0.0204441	0.106657	0.067119	0.406177
ENSMUSP00000005671	Igf1r	2.52699e-05	0.000226683	-0.401056	0.0687142	0.672297	0.878696	0.02901	0.0673259	0.315394	0.607622
ENSMUSP00000005685	Cyp2a5	1.89618e-05	0.000176851	-1.10422	0.184418	0.290099	0.618763	0.197699	0.180692	0.813973	0.909548
ENSMUSP00000005705	Trim28	0.0686247	0.145979	0.0556451	0.028502	0.00123868	0.029719	0.109282	0.0279261	0.0312763	0.342642
ENSMUSP00000005711	Chmp2a	0.325365	0.465695	-0.0794804	0.0783317	0.886964	0.958174	-0.0110849	0.0767491	0.535393	0.761667
ENSMUSP00000005714	Ube2m	0.137601	0.247558	0.0832059	0.053233	0.652032	0.869882	-0.0239682	0.0521575	0.423834	0.687097
ENSMUSP00000005749	Ctr9	0.92156	0.951342	-0.00609302	0.0609097	0.791701	0.92224	-0.0160273	0.0596791	0.843947	0.924373
ENSMUSP00000005798	Snx6	0.00799641	0.0268121	-0.098012	0.0323675	0.857628	0.948218	0.00578173	0.0317135	0.561064	0.778433
ENSMUSP00000005826	Cs	0.167951	0.286996	0.0849385	0.0588093	0.00382879	0.0557278	-0.194682	0.0576211	0.0494134	0.381073
ENSMUSP00000005830	Bcas2	0.141706	0.253105	-0.0443525	0.0286926	0.0260583	0.181705	0.0689383	0.0281129	0.012131	0.272425
ENSMUSP00000005841	Ctcf	0.692923	0.785652	0.0977613	0.24312	0.0625845	0.29942	0.476796	0.238208	0.52458	0.757046
ENSMUSP00000005923	Psmb4	0.0968268	0.189509	-0.0819972	0.0464858	0.130864	0.424733	-0.0725267	0.0455466	0.0131533	0.281519
ENSMUSP00000005964	Adh5	0.00679041	0.0234051	-0.158565	0.0510472	0.64107	0.86469	-0.0237673	0.0500158	0.121005	0.457711
ENSMUSP00000006027	Reep5	0.0804457	0.16488	-0.208125	0.111521	0.4165	0.731216	-0.0911408	0.109267	0.0101003	0.255824
ENSMUSP00000006094	Cyp2d26	2.40367e-08	6.20989e-07	1.65001	0.163428	0.525385	0.803392	0.103963	0.160126	0.651167	0.832367
ENSMUSP00000006105	Shpk	2.07422e-06	2.71328e-05	0.353978	0.0490859	0.204946	0.531071	-0.0635527	0.0480942	0.153089	0.484562
ENSMUSP00000006128	Rcn1	0.00360998	0.0140882	0.171895	0.0504602	0.00338999	0.0521796	0.169895	0.0494407	0.374501	0.653953
ENSMUSP00000006137	Trap1	0.0879385	0.175707	-0.116093	0.0638801	0.158847	0.468842	-0.0925016	0.0625895	0.0941876	0.433641
ENSMUSP00000006181	Napa	0.171868	0.29212	0.0829082	0.0579654	0.520769	0.800855	-0.0372913	0.0567943	0.83555	0.918963
ENSMUSP00000006235	Ctsb	0.611518	0.72156	-0.0450254	0.0869145	0.00105299	0.0269345	0.33982	0.0851585	0.0651388	0.406177
ENSMUSP00000006254	Tbcb	0.433337	0.56872	0.0382655	0.0476104	0.578479	0.833055	0.026457	0.0466485	0.0384581	0.361295
ENSMUSP00000006293	Crkl	0.134871	0.243323	-0.0625329	0.0397089	0.413838	0.729531	0.032642	0.0389066	0.0267121	0.330482
ENSMUSP00000006367	Htra1	1.34441e-06	1.88765e-05	-0.808995	0.108368	2.93822e-06	0.000948861	0.744424	0.106178	0.324113	0.616674
ENSMUSP00000006431	Atp6v1b1	0.000513402	0.0028463	0.231639	0.0534515	0.936644	0.978349	0.00422888	0.0523715	0.478943	0.724807
ENSMUSP00000006435	Atp6v1b2	0.0647426	0.139676	-0.0975423	0.0491765	0.373409	0.700847	0.0441221	0.0481829	0.0177259	0.308383
ENSMUSP00000006467	Arpc2	0.407029	0.543583	0.0502158	0.0589699	0.260267	0.588276	0.0674338	0.0577785	0.262727	0.571715
ENSMUSP00000006508	Ggt1	0.487499	0.617986	-0.0359567	0.0505931	0.00153967	0.0336564	-0.188869	0.0495709	0.441962	0.699723
ENSMUSP00000006544	Gcat	7.9301e-05	0.000599048	0.207146	0.0394551	0.0412183	0.237695	0.0858187	0.038658	0.331883	0.622221
ENSMUSP00000006611	Srm	0.742006	0.823883	0.0224629	0.0670611	0.543904	0.814472	0.0407464	0.0657062	0.336734	0.625865
ENSMUSP00000006625	Rbm14	0.62456	0.733099	-0.0248453	0.0497887	0.0189346	0.150879	0.127345	0.0487827	0.0234167	0.330482
ENSMUSP00000006638	Slc34a3	0.0746909	0.155553	-0.202218	0.106061	0.108828	0.391185	-0.176474	0.103918	0.538315	0.762943
ENSMUSP00000006667	Gvin1	0.7503	0.829094	0.031791	0.0981876	0.0127788	0.120489	0.269598	0.0962038	0.0610271	0.402203
ENSMUSP00000006669	Pdk1	4.28079e-06	4.99296e-05	0.3501	0.0515001	0.990486	0.996465	-0.000611158	0.0504596	0.996394	0.998907
ENSMUSP00000006692	Mvd	0.706827	0.796374	-0.0166565	0.0434999	0.000534037	0.0181537	-0.183898	0.042621	0.0372283	0.358882
ENSMUSP00000006697	Itih3	0.0029154	0.0117963	-0.34743	0.0990463	0.0159636	0.13581	0.26145	0.0970452	0.921815	0.963393
ENSMUSP00000006704	Itih1	0.86259	0.908015	0.0138706	0.0788614	0.375869	0.7029	0.0703833	0.0772681	0.75871	0.885333
ENSMUSP00000006749	Slc4a1	0.353462	0.493206	-0.117441	0.12289	0.0360825	0.22195	-0.275498	0.120407	0.914759	0.959452
ENSMUSP00000006764	Aprt	0.398468	0.53575	-0.031584	0.0364061	0.20851	0.535472	-0.0467482	0.0356706	0.328323	0.618288
ENSMUSP00000006825	Nphs1	0.00144724	0.00662346	0.281045	0.0731998	0.871538	0.952714	0.0117851	0.0717209	0.12481	0.459735
ENSMUSP00000006838	Qars	0.267516	0.403932	-0.0659584	0.0574142	0.6807	0.881571	-0.0235774	0.0562542	0.13653	0.473734
ENSMUSP00000006900	Acot13	2.14993e-05	0.000196962	0.315239	0.0532376	0.0441275	0.246455	-0.113963	0.052162	0.440303	0.699246
ENSMUSP00000006911	Cdk4	0.182987	0.30676	0.0726412	0.0521868	0.000791315	0.0224655	0.210999	0.0511324	0.980618	0.991984
ENSMUSP00000006912	Pip4k2a	0.00235584	0.00989643	0.190811	0.0528761	0.707584	0.894009	-0.0197837	0.0518078	0.446952	0.703345
ENSMUSP00000006969	Krt23	0.0232068	0.0635788	0.364006	0.145028	0.0503794	0.266035	-0.300672	0.142097	0.242447	0.553767
ENSMUSP00000007005	Acat2	0.17763	0.300037	-0.142803	0.101266	0.00013815	0.00843436	-0.493438	0.0992199	0.533425	0.760932
ENSMUSP00000007007	Wtap	0.464853	0.598231	-0.0445822	0.0595394	0.180979	0.499263	0.0815969	0.0583365	0.0888323	0.433247
ENSMUSP00000007012	Sod2	0.525492	0.650663	-0.0562995	0.0867367	0.0107555	0.10791	-0.245239	0.0849843	0.206203	0.527985
ENSMUSP00000007042	Ik	0.0464393	0.107844	-0.11815	0.0547409	0.0742755	0.322777	0.102424	0.0536349	0.55911	0.777009
ENSMUSP00000007130	Ctnnb1	0.000387953	0.00225993	0.137398	0.0307475	0.036377	0.223231	-0.0688056	0.0301262	0.956049	0.979557
ENSMUSP00000007139	Eif1b	0.0240595	0.0653946	-0.155687	0.0624754	0.814347	0.931738	0.0146134	0.0612132	0.20631	0.527985
ENSMUSP00000007212	Psmd2	0.262681	0.398495	0.055412	0.0477289	0.352899	0.682933	-0.0447447	0.0467646	0.106125	0.44587
ENSMUSP00000007216	Ap2m1	0.315777	0.456015	-0.0787485	0.0760397	0.590622	0.840238	0.0408983	0.0745033	0.201259	0.52726
ENSMUSP00000007249	Slc44a4	0.0366027	0.089846	0.11717	0.0513735	0.0292477	0.194495	-0.12052	0.0503355	0.504282	0.742071
ENSMUSP00000007251	Abhd16a	0.154223	0.269518	0.182599	0.122092	0.342263	0.674476	0.117085	0.119625	0.210305	0.530189
ENSMUSP00000007253	Neu1	1.55465e-05	0.000149588	-0.460437	0.0755685	0.347668	0.677927	0.0716391	0.0740417	0.338254	0.627314
ENSMUSP00000007255	Ddah2	0.0151504	0.0455148	0.149737	0.0550581	0.213934	0.54112	0.0698215	0.0539457	0.0404781	0.365242
ENSMUSP00000007257	Clic1	0.000544525	0.00295232	0.182288	0.0423397	0.934013	0.97812	-0.00348921	0.0414843	0.0279749	0.333115
ENSMUSP00000007317	Krt19	0.169777	0.289135	0.203154	0.1413	0.844493	0.944754	-0.0276004	0.138446	0.969774	0.986894
ENSMUSP00000007449	Akr1b7	0.589956	0.704809	0.0268604	0.0488424	0.137695	0.436433	-0.0747816	0.0478556	0.463638	0.714257
ENSMUSP00000007482	Mrpl49	0.0124408	0.0387473	-0.162644	0.0577705	0.642906	0.86577	-0.0267487	0.0566033	0.0047701	0.222861
ENSMUSP00000007602	M6pr	8.86796e-05	0.000654582	0.222437	0.0428255	0.0316398	0.203426	-0.098804	0.0419603	0.411441	0.678372
ENSMUSP00000007708	Ppp2r1a	0.031521	0.0800339	0.145967	0.0619396	0.131975	0.426464	-0.0963391	0.0606882	0.423898	0.687097
ENSMUSP00000007747	Dus3l	0.573012	0.691281	-0.0241884	0.0420362	0.223047	0.550375	0.0522122	0.0411869	0.94564	0.974108
ENSMUSP00000007799	Cav1	0.498783	0.627253	-0.0759665	0.109759	0.722739	0.897739	-0.0388346	0.107541	0.339758	0.628772
ENSMUSP00000007814	Khsrp	0.216564	0.34825	-0.0770748	0.0599093	0.252221	0.582387	0.0697264	0.0586988	0.0427248	0.367297
ENSMUSP00000007865	Ccdc124	5.72211e-05	0.000456973	-0.348981	0.0644444	0.934526	0.978144	-0.00526947	0.0631424	0.973055	0.988363
ENSMUSP00000007959	Rhoa	0.0854318	0.172111	0.185247	0.101046	0.110328	0.39268	-0.167362	0.0990047	0.934899	0.967728
ENSMUSP00000007980	Hnrnpa0	0.668119	0.765737	0.0214043	0.0490064	0.841206	0.943663	-0.0097778	0.0480163	0.275968	0.581774
ENSMUSP00000008036	Rplp1	0.233029	0.366868	-0.0615967	0.0496942	0.141099	0.441854	0.0753874	0.0486902	0.422958	0.686808
ENSMUSP00000008280	Fhl2	0.108921	0.20749	0.126961	0.0747831	0.000286898	0.013049	0.338136	0.0732722	0.0908021	0.433293
ENSMUSP00000008445	Phax	0.569853	0.688392	-0.0339091	0.0584425	0.393482	0.715806	0.0502166	0.0572617	0.440361	0.699246
ENSMUSP00000008477	Snrpb2	0.0607356	0.132975	-0.148376	0.0735431	0.997289	0.999223	0.000248666	0.0720572	0.195978	0.521969
ENSMUSP00000008517	Prpf31	0.0560384	0.124217	0.0636032	0.0308737	0.417615	0.731216	0.0251701	0.0302499	0.918253	0.961421
ENSMUSP00000008537	Carhsp1	0.31914	0.459075	-0.0629769	0.0612484	0.708279	0.894349	0.0228589	0.0600109	0.0432361	0.367297
ENSMUSP00000008579	Rdh13	0.160132	0.276817	0.101389	0.0688281	0.639633	0.86449	-0.032185	0.0674375	0.243828	0.554774
ENSMUSP00000008594	Nutf2	0.0433467	0.102364	0.107735	0.0491042	0.64573	0.866499	0.0225416	0.0481121	0.221117	0.536138
ENSMUSP00000008733	Dnajb6	0.000228412	0.00146609	-0.160137	0.033885	0.0119312	0.114669	-0.0941429	0.0332004	0.112175	0.450707
ENSMUSP00000008748	Ubqln4	0.386606	0.525268	0.0681281	0.0765408	0.666198	0.878545	-0.0329579	0.0749944	0.372636	0.652973
ENSMUSP00000008893	Coro1b	0.0478016	0.110165	0.139611	0.0651375	0.0688345	0.313753	0.124495	0.0638214	0.499283	0.738773
ENSMUSP00000008991	Sptbn2	1.41741e-08	3.93751e-07	0.502069	0.0478889	0.00627975	0.076708	-0.147499	0.0469213	0.275731	0.581512
ENSMUSP00000009003	Rala	0.103997	0.199982	0.0845301	0.0490353	0.00741463	0.0851771	-0.14722	0.0480445	0.672151	0.843577
ENSMUSP00000009099	Mta1	0.773657	0.846386	-0.0338031	0.115562	0.572685	0.830694	0.0652094	0.113228	0.288275	0.589339
ENSMUSP00000009157	Dynll1	0.00498142	0.0182786	0.172479	0.0530091	0.218294	0.547005	-0.0665565	0.0519381	0.705034	0.858367
ENSMUSP00000009234	Ap1b1	0.00855336	0.0283484	0.1941	0.0647899	0.474804	0.76908	-0.0464628	0.0634809	0.277143	0.582988
ENSMUSP00000009256	Bcl2l13	0.621603	0.730624	0.0422264	0.083897	0.741514	0.906443	-0.027589	0.0822019	0.312658	0.606521
ENSMUSP00000009425	Rarres2	0.00012852	0.000903484	-0.418047	0.0834595	0.0453249	0.249675	0.177525	0.0817733	0.0758022	0.414904
ENSMUSP00000009435	Pttg1ip	0.693052	0.785652	0.0245773	0.0611479	0.972799	0.990905	0.00207512	0.0599125	0.756341	0.884566
ENSMUSP00000009538	Syn2	0.0193705	0.0551445	0.149709	0.0575971	0.70292	0.89238	-0.0219124	0.0564334	0.19425	0.520536
ENSMUSP00000009679	Rnmt	0.3445	0.485684	-0.0573576	0.058882	0.631438	0.861143	-0.0282148	0.0576924	0.369237	0.652032
ENSMUSP00000009693	Srp14	0.00353894	0.0138318	-0.37927	0.111029	0.983876	0.994629	0.00223317	0.108786	0.287539	0.589335
ENSMUSP00000009699	Cdk9	0.333796	0.47475	0.0651178	0.0653403	0.573348	0.830694	-0.0368059	0.0640202	0.649721	0.831631
ENSMUSP00000009705	Eng	0.219596	0.352158	0.0600062	0.0469656	0.00266894	0.0467533	0.163339	0.0460167	0.708254	0.860401
ENSMUSP00000009774	Ppp2cb	0.102761	0.198122	0.0575374	0.0332472	0.284146	0.613277	0.036101	0.0325755	0.240528	0.553014
ENSMUSP00000009789	P4ha1	9.7209e-06	0.000101062	0.302432	0.0476616	0.0639087	0.302871	0.0929507	0.0466987	0.554184	0.774748
ENSMUSP00000010007	Sdhb	0.261599	0.397211	-0.0437963	0.0376348	0.684218	0.882166	0.0152738	0.0368744	0.943947	0.97322
ENSMUSP00000010038	Snap47	0.00171183	0.00765288	-0.130609	0.034738	0.522966	0.801592	0.022229	0.0340362	0.00748371	0.230994
ENSMUSP00000010189	Tmem115	0.628378	0.736744	-0.0747387	0.151452	0.802337	0.928677	0.0377685	0.148392	0.0211238	0.324842
ENSMUSP00000010191	Hyal2	0.179387	0.302433	0.0647863	0.0461391	0.109125	0.391834	-0.0767009	0.0452069	0.52236	0.75582
ENSMUSP00000010241	Nxf1	0.654953	0.754546	-0.0314213	0.0689998	0.0570915	0.284193	0.138611	0.0676057	0.541259	0.765167
ENSMUSP00000010250	Slc22a6	3.15674e-15	1.81232e-12	-1.37946	0.0478009	5.28257e-07	0.000303278	-0.376085	0.0468351	0.696424	0.85453
ENSMUSP00000010251	Slc22a8	0.00135485	0.00627287	0.360898	0.093238	0.403777	0.721658	-0.0783454	0.0913542	0.00203634	0.184593
ENSMUSP00000010254	Stx5a	0.691718	0.784656	-0.0307691	0.0762022	0.495149	0.781952	-0.0521204	0.0746626	0.0043285	0.222861
ENSMUSP00000010267	Slc47a1	4.04954e-09	1.4505e-07	-0.68032	0.0594186	0.102589	0.378433	-0.100807	0.0582181	0.304513	0.601117
ENSMUSP00000010278	Wdr77	0.0276385	0.0727579	-0.119301	0.0492424	0.0489818	0.262135	0.102798	0.0482475	0.257664	0.567983
ENSMUSP00000010348	Fdx2	0.235256	0.368591	-0.0698256	0.0566143	0.270173	0.598628	-0.0633587	0.0554704	0.0199253	0.317411
ENSMUSP00000010421	2610507B11Rik	0.349594	0.489659	0.0783721	0.0813341	0.850014	0.946379	-0.0153155	0.0796908	0.259851	0.570004
ENSMUSP00000010502	Ifi35	0.565766	0.68558	-0.0263867	0.0449952	7.66741e-05	0.00600521	0.232207	0.0440861	0.283285	0.586431
ENSMUSP00000010520	Nedd8	0.415405	0.551206	-0.0518771	0.0620456	0.401793	0.720874	-0.0523606	0.060792	0.176527	0.505328
ENSMUSP00000010536	Gosr1	0.796799	0.862155	0.0221272	0.084512	0.946859	0.981552	-0.00560633	0.0828046	0.205939	0.527985
ENSMUSP00000010698	Mettl16	0.362861	0.502924	0.0747622	0.0798185	0.053457	0.274167	-0.163052	0.0782058	0.875414	0.94087
ENSMUSP00000010795	Acaa1b	0.00202715	0.0087798	-0.260353	0.0707526	0.260701	0.58845	-0.080831	0.0693232	0.846134	0.925285
ENSMUSP00000010804	Plcd1	1.54587e-07	2.93658e-06	0.372461	0.0422631	0.493603	0.780191	-0.0290122	0.0414092	0.662331	0.837924
ENSMUSP00000010899	Cars	0.752259	0.830051	-0.013746	0.0428032	0.0515874	0.268702	-0.0882205	0.0419384	0.00605992	0.223654
ENSMUSP00000010904	Phlda2	0.123634	0.228639	-0.134916	0.0830109	0.00576907	0.0734206	-0.258962	0.0813337	0.0379424	0.361167
ENSMUSP00000011055	Apip	0.298905	0.438637	0.0417212	0.0388591	0.247908	0.576638	0.0456584	0.038074	0.0243819	0.330482
ENSMUSP00000011058	Pdhx	0.492593	0.622001	-0.033643	0.0479051	0.203415	0.528783	-0.0622452	0.0469372	0.0329788	0.34636
ENSMUSP00000011178	Slc5a1	0.0809715	0.16576	0.270481	0.14521	0.36835	0.69513	0.131706	0.142276	0.664231	0.838072
ENSMUSP00000011450	Sugp1	0.0114484	0.0361355	-0.174529	0.061119	0.648398	0.867722	-0.0278289	0.0598842	0.354537	0.641195
ENSMUSP00000011492	Acad9	0.569952	0.688392	-0.0362483	0.0624904	0.00713095	0.0835502	-0.188758	0.0612278	0.039663	0.362723
ENSMUSP00000011526	Dhdh	0.00829959	0.0276738	0.150997	0.0501605	0.0191898	0.15206	-0.127972	0.0491471	0.77929	0.894952
ENSMUSP00000011877	Sptbn1	0.0905422	0.17959	0.0528134	0.0293208	0.0716461	0.319962	-0.0554207	0.0287284	0.454827	0.709076
ENSMUSP00000011896	Pgam1	5.67787e-06	6.33641e-05	0.372928	0.0561604	0.00208366	0.0409869	-0.201766	0.0550258	0.378265	0.655846
ENSMUSP00000012028	Gltp	0.14788	0.260784	-0.107333	0.070587	0.0394867	0.232378	-0.155057	0.0691609	0.14821	0.480559
ENSMUSP00000012348	Gstm2	0.00010512	0.000759259	0.371478	0.072711	0.0562637	0.282521	-0.146616	0.071242	0.306667	0.602148
ENSMUSP00000012627	Rpa3	0.352425	0.49279	-0.0492818	0.0514543	0.00404312	0.0572351	0.169032	0.0504147	0.79429	0.900263
ENSMUSP00000013130	Strn3	0.184743	0.309021	0.0438684	0.0316496	0.74625	0.908333	-0.0102096	0.0310102	0.0420648	0.365242
ENSMUSP00000013304	Atp6v0d1	0.142747	0.254247	0.145146	0.0941606	0.954002	0.984684	-0.00540569	0.0922582	0.66677	0.839884
ENSMUSP00000013338	Arih2	0.549695	0.672481	0.0385536	0.0630852	0.548273	0.8157	-0.0379108	0.0618106	0.927922	0.965285
ENSMUSP00000013693	Commd8	0.109864	0.208772	0.268323	0.158505	0.831512	0.93888	-0.0335869	0.155302	0.297724	0.595941
ENSMUSP00000013737	Ndufs2	0.0508821	0.115768	0.122086	0.0578396	0.164012	0.476072	-0.0826633	0.056671	0.458009	0.709931
ENSMUSP00000013773	Cad	0.00513482	0.018737	0.172009	0.0530999	0.998973	0.999772	-6.80286e-05	0.0520271	0.223321	0.539037
ENSMUSP00000013807	Pten	0.432786	0.568286	0.0613218	0.0762041	0.401038	0.720874	0.0644145	0.0746645	0.642198	0.827904
ENSMUSP00000013842	Pea15a	0.0342714	0.0854635	0.200438	0.0866105	0.770189	0.915324	0.0252148	0.0848606	0.356291	0.642021
ENSMUSP00000013845	Timm23	0.0294912	0.0762287	-0.253086	0.105887	0.0500732	0.264819	-0.219855	0.103747	0.189318	0.516581
ENSMUSP00000013886	Ppp1r12c	0.640222	0.744778	0.0222689	0.0467429	0.62732	0.859322	0.0226708	0.0457985	0.0509618	0.384971
ENSMUSP00000013970	Pip4k2c	0.0371308	0.0909264	0.231643	0.101891	0.0171352	0.141887	0.265499	0.0998321	0.632313	0.821101
ENSMUSP00000014221	Chp1	0.942786	0.964064	-0.00354922	0.0486836	0.815183	0.931779	-0.011335	0.0477	0.00408356	0.219789
ENSMUSP00000014321	Tvp23b	1.81478e-05	0.000169872	0.388109	0.0645685	0.275782	0.603544	0.0713878	0.063264	0.244476	0.555012
ENSMUSP00000014370	Cacybp	0.0728962	0.152863	-0.0889881	0.0463531	0.346611	0.677763	-0.044042	0.0454166	0.605515	0.804167
ENSMUSP00000014421	Ankrd17	0.918352	0.949785	0.00259405	0.0249092	0.909491	0.967318	-0.00281874	0.024406	0.754145	0.883799
ENSMUSP00000014438	Ndufa2	0.258616	0.393831	0.0917858	0.0783605	0.823455	0.93547	-0.0174127	0.0767773	0.257287	0.567878
ENSMUSP00000014457	Cox6c	0.271631	0.408236	0.0568714	0.0499484	0.390882	0.714428	0.04316	0.0489393	0.21425	0.533242
ENSMUSP00000014499	Anapc1	0.0545583	0.12181	0.114385	0.0551464	0.398875	0.720625	0.0468341	0.0540322	0.0155025	0.299971
ENSMUSP00000014546	Tsg101	0.00935679	0.0305706	0.0731221	0.0247641	0.344119	0.67607	-0.0236547	0.0242637	0.249701	0.5595
ENSMUSP00000014578	Plg	0.00164246	0.00739249	0.184825	0.0489027	0.00147938	0.0329542	0.183466	0.0479147	0.143367	0.478229
ENSMUSP00000014640	Ankrd28	0.00534142	0.0193678	0.181659	0.0564055	0.572987	0.830694	-0.0318031	0.0552659	0.9753	0.989277
ENSMUSP00000014694	Rbsn	0.0303178	0.0778203	0.0935206	0.0393566	0.148404	0.454268	0.0585548	0.0385614	0.0580839	0.39711
ENSMUSP00000014698	Dguok	0.132095	0.239822	0.110018	0.0693282	0.671982	0.878696	-0.0292993	0.0679274	0.708048	0.860401
ENSMUSP00000014750	Slc25a11	0.0565048	0.12509	0.192477	0.0936288	0.357349	0.686146	-0.0869446	0.0917371	0.132667	0.468726
ENSMUSP00000014913	Psmb1	0.898333	0.935636	-0.00520897	0.0401271	0.325637	0.655829	-0.0398697	0.0393163	0.968604	0.986894
ENSMUSP00000014920	Nol3	3.9623e-05	0.0003384	0.330606	0.0590028	0.16357	0.475391	0.08442	0.0578107	0.989559	0.995692
ENSMUSP00000014922	Fhod1	0.974438	0.983342	0.00115621	0.0355241	0.0537767	0.274603	0.0724594	0.0348064	0.0917367	0.433641
ENSMUSP00000015011	Surf4	0.720007	0.806302	0.045984	0.126038	0.385541	0.710107	-0.110171	0.123492	0.0651517	0.406177
ENSMUSP00000015124	Tsen15	0.176087	0.297918	0.11379	0.0803875	0.147637	0.453799	0.119843	0.0787633	0.786167	0.897509
ENSMUSP00000015157	Trappc2l	0.147546	0.260509	0.0526695	0.0346073	0.153456	0.463688	0.0508135	0.0339081	0.0994316	0.442618
ENSMUSP00000015171	Galns	2.101e-09	8.28691e-08	-0.606555	0.0506193	0.0275405	0.187239	-0.120248	0.0495966	0.0439867	0.367297
ENSMUSP00000015236	Edf1	0.0329414	0.0829072	-0.189188	0.0810467	0.987055	0.996116	0.0013087	0.0794092	0.882912	0.943839
ENSMUSP00000015256	Slc25a13	0.590698	0.705413	-0.0536527	0.0977581	0.328162	0.657725	-0.0966097	0.0957829	0.170899	0.500025
ENSMUSP00000015278	Aldh1a3	0.803538	0.868231	0.037186	0.147017	0.0203067	0.157009	-0.37106	0.144046	0.124492	0.459266
ENSMUSP00000015391	Nipsnap3b	0.346769	0.48742	0.096455	0.099499	0.322661	0.653378	0.0994901	0.0974887	0.0161549	0.301344
ENSMUSP00000015435	Gdi1	0.00645121	0.0225226	0.0987834	0.0315532	0.692291	0.886949	0.0124587	0.0309157	0.0854211	0.425891
ENSMUSP00000015449	Sash1	3.57006e-06	4.27993e-05	-0.386202	0.0559682	0.867033	0.951361	0.00933002	0.0548374	0.77477	0.891733
ENSMUSP00000015481	Endog	0.00260481	0.0107329	-0.168971	0.0474492	0.0389409	0.230824	-0.104563	0.0464906	0.0810671	0.422668
ENSMUSP00000015501	Clpx	4.27655e-08	9.99861e-07	-0.370088	0.0382104	0.684704	0.882184	0.0154821	0.0374384	0.0166135	0.30297
ENSMUSP00000015511	Plxnd1	0.0131583	0.0405905	0.119167	0.04274	0.186217	0.506989	0.057838	0.0418765	0.693	0.852555
ENSMUSP00000015667	Ctss	0.00122452	0.0057624	-0.543169	0.138609	0.00122641	0.0296115	0.532095	0.135808	0.740294	0.87331
ENSMUSP00000015725	Bnip1	0.111713	0.211436	0.138019	0.0819903	0.682733	0.882166	0.0334416	0.0803338	0.0305823	0.339628
ENSMUSP00000015791	Lama5	0.518177	0.643455	0.0441295	0.0667874	0.0156357	0.134202	0.17696	0.065438	0.123639	0.459266
ENSMUSP00000015800	Hspa8	0.00126548	0.00591204	-0.166129	0.0425634	0.22153	0.549377	-0.0530492	0.0417034	0.462255	0.713189
ENSMUSP00000015812	Pdzd11	0.362424	0.502588	-0.0580155	0.0618812	0.481959	0.772842	0.0436495	0.060631	0.00125379	0.164396
ENSMUSP00000015829	Acadsb	1.73079e-05	0.000163492	0.28523	0.0472554	0.18012	0.498144	-0.0648973	0.0463007	0.558679	0.776843
ENSMUSP00000015855	Prune1	0.893918	0.932164	-0.00462692	0.0341508	0.27024	0.598628	-0.0382136	0.0334608	0.853253	0.927692
ENSMUSP00000015877	Capza2	0.000354113	0.0020906	0.114616	0.0253985	0.00225498	0.0424776	0.0903176	0.0248854	0.588839	0.79398
ENSMUSP00000015891	Vps45	0.152481	0.266984	0.0838077	0.0557838	0.288608	0.6181	-0.0599932	0.0546568	0.0721348	0.410485
ENSMUSP00000015934	Surf1	0.194502	0.321391	-0.110358	0.0814949	0.397349	0.719377	-0.0694404	0.0798484	0.040247	0.364827
ENSMUSP00000015950	Qdpr	0.69032	0.783931	-0.0218197	0.0537798	0.335979	0.667438	-0.0522699	0.0526932	0.980474	0.991984
ENSMUSP00000015998	Cd5l	0.846204	0.897435	0.0229888	0.116614	5.3663e-06	0.0011646	0.762301	0.114258	0.0529045	0.38953
ENSMUSP00000016033	Lta4h	0.000117481	0.000833822	0.25196	0.0498576	0.769912	0.915324	0.014533	0.0488503	0.431816	0.693348
ENSMUSP00000016034	Amdhd1	0.0100834	0.0325321	0.244498	0.0838247	0.431197	0.74143	0.0663242	0.0821311	0.0207987	0.322926
ENSMUSP00000016072	Rrbp1	0.958849	0.974695	-0.00342335	0.0653158	0.973918	0.990905	0.00212533	0.0639962	0.87932	0.94219
ENSMUSP00000016081	Macroh2a1	0.881884	0.923645	0.0315877	0.209228	0.0137386	0.126105	0.567283	0.205001	0.952371	0.977533
ENSMUSP00000016105	Adss	0.832757	0.889755	0.0071603	0.033359	0.0357006	0.220883	-0.0749622	0.032685	0.324185	0.616674
ENSMUSP00000016138	Fnta	0.0107958	0.0345184	0.109529	0.0379794	0.693313	0.887441	0.0149433	0.0372121	0.748709	0.879823
ENSMUSP00000016338	Hsd11b1	3.33235e-08	8.19916e-07	-0.614853	0.0623466	0.950231	0.982952	-0.00387306	0.061087	0.141251	0.477307
ENSMUSP00000016396	Atp5e	0.144163	0.25624	0.168697	0.109854	0.510657	0.792786	-0.0724199	0.107635	0.982737	0.992126
ENSMUSP00000016400	Ctsz	0.0196061	0.0556645	-0.191892	0.0739957	0.00553226	0.0721848	0.232284	0.0725007	0.00133629	0.164396
ENSMUSP00000016463	Slc25a5	0.0326029	0.0822154	0.179312	0.0766441	0.76036	0.914779	-0.0232999	0.0750956	0.264048	0.572048
ENSMUSP00000016571	Ndufa1	0.121446	0.225481	0.155846	0.0952851	0.209511	0.536564	-0.122071	0.0933599	0.441336	0.699708
ENSMUSP00000016638	Cd34	0.231139	0.364671	0.108685	0.0873127	0.721822	0.897739	-0.0309997	0.0855487	0.0124876	0.277979
ENSMUSP00000016672	Mapkapk2	0.416305	0.551696	0.0192871	0.0231132	0.439388	0.748046	0.0179581	0.0226462	0.0249558	0.330482
ENSMUSP00000016680	Cul4a	0.187274	0.312445	0.127539	0.0925762	0.7645	0.915324	-0.0276408	0.0907058	0.29102	0.590258
ENSMUSP00000016771	Myh9	0.0176502	0.0512639	0.112142	0.0423988	0.769545	0.915324	0.0123792	0.0415421	0.678559	0.845382
ENSMUSP00000016901	Ttll12	0.221966	0.35409	0.0959042	0.0754674	0.922917	0.972598	-0.00726836	0.0739427	0.271793	0.57973
ENSMUSP00000017153	Sdc4	0.22054	0.352831	0.0727427	0.0570565	0.668793	0.878545	-0.0243637	0.0559037	0.472999	0.720363
ENSMUSP00000017188	Serpinb6a	0.000107664	0.000773711	0.288994	0.0566985	0.038113	0.227892	0.125556	0.0555529	0.294407	0.592652
ENSMUSP00000017332	Coa3	0.19007	0.315886	-0.213978	0.156361	0.723548	0.897739	-0.0551543	0.153202	0.545847	0.768081
ENSMUSP00000017365	Psmd3	0.521511	0.646819	-0.0380053	0.0579863	0.344475	0.676255	-0.0553467	0.0568147	0.029524	0.336662
ENSMUSP00000017408	Exosc10	0.931113	0.956093	0.005357	0.0610027	0.0188355	0.150879	0.156181	0.0597702	0.254322	0.564453
ENSMUSP00000017430	Glod4	0.00209205	0.00899302	0.116416	0.0317655	0.694442	0.887642	-0.0124496	0.0311237	0.284635	0.58654
ENSMUSP00000017435	Taok1	0.942215	0.963854	0.00537863	0.073047	0.143499	0.446393	0.110103	0.0715711	0.151782	0.482976
ENSMUSP00000017488	Vtn	0.732925	0.81669	-0.0370486	0.10669	0.121089	0.410557	0.17115	0.104534	0.38101	0.658274
ENSMUSP00000017548	Rpl19	0.932303	0.956934	0.0138136	0.160074	0.104524	0.381409	0.269924	0.15684	0.439296	0.699058
ENSMUSP00000017572	Psmd11	0.956011	0.97315	0.00249466	0.0445231	0.587054	0.839322	-0.0241795	0.0436235	0.189699	0.516581
ENSMUSP00000017597	Pipox	0.0157562	0.0469315	-0.241637	0.089479	0.00174463	0.0366839	-0.328841	0.0876711	0.0219942	0.327955
ENSMUSP00000017604	Cyba	0.414529	0.550469	-0.049485	0.0590713	0.0988275	0.371106	0.10143	0.0578779	0.530839	0.760634
ENSMUSP00000017622	Zc3h18	0.757046	0.833153	-0.0146214	0.0464592	0.188446	0.509292	0.0625363	0.0455206	0.0267308	0.330482
ENSMUSP00000017637	Igfbp4	1.3221e-07	2.60735e-06	-0.555553	0.0623094	0.118876	0.408176	0.100603	0.0610505	0.0112488	0.261813
ENSMUSP00000017783	Rab11fip4	2.2839e-07	4.14068e-06	0.443223	0.0517842	0.00722093	0.0836559	0.156115	0.050738	0.299848	0.597268
ENSMUSP00000017841	Ada	0.353839	0.493597	0.0530982	0.0556066	0.00784586	0.0876087	0.165476	0.0544831	0.168026	0.500025
ENSMUSP00000017867	Wfdc2	2.76524e-09	1.02791e-07	0.907071	0.0771507	0.000466555	0.0170519	0.331066	0.0755919	0.927723	0.965273
ENSMUSP00000017900	Slc12a7	1.65862e-06	2.24936e-05	-0.428264	0.0583331	0.252621	0.58246	-0.0678323	0.0571545	0.942828	0.972395
ENSMUSP00000017920	Crk	0.920939	0.951342	0.00533416	0.0529031	0.394267	0.716306	0.0453798	0.0518342	0.0171515	0.30297
ENSMUSP00000017946	Retreg3	0.717299	0.80449	0.0322969	0.087634	0.70499	0.893652	0.0330949	0.0858634	0.0186079	0.316891
ENSMUSP00000017975	Rab5a	0.608469	0.719472	0.0186497	0.035692	0.054996	0.278592	-0.0723897	0.0349709	0.421259	0.686206
ENSMUSP00000018012	Sgk2	0.378907	0.518111	-0.046633	0.0515299	0.355693	0.68526	-0.0480207	0.0504888	0.540101	0.764253
ENSMUSP00000018094	Hnf4a	7.20586e-05	0.000549966	-0.263229	0.0496805	0.700537	0.89033	0.0190607	0.0486767	0.888239	0.945905
ENSMUSP00000018186	Cyb5r3	1.2614e-07	2.49719e-06	-0.510992	0.057112	0.620064	0.856681	0.0282898	0.0559581	0.129433	0.466374
ENSMUSP00000018246	H2bc4	0.930813	0.956017	-0.00906163	0.102741	0.507621	0.791215	0.0682246	0.100665	0.707915	0.860401
ENSMUSP00000018430	Psmb6	0.792584	0.860173	-0.0148583	0.0555679	0.885352	0.957834	-0.00797652	0.0544452	0.174142	0.501142
ENSMUSP00000018431	Spag7	0.528173	0.652459	0.0429753	0.0666455	0.314941	0.648374	0.0677459	0.065299	0.282884	0.586431
ENSMUSP00000018437	Pfn1	0.257084	0.392424	0.0572646	0.048725	0.0820561	0.341108	0.0885782	0.0477406	0.689121	0.850822
ENSMUSP00000018470	Ywhab	0.025237	0.0675996	0.119134	0.048268	0.0831513	0.34344	0.0874039	0.0472928	0.363218	0.647519
ENSMUSP00000018476	Stk3	0.000520066	0.00287092	0.129467	0.0299177	0.110566	0.39268	0.0495166	0.0293133	0.226802	0.539037
ENSMUSP00000018561	Myo1b	0.970252	0.981267	-0.00203052	0.0536038	0.627285	0.859322	0.0260012	0.0525208	0.0936012	0.433641
ENSMUSP00000018568	Drg2	0.0288744	0.0750474	-0.124064	0.0516765	0.340602	0.672228	0.0497332	0.0506325	0.189731	0.516581
ENSMUSP00000018645	Ncor1	0.10002	0.194665	-0.116643	0.0668144	0.165574	0.478824	0.0951154	0.0654645	0.11762	0.455233
ENSMUSP00000018653	Cenpv	7.20357e-05	0.000549966	-0.509169	0.0960951	0.487821	0.776517	0.066865	0.0941536	0.659803	0.835793
ENSMUSP00000018698	Ybx2	0.125621	0.23058	-0.204049	0.126261	0.0825282	0.341259	-0.229145	0.12371	0.950482	0.976369
ENSMUSP00000018710	Slc2a4	1.72914e-05	0.000163492	0.252223	0.0417834	0.00208623	0.0409869	-0.15009	0.0409392	0.0108078	0.25629
ENSMUSP00000018727	G3bp1	0.000323897	0.00194376	-0.231978	0.050918	0.87305	0.953471	-0.00810034	0.0498893	0.14065	0.477307
ENSMUSP00000018744	Shmt1	3.03982e-11	2.61779e-09	0.76171	0.0477644	0.579526	0.834096	0.0264687	0.0467993	0.810102	0.90817
ENSMUSP00000018755	Pdlim4	0.455501	0.589573	0.0608485	0.0795572	0.0291056	0.194179	0.186828	0.0779499	0.142414	0.477307
ENSMUSP00000018803	Pnpo	0.932987	0.957257	0.00545423	0.0638518	0.262966	0.590501	-0.0725876	0.0625618	0.0496926	0.381518
ENSMUSP00000018805	Cog1	0.667758	0.765737	0.0292076	0.066795	0.958421	0.985469	-0.00346584	0.0654454	0.0435144	0.367297
ENSMUSP00000018841	Aatf	0.407469	0.543773	0.0577525	0.0678855	0.804557	0.929179	-0.0167346	0.066514	0.815068	0.910388
ENSMUSP00000018851	Dync1h1	0.161139	0.278184	0.136218	0.0927094	0.733679	0.901957	-0.0314505	0.0908363	0.0709161	0.409234
ENSMUSP00000018875	Ap2b1	0.164894	0.283247	0.100477	0.0690366	0.628949	0.860186	-0.033324	0.0676418	0.247762	0.557823
ENSMUSP00000018880	Ndel1	0.00567813	0.0203742	-0.166335	0.0521182	0.886288	0.958035	0.0074198	0.0510652	0.691448	0.852066
ENSMUSP00000018905	Mpdu1	0.65034	0.752016	0.0694036	0.150242	0.803044	0.928677	-0.0373297	0.147207	0.0980236	0.441661
ENSMUSP00000018909	Fxr2	0.42386	0.559345	0.0300998	0.0366744	0.54697	0.815262	0.0221121	0.0359334	0.958807	0.981799
ENSMUSP00000018963	Lsp1	0.794823	0.861118	0.0290295	0.109781	0.00652734	0.0786212	0.336144	0.107563	0.908092	0.956709
ENSMUSP00000018992	Rars	0.768432	0.842276	-0.0189699	0.0633436	0.533219	0.807551	-0.0395263	0.0620638	0.0998092	0.442618
ENSMUSP00000018993	Wwc1	7.14006e-06	7.78327e-05	0.34649	0.0531925	0.146316	0.451082	0.0795777	0.0521178	0.0240804	0.330482
ENSMUSP00000019026	Mrpl45	0.00422704	0.0160126	-0.145698	0.0437305	0.441966	0.749225	-0.0337822	0.0428469	0.42238	0.686279
ENSMUSP00000019044	Slc22a5	2.58112e-07	4.61476e-06	0.642284	0.0757368	0.59808	0.843885	0.0399123	0.0742066	0.52827	0.758989
ENSMUSP00000019050	P4ha2	0.221923	0.35409	0.0749667	0.0589859	0.367488	0.69507	0.0535996	0.0577942	0.113824	0.453675
ENSMUSP00000019076	Map2k3	0.0242469	0.0656055	0.120375	0.0483802	0.285963	0.615802	-0.0523277	0.0474027	0.605576	0.804167
ENSMUSP00000019109	Ywhah	7.21087e-06	7.82743e-05	0.238865	0.0367007	0.279164	0.607182	0.0402814	0.0359592	0.0697241	0.408927
ENSMUSP00000019118	Sart3	0.00244378	0.0101585	0.1115	0.0310474	0.916905	0.969836	0.00322433	0.0304201	0.172458	0.500092
ENSMUSP00000019135	Gga3	0.00498444	0.0182786	-0.430783	0.132407	0.92854	0.974562	0.0118192	0.129732	0.686329	0.848997
ENSMUSP00000019198	Fis1	0.742705	0.824041	0.0229643	0.068752	0.527023	0.804628	-0.0435606	0.0673629	0.505661	0.743332
ENSMUSP00000019220	Strn4	0.0300945	0.0774101	0.0858724	0.0360814	0.0394791	0.232378	0.079263	0.0353524	0.105705	0.44587
ENSMUSP00000019226	Slc25a22	0.00212419	0.00909559	-0.208756	0.057074	0.713557	0.895978	-0.0208958	0.0559208	0.477671	0.724216
ENSMUSP00000019268	Scrn1	2.17879e-07	3.97802e-06	0.391617	0.045593	0.000801824	0.0226395	0.184058	0.0446718	0.0356625	0.354306
ENSMUSP00000019323	Mdh2	0.888983	0.928518	0.00844371	0.0595332	0.0897425	0.353067	-0.105353	0.0583304	0.465432	0.715237
ENSMUSP00000019354	Atp6v1e1	0.177691	0.300042	-0.0758547	0.0537987	0.226308	0.552877	-0.0663314	0.0527118	0.0254285	0.330482
ENSMUSP00000019405	Map1s	0.63383	0.740448	-0.019861	0.0408996	0.377793	0.704713	0.0363521	0.0400733	0.252982	0.563674
ENSMUSP00000019422	Dpep1	0.188531	0.313834	-0.0596625	0.0434376	0.598263	0.843885	0.0228795	0.04256	0.501556	0.74044
ENSMUSP00000019441	Nop9	0.320472	0.460556	-0.121102	0.118114	0.681436	0.882009	0.0483848	0.115727	0.639688	0.825698
ENSMUSP00000019456	Grb7	0.762882	0.83797	0.0189259	0.0616691	0.0508999	0.267181	-0.127528	0.0604231	0.211646	0.531378
ENSMUSP00000019469	G6pc	0.74497	0.825652	-0.0513857	0.155263	0.958306	0.985469	0.00807868	0.152126	0.462252	0.713189
ENSMUSP00000019470	Psme3	0.0492205	0.112882	-0.0735627	0.0345673	0.0784152	0.331836	-0.0636799	0.0338689	0.68689	0.849285
ENSMUSP00000019517	Cops3	0.68752	0.781609	0.0239958	0.0585812	0.0101459	0.103673	-0.167246	0.0573977	0.0387248	0.361295
ENSMUSP00000019577	Gipc1	0.0421483	0.100083	0.133641	0.060513	0.48523	0.775048	-0.0423613	0.0592904	0.406153	0.676988
ENSMUSP00000019615	Cdc37	0.971918	0.982443	-0.00153003	0.0427895	0.575822	0.830706	-0.0239462	0.041925	0.769623	0.888202
ENSMUSP00000019638	Cops6	0.0540287	0.120851	0.0945613	0.0454769	0.281698	0.611055	-0.0496416	0.044558	0.605334	0.804167
ENSMUSP00000019679	Armc6	0.636887	0.742555	0.0364406	0.0757281	0.661546	0.875565	0.0330953	0.0741981	0.56566	0.781698
ENSMUSP00000019701	Dusp9	0.0405399	0.0968871	-0.142877	0.0641143	4.19413e-05	0.00416751	-0.350152	0.062819	0.0252919	0.330482
ENSMUSP00000019721	Pdk4	0.00205719	0.00885793	0.669122	0.182183	0.0697593	0.315422	-0.34692	0.178502	0.219982	0.536138
ENSMUSP00000019722	Ubxn6	0.0331446	0.0832878	0.0895193	0.0384005	0.659249	0.874446	-0.0169044	0.0376247	0.427855	0.689782
ENSMUSP00000019723	Mydgf	0.378505	0.517801	-0.0472878	0.0522083	0.54633	0.815157	-0.0315287	0.0511535	0.385132	0.660683
ENSMUSP00000019726	Plin3	0.556998	0.678615	0.0296168	0.0493726	0.158972	0.468842	0.0714709	0.048375	0.035559	0.354014
ENSMUSP00000019803	Ccdc12	0.911745	0.944653	0.0065882	0.0585076	0.258363	0.586536	0.067184	0.0573255	0.561034	0.778433
ENSMUSP00000019862	L3hypdh	3.21368e-11	2.67824e-09	0.664098	0.0417971	0.185417	0.506368	0.056671	0.0409527	0.875499	0.94087
ENSMUSP00000019882	Polr2i	0.968094	0.979899	-0.00482216	0.118685	0.40815	0.7258	0.0987825	0.116287	0.150791	0.481753
ENSMUSP00000019896	Iyd	0.00147202	0.00671901	-0.529851	0.138293	0.668079	0.878545	0.0591887	0.135499	0.267084	0.575448
ENSMUSP00000019911	Hdac2	0.0727402	0.15266	0.0805995	0.0419582	0.133736	0.429467	-0.064943	0.0411105	0.955701	0.979395
ENSMUSP00000019917	Rwdd1	0.856711	0.903762	-0.00963175	0.0524892	0.483368	0.773877	0.0369037	0.0514287	0.821191	0.913869
ENSMUSP00000019927	Trmt11	0.0120599	0.0377201	-0.238589	0.084295	0.868631	0.95249	0.0138816	0.0825919	0.563397	0.780239
ENSMUSP00000019937	Sec63	0.978593	0.986035	-0.00376209	0.138028	0.903986	0.96546	0.0165741	0.135239	0.127889	0.462746
ENSMUSP00000019939	Snx3	0.0856773	0.172296	-0.097217	0.0530745	0.78177	0.919619	0.01465	0.0520022	0.133709	0.470301
ENSMUSP00000019944	Adat2	0.250075	0.385345	0.0589205	0.0493683	0.228312	0.553844	0.0605946	0.0483708	0.999427	0.999621
ENSMUSP00000019977	Ddo	0.936184	0.959425	-0.00675305	0.083027	0.00378642	0.0555808	-0.275281	0.0813495	0.00290777	0.186708
ENSMUSP00000019982	Gtf3c6	0.00168643	0.00755749	0.146035	0.0387678	0.123481	0.414034	0.0617629	0.0379845	0.64107	0.826771
ENSMUSP00000019992	Lama4	0.86792	0.912238	0.0120476	0.0712906	0.766618	0.915324	-0.0210877	0.0698502	0.313001	0.606858
ENSMUSP00000020004	Asf1a	0.11588	0.21757	0.0647177	0.0389285	0.0781444	0.331392	0.071786	0.038142	0.176859	0.505734
ENSMUSP00000020012	Qrsl1	0.00696269	0.0238886	0.104281	0.0337011	0.641113	0.86469	0.015689	0.0330202	0.30673	0.602148
ENSMUSP00000020022	Smpdl3a	5.8183e-10	2.89069e-08	-0.888279	0.0678888	0.0112924	0.110927	-0.190385	0.0665172	0.990432	0.996216
ENSMUSP00000020034	Echdc1	0.342045	0.483542	0.0473552	0.0483599	0.807669	0.929909	-0.0117273	0.0473829	0.998206	0.999367
ENSMUSP00000020057	Lin7a	0.840237	0.893865	0.00977683	0.0477159	0.409488	0.72698	0.0395987	0.0467519	0.372694	0.652973
ENSMUSP00000020107	Atp2b1	0.00867974	0.0287304	0.153561	0.0513787	0.546321	0.815157	0.0310284	0.0503406	0.790822	0.899646
ENSMUSP00000020112	Uhrf1bp1l	0.199474	0.327824	-0.0404526	0.0302244	0.857244	0.948218	-0.00541368	0.0296138	0.853541	0.927692
ENSMUSP00000020123	Tmpo	0.114523	0.215571	0.0743959	0.0445698	0.143781	0.446732	0.0671289	0.0436693	0.460316	0.712016
ENSMUSP00000020163	Nedd1	0.284338	0.423759	0.0593542	0.05358	0.137633	0.436433	-0.0820492	0.0524975	0.761849	0.886194
ENSMUSP00000020169	Enpp3	1.98245e-10	1.23414e-08	0.94782	0.0673535	0.0690042	0.313753	0.128644	0.0659927	0.40998	0.678189
ENSMUSP00000020182	Pex7	9.68137e-05	0.000706548	-0.235081	0.045646	0.16586	0.478899	-0.0649339	0.0447238	0.927154	0.965089
ENSMUSP00000020203	Snrpf	0.829728	0.887436	-0.0192571	0.088094	0.102859	0.379083	-0.149328	0.0863141	0.578082	0.787494
ENSMUSP00000020204	Ntn4	0.125137	0.229937	0.0906741	0.0560302	0.00390165	0.0561164	0.184991	0.0548981	0.132716	0.468726
ENSMUSP00000020217	Nudt4	6.24906e-07	9.78451e-06	0.299729	0.0378132	0.0689141	0.313753	0.0722484	0.0370493	0.218774	0.536138
ENSMUSP00000020238	Hsp90b1	0.000341828	0.00203717	0.245853	0.0542747	0.611337	0.851752	-0.0275626	0.0531781	0.535158	0.761543
ENSMUSP00000020241	Pah	3.6497e-06	4.34516e-05	-0.433701	0.0629656	0.0267928	0.184831	-0.150427	0.0616934	0.49658	0.736742
ENSMUSP00000020248	Washc3	0.1477	0.260555	-0.0635712	0.0417873	0.466902	0.765868	0.0305146	0.0409431	0.158734	0.490536
ENSMUSP00000020255	Slc5a8	2.51433e-10	1.44351e-08	-0.950098	0.0686045	0.000918183	0.0245816	-0.272613	0.0672184	0.224325	0.539037
ENSMUSP00000020262	Pbld2	0.000171012	0.00114753	0.270966	0.0556646	0.68947	0.884871	0.0221926	0.05454	0.636499	0.823639
ENSMUSP00000020263	Hnrnph3	0.000535603	0.00292544	0.249324	0.0578035	0.558064	0.822213	-0.0338809	0.0566357	0.205181	0.527985
ENSMUSP00000020266	Pbld1	0.00106988	0.00514237	-0.250893	0.0629929	0.273171	0.600712	-0.0700407	0.0617202	0.124009	0.459266
ENSMUSP00000020268	Ccar1	0.00932267	0.0304875	-0.0595772	0.0201649	0.506441	0.791215	0.0134281	0.0197575	0.49527	0.736742
ENSMUSP00000020273	Supv3l1	0.652206	0.753061	0.0389417	0.0847871	0.425463	0.738698	-0.067941	0.083074	0.324688	0.616915
ENSMUSP00000020284	Tysnd1	0.00162412	0.00731634	-0.234026	0.0618336	0.0573632	0.284722	-0.124064	0.0605843	0.100376	0.442618
ENSMUSP00000020285	Sar1a	0.862676	0.908015	0.00828097	0.0471112	0.343602	0.67607	-0.0450505	0.0461594	0.12037	0.457678
ENSMUSP00000020286	Ppa1	3.26777e-10	1.79623e-08	0.431472	0.0317117	0.836253	0.941776	0.00652756	0.031071	0.0476309	0.374026
ENSMUSP00000020298	Pcbd1	0.0819877	0.167104	0.0986309	0.0531456	0.175362	0.49344	-0.0738398	0.0520718	0.198716	0.5252
ENSMUSP00000020311	Micu1	0.269296	0.405672	0.049854	0.043564	0.926065	0.973258	-0.00402382	0.0426839	0.16508	0.49886
ENSMUSP00000020312	Mcu	0.229708	0.362856	0.113402	0.0908099	0.533102	0.807551	-0.0566817	0.0889751	0.255209	0.565223
ENSMUSP00000020315	Cand1	0.0551936	0.122766	0.148529	0.0718186	0.0690588	0.313753	-0.137142	0.0703676	0.10639	0.44587
ENSMUSP00000020329	Egfr	9.13184e-08	1.87239e-06	-0.955145	0.104235	0.00118163	0.0290736	-0.401944	0.102129	0.00526598	0.222861
ENSMUSP00000020339	Tbc1d15	0.781425	0.852719	-0.0122244	0.0433217	0.00253107	0.0454099	-0.151732	0.0424465	0.239479	0.553014
ENSMUSP00000020343	Rab21	0.00845421	0.0280378	0.124635	0.0415252	0.258316	0.586536	-0.0476882	0.0406862	0.162307	0.494804
ENSMUSP00000020359	Gamt	0.0462146	0.107467	0.129234	0.0598066	0.413284	0.729317	-0.0492225	0.0585982	0.308259	0.603095
ENSMUSP00000020361	Ndufs7	0.0736773	0.154173	0.0922128	0.0481775	0.0823882	0.341207	-0.0874784	0.0472041	0.0669526	0.406177
ENSMUSP00000020397	Snrpd3	0.110153	0.209019	-0.231894	0.137106	0.81206	0.930866	0.0324731	0.134336	0.678558	0.845382
ENSMUSP00000020399	Cpm	0.0776127	0.160154	-0.0933818	0.0495187	0.000889584	0.0240653	-0.197503	0.0485182	0.00922833	0.244527
ENSMUSP00000020403	Csrp2	0.71971	0.806302	-0.0442022	0.12102	0.0683233	0.313349	0.231776	0.118574	0.68114	0.84704
ENSMUSP00000020420	Ap3d1	0.82525	0.883928	0.0154258	0.068728	0.516792	0.798018	-0.0446435	0.0673394	0.0740314	0.412434
ENSMUSP00000020440	Timm13	0.141345	0.252709	0.199838	0.129154	0.174133	0.491932	-0.179989	0.126545	0.0202681	0.318632
ENSMUSP00000020463	Ncln	0.712126	0.800773	-0.049433	0.1316	0.846746	0.945158	-0.0253282	0.128942	0.0550659	0.391189
ENSMUSP00000020493	Pofut2	0.0201964	0.056869	0.105466	0.0408995	0.0731709	0.321327	0.0768506	0.0400732	0.136958	0.473734
ENSMUSP00000020497	Aldh1l2	0.0203936	0.0573033	-0.144797	0.0562565	0.96695	0.987983	0.00231982	0.0551199	0.321127	0.614542
ENSMUSP00000020500	Appl2	0.000873831	0.00432894	0.194975	0.0477971	0.435306	0.743974	0.0374753	0.0468314	0.514329	0.749447
ENSMUSP00000020504	Hint1	0.235267	0.368591	-0.0721121	0.0584696	0.312048	0.645457	0.0598033	0.0572883	0.00249188	0.186708
ENSMUSP00000020522	Pfkl	5.01163e-05	0.000407797	0.351093	0.0640357	0.640795	0.86469	-0.0298394	0.0627419	0.562148	0.779395
ENSMUSP00000020524	Rhbdf1	0.0846819	0.171037	-0.121108	0.0658863	0.253046	0.582716	-0.0765439	0.0645551	0.817995	0.911807
ENSMUSP00000020538	Xpo1	0.293004	0.433177	0.0971172	0.0893179	0.587642	0.83966	-0.0484296	0.0875133	0.171671	0.500025
ENSMUSP00000020543	Cpeb4	0.688699	0.782606	0.029831	0.0731196	0.445576	0.751993	-0.0560315	0.0716423	0.201348	0.52726
ENSMUSP00000020578	Nudcd2	0.000848794	0.00422516	-0.217652	0.0531756	0.559321	0.822213	0.0310677	0.0521012	0.00891682	0.242545
ENSMUSP00000020580	Polrmt	0.370891	0.510087	-0.0829132	0.0900565	0.641822	0.864974	-0.0418347	0.088237	0.0151718	0.29807
ENSMUSP00000020625	Phykpl	0.0222563	0.0614308	0.161722	0.0639053	0.0442992	0.246653	0.136673	0.0626141	0.00103486	0.157268
ENSMUSP00000020630	Hspa4	0.00130222	0.00606176	0.105312	0.0270759	0.489629	0.778436	0.0187606	0.0265289	0.39036	0.664636
ENSMUSP00000020634	Mapk9	0.000348988	0.00207284	0.23466	0.0519185	0.504099	0.790576	0.0347669	0.0508696	0.709379	0.86102
ENSMUSP00000020640	Rack1	0.094111	0.185246	-0.0891071	0.0500665	0.811687	0.930866	-0.0118821	0.049055	0.104548	0.44587
ENSMUSP00000020643	Rufy1	0.424699	0.560087	-0.017777	0.0217	0.414463	0.7299	-0.0178138	0.0212616	0.131325	0.467555
ENSMUSP00000020649	Rad50	0.685032	0.77981	-0.0134901	0.0326574	0.000929778	0.0246367	0.129579	0.0319976	0.781574	0.895099
ENSMUSP00000020653	Sar1b	6.70518e-05	0.000519426	-0.266166	0.0498921	0.00768026	0.0866622	-0.14897	0.0488841	0.0762501	0.416474
ENSMUSP00000020673	Vdac1	0.00906058	0.0297623	-0.148842	0.0501455	0.0411861	0.237695	-0.109091	0.0491323	0.117917	0.455233
ENSMUSP00000020717	Arf5	0.000338354	0.00202581	0.195873	0.0431939	0.121183	0.410593	-0.0692721	0.0423212	0.0102557	0.25629
ENSMUSP00000020741	Drg1	0.810916	0.87401	0.0199356	0.081961	0.706518	0.893652	-0.0307836	0.080305	0.0460731	0.371558
ENSMUSP00000020749	Mtif2	0.167753	0.286918	-0.130096	0.0900308	0.870412	0.95249	0.0146232	0.0882118	0.395696	0.668376
ENSMUSP00000020756	Pnpt1	0.00840835	0.0279395	0.126042	0.0419576	0.311885	0.645439	0.0429295	0.0411099	0.997379	0.998978
ENSMUSP00000020759	Efemp1	0.00484294	0.017823	-0.224413	0.0686875	0.000729832	0.0213053	0.280313	0.0672997	0.202433	0.52726
ENSMUSP00000020768	Pgam2	3.88587e-05	0.000332422	0.253726	0.0452012	0.00269286	0.0469551	-0.157016	0.044288	0.480365	0.725744
ENSMUSP00000020769	Dbnl	0.374011	0.512875	0.0561529	0.0614002	0.870744	0.952601	-0.0099471	0.0601597	0.172793	0.500461
ENSMUSP00000020820	Mrpl22	0.015151	0.0455148	-0.191529	0.0704253	0.542852	0.814199	-0.0429037	0.0690025	0.245152	0.555083
ENSMUSP00000020831	Fam114a2	0.0175001	0.0508955	0.0894991	0.0337843	0.734973	0.902687	0.0114028	0.0331017	0.294396	0.592652
ENSMUSP00000020849	Tom1l1	0.566075	0.685633	0.0449337	0.0766836	0.0962063	0.365222	-0.1328	0.0751342	0.70241	0.857147
ENSMUSP00000020856	Bzw2	0.316869	0.456802	0.0616565	0.0596744	0.180188	0.498144	-0.0819392	0.0584687	0.036468	0.356591
ENSMUSP00000020864	Pctp	4.02887e-08	9.63757e-07	-0.470266	0.048344	0.00177882	0.0369124	-0.177232	0.0473672	0.555202	0.775123
ENSMUSP00000020886	Nampt	0.824617	0.883616	-0.010842	0.0481278	0.179421	0.497353	0.0662079	0.0471554	0.371097	0.652973
ENSMUSP00000020927	Hs1bp3	0.23902	0.372776	-0.048934	0.0400098	0.0530973	0.272717	0.0818705	0.0392015	0.192003	0.519054
ENSMUSP00000020930	Gna13	0.264866	0.400751	0.053544	0.04634	0.988867	0.996465	-0.000643533	0.0454038	0.748984	0.879945
ENSMUSP00000020947	Rdh14	0.276414	0.413859	0.096609	0.0857319	0.924845	0.972598	0.00804979	0.0839998	0.261618	0.571093
ENSMUSP00000020949	Map2k6	0.0107623	0.0344754	-0.136364	0.0472603	0.52449	0.802737	-0.0301298	0.0463054	0.993894	0.99795
ENSMUSP00000020957	Adi1	0.745511	0.825735	-0.0254549	0.0770824	0.164673	0.476943	0.109981	0.075525	0.027132	0.330639
ENSMUSP00000020969	Cmpk2	0.075551	0.156776	0.0910872	0.0479301	0.179281	0.497234	0.0659583	0.0469617	0.0347351	0.349857
ENSMUSP00000021001	Rab10	0.726212	0.811597	0.020922	0.0587068	0.636468	0.863736	0.0277137	0.0575206	0.170374	0.500025
ENSMUSP00000021018	Taf15	0.141893	0.253338	-0.104506	0.0676409	0.216598	0.544324	0.085257	0.0662743	0.180994	0.511036
ENSMUSP00000021039	Lig3	0.200913	0.329297	-0.106716	0.0800029	0.269262	0.597627	-0.0897111	0.0783865	0.21315	0.532824
ENSMUSP00000021040	Cct6b	0.966276	0.979344	-0.000950064	0.0221221	0.0514367	0.268374	-0.0456284	0.0216751	0.725927	0.867854
ENSMUSP00000021046	Ddx42	0.949513	0.968443	0.00179516	0.0279103	0.893648	0.961575	0.00371452	0.0273464	0.94084	0.971293
ENSMUSP00000021048	Ftsj3	0.711392	0.800122	-0.0345354	0.0916942	0.00919589	0.097168	0.266029	0.0898416	0.920838	0.963306
ENSMUSP00000021049	Psmc5	0.029013	0.0753696	-0.0497236	0.0207322	0.810678	0.930632	0.00494722	0.0203133	0.0795615	0.420995
ENSMUSP00000021050	Adap2	0.00234637	0.00988076	-0.341033	0.0944547	0.446901	0.752653	0.072166	0.0925463	0.198642	0.5252
ENSMUSP00000021052	Smarcd2	0.0520053	0.117661	-0.0960563	0.0457553	0.638881	0.86449	0.0214443	0.0448309	0.0677112	0.406177
ENSMUSP00000021062	Ddx5	0.00222638	0.00947587	-0.103761	0.0285419	0.0586545	0.288611	0.0569376	0.0279652	0.825615	0.914851
ENSMUSP00000021063	Psmd12	0.82492	0.883758	-0.0145765	0.0648195	0.5712	0.830532	-0.0367194	0.0635099	0.144714	0.47865
ENSMUSP00000021077	Slc9a3r1	0.315955	0.456016	0.0636644	0.0614977	0.586272	0.838894	-0.0334685	0.0602552	0.225336	0.539037
ENSMUSP00000021078	Fdxr	0.0276621	0.0727579	0.0822574	0.0339584	0.0449714	0.248787	0.0723669	0.0332723	0.304899	0.601117
ENSMUSP00000021082	Nt5c	0.199193	0.327572	0.0589296	0.0440007	0.00294591	0.0487074	0.151013	0.0431117	0.130385	0.466588
ENSMUSP00000021085	Nup85	0.411908	0.548255	0.0554337	0.0657941	0.778192	0.91878	-0.0184674	0.0644648	0.220266	0.536138
ENSMUSP00000021090	Grb2	0.134849	0.243323	0.0739985	0.0469868	0.0945412	0.362384	0.0818195	0.0460375	0.0168577	0.30297
ENSMUSP00000021091	Pafah1b1	0.22629	0.358992	0.0903177	0.07177	0.887831	0.958545	-0.0100779	0.07032	0.716609	0.864919
ENSMUSP00000021114	Galk1	0.0325516	0.0821662	0.0825725	0.0352823	0.794541	0.92443	0.00915414	0.0345694	0.97423	0.988668
ENSMUSP00000021119	Aspa	0.00381314	0.0147383	-0.156857	0.0463994	0.0152188	0.133734	-0.123539	0.0454619	0.365041	0.648145
ENSMUSP00000021120	Trim47	2.32619e-08	6.09868e-07	-0.410032	0.040517	0.917433	0.970196	0.00418093	0.0396984	0.00198433	0.18413
ENSMUSP00000021133	Srp68	0.0285919	0.074388	-0.16183	0.067269	0.212135	0.53942	-0.0856597	0.0659099	0.0261896	0.330482
ENSMUSP00000021135	Ncbp3	0.0311622	0.0793569	0.102708	0.0434765	0.0824128	0.341207	0.0789357	0.0425981	0.0236718	0.330482
ENSMUSP00000021147	Exoc7	0.00371434	0.0144518	0.165698	0.0488348	0.798186	0.926978	0.0124401	0.0478481	0.633863	0.821668
ENSMUSP00000021148	Ube2g1	0.652118	0.753061	-0.0149781	0.0326027	0.534944	0.80915	0.0202573	0.031944	0.00158945	0.174738
ENSMUSP00000021158	Txndc17	0.00518408	0.0188635	-0.184492	0.0570335	0.929813	0.975266	-0.00500009	0.0558812	0.0409795	0.365242
ENSMUSP00000021166	Cygb	0.752765	0.830211	0.0247109	0.0771103	0.000722073	0.0211986	0.315072	0.0755523	0.365723	0.648145
ENSMUSP00000021170	Mxra7	0.865184	0.910284	-0.0162701	0.0943025	0.0999852	0.374365	0.161322	0.0923972	0.115409	0.455033
ENSMUSP00000021183	Eral1	0.127805	0.233594	-0.127091	0.0791303	0.979083	0.992919	0.00206475	0.0775315	0.13696	0.473734
ENSMUSP00000021197	Blmh	4.43007e-05	0.000368602	-0.273487	0.0493134	0.0274994	0.187213	-0.117181	0.0483171	0.603258	0.804167
ENSMUSP00000021201	Cpd	0.158653	0.274903	0.0887037	0.05999	0.731708	0.900715	-0.0205081	0.0587779	0.13936	0.477307
ENSMUSP00000021203	Timm22	0.117	0.219116	-0.127622	0.0770213	0.478411	0.771804	-0.0547769	0.0754652	0.275238	0.58118
ENSMUSP00000021207	Rflnb	0.0165076	0.0486287	-0.147407	0.0550493	0.655701	0.871815	0.0245047	0.0539371	0.153143	0.484562
ENSMUSP00000021226	Luc7l3	0.914149	0.946575	0.00471697	0.043068	0.0727644	0.321327	0.0810521	0.0421978	0.453652	0.708591
ENSMUSP00000021239	Lrrc59	0.45598	0.5899	-0.0614782	0.0804676	0.947358	0.981552	0.00528784	0.0788418	0.103014	0.444672
ENSMUSP00000021249	Scrn2	0.954955	0.972458	0.00204057	0.0355639	0.528677	0.805329	-0.0224417	0.0348454	0.226383	0.539037
ENSMUSP00000021282	Pfas	0.000110588	0.000792521	0.199802	0.0393026	0.107264	0.388391	0.065711	0.0385085	0.635197	0.822985
ENSMUSP00000021285	Stx8	0.30692	0.446846	0.0391777	0.0371213	0.631485	0.861143	-0.0177851	0.0363713	0.0896783	0.433293
ENSMUSP00000021297	Lsm12	0.397505	0.534872	-0.0713354	0.0820552	0.0998142	0.373996	0.140448	0.0803973	0.0278761	0.333115
ENSMUSP00000021306	Eftud2	0.0728303	0.152787	0.0444447	0.0231449	0.478442	0.771804	-0.0164593	0.0226773	0.126963	0.461986
ENSMUSP00000021314	Nmt1	1.2531e-06	1.78368e-05	-0.377913	0.0503417	0.00572188	0.0734206	-0.15724	0.0493246	0.0144173	0.291035
ENSMUSP00000021332	Fkbp3	0.000348327	0.00207284	-0.314817	0.0696393	0.817718	0.932271	-0.0159874	0.0682323	0.850315	0.926329
ENSMUSP00000021335	Scfd1	0.021494	0.0597727	-0.138354	0.054301	0.200648	0.525346	-0.0710129	0.0532039	0.161719	0.494147
ENSMUSP00000021339	Dtd2	0.640451	0.744815	-0.0480893	0.10101	0.279975	0.60816	0.110671	0.0989696	0.390935	0.664898
ENSMUSP00000021345	Gtf2a1	0.663977	0.762902	0.0285647	0.0645377	0.333161	0.663881	0.0631037	0.0632338	0.206952	0.528581
ENSMUSP00000021347	Sel1l	0.228005	0.361049	0.154231	0.123033	0.430438	0.74143	0.0975107	0.120548	0.0925335	0.433641
ENSMUSP00000021370	L2hgdh	0.0438151	0.10314	-0.0952295	0.0435143	0.278965	0.607182	-0.0477803	0.0426352	0.736468	0.871183
ENSMUSP00000021375	Sec23a	0.897356	0.935183	0.0108643	0.0828906	0.308804	0.642088	-0.0853708	0.0812159	0.155905	0.488039
ENSMUSP00000021380	Trappc6b	0.0719191	0.151367	0.0994732	0.0516187	0.00306823	0.0494813	-0.176184	0.0505758	0.144356	0.47865
ENSMUSP00000021381	Pnn	0.182097	0.305485	-0.0634168	0.0454618	0.227322	0.553783	0.0559243	0.0445433	0.167985	0.500025
ENSMUSP00000021390	Galc	0.00666318	0.023122	-0.185834	0.0596524	0.0795095	0.334549	0.10945	0.0584472	0.857633	0.929861
ENSMUSP00000021412	Psma6	0.824245	0.883574	-0.0082396	0.0364968	0.379024	0.705737	0.032353	0.0357594	0.210166	0.530189
ENSMUSP00000021425	Ahsa1	0.576808	0.694886	-0.0385044	0.0675898	0.645341	0.866447	-0.0310644	0.0662242	0.009228	0.244527
ENSMUSP00000021428	Snw1	0.121198	0.225263	-0.162711	0.0994111	0.720199	0.897739	0.0355111	0.0974026	0.822863	0.914269
ENSMUSP00000021443	Mthfd1	0.00192219	0.00841692	0.112676	0.0304123	0.166267	0.479677	-0.0432189	0.0297978	0.718979	0.86579
ENSMUSP00000021447	Ppp2r5e	0.502032	0.629917	0.0628287	0.091478	0.674151	0.879409	0.0383873	0.0896298	0.2777	0.583521
ENSMUSP00000021450	Sgpp1	2.93809e-05	0.000257941	-0.610647	0.106053	0.885219	0.957834	-0.0152412	0.10391	0.0607957	0.402203
ENSMUSP00000021458	Sptb	0.723998	0.810244	0.0223737	0.0622535	2.69303e-05	0.00320186	-0.353979	0.0609957	0.973868	0.988668
ENSMUSP00000021471	Tmx1	0.816671	0.878406	0.0317222	0.134599	0.133415	0.428969	0.208517	0.131879	0.0581771	0.39711
ENSMUSP00000021479	Actr10	0.185071	0.30947	0.0587458	0.0424168	0.0655752	0.307745	-0.0821506	0.0415598	0.346387	0.633425
ENSMUSP00000021486	Timm9	0.160838	0.277758	-0.0977204	0.0664573	0.116126	0.401893	-0.108172	0.0651146	0.815964	0.910646
ENSMUSP00000021506	Serpina3n	0.0622194	0.135592	-0.163391	0.0815038	0.00395504	0.0564298	0.268581	0.0798571	0.558087	0.776843
ENSMUSP00000021514	Ppm1a	0.000565078	0.00304142	0.115723	0.0269901	0.00229146	0.0425898	0.0957766	0.0264448	0.0350087	0.351242
ENSMUSP00000021523	Mnat1	0.170333	0.289796	-0.10509	0.0731946	0.363379	0.691431	0.0670984	0.0717158	0.070672	0.409234
ENSMUSP00000021536	Atp6v1d	0.702979	0.79377	0.0136635	0.0351963	0.19679	0.518253	-0.0464472	0.0344852	0.724476	0.867524
ENSMUSP00000021547	Zfyve26	0.109312	0.207958	0.16247	0.095813	0.428393	0.740798	-0.0762813	0.0938772	0.166309	0.499921
ENSMUSP00000021550	Arg2	8.64987e-14	2.6754e-11	3.24235	0.138827	0.400568	0.720749	0.117469	0.136022	0.117941	0.455233
ENSMUSP00000021572	Wdr37	0.498439	0.627085	0.0679292	0.0980665	0.315204	0.648374	0.0996298	0.0960852	0.432118	0.693617
ENSMUSP00000021595	Psmc1	0.345187	0.486255	-0.0260912	0.0268239	0.00389991	0.0561164	-0.0885683	0.026282	0.471972	0.719458
ENSMUSP00000021605	Trip11	0.298868	0.438637	-0.0454422	0.0423215	0.729379	0.899666	0.0145991	0.0414664	0.0708126	0.409234
ENSMUSP00000021607	Lgmn	0.0495914	0.11343	0.169127	0.0796195	0.371342	0.69848	0.0717537	0.0780109	0.261131	0.571093
ENSMUSP00000021628	Akr1c21	2.64271e-10	1.50054e-08	-1.03918	0.0752896	0.03002	0.19696	-0.175658	0.0737684	0.0269186	0.330639
ENSMUSP00000021634	Akr1c13	9.8354e-05	0.000715768	-0.408341	0.07941	0.107933	0.389719	0.132494	0.0778056	6.19922e-06	0.00710393
ENSMUSP00000021635	Akr1c18	2.09668e-10	1.27453e-08	4.8862	0.348532	0.585152	0.838894	-0.190252	0.34149	6.87433e-06	0.00710393
ENSMUSP00000021649	Acot2	4.18593e-06	4.90856e-05	0.300136	0.0440687	0.623734	0.857763	-0.0215984	0.0431783	0.503574	0.741724
ENSMUSP00000021652	Acot4	4.27422e-05	0.000359104	0.600266	0.107879	0.0366066	0.224107	-0.241068	0.105699	0.0181749	0.312071
ENSMUSP00000021653	Acot3	8.88062e-13	1.4802e-10	1.31051	0.065209	0.0150178	0.132193	0.174034	0.0638916	0.0925784	0.433641
ENSMUSP00000021661	Coq6	0.0943111	0.185499	-0.138184	0.0776929	0.504894	0.790781	-0.0519283	0.0761232	0.950351	0.976369
ENSMUSP00000021667	Isca2	0.0222386	0.0614308	0.144141	0.0569492	0.829659	0.938763	-0.0122024	0.0557986	0.114634	0.454927
ENSMUSP00000021668	Npc2	0.247083	0.381668	-0.120574	0.100362	0.0161504	0.136355	0.264365	0.0983347	0.0452211	0.370297
ENSMUSP00000021670	Ylpm1	0.827707	0.886008	-0.01154	0.0521614	0.448271	0.754223	0.0397305	0.0511075	0.0317146	0.342642
ENSMUSP00000021692	Yy1	0.0108132	0.0345529	-0.232516	0.0806474	0.345815	0.677685	-0.0767567	0.079018	0.982835	0.992126
ENSMUSP00000021707	Amn	0.000791627	0.00400621	0.259966	0.0630018	0.24087	0.568298	0.0751878	0.0617289	0.652359	0.832582
ENSMUSP00000021719	Atp5mpl	0.42454	0.56002	0.0884143	0.107888	0.403668	0.721658	-0.0906768	0.105708	0.11501	0.455019
ENSMUSP00000021757	Aoah	2.34124e-09	9.09564e-08	-0.566596	0.0476396	0.66387	0.876621	0.0206665	0.0466771	0.991606	0.996522
ENSMUSP00000021773	Gpld1	0.881994	0.923645	-0.0235672	0.156249	0.338082	0.669812	-0.151183	0.153092	0.222308	0.538521
ENSMUSP00000021790	Tmem14c	0.0260184	0.0690838	-0.281426	0.114729	0.365286	0.692763	0.104745	0.112411	0.363764	0.647519
ENSMUSP00000021800	Mcur1	0.355798	0.495394	-0.0480295	0.0505094	0.0118132	0.114091	-0.140569	0.0494889	0.808336	0.907361
ENSMUSP00000021803	Nup153	0.636927	0.742555	-0.029033	0.0603414	0.778336	0.91878	0.0169256	0.0591222	0.0772379	0.418332
ENSMUSP00000021806	Tpmt	1.32776e-06	1.87446e-05	-0.458628	0.0613741	0.601317	0.846134	-0.0320552	0.0601341	0.100181	0.442618
ENSMUSP00000021807	Dek	0.694404	0.786839	0.0120966	0.030237	0.41555	0.730988	-0.0247628	0.029626	0.382694	0.659347
ENSMUSP00000021820	Aspn	0.425197	0.560458	0.0993113	0.121361	0.246596	0.575242	-0.143009	0.118909	0.431436	0.692953
ENSMUSP00000021822	Ogn	0.220952	0.353127	-0.139786	0.109745	0.847147	0.945401	0.0210659	0.107528	0.573985	0.786262
ENSMUSP00000021832	Wrnip1	1.32869e-05	0.00013152	0.301966	0.0488864	0.0846901	0.345246	0.0880416	0.0478987	0.840087	0.921794
ENSMUSP00000021844	Ripk1	0.221955	0.35409	-0.093315	0.0734281	0.259468	0.587498	-0.0841139	0.0719446	0.625087	0.81685
ENSMUSP00000021853	Eci3	2.33459e-07	4.20308e-06	0.918704	0.107515	0.000661689	0.0204727	-0.443703	0.105343	0.0338088	0.349857
ENSMUSP00000021864	Ssr1	0.688059	0.78205	0.0347322	0.0849477	0.980213	0.99348	-0.00209683	0.0832314	0.202474	0.52726
ENSMUSP00000021907	Fbp2	0.000341822	0.00203717	0.435036	0.0960385	0.290177	0.618763	0.102938	0.0940982	0.991095	0.996495
ENSMUSP00000021913	Auh	0.05983	0.131326	0.126138	0.0622748	0.319225	0.650666	-0.0627272	0.0610166	0.662458	0.837924
ENSMUSP00000021929	Habp4	6.08591e-06	6.73359e-05	-0.580101	0.0878681	0.881209	0.956556	-0.0130726	0.0860928	0.774004	0.891502
ENSMUSP00000021930	Sfxn1	0.0624697	0.135851	-0.164756	0.0822723	0.300693	0.631286	-0.0862164	0.0806101	0.181529	0.511592
ENSMUSP00000021940	Lman2	0.0922466	0.18235	0.167986	0.0938004	0.319491	0.650739	-0.0944282	0.0919053	0.060438	0.401574
ENSMUSP00000021948	F12	0.369389	0.508426	-0.0737029	0.0797952	0.00428982	0.0594972	0.259937	0.078183	0.933289	0.967387
ENSMUSP00000021950	Dbn1	0.000665516	0.00348755	0.209977	0.0498848	0.0202835	0.157009	0.125934	0.0488769	0.229151	0.54288
ENSMUSP00000021958	Pcbd2	0.126856	0.232112	0.0980018	0.0608549	0.281678	0.611055	0.0664307	0.0596254	0.241858	0.553721
ENSMUSP00000021993	Uqcrb	0.0191335	0.05453	0.179906	0.0690538	0.840161	0.943292	-0.0138697	0.0676586	0.00496912	0.222861
ENSMUSP00000022032	2210016F16Rik	0.11961	0.222632	0.0885559	0.0538554	0.722762	0.897739	0.0190533	0.0527673	0.844176	0.924373
ENSMUSP00000022038	Naa35	0.776789	0.849095	-0.0187807	0.0651342	0.0844036	0.345246	-0.117422	0.0638183	0.361284	0.646383
ENSMUSP00000022048	Slc6a19	0.366286	0.505501	-0.091326	0.0982198	0.21129	0.538382	-0.125316	0.0962354	0.63339	0.821668
ENSMUSP00000022060	Pdcd6	0.729871	0.814172	-0.0225086	0.0640536	0.0497398	0.263866	-0.133215	0.0627595	0.802978	0.90615
ENSMUSP00000022062	Sdha	0.493302	0.622591	0.0402577	0.0574194	0.172762	0.489934	-0.0802904	0.0562593	0.589224	0.794292
ENSMUSP00000022063	Ccdc127	0.587107	0.702706	-0.031161	0.0562274	0.274133	0.601208	0.062388	0.0550914	0.375676	0.654897
ENSMUSP00000022097	Ndufs6	0.732977	0.81669	0.0300373	0.0865168	0.961952	0.986828	0.00410762	0.0847688	0.293523	0.591972
ENSMUSP00000022120	Acot12	1.96757e-06	2.59937e-05	-0.643299	0.0888284	0.0750237	0.324391	-0.165731	0.0870337	0.0101586	0.256046
ENSMUSP00000022140	Ocln	0.215688	0.347291	0.127046	0.0985538	0.350739	0.68156	-0.0928189	0.0965627	0.204889	0.527985
ENSMUSP00000022148	Mccc2	0.000376742	0.00220456	0.237726	0.0530312	0.224701	0.551642	-0.0656229	0.0519598	0.733299	0.869555
ENSMUSP00000022153	Ptcd2	0.696548	0.788232	-0.0233266	0.058744	0.766777	0.915324	0.0173642	0.0575571	0.390347	0.664636
ENSMUSP00000022163	Btf3	0.0747607	0.155573	-0.149515	0.0784396	0.0809862	0.338556	-0.143149	0.0768548	0.52845	0.758989
ENSMUSP00000022169	Hexb	0.000360296	0.00211551	-0.342874	0.076121	0.0022576	0.0424776	0.270647	0.074583	0.43693	0.698425
ENSMUSP00000022196	Ap3b1	0.092691	0.183079	0.117994	0.0659837	0.67038	0.878597	-0.0280315	0.0646506	0.180966	0.511036
ENSMUSP00000022197	Scamp1	0.00417493	0.015885	0.209244	0.0626929	0.672529	0.878696	-0.0264479	0.0614262	0.751652	0.881699
ENSMUSP00000022213	Thbs4	0.90504	0.94044	0.0152691	0.125981	0.998586	0.999772	0.000222151	0.123436	0.23595	0.549417
ENSMUSP00000022217	Zfyve16	0.00954767	0.0310465	0.10451	0.0355109	0.859178	0.948787	-0.00627338	0.0347934	0.549737	0.770951
ENSMUSP00000022218	Dhfr	5.29891e-09	1.81321e-07	-0.373314	0.0332226	0.0951466	0.363638	-0.0577358	0.0325514	0.00215836	0.185871
ENSMUSP00000022225	Trim23	0.0262492	0.0696473	0.103896	0.042432	0.597092	0.843852	0.022422	0.0415747	0.710173	0.861578
ENSMUSP00000022226	Ppwd1	0.207915	0.337984	-0.0644324	0.0490967	0.683799	0.882166	0.0199537	0.0481047	0.50144	0.74044
ENSMUSP00000022242	Emb	6.02649e-06	6.69654e-05	0.365664	0.0553417	0.898683	0.964382	0.00701447	0.0542235	0.446901	0.703345
ENSMUSP00000022245	Mrps30	0.166536	0.285215	-0.125714	0.086734	0.517005	0.798018	-0.0563107	0.0849816	0.121759	0.457852
ENSMUSP00000022256	Psmd6	0.911452	0.944653	0.00367935	0.0325665	0.173473	0.491143	-0.0454583	0.0319085	0.0408118	0.365242
ENSMUSP00000022268	Pdhb	0.0187465	0.0537829	0.134244	0.0513293	0.327994	0.657642	-0.0507446	0.0502922	0.0725417	0.410561
ENSMUSP00000022271	Acox2	1.04564e-08	3.075e-07	1.48445	0.138573	0.0028908	0.0485627	-0.476803	0.135773	0.00496799	0.222861
ENSMUSP00000022272	Kctd6	0.000225405	0.0014504	0.349778	0.0739119	0.752353	0.912004	0.0232475	0.0724185	0.709906	0.861457
ENSMUSP00000022281	Mtrex	0.691311	0.784366	-0.0207721	0.0513719	0.718132	0.896809	0.0184929	0.050334	0.431117	0.692871
ENSMUSP00000022286	Ndufs4	0.59473	0.708384	0.0465163	0.0856926	0.772796	0.916676	0.0246557	0.0839613	0.0403166	0.364827
ENSMUSP00000022293	Vdac2	0.28803	0.428027	0.0951808	0.0866066	0.695207	0.88777	0.0338532	0.0848568	0.261613	0.571093
ENSMUSP00000022310	Ngly1	0.265989	0.402162	0.0632325	0.0548588	0.20697	0.533907	0.0706943	0.0537505	0.902425	0.95452
ENSMUSP00000022322	Glud1	0.00135844	0.00628383	0.232148	0.0599949	0.591697	0.840461	-0.0321743	0.0587827	0.205334	0.527985
ENSMUSP00000022327	Ldb3	0.482876	0.613933	-0.0640572	0.0891677	0.132678	0.427667	-0.138418	0.0873661	0.000354922	0.0905283
ENSMUSP00000022340	Nid2	0.310705	0.450327	0.0620179	0.0592397	0.90181	0.965105	-0.00727549	0.0580428	0.040081	0.364827
ENSMUSP00000022341	Rtraf	0.0217732	0.0603876	-0.068941	0.0271259	0.363452	0.691431	0.0248627	0.0265778	0.863567	0.932118
ENSMUSP00000022343	Nudt13	0.385746	0.52476	-0.0491207	0.0550841	0.320925	0.652073	0.0552834	0.0539711	0.0387377	0.361295
ENSMUSP00000022345	Dnajc9	0.000534113	0.00292038	0.180779	0.0418988	0.131144	0.424841	0.0653192	0.0410523	0.640747	0.826651
ENSMUSP00000022368	Plau	0.000204898	0.00134184	0.442728	0.0926392	0.252535	0.58246	0.107745	0.0907675	0.642442	0.828012
ENSMUSP00000022369	Vcl	0.152394	0.266922	0.0391129	0.0260283	0.941611	0.979328	0.00189751	0.0255025	0.420801	0.685675
ENSMUSP00000022378	Ero1a	7.2491e-06	7.836e-05	0.306866	0.0471699	0.467495	0.766035	-0.0343985	0.0462168	0.0789413	0.420505
ENSMUSP00000022380	Psmc6	0.752299	0.830051	-0.0112627	0.0350764	0.673401	0.878876	-0.0147554	0.0343677	0.468128	0.715412
ENSMUSP00000022416	Anxa11	0.0224494	0.0618645	0.0880989	0.0348717	0.274347	0.601421	-0.0386746	0.0341672	0.472011	0.719458
ENSMUSP00000022419	Ppif	0.190697	0.316319	0.0698712	0.0511337	0.988153	0.996465	-0.000755648	0.0501006	0.237434	0.551132
ENSMUSP00000022429	Arf4	0.586196	0.701946	-0.0231957	0.0417518	0.978044	0.992254	0.0011436	0.0409083	0.167305	0.500025
ENSMUSP00000022437	Hacl1	1.96707e-13	4.61994e-11	1.83895	0.0830111	0.651458	0.869643	-0.0374422	0.0813339	0.101865	0.444217
ENSMUSP00000022461	Dph3	0.981276	0.987584	-0.00577094	0.242085	0.854289	0.947845	0.0442697	0.237194	0.543282	0.76614
ENSMUSP00000022462	Oxnad1	0.179693	0.302802	0.0894909	0.0637806	0.576044	0.830706	-0.0356724	0.0624919	0.288401	0.589339
ENSMUSP00000022469	Nisch	0.16958	0.288991	0.0480231	0.0333853	0.0845685	0.345246	0.0601509	0.0327108	0.14151	0.477307
ENSMUSP00000022496	Kpna3	0.248346	0.383301	0.115256	0.0962036	0.975405	0.991524	0.00295185	0.0942599	0.710579	0.861786
ENSMUSP00000022497	Spryd7	0.235213	0.368591	0.111455	0.0903589	0.29809	0.628296	-0.0952201	0.0885333	0.0876465	0.43028
ENSMUSP00000022507	Pspc1	0.0202679	0.0570393	0.150797	0.0585183	0.539862	0.812015	0.0359175	0.057336	0.00734112	0.230994
ENSMUSP00000022517	Cryl1	0.547548	0.671331	-0.0267561	0.0435439	0.671325	0.878606	-0.0184418	0.0426641	0.284558	0.58654
ENSMUSP00000022521	Prkcd	0.496909	0.625768	0.0444743	0.0639742	0.670847	0.878597	-0.0271366	0.0626817	0.405638	0.676761
ENSMUSP00000022529	Tkt	0.0556767	0.123522	0.143691	0.069634	0.00856685	0.0935833	-0.204346	0.0682271	0.108263	0.447641
ENSMUSP00000022535	Dcp1a	0.32737	0.467917	-0.0553275	0.0547614	0.226982	0.553477	0.0674158	0.053655	0.61859	0.81306
ENSMUSP00000022538	Mrpl57	0.652881	0.753503	-0.0367659	0.0802175	0.183879	0.5035	-0.109167	0.0785968	0.761079	0.885839
ENSMUSP00000022553	Cab39l	0.00185691	0.00820758	0.309773	0.083243	0.440744	0.749225	-0.0644816	0.0815611	0.168323	0.500025
ENSMUSP00000022601	Wbp4	0.726018	0.811597	0.0197333	0.0553306	0.60754	0.850721	0.0284012	0.0542127	0.722008	0.866824
ENSMUSP00000022609	Elp3	0.578251	0.695651	0.0320361	0.0564513	0.896386	0.963718	-0.00731833	0.0553107	0.345631	0.632899
ENSMUSP00000022614	Ccdc25	0.0847076	0.171037	-0.0508582	0.0276709	0.169	0.484048	0.0390554	0.0271118	0.0854748	0.425891
ENSMUSP00000022616	Clu	0.00766278	0.025929	-0.191591	0.0628477	3.09825e-05	0.00341297	0.352865	0.061578	0.167334	0.500025
ENSMUSP00000022629	Dpysl2	0.00241008	0.010067	0.109279	0.0303734	0.000381424	0.015397	0.133228	0.0297597	0.0924451	0.433641
ENSMUSP00000022680	Bin3	0.00229196	0.00970701	0.256075	0.0707067	0.139252	0.438623	0.107801	0.0692782	0.593905	0.797273
ENSMUSP00000022681	Pdlim2	0.368834	0.507927	-0.0865101	0.0935497	0.0508204	0.26713	0.193531	0.0916596	0.376393	0.655022
ENSMUSP00000022682	Sorbs3	0.404951	0.541928	-0.0539454	0.0630637	0.103936	0.380364	0.106537	0.0617896	0.0724558	0.410561
ENSMUSP00000022694	Dmtn	0.953138	0.971374	0.00435897	0.0730213	0.621927	0.85739	-0.0359762	0.071546	0.16013	0.493493
ENSMUSP00000022704	Itm2b	0.960037	0.975459	-0.00260976	0.0512751	0.0381834	0.227892	0.113499	0.0502391	0.101866	0.444217
ENSMUSP00000022705	Med4	0.898717	0.935658	-0.00500881	0.0387321	0.410962	0.72776	0.0320399	0.0379496	0.845489	0.924776
ENSMUSP00000022734	Dnajc3	9.55468e-09	2.91889e-07	0.259811	0.0240992	0.301645	0.632036	0.0252031	0.0236123	0.76706	0.888202
ENSMUSP00000022765	Rab2b	0.68417	0.779513	-0.0164334	0.0396674	0.61477	0.854216	-0.0199491	0.0388659	0.202315	0.52726
ENSMUSP00000022766	Tox4	0.245002	0.379026	-0.0744688	0.0617012	0.497416	0.783377	0.0419773	0.0604546	0.112957	0.452092
ENSMUSP00000022781	Dad1	0.645024	0.748112	0.0696846	0.148413	0.907331	0.966491	0.0171971	0.145414	0.0704959	0.409234
ENSMUSP00000022787	Slc7a8	1.61469e-05	0.000155076	0.460843	0.0758864	0.0417005	0.238876	-0.164615	0.0743532	0.279561	0.584242
ENSMUSP00000022803	Psmb5	0.329956	0.470832	0.0557611	0.0554956	0.0278154	0.18886	-0.131561	0.0543744	0.622591	0.816064
ENSMUSP00000022821	Dhrs4	7.00687e-05	0.000537957	-0.305289	0.0574653	0.00970228	0.100464	-0.165271	0.0563043	0.0749087	0.413077
ENSMUSP00000022828	Emc9	0.00589681	0.0209985	-0.19913	0.0627474	0.623327	0.857763	-0.0307894	0.0614797	0.0265912	0.330482
ENSMUSP00000022831	Khnyn	0.026765	0.0708478	0.232728	0.0954269	0.891898	0.960608	-0.0129105	0.0934989	0.0931034	0.433641
ENSMUSP00000022842	Cct5	0.190561	0.316194	0.0265197	0.0194015	0.409581	0.72698	0.0160978	0.0190095	0.579908	0.787901
ENSMUSP00000022849	Tars	0.57137	0.689621	0.0361068	0.0624783	0.194315	0.516208	-0.0829332	0.061216	0.194547	0.520536
ENSMUSP00000022858	Agxt2	1.76148e-08	4.74041e-07	-0.602598	0.0583735	0.323538	0.6536	-0.0582592	0.0571941	0.104667	0.44587
ENSMUSP00000022861	Ugt3a1	0.213583	0.344546	0.254075	0.196146	0.464055	0.764718	-0.144166	0.192183	0.0357448	0.354306
ENSMUSP00000022865	Mtdh	0.0577006	0.127355	-0.173196	0.0847055	0.641597	0.864974	-0.0393758	0.0829941	0.0651545	0.406177
ENSMUSP00000022904	Atp6v1c1	0.320207	0.460353	0.0449677	0.0438331	0.0588508	0.288777	-0.0873657	0.0429475	0.342376	0.630109
ENSMUSP00000022925	Eif3h	0.00481745	0.0177418	-0.114651	0.0350651	0.0145152	0.129534	-0.0941539	0.0343567	0.912233	0.958253
ENSMUSP00000022927	Rad21	0.214652	0.345839	0.0246955	0.0191117	0.0979744	0.368438	0.0329072	0.0187256	0.326025	0.61754
ENSMUSP00000022946	Rida	0.00207599	0.00893144	0.25195	0.0686793	0.179901	0.498144	0.0943696	0.0672917	0.0426692	0.367297
ENSMUSP00000022960	Eif3e	0.0542116	0.121208	-0.119582	0.0575591	0.354981	0.684653	-0.053721	0.0563962	0.225765	0.539037
ENSMUSP00000022962	Emc2	0.491579	0.621024	-0.0421359	0.0598558	0.523911	0.802088	-0.0382139	0.0586464	0.265305	0.574114
ENSMUSP00000022976	Washc5	0.579115	0.696367	0.0420045	0.074187	0.585406	0.838894	-0.0404687	0.0726881	0.0723098	0.410561
ENSMUSP00000022980	Ndufb9	0.165983	0.284582	0.0896506	0.0617667	0.0488891	0.262135	-0.129003	0.0605188	0.334687	0.624309
ENSMUSP00000022993	Derl1	0.261604	0.397211	-0.189464	0.162811	0.461719	0.763668	-0.120302	0.159522	0.0640011	0.406177
ENSMUSP00000023019	Trmu	0.651665	0.752941	-0.0366233	0.0796059	0.347265	0.677868	0.0755315	0.0779976	0.18772	0.515381
ENSMUSP00000023043	Adsl	0.0291073	0.0755766	0.121317	0.0506174	0.0663258	0.308466	-0.0977311	0.0495947	0.210879	0.530741
ENSMUSP00000023053	Col14a1	0.0674394	0.14417	-0.151939	0.0774537	0.000150567	0.00874132	0.374178	0.0758888	0.654762	0.833084
ENSMUSP00000023062	Tomm22	0.208254	0.338168	-0.167951	0.128077	0.424127	0.738115	-0.102932	0.125489	0.712958	0.863943
ENSMUSP00000023071	Samm50	0.124836	0.229774	0.107257	0.0662202	0.531284	0.807049	-0.0415192	0.0648823	0.116891	0.455233
ENSMUSP00000023072	Parvb	0.788798	0.858046	0.0143879	0.0528189	0.0192678	0.152228	0.134651	0.0517517	0.116631	0.455233
ENSMUSP00000023083	Cyp2d22	0.146297	0.259319	0.181455	0.118834	0.120282	0.409805	0.19108	0.116434	0.974803	0.988967
ENSMUSP00000023085	Ndufa6	0.615739	0.725547	-0.0292446	0.0571337	0.0199565	0.156458	-0.144682	0.0559794	0.271683	0.57973
ENSMUSP00000023087	Twf1	0.18326	0.306939	-0.0878847	0.0631798	0.58818	0.83966	0.0342073	0.0619033	0.909907	0.957664
ENSMUSP00000023088	Naga	0.0179815	0.0519343	0.180033	0.0683024	0.0079989	0.0885017	0.202638	0.0669224	0.272517	0.580201
ENSMUSP00000023104	Rpap3	0.000882029	0.00435657	-0.110094	0.0270185	0.118293	0.406939	-0.0436978	0.0264727	0.402595	0.675612
ENSMUSP00000023116	Aco2	0.206634	0.336488	0.0616541	0.0468405	0.0110318	0.109257	-0.131875	0.0458941	0.794154	0.900263
ENSMUSP00000023117	Phf5a	0.0399611	0.095814	-0.0903674	0.0404173	0.147798	0.453799	0.0602291	0.0396007	0.241972	0.553721
ENSMUSP00000023119	Vdr	0.707394	0.796579	-0.0442297	0.115746	0.574862	0.830706	-0.0649391	0.113407	0.524036	0.75655
ENSMUSP00000023133	Ppp1r1a	0.00141375	0.00649897	0.293725	0.0762818	0.00332093	0.0516844	-0.257562	0.0747406	0.524917	0.757046
ENSMUSP00000023146	Nubp1	0.0262576	0.0696473	-0.161623	0.0660122	0.170108	0.485606	0.0929148	0.0646785	0.223623	0.539037
ENSMUSP00000023159	Mgrn1	0.0026858	0.0110227	-0.149099	0.0420401	0.314412	0.648313	-0.0427826	0.0411908	0.430747	0.692492
ENSMUSP00000023165	Crebbp	0.115085	0.216391	0.0694781	0.0416933	0.857298	0.948218	-0.00746507	0.0408509	0.861598	0.931355
ENSMUSP00000023191	Rogdi	0.195323	0.32244	0.126761	0.0937903	0.0878074	0.349808	-0.167082	0.0918953	0.907231	0.956709
ENSMUSP00000023210	Cyc1	0.225859	0.358529	0.0858196	0.0681294	0.225342	0.551642	-0.0841839	0.0667529	0.924972	0.964388
ENSMUSP00000023214	Dgat1	0.923409	0.952536	0.0128826	0.131901	0.956879	0.985292	-0.00709816	0.129236	0.188752	0.516567
ENSMUSP00000023217	Bop1	0.581465	0.698217	-0.0270025	0.0479908	0.831483	0.93888	-0.010171	0.0470212	0.347743	0.634825
ENSMUSP00000023222	Oplah	0.41247	0.548863	-0.0385408	0.0458003	0.641052	0.86469	-0.0213255	0.0448749	0.294433	0.592652
ENSMUSP00000023226	Plec	7.1676e-07	1.10223e-05	0.279408	0.0356263	0.706462	0.893652	0.0133835	0.0349065	0.114277	0.454909
ENSMUSP00000023231	Gfus	0.333181	0.474125	0.0538472	0.0539605	0.630135	0.86079	-0.0259561	0.0528702	0.220962	0.536138
ENSMUSP00000023237	Naprt	0.0884212	0.176445	-0.0541361	0.029838	0.653542	0.870995	0.0133718	0.0292352	0.785046	0.896824
ENSMUSP00000023269	Rpl24	0.844552	0.896242	0.039923	0.200334	0.195663	0.51766	0.265076	0.196286	0.779481	0.894952
ENSMUSP00000023270	Cep97	0.755475	0.831801	0.0139896	0.0441559	0.124045	0.415116	0.0702332	0.0432638	0.789394	0.898612
ENSMUSP00000023282	Miox	0.858593	0.905193	0.0126267	0.0697372	0.752728	0.912135	0.0219	0.0683282	0.156055	0.488039
ENSMUSP00000023289	Chkb	0.220219	0.352611	0.0665738	0.0521799	0.0955463	0.364077	-0.0905612	0.0511256	0.528485	0.758989
ENSMUSP00000023312	Alcam	0.012765	0.0395425	0.178762	0.0637776	0.0624921	0.299255	-0.125127	0.062489	0.600551	0.802858
ENSMUSP00000023334	Nectin3	0.680936	0.776859	-0.0350073	0.0835911	0.884186	0.957374	-0.0121221	0.0819022	0.234346	0.547764
ENSMUSP00000023343	Atg3	0.0771605	0.159475	-0.0866855	0.0458904	0.114394	0.398836	-0.0750816	0.0449632	0.0641135	0.406177
ENSMUSP00000023361	Pdxdc1	0.144857	0.257032	0.098022	0.0639494	0.347037	0.677798	-0.0607058	0.0626573	0.0188598	0.317411
ENSMUSP00000023391	Mrpl40	0.00732805	0.0249598	-0.296004	0.0964228	0.416002	0.730988	-0.0788881	0.0944746	0.844709	0.924509
ENSMUSP00000023432	Nit2	7.63471e-09	2.4351e-07	-0.509734	0.0465399	0.567367	0.827827	-0.0266299	0.0455996	0.00574255	0.223654
ENSMUSP00000023449	Snap29	0.456209	0.5899	-0.0436525	0.0571655	0.878257	0.954755	0.00871797	0.0560105	0.893894	0.949136
ENSMUSP00000023467	Pak2	0.478607	0.610546	0.0180658	0.0249002	0.0185517	0.149542	0.0639324	0.0243971	0.865914	0.93379
ENSMUSP00000023477	Dnm1l	0.00174491	0.00775231	0.168787	0.0450005	0.0326302	0.206618	-0.103135	0.0440913	0.0519533	0.389275
ENSMUSP00000023487	Arhgap31	0.0163454	0.0483162	0.0898656	0.0335	0.416224	0.731009	0.0273947	0.0328232	0.275349	0.58118
ENSMUSP00000023491	Lrch3	0.760966	0.836221	0.0155721	0.0503203	0.0133966	0.124051	0.137038	0.0493036	0.673144	0.843715
ENSMUSP00000023502	Snx4	0.104553	0.200903	0.0844008	0.0490459	0.312776	0.646365	0.0500866	0.0480549	0.708731	0.860638
ENSMUSP00000023510	Umps	0.796135	0.861674	-0.0134881	0.0513442	0.984041	0.994629	0.00102211	0.0503068	0.676665	0.845137
ENSMUSP00000023514	Ndufb4	0.69193	0.784724	0.0180573	0.0447529	0.00295088	0.0487074	-0.153559	0.0438487	0.688103	0.850581
ENSMUSP00000023525	Gtf2e1	0.3064	0.446214	0.0612169	0.0579392	0.591347	0.840461	-0.0311015	0.0567686	0.849544	0.92627
ENSMUSP00000023531	Hcls1	0.92889	0.956017	-0.00941047	0.103803	0.000989738	0.0259262	0.408846	0.101706	0.825035	0.914797
ENSMUSP00000023538	Mylk	5.18017e-05	0.000419529	-0.158254	0.028953	0.852905	0.947845	-0.00534552	0.0283681	0.168797	0.500025
ENSMUSP00000023550	Pdia5	0.0990302	0.193163	-0.0670275	0.0382721	0.393778	0.715806	0.0328641	0.0374988	0.586941	0.793758
ENSMUSP00000023559	Ehhadh	2.43763e-06	3.13314e-05	0.738115	0.103695	0.00013875	0.00843436	-0.505055	0.1016	0.0503457	0.384039
ENSMUSP00000023572	Cxadr	0.498816	0.627253	0.0329419	0.0475994	0.0895074	0.35293	-0.0843017	0.0466377	0.740702	0.873393
ENSMUSP00000023583	Ahsg	0.000618043	0.00327867	0.338048	0.0796407	0.774556	0.917499	0.0227315	0.0780316	0.388145	0.663648
ENSMUSP00000023589	Kng1	0.835939	0.891496	0.0130563	0.062027	0.00661333	0.0791718	0.189545	0.0607738	0.698784	0.855294
ENSMUSP00000023590	Hrg	0.385573	0.52476	-0.0723593	0.0811135	0.045119	0.249071	0.172722	0.0794746	0.240213	0.553014
ENSMUSP00000023593	Adipoq	0.0301777	0.0775762	0.319919	0.134501	0.00873125	0.0943815	0.3935	0.131783	0.683763	0.847546
ENSMUSP00000023599	Eif4a2	0.00897607	0.0295222	-0.0989962	0.0333018	0.0825572	0.341259	-0.0604312	0.0326289	0.0562744	0.393243
ENSMUSP00000023615	Vps26c	0.000950823	0.00464797	0.13413	0.0332088	0.679554	0.881571	0.0136894	0.0325378	0.12743	0.462375
ENSMUSP00000023616	Slc15a2	3.53786e-12	4.15458e-10	1.51448	0.0824488	0.50461	0.790576	0.0551442	0.080783	0.578391	0.787494
ENSMUSP00000023630	Psmg1	0.86007	0.906565	-0.0255532	0.142637	0.878254	0.954755	0.0217532	0.139755	0.201343	0.52726
ENSMUSP00000023677	Atp5o	0.745794	0.825872	0.0210242	0.063739	0.183146	0.50246	-0.0868952	0.0624512	0.908429	0.956709
ENSMUSP00000023707	Sod1	0.847523	0.897883	0.0390758	0.199956	0.39523	0.717539	-0.171164	0.195917	0.924121	0.964388
ENSMUSP00000023709	Krt5	0.000954131	0.00465973	0.593357	0.146967	0.846436	0.945158	0.0283436	0.143998	0.240694	0.553014
ENSMUSP00000023752	Aqp2	0.000464028	0.00261465	0.424433	0.0968525	0.0944116	0.362384	-0.168724	0.0948957	0.031921	0.342642
ENSMUSP00000023760	Gpd1	0.513179	0.639521	0.040045	0.059879	0.0140197	0.127147	-0.161773	0.0586692	0.504384	0.742071
ENSMUSP00000023761	Cox14	0.305926	0.445776	0.118105	0.111668	0.768034	0.915324	-0.0328246	0.109412	0.0920559	0.433641
ENSMUSP00000023803	Krt18	0.0343045	0.0855048	0.228294	0.0986684	0.273312	0.600712	-0.109674	0.0966749	0.312376	0.606521
ENSMUSP00000023805	Csad	0.19361	0.320225	0.103751	0.0764547	0.143045	0.445249	-0.115379	0.07491	1.65596e-05	0.0142605
ENSMUSP00000023818	Calcoco1	0.0430135	0.101766	0.277554	0.126276	0.0583242	0.28786	0.252275	0.123725	0.147825	0.480559
ENSMUSP00000023826	Sncg	0.794955	0.861118	-0.0223834	0.0847031	0.0018297	0.0373678	0.309418	0.0829917	0.0304382	0.339628
ENSMUSP00000023832	Rgn	0.17352	0.294664	-0.121027	0.0849624	0.568583	0.828969	0.048461	0.0832458	0.358946	0.64488
ENSMUSP00000023851	Ndufa5	0.0479405	0.110387	0.123473	0.0576486	0.329454	0.659532	-0.0568148	0.0564838	0.106142	0.44587
ENSMUSP00000023856	Msrb2	0.40225	0.53971	0.0417184	0.0484842	0.721135	0.897739	0.0172585	0.0475046	0.0226918	0.328796
ENSMUSP00000023869	Denr	0.00339182	0.0133885	-0.300971	0.0875915	0.293769	0.623626	-0.0931627	0.0858218	0.651083	0.832367
ENSMUSP00000023873	Prmt5	0.0023866	0.0100018	-0.113617	0.0315385	0.30728	0.639691	-0.0325882	0.0309013	0.214453	0.533242
ENSMUSP00000023882	Sympk	0.405175	0.542086	0.0675295	0.0789822	0.508469	0.791582	-0.0523415	0.0773865	0.0603952	0.401574
ENSMUSP00000023886	Sult1c2	0.180922	0.304305	0.0635337	0.0454162	0.832587	0.939496	0.00956123	0.0444986	0.0716866	0.409543
ENSMUSP00000023918	Ivns1abp	0.891712	0.930615	0.0109598	0.0792339	0.829896	0.938763	0.0169533	0.077633	0.657405	0.834059
ENSMUSP00000023934	Hbb-bs	0.773171	0.846213	0.0211451	0.072129	0.000333594	0.0140803	-0.320963	0.0706717	0.924929	0.964388
ENSMUSP00000023952	Krt8	0.0491292	0.112722	0.226161	0.106226	0.355316	0.684789	-0.0990713	0.104079	0.361882	0.646515
ENSMUSP00000023994	Serping1	0.0280949	0.0734887	-0.123855	0.051296	0.00209841	0.04107	0.184122	0.0502597	0.682872	0.847107
ENSMUSP00000024031	Acy1	3.5769e-11	2.88779e-09	0.942749	0.0597574	0.123406	0.414034	-0.0952229	0.05855	0.803095	0.90615
ENSMUSP00000024042	Creld2	0.733235	0.81669	-0.0203768	0.0587505	0.294697	0.625339	0.062363	0.0575635	0.250573	0.560527
ENSMUSP00000024119	Trip6	0.435258	0.570662	-0.0736437	0.0920198	0.381329	0.707266	0.0811687	0.0901606	0.327418	0.618288
ENSMUSP00000024486	Mrps23	0.0375835	0.0917333	-0.166148	0.0732815	0.470489	0.7669	-0.0530757	0.071801	0.543905	0.7666
ENSMUSP00000024596	Slc22a1	0.000933882	0.00458187	-0.256656	0.0634101	0.0419967	0.239069	-0.137325	0.0621289	0.892428	0.948222
ENSMUSP00000024599	Igf2r	0.00027332	0.00170974	-0.208984	0.0450555	0.262199	0.589805	-0.0513054	0.0441452	0.0648127	0.406177
ENSMUSP00000024707	Mep1a	0.297043	0.436897	0.105731	0.0980855	0.0128021	0.120489	-0.269233	0.0961038	0.888627	0.946123
ENSMUSP00000024708	Tnfrsf21	0.29006	0.43006	-0.0919761	0.0840566	0.823646	0.93547	-0.0186579	0.0823583	0.082088	0.422668
ENSMUSP00000024709	Cd2ap	0.522455	0.647834	0.0323843	0.0495237	0.409006	0.726731	0.0411421	0.0485231	0.0767809	0.417944
ENSMUSP00000024727	Cdc5l	0.0079499	0.0267081	-0.177588	0.0585925	0.210537	0.537206	0.0748862	0.0574087	0.930879	0.966757
ENSMUSP00000024733	Aars2	0.348016	0.488441	-0.104133	0.107705	0.132342	0.427382	0.167351	0.105529	0.950781	0.976483
ENSMUSP00000024739	Hsp90ab1	0.504229	0.631907	-0.0358936	0.0525344	0.0708385	0.317728	-0.0996126	0.0514729	0.0149345	0.295494
ENSMUSP00000024757	Enpp4	0.000224571	0.00144864	0.167595	0.0354011	0.0097941	0.101212	0.101657	0.0346858	0.0409306	0.365242
ENSMUSP00000024763	Mrps18a	0.255561	0.391138	-0.110917	0.0940619	0.0049831	0.0665315	0.299857	0.0921614	0.631693	0.820915
ENSMUSP00000024802	Ppil1	0.0175867	0.0511082	-0.130233	0.0492057	0.107643	0.388963	-0.0821722	0.0482116	0.286381	0.588596
ENSMUSP00000024816	Cmtr1	0.0657545	0.141094	0.142082	0.0719321	0.619614	0.856616	-0.035677	0.0704788	0.184966	0.51389
ENSMUSP00000024860	Ehd3	0.992506	0.995588	0.000389464	0.0408207	0.0155392	0.13405	-0.108279	0.0399959	0.751563	0.881699
ENSMUSP00000024866	Xdh	0.0196638	0.0557644	0.134323	0.0518252	0.00131509	0.0308867	0.197265	0.0507781	0.32802	0.618288
ENSMUSP00000024869	Spast	0.577533	0.695111	-0.048006	0.0844309	0.669697	0.878551	0.0359477	0.082725	0.205428	0.527985
ENSMUSP00000024887	Ndufaf7	0.391267	0.528718	0.037396	0.0424387	0.901677	0.965105	0.00521921	0.0415813	0.779831	0.895021
ENSMUSP00000024888	Pja2	0.634996	0.741642	0.0342582	0.0707925	0.196994	0.518527	-0.0933771	0.0693622	0.217362	0.53602
ENSMUSP00000024897	Vapa	0.219516	0.352139	-0.0775421	0.0606795	0.725934	0.897869	-0.0212106	0.0594535	0.146852	0.480098
ENSMUSP00000024932	Atp6v0c	0.509739	0.636213	-0.0357079	0.0529546	0.492667	0.779961	-0.0364315	0.0518847	0.646562	0.830835
ENSMUSP00000024944	Slc3a1	2.22074e-16	6.62518e-13	-1.77181	0.0518786	0.547547	0.815262	-0.0312335	0.0508305	0.729062	0.868659
ENSMUSP00000024978	Nme3	0.309446	0.448775	-0.0478167	0.0455519	0.642918	0.86577	-0.0210905	0.0446316	0.266908	0.575351
ENSMUSP00000024988	C3	0.0740589	0.154736	0.146659	0.0767353	0.962854	0.986828	0.00355673	0.075185	0.0770046	0.417944
ENSMUSP00000025014	Mrpl28	0.0474103	0.109606	-0.122036	0.0568243	0.183032	0.50246	-0.0774897	0.0556762	0.526531	0.758034
ENSMUSP00000025027	Cuta	0.654659	0.754376	0.0369078	0.0809736	0.557598	0.822213	0.0475186	0.0793376	0.401952	0.674832
ENSMUSP00000025045	Uqcc2	0.177976	0.300426	0.128245	0.0910188	0.624896	0.858186	-0.0444586	0.0891799	0.395586	0.668376
ENSMUSP00000025058	Anks1	4.85624e-05	0.000397658	0.146692	0.0266767	0.507201	0.791215	0.0177323	0.0261378	0.410606	0.678189
ENSMUSP00000025065	Nudt12	1.17748e-06	1.69728e-05	-0.441948	0.0585833	0.0953286	0.363967	-0.101748	0.0573996	0.0129606	0.281375
ENSMUSP00000025077	Mtpap	0.0466081	0.10809	0.134235	0.0622478	0.720494	0.897739	-0.0222112	0.0609901	0.0609375	0.402203
ENSMUSP00000025081	Zeb1	0.92021	0.950945	0.0107652	0.105788	0.705545	0.893652	0.0398716	0.103651	0.558601	0.776843
ENSMUSP00000025083	Kif5b	0.0374889	0.0916297	-0.0684314	0.0301653	0.944338	0.980643	-0.00209618	0.0295558	0.300497	0.59787
ENSMUSP00000025106	Polr2d	0.180142	0.303191	0.0525749	0.0375113	0.120353	0.409805	0.060304	0.0367534	0.0808157	0.422668
ENSMUSP00000025127	Mapre2	0.00782355	0.0263922	-0.143688	0.0472882	0.507576	0.791215	-0.0314049	0.0463328	0.53921	0.763943
ENSMUSP00000025137	Thoc1	0.515757	0.641957	0.0277201	0.041708	0.748418	0.90986	-0.0133348	0.0408653	0.060736	0.402203
ENSMUSP00000025161	Tapbp	0.208742	0.338575	0.180416	0.137738	0.030192	0.197221	0.320968	0.134955	0.0305243	0.339628
ENSMUSP00000025166	Cdh2	0.914836	0.946931	-0.00583484	0.0537061	0.113293	0.397409	-0.0881592	0.052621	0.672865	0.843715
ENSMUSP00000025178	Vps52	0.114117	0.214963	0.106873	0.0639488	0.649899	0.86838	-0.0289834	0.0626568	0.165548	0.49935
ENSMUSP00000025181	H2-K1	0.195219	0.32237	0.129142	0.0955284	0.0198225	0.155658	0.242221	0.0935983	0.405687	0.676761
ENSMUSP00000025183	Ring1	0.338335	0.479741	0.0363675	0.0368465	0.0635657	0.302156	0.0719624	0.036102	0.0526714	0.38953
ENSMUSP00000025193	Brd2	0.132323	0.240058	0.105648	0.0666167	0.178609	0.496597	0.0918239	0.0652708	0.511883	0.747642
ENSMUSP00000025196	Psmb8	0.834514	0.890344	0.0280625	0.132151	0.0243569	0.176264	0.321872	0.129481	0.074482	0.412434
ENSMUSP00000025204	Pfdn1	0.198266	0.326358	0.106096	0.0790457	0.224683	0.551642	0.0978181	0.0774486	0.0347131	0.349857
ENSMUSP00000025212	Slc23a1	1.71806e-13	4.43861e-11	1.6129	0.072175	0.876603	0.954259	-0.0111578	0.0707168	0.680213	0.846576
ENSMUSP00000025217	Hspa9	0.00228636	0.00969918	-0.186968	0.0516085	0.149339	0.45578	-0.0765947	0.0505658	0.289951	0.590032
ENSMUSP00000025218	Etf1	0.547641	0.671331	-0.0227054	0.0369602	0.032181	0.205112	-0.0849616	0.0362135	0.0419937	0.365242
ENSMUSP00000025236	Stard4	1.41011e-05	0.000138517	0.429362	0.0698712	0.360569	0.688492	-0.0644379	0.0684595	0.786945	0.897714
ENSMUSP00000025243	Iws1	0.834385	0.890344	0.0148624	0.0699342	0.418199	0.731741	0.0569417	0.0685213	0.719006	0.86579
ENSMUSP00000025246	Csnk2b	0.817577	0.878669	-0.0137488	0.0586319	0.639266	0.86449	-0.0274474	0.0574473	0.636361	0.823639
ENSMUSP00000025250	Bag6	0.0101757	0.0327793	-0.206956	0.0710603	0.349773	0.680195	-0.0670634	0.0696246	0.652856	0.832651
ENSMUSP00000025253	Prrc2a	0.00874968	0.0289249	-0.41275	0.138277	0.784844	0.92049	-0.0376155	0.135483	0.664443	0.838072
ENSMUSP00000025254	Lims2	0.619661	0.729004	-0.0648593	0.128145	0.194029	0.51598	0.170213	0.125556	0.818103	0.911807
ENSMUSP00000025264	Wdr33	0.253071	0.388065	-0.0480366	0.040515	0.644224	0.865991	-0.0186842	0.0396964	0.823143	0.914269
ENSMUSP00000025270	Riok3	0.257187	0.392465	-0.105125	0.0894686	0.706575	0.893652	-0.0335965	0.0876609	0.315202	0.607622
ENSMUSP00000025276	Rmc1	0.0140491	0.0429535	0.149786	0.0543418	0.335076	0.6659	-0.0529179	0.0532439	0.192679	0.519445
ENSMUSP00000025290	Impact	0.017896	0.0517741	-0.139361	0.0528251	0.00549077	0.0720071	0.166012	0.0517578	0.248416	0.558287
ENSMUSP00000025305	Mrps18b	0.0545158	0.121783	-0.135618	0.0653701	0.559507	0.822234	-0.038174	0.0640494	0.769142	0.888202
ENSMUSP00000025337	Diaph1	4.33074e-06	5.01725e-05	0.345757	0.0509101	0.290369	0.618763	0.0545449	0.0498815	0.0883778	0.432023
ENSMUSP00000025357	Ap3s1	0.290356	0.43006	-0.0537367	0.049141	0.761278	0.915324	-0.0148798	0.0481482	0.503434	0.741724
ENSMUSP00000025381	Spink1	0.088493	0.176445	-0.18943	0.104433	0.845089	0.944754	0.0203198	0.102323	0.0871753	0.428985
ENSMUSP00000025385	Hsd17b4	0.189222	0.314687	0.0781324	0.0569787	0.00397112	0.0564298	-0.187656	0.0558275	0.0388256	0.361295
ENSMUSP00000025403	Impa2	7.42786e-09	2.38383e-07	0.335284	0.0305532	0.110106	0.39268	-0.0506391	0.0299359	0.963219	0.983588
ENSMUSP00000025408	Afg3l2	0.150348	0.263876	0.106625	0.0705775	0.619708	0.856616	-0.0349957	0.0691516	0.251249	0.560919
ENSMUSP00000025418	Psmg2	0.0350798	0.0868508	-0.2287	0.0993313	0.180658	0.499116	-0.136237	0.0973244	0.657465	0.834059
ENSMUSP00000025419	Ppic	1.60417e-12	2.14708e-10	1.01144	0.0522973	0.00439377	0.0605274	0.16978	0.0512407	0.657284	0.834059
ENSMUSP00000025421	Seh1l	0.608495	0.719472	0.0438893	0.0840017	0.397507	0.719411	0.071552	0.0823045	0.517616	0.752327
ENSMUSP00000025434	Slc14a2	0.530466	0.65447	-0.180918	0.282152	0.588777	0.83966	-0.152518	0.276451	0.768754	0.888202
ENSMUSP00000025439	Me2	0.000124196	0.000875474	0.332374	0.0661314	0.140327	0.440237	0.100532	0.0647952	0.396098	0.668618
ENSMUSP00000025444	Cxxc1	0.778702	0.850646	-0.015118	0.0528981	0.15802	0.467635	0.0767612	0.0518293	0.905109	0.956185
ENSMUSP00000025462	Rbfa	0.0400246	0.0958773	-0.164444	0.0735755	0.0880242	0.349862	0.130973	0.0720889	0.0276342	0.332834
ENSMUSP00000025472	Pcyox1l	0.0389878	0.0941527	-0.195798	0.0870794	0.0331172	0.208934	-0.198934	0.08532	0.0162331	0.301715
ENSMUSP00000025476	Txnl1	0.00290052	0.0117637	-0.102256	0.0291312	0.196639	0.518253	0.0384569	0.0285426	0.263144	0.571715
ENSMUSP00000025486	Lmnb1	0.0176937	0.0513614	0.135803	0.0513676	0.334696	0.6659	0.0500623	0.0503298	0.0639575	0.406177
ENSMUSP00000025490	Prrc1	0.0672333	0.143908	0.0713537	0.0363435	0.00701287	0.0829188	-0.110063	0.0356092	0.407868	0.677936
ENSMUSP00000025503	Isoc1	0.644011	0.747609	0.0163679	0.0347527	0.321653	0.653294	-0.0348243	0.0340505	0.632625	0.821299
ENSMUSP00000025506	Rbm22	0.599289	0.7125	-0.0294789	0.0549915	0.304962	0.636405	0.0571038	0.0538804	0.38505	0.660683
ENSMUSP00000025515	Tmx3	0.651499	0.752918	0.0453156	0.0984494	0.547663	0.815262	-0.0592542	0.0964603	0.175226	0.503275
ENSMUSP00000025541	Gnaq	0.0537757	0.12064	0.107035	0.0514149	0.522157	0.801541	-0.0329656	0.0503761	0.346229	0.633425
ENSMUSP00000025542	Psat1	0.00102928	0.00498433	0.282883	0.0706983	0.144542	0.448019	-0.106266	0.0692699	0.0748389	0.413077
ENSMUSP00000025546	Cndp2	1.19222e-07	2.38768e-06	-0.405082	0.0450858	0.010958	0.108884	0.127078	0.0441749	0.212529	0.532044
ENSMUSP00000025563	Fth1	0.096046	0.188294	0.414577	0.234431	0.730002	0.900005	-0.0806745	0.229695	0.682996	0.847107
ENSMUSP00000025590	Osbp	0.0350991	0.0868568	0.143785	0.0624578	0.50761	0.791215	-0.0414759	0.0611959	0.122073	0.457852
ENSMUSP00000025598	Keg1	8.71286e-06	9.15027e-05	-0.610415	0.0953038	0.035279	0.218569	-0.214725	0.0933783	0.0541615	0.391189
ENSMUSP00000025617	Rfk	3.56827e-08	8.69682e-07	0.234809	0.0239277	5.30166e-06	0.0011646	-0.156572	0.0234442	0.0121019	0.272425
ENSMUSP00000025631	Ostf1	0.000248302	0.00156843	0.194786	0.0415753	0.57511	0.830706	-0.0233105	0.0407353	0.413973	0.679695
ENSMUSP00000025632	Carnmt1	0.451114	0.585361	-0.0916751	0.118682	0.0609206	0.295365	-0.23442	0.116285	0.28184	0.585124
ENSMUSP00000025642	Prpf19	0.496503	0.62541	0.0323174	0.0464426	0.731155	0.900715	0.0159109	0.0455043	0.651016	0.832367
ENSMUSP00000025649	Ddb1	0.27871	0.41695	0.0288473	0.0257268	0.102083	0.378111	-0.0437168	0.025207	0.38318	0.659623
ENSMUSP00000025656	Aldh1a7	3.32451e-08	8.19916e-07	-1.01305	0.102707	9.98381e-05	0.00671991	0.516715	0.100632	0.000876973	0.151562
ENSMUSP00000025666	Slc22a19	5.08071e-16	6.62518e-13	3.2139	0.0991687	0.872849	0.953471	0.0158015	0.097165	0.428492	0.690586
ENSMUSP00000025668	Atl3	0.490928	0.620796	0.0842658	0.119521	0.854946	0.948218	-0.0217568	0.117106	0.274778	0.581162
ENSMUSP00000025675	Naa40	0.295034	0.434685	-0.0812964	0.0750939	0.668412	0.878545	-0.0321053	0.0735767	0.011563	0.265537
ENSMUSP00000025679	Otub1	0.7943	0.861094	0.0154342	0.0582152	0.404941	0.722129	0.048793	0.057039	0.399348	0.672785
ENSMUSP00000025681	Cdc42bpg	0.0330772	0.0831678	0.131921	0.0565642	0.574107	0.830694	0.0317987	0.0554214	0.204464	0.527985
ENSMUSP00000025684	Ehd1	0.182549	0.306145	-0.0543591	0.0390114	8.44562e-06	0.00141062	-0.245466	0.0382232	0.593217	0.796896
ENSMUSP00000025695	Ppp2r5b	0.433509	0.568801	0.0793247	0.0987343	0.0440023	0.246455	-0.211498	0.0967395	0.00753867	0.230994
ENSMUSP00000025696	Ak3	0.919085	0.949972	-0.00574172	0.0556354	0.848776	0.946379	0.0105639	0.0545113	0.0142292	0.291035
ENSMUSP00000025702	Snx15	0.990221	0.994648	-0.000532058	0.0427376	0.969326	0.989278	-0.00163561	0.0418741	0.0921015	0.433641
ENSMUSP00000025707	Zfpl1	0.17931	0.302433	0.235317	0.167555	0.639796	0.86449	0.0783129	0.16417	0.36435	0.647831
ENSMUSP00000025711	Vps51	0.290253	0.43006	0.0825588	0.0754815	0.203355	0.528783	-0.0980901	0.0739565	0.532179	0.760735
ENSMUSP00000025714	Rpp30	0.00381641	0.0147383	0.140564	0.0415846	0.840953	0.943584	-0.0083104	0.0407444	0.0880048	0.430718
ENSMUSP00000025728	Frmd8	0.816774	0.878406	0.0170617	0.0724348	0.267331	0.595132	-0.0815659	0.0709713	0.161565	0.493967
ENSMUSP00000025732	Slc25a45	0.117759	0.220378	-0.148625	0.0898975	0.807019	0.929909	-0.0218754	0.0880812	0.0492081	0.380626
ENSMUSP00000025743	Mrpl21	4.53609e-05	0.000375608	-0.232353	0.0419882	0.331796	0.662694	-0.0411749	0.0411398	0.172121	0.500092
ENSMUSP00000025774	Sf3b2	0.0532859	0.119656	-0.0991787	0.0475313	0.0994781	0.373278	0.0814441	0.046571	0.261956	0.571389
ENSMUSP00000025778	Gldc	2.51241e-10	1.44351e-08	0.862087	0.0622462	0.583245	0.837787	-0.0341527	0.0609885	0.812925	0.909174
ENSMUSP00000025797	Mbl2	0.000536784	0.00292653	0.429197	0.0995296	5.06039e-05	0.00474221	0.534191	0.0975187	0.00520342	0.222861
ENSMUSP00000025815	Cbwd1	0.758949	0.834715	-0.0218003	0.0698366	0.844178	0.944754	0.0136693	0.0684256	0.733753	0.869764
ENSMUSP00000025827	Minpp1	0.000516016	0.00285772	-0.201907	0.0466168	0.0986075	0.370549	0.0801018	0.045675	0.389114	0.664636
ENSMUSP00000025831	Dock8	0.0213026	0.0593736	0.18477	0.0723927	0.942817	0.980188	-0.00516831	0.0709301	0.056635	0.394384
ENSMUSP00000025833	Papss2	3.38363e-08	8.28589e-07	0.578028	0.0586772	0.324748	0.65474	0.0584115	0.0574917	0.847624	0.925573
ENSMUSP00000025835	Cpt1a	0.546139	0.670126	-0.0900679	0.146059	0.654355	0.871446	0.0652905	0.143108	0.142263	0.477307
ENSMUSP00000025836	Mrpl11	0.00117649	0.00559044	-0.28561	0.0725316	0.594155	0.842419	0.0386374	0.0710662	0.664846	0.838072
ENSMUSP00000025851	Dpp3	0.15537	0.270687	-0.0678969	0.0455329	0.998064	0.999612	0.000109958	0.0446129	0.15607	0.488039
ENSMUSP00000025867	Rela	0.0179483	0.0518675	0.0912391	0.0346031	0.00898495	0.0961185	0.10077	0.033904	0.0553301	0.391189
ENSMUSP00000025875	Slc1a1	0.257301	0.392523	0.0775036	0.0659773	0.12612	0.418267	-0.104322	0.0646443	0.652389	0.832582
ENSMUSP00000025885	Znrd2	0.992992	0.995883	-0.000428933	0.0480791	0.344087	0.67607	0.0459286	0.0471077	0.608915	0.806528
ENSMUSP00000025891	Capn1	1.9525e-05	0.000181123	0.311245	0.0521162	0.115412	0.400815	-0.0850094	0.0510632	0.0463901	0.371558
ENSMUSP00000025893	Arl2	0.908396	0.942507	0.00523136	0.0447519	0.156422	0.466382	0.0652071	0.0438477	0.596771	0.799601
ENSMUSP00000025904	Prdx5	0.200943	0.329297	-0.0795137	0.059614	0.00301313	0.0492718	-0.203975	0.0584095	0.0651291	0.406177
ENSMUSP00000025910	Bad	0.407593	0.543773	0.0823903	0.0968723	0.258316	0.586536	0.111249	0.094915	0.245665	0.555272
ENSMUSP00000025912	Plcb3	0.0379815	0.0924837	0.0767393	0.0339273	0.221966	0.549807	0.0422437	0.0332418	0.281935	0.585124
ENSMUSP00000025918	Stip1	0.939407	0.961553	0.00316344	0.0409675	0.353608	0.683739	-0.038348	0.0401398	0.326279	0.61754
ENSMUSP00000025930	Smc3	0.258325	0.393504	0.0445818	0.0380367	0.0732758	0.321406	0.0714424	0.0372682	0.330282	0.620232
ENSMUSP00000025951	Rbp4	0.00012794	0.000900638	-0.550829	0.109919	0.0763533	0.327129	0.204054	0.107698	0.00197644	0.18413
ENSMUSP00000025955	Eif3a	0.0388354	0.0938991	-0.0711704	0.0316242	0.0238942	0.173889	-0.0773207	0.0309853	0.254488	0.564453
ENSMUSP00000025961	Prdx3	0.636902	0.742555	0.0157723	0.0327782	0.000446123	0.0169494	-0.141349	0.032116	0.0193474	0.317411
ENSMUSP00000025979	Aldh18a1	9.0212e-05	0.000663996	0.32679	0.0630207	0.0190723	0.151377	0.160968	0.0617475	0.116453	0.455233
ENSMUSP00000025997	Smndc1	0.186999	0.312088	-0.101928	0.0739375	0.837236	0.942483	0.0151266	0.0724437	0.5072	0.743884
ENSMUSP00000026009	Arl3	0.217763	0.349761	-0.0566022	0.0441167	0.466648	0.765868	0.0322343	0.0432254	0.148307	0.480559
ENSMUSP00000026011	Sfxn2	0.00407697	0.0156042	0.435769	0.130124	0.744035	0.907347	0.0423566	0.127495	0.145018	0.47865
ENSMUSP00000026013	Maoa	7.82119e-07	1.18166e-05	0.666838	0.085605	0.04413	0.246455	0.183248	0.0838754	0.593124	0.796896
ENSMUSP00000026027	Taf5	0.101861	0.19695	0.0857138	0.0493875	0.194024	0.51598	0.0656018	0.0483897	0.408903	0.677936
ENSMUSP00000026050	Gsto1	1.61769e-08	4.44607e-07	0.655667	0.0631301	0.0500157	0.264786	0.131116	0.0618547	0.00168218	0.175757
ENSMUSP00000026092	3110040N11Rik	0.0448065	0.104935	-0.140943	0.064745	0.696624	0.888441	-0.0251835	0.0634369	0.223804	0.539037
ENSMUSP00000026094	Hdgfl3	0.14907	0.262166	0.112691	0.0743428	0.0932159	0.359706	0.130027	0.0728408	0.0634843	0.406177
ENSMUSP00000026122	P4hb	0.0166812	0.0490562	-0.126341	0.0472727	0.0395977	0.232612	-0.103777	0.0463176	0.257627	0.567983
ENSMUSP00000026125	Alyref	0.133787	0.24179	-0.140281	0.0888136	0.00572134	0.0734206	0.277408	0.0870192	0.903705	0.955483
ENSMUSP00000026126	Ints4	0.332345	0.473456	-0.146606	0.146652	0.153233	0.463285	-0.215453	0.143689	0.734918	0.870147
ENSMUSP00000026129	Pcyt2	0.13175	0.239499	0.0697963	0.0439402	0.124775	0.415704	-0.0697442	0.0430524	0.454266	0.709076
ENSMUSP00000026135	Aspscr1	0.000181073	0.00120176	-0.144356	0.0298275	0.0032496	0.0510002	-0.101012	0.0292248	0.0223816	0.327955
ENSMUSP00000026142	Maged1	0.833952	0.890148	0.0103943	0.0487801	0.685087	0.882184	0.0197393	0.0477946	0.366911	0.649362
ENSMUSP00000026144	Dcxr	0.330997	0.471926	-0.0344643	0.0343764	0.965804	0.987676	0.00146675	0.0336819	0.473451	0.720363
ENSMUSP00000026148	Cbr2	0.0528035	0.118831	-0.124136	0.0593562	0.0895474	0.35293	0.10511	0.058157	0.285834	0.587936
ENSMUSP00000026173	Wdr45b	0.219502	0.352139	0.0479962	0.0375576	0.463548	0.764718	-0.0276364	0.0367987	0.714867	0.864374
ENSMUSP00000026175	Fn3k	0.121371	0.225421	0.0728774	0.044548	0.110628	0.39268	-0.073717	0.0436479	0.309605	0.604169
ENSMUSP00000026196	Got1	0.000795018	0.00401158	0.188487	0.0457018	0.47419	0.76908	-0.0328205	0.0447784	0.183048	0.512113
ENSMUSP00000026208	Abcc2	6.6272e-05	0.000515704	-0.487428	0.0912659	0.24333	0.570456	-0.108326	0.0894219	0.36353	0.647519
ENSMUSP00000026210	Cpn1	0.916469	0.948217	-0.00771433	0.0724001	0.485201	0.775048	0.0506861	0.0709373	0.778585	0.894585
ENSMUSP00000026211	Cyp2c23	0.042662	0.101117	0.500019	0.227052	1.30103e-05	0.00197718	1.37665	0.222465	0.983102	0.992126
ENSMUSP00000026217	Chuk	0.0445133	0.104403	0.205352	0.0941855	0.877114	0.954316	-0.0144997	0.0922826	0.1573	0.488939
ENSMUSP00000026222	Ndufb8	0.391777	0.529232	0.0784889	0.089171	0.639545	0.86449	-0.0417087	0.0873694	0.126459	0.461956
ENSMUSP00000026243	Oga	2.14289e-06	2.77501e-05	-0.239812	0.0333418	0.0229965	0.170478	-0.0821418	0.0326682	0.00644603	0.226905
ENSMUSP00000026254	Gbf1	0.505042	0.632772	0.0552207	0.0809783	0.238061	0.563976	-0.0972468	0.0793422	0.019772	0.317411
ENSMUSP00000026262	Hexa	0.0510557	0.116009	0.126747	0.0600986	0.000484724	0.0171546	0.25681	0.0588843	0.0635748	0.406177
ENSMUSP00000026269	Limd1	0.298865	0.438637	0.105732	0.0984705	0.934635	0.978144	0.00803828	0.0964809	0.296552	0.594713
ENSMUSP00000026273	Slc6a20b	0.554997	0.677456	0.0494871	0.0820758	0.981516	0.993945	-0.0018925	0.0804175	0.261991	0.571389
ENSMUSP00000026274	Lztfl1	0.00112504	0.00536758	-0.11154	0.0281741	0.91016	0.967318	-0.00316449	0.0276048	0.00036793	0.0905283
ENSMUSP00000026289	Hsd17b10	0.55106	0.67369	0.0243434	0.0399713	0.801903	0.928396	-0.00999029	0.0391637	0.091767	0.433641
ENSMUSP00000026292	Huwe1	0.01066	0.034169	0.145954	0.0505033	0.0051489	0.068568	-0.160228	0.0494829	0.34086	0.629376
ENSMUSP00000026295	Tsr2	0.447255	0.582178	0.0328079	0.0421065	0.271023	0.598964	0.0470358	0.0412557	0.184965	0.51389
ENSMUSP00000026324	Acot9	0.115344	0.2168	-0.125161	0.0751662	0.721402	0.897739	0.0267294	0.0736475	0.0260421	0.330482
ENSMUSP00000026328	Prdx4	6.81263e-06	7.47364e-05	-0.270174	0.0413129	0.00119937	0.0292318	0.159022	0.0404782	0.00390852	0.212582
ENSMUSP00000026360	Itgb8	3.24641e-08	8.14283e-07	0.652514	0.066041	0.329617	0.659532	0.0650632	0.0647067	0.416015	0.681084
ENSMUSP00000026387	Sbds	0.0890254	0.17733	-0.0805896	0.0445105	0.190015	0.510984	0.0596893	0.0436113	0.730734	0.868659
ENSMUSP00000026390	Rabgef1	0.337741	0.479161	-0.0739777	0.0748573	0.0168536	0.140269	0.195653	0.0733448	0.1164	0.455233
ENSMUSP00000026398	Mettl7b	0.0036207	0.0141193	0.416944	0.122446	0.906194	0.966008	-0.0143632	0.119972	0.224755	0.539037
ENSMUSP00000026420	Rps26	0.101495	0.196465	-0.24954	0.143616	0.401342	0.720874	0.121317	0.140714	0.24398	0.554774
ENSMUSP00000026425	Pa2g4	8.24351e-09	2.58147e-07	-0.207675	0.0190639	0.127985	0.42121	0.0299846	0.0186787	0.257202	0.567878
ENSMUSP00000026427	Esyt1	0.12936	0.235779	0.117375	0.0734017	0.12826	0.421579	0.11536	0.0719186	0.0985522	0.442031
ENSMUSP00000026428	Myl6b	2.62292e-05	0.000233666	-0.290782	0.0499873	0.145999	0.450645	0.0748453	0.0489774	0.105799	0.44587
ENSMUSP00000026434	Chmp6	0.97205	0.982443	0.00470287	0.132143	0.044924	0.248787	-0.281674	0.129473	0.0769541	0.417944
ENSMUSP00000026459	Atp5b	0.0380335	0.0925232	0.141408	0.0625372	0.0691209	0.313753	-0.119389	0.0612737	0.26676	0.575272
ENSMUSP00000026469	Nab2	0.225328	0.358022	-0.0589431	0.046737	0.0685784	0.313753	0.0894187	0.0457927	0.593898	0.797273
ENSMUSP00000026470	Shmt2	3.26836e-08	8.15826e-07	-0.524764	0.0531372	0.451218	0.756136	-0.0402066	0.0520636	0.978265	0.990922
ENSMUSP00000026479	Dctn2	0.628844	0.736956	0.0212848	0.0431911	0.888236	0.958545	0.00604282	0.0423185	0.0223498	0.327955
ENSMUSP00000026495	Atp5a1	4.44926e-05	0.000369603	0.179255	0.032335	0.591836	0.840461	0.0173342	0.0316817	0.739628	0.872723
ENSMUSP00000026506	Clns1a	0.0230695	0.0632697	-0.0814815	0.0324259	0.111992	0.394935	-0.0534364	0.0317708	0.150075	0.481005
ENSMUSP00000026537	Paox	1.73347e-10	1.10578e-08	0.626139	0.0440949	0.417056	0.731216	-0.0359929	0.043204	0.82714	0.915642
ENSMUSP00000026538	Echs1	0.125039	0.229839	0.0631784	0.0390289	0.786345	0.92049	-0.0105409	0.0382403	0.0315791	0.342642
ENSMUSP00000026547	Tubgcp2	0.67922	0.775587	0.0318246	0.0755588	0.869915	0.95249	0.0123201	0.0740322	0.0937254	0.433641
ENSMUSP00000026550	Inpp5a	1.76398e-05	0.000166019	0.263235	0.0436844	0.256778	0.584482	0.0503369	0.0428018	0.89123	0.947723
ENSMUSP00000026552	Cyp2e1	2.22682e-10	1.32253e-08	-3.29715	0.236141	0.595219	0.842922	-0.125426	0.23137	0.0191888	0.317411
ENSMUSP00000026558	Ric8a	0.453209	0.587489	0.0467374	0.0607923	0.732562	0.901225	-0.0207133	0.059564	0.0741902	0.412434
ENSMUSP00000026560	Psmd13	0.778486	0.850589	0.0164089	0.0573572	0.617416	0.855967	-0.0286282	0.0561983	0.20448	0.527985
ENSMUSP00000026572	Hras	1.71326e-08	4.64873e-07	0.257802	0.0249238	0.00601053	0.0753796	-0.077276	0.0244203	0.587739	0.793758
ENSMUSP00000026576	Taldo1	0.000519943	0.00287092	-0.134894	0.031171	0.178667	0.496597	-0.0429597	0.0305412	0.81953	0.912649
ENSMUSP00000026577	Eps8l2	0.0557868	0.123713	0.0842501	0.0408489	0.110514	0.39268	-0.0676194	0.0400236	0.987692	0.9949
ENSMUSP00000026599	Apool	0.756553	0.832789	-0.0146453	0.0464377	0.726038	0.897869	-0.0162259	0.0454995	0.290072	0.590032
ENSMUSP00000026607	Chm	0.0460294	0.107224	-0.131565	0.0608265	0.0275004	0.187213	-0.144539	0.0595976	0.0658508	0.406177
ENSMUSP00000026613	Gusb	5.00359e-05	0.000407785	-0.331016	0.0603648	0.299265	0.629345	-0.0634524	0.0591452	0.435531	0.697146
ENSMUSP00000026624	Tm9sf2	0.0033399	0.013224	0.37479	0.108844	0.311914	0.645439	0.111358	0.106645	0.147939	0.480559
ENSMUSP00000026625	Clybl	0.503494	0.631139	-0.0246415	0.0360027	0.593269	0.841456	-0.019225	0.0352753	0.137053	0.473734
ENSMUSP00000026635	Farp1	8.15884e-06	8.69211e-05	0.280783	0.0435945	0.940318	0.978823	0.00324861	0.0427137	0.319318	0.612253
ENSMUSP00000026666	Gaa	0.000319085	0.00192382	0.252414	0.0553155	0.493575	0.780191	0.0379748	0.0541979	0.486001	0.730416
ENSMUSP00000026671	Rptor	0.064858	0.139853	0.127129	0.0641237	0.388893	0.712557	0.0556474	0.0628282	0.421861	0.686233
ENSMUSP00000026672	Pde8a	0.71121	0.800092	-0.0333508	0.0884904	0.571914	0.830532	0.0500346	0.0867025	0.690943	0.851647
ENSMUSP00000026698	Podxl	0.23948	0.373158	0.063143	0.0516803	0.186897	0.507194	-0.0698225	0.0506362	0.0453098	0.370436
ENSMUSP00000026699	Mkln1	0.351742	0.492134	0.0491747	0.0512677	0.994162	0.997637	-0.000373324	0.0502319	0.580351	0.788294
ENSMUSP00000026704	Cct8	0.438077	0.57392	0.0246396	0.0309814	0.103704	0.380257	-0.0523767	0.0303554	0.218371	0.53602
ENSMUSP00000026710	Usp16	0.00544421	0.0196577	-0.151073	0.047041	0.459676	0.762178	-0.0349204	0.0460906	0.286728	0.589074
ENSMUSP00000026723	Hprt	0.0033003	0.0130872	-0.176729	0.0512403	0.926356	0.973258	-0.00471412	0.050205	0.00117088	0.163774
ENSMUSP00000026735	Ccdc51	0.0215612	0.059864	-0.0891574	0.0350137	0.474168	0.76908	-0.0251461	0.0343062	0.768957	0.888202
ENSMUSP00000026743	Uqcrc1	0.00173077	0.00771602	0.207856	0.0553599	0.0906451	0.354821	-0.097667	0.0542414	0.896207	0.950082
ENSMUSP00000026816	Wdr73	0.177133	0.299393	-0.112899	0.0799626	0.0393778	0.232266	0.175763	0.078347	0.723689	0.867524
ENSMUSP00000026827	Mettl26	5.94076e-07	9.35851e-06	-0.40294	0.0506358	0.000384518	0.0154016	-0.221912	0.0496128	0.813449	0.909357
ENSMUSP00000026828	Mcrip2	9.47672e-08	1.9278e-06	-0.465071	0.050892	0.219822	0.548707	-0.0636763	0.0498638	0.783227	0.89587
ENSMUSP00000026839	Prps2	0.000304031	0.00185251	0.259602	0.0565999	0.545917	0.815157	0.0342164	0.0554564	0.461339	0.712421
ENSMUSP00000026886	Itih5	0.0342588	0.0854635	0.0992159	0.0428684	0.00149879	0.0329542	-0.160568	0.0420023	0.461086	0.712421
ENSMUSP00000026890	Clec3b	0.00193613	0.00847076	0.235723	0.0636827	0.282072	0.611354	-0.0694586	0.062396	0.137135	0.473734
ENSMUSP00000026899	Slc25a10	0.00042282	0.00242746	-0.334822	0.0756308	0.464532	0.764894	-0.0555276	0.0741027	0.366945	0.649362
ENSMUSP00000026907	Klkb1	0.892152	0.930886	-0.00994557	0.0721968	0.218611	0.547268	0.0905825	0.0707382	0.15974	0.493351
ENSMUSP00000026917	Nrp1	0.000166003	0.00111976	0.198391	0.0406333	0.811933	0.930866	0.00963051	0.0398123	0.229455	0.542895
ENSMUSP00000026924	Dhtkd1	7.58126e-06	8.14395e-05	-0.666243	0.1028	0.0377147	0.226595	0.228186	0.100723	0.356852	0.642088
ENSMUSP00000026937	Iscu	0.00028717	0.00177356	-0.262276	0.0568394	0.481954	0.772842	0.0400936	0.055691	0.0605303	0.401574
ENSMUSP00000026976	Get4	0.356297	0.495902	-0.0642413	0.0676303	0.48671	0.775942	-0.0471808	0.0662639	0.130975	0.467287
ENSMUSP00000026989	4833439L19Rik	0.0233817	0.0638211	-0.218216	0.0870714	0.90597	0.966008	-0.0102383	0.0853122	0.00227026	0.186708
ENSMUSP00000026990	Thoc3	0.0739125	0.154493	-0.0764011	0.0399525	0.0317759	0.203452	0.0920907	0.0391453	0.307083	0.602162
ENSMUSP00000027036	Lypla1	0.0145529	0.0441334	-0.168229	0.0614151	0.0153613	0.133842	-0.163245	0.0601742	0.340937	0.629376
ENSMUSP00000027050	Cops5	0.385297	0.524593	0.0412918	0.0462599	0.828509	0.938589	0.00998013	0.0453253	0.441218	0.699708
ENSMUSP00000027053	Rdh10	0.00351931	0.0137864	-0.540761	0.158182	0.957765	0.985469	-0.0083373	0.154986	0.140292	0.477307
ENSMUSP00000027067	Gsta3	0.000274125	0.0017127	-0.322289	0.0695048	0.0269202	0.18524	0.165887	0.0681005	8.26067e-08	0.000426829
ENSMUSP00000027071	Lactb2	4.30193e-07	7.14729e-06	-0.469231	0.0575212	0.4498	0.755516	-0.0436628	0.056359	0.725757	0.867854
ENSMUSP00000027103	Fastkd2	0.581685	0.698319	-0.0645434	0.114779	0.386265	0.710766	-0.100173	0.11246	0.185187	0.51389
ENSMUSP00000027111	Ndufs1	0.0253922	0.0677693	0.0924512	0.0375038	0.480662	0.772018	0.0265338	0.036746	0.674176	0.844682
ENSMUSP00000027114	Maip1	0.156283	0.271799	-0.120137	0.0807556	0.824173	0.93547	-0.0178707	0.079124	0.0915223	0.433641
ENSMUSP00000027123	Hspd1	8.55122e-06	8.99931e-05	-0.333729	0.0520221	0.298687	0.628642	-0.0547507	0.050971	0.451586	0.706775
ENSMUSP00000027125	Coq10b	0.38862	0.526957	0.0709086	0.0800114	0.799124	0.927049	0.020285	0.0783949	0.189746	0.516581
ENSMUSP00000027127	Sf3b1	0.495312	0.624214	-0.036794	0.0527277	0.628872	0.860186	-0.0254575	0.0516624	0.303787	0.601117
ENSMUSP00000027144	Cps1	0.0423515	0.100519	-0.666071	0.301938	0.0174175	0.143078	-0.784399	0.295837	0.0911704	0.433293
ENSMUSP00000027153	Acadl	0.175535	0.297121	-0.0895899	0.0632056	0.428996	0.741228	-0.050254	0.0619286	0.591629	0.796197
ENSMUSP00000027186	Trak2	0.988306	0.993304	0.00147946	0.0993756	0.119393	0.408865	-0.160206	0.0973679	0.5064	0.743555
ENSMUSP00000027193	Ndufb3	0.442071	0.577792	0.0446237	0.0566108	0.0832645	0.343632	-0.10247	0.0554671	0.693574	0.852582
ENSMUSP00000027247	Pdcl3	0.0763253	0.158065	0.0655988	0.0346189	0.462397	0.763813	0.0255408	0.0339195	0.0304448	0.339628
ENSMUSP00000027252	Eif5b	0.00268925	0.0110281	-0.154198	0.0434853	0.411995	0.728285	0.0358907	0.0426067	0.0556708	0.391189
ENSMUSP00000027271	Inpp1	0.113327	0.213942	0.0531118	0.0317049	0.0167142	0.139971	-0.0829927	0.0310643	0.104057	0.44587
ENSMUSP00000027286	Coa5	0.951193	0.969774	0.00685425	0.11024	0.668636	0.878545	0.0470975	0.108013	0.682598	0.847107
ENSMUSP00000027339	Smap1	3.06627e-08	7.72848e-07	-0.215205	0.0216915	0.0962218	0.365222	-0.0375634	0.0212533	0.532674	0.760932
ENSMUSP00000027356	Cyp27a1	0.0149366	0.0450276	-0.365754	0.134146	0.774408	0.917499	-0.0383145	0.131435	0.287234	0.589335
ENSMUSP00000027357	Rnf25	0.768144	0.842194	0.0410611	0.136934	0.11015	0.39268	-0.226925	0.134167	0.592276	0.796536
ENSMUSP00000027366	Vil1	0.695327	0.787194	0.0120183	0.0301376	0.219819	0.548707	0.0377086	0.0295287	0.611441	0.807677
ENSMUSP00000027373	Ppm1f	0.00141533	0.00650046	0.153248	0.0398046	0.780083	0.91878	0.0110745	0.0390004	0.498961	0.738508
ENSMUSP00000027379	Xrcc5	0.0903754	0.179466	0.0882323	0.0489568	0.0154776	0.13405	0.129954	0.0479676	0.940295	0.970924
ENSMUSP00000027381	Pecr	6.62372e-08	1.46887e-06	-0.579628	0.0617815	3.73199e-06	0.0011343	-0.416185	0.0605333	0.519926	0.753988
ENSMUSP00000027384	Atic	4.12895e-05	0.000348599	0.130705	0.0234152	0.48963	0.778436	-0.0162241	0.0229421	0.118685	0.456962
ENSMUSP00000027396	Abcb6	0.633411	0.740327	0.0448858	0.0923179	0.224044	0.551642	-0.114407	0.0904527	0.716341	0.864822
ENSMUSP00000027401	Stk16	0.00374639	0.0145546	0.321443	0.09485	0.0489047	0.262135	-0.198084	0.0929336	0.0907308	0.433293
ENSMUSP00000027409	Des	0.0616754	0.134804	0.102094	0.0508086	0.00122034	0.0296033	0.195163	0.049782	0.10746	0.447641
ENSMUSP00000027432	Psmd1	0.439006	0.574846	-0.0361331	0.0455271	0.623919	0.857763	-0.0223012	0.0446073	0.225027	0.539037
ENSMUSP00000027438	Ncl	0.0833683	0.169259	-0.0957013	0.0518225	0.368057	0.695083	0.0470329	0.0507755	0.136025	0.473734
ENSMUSP00000027444	Pde6d	0.00260082	0.010725	0.145414	0.0408259	0.103403	0.3796	-0.0690854	0.0400011	0.983849	0.992299
ENSMUSP00000027464	Mrpl44	0.100177	0.194665	-0.120909	0.0692928	0.57752	0.83237	-0.0386041	0.0678928	0.0288848	0.335635
ENSMUSP00000027475	Gigyf2	0.0180146	0.0520008	-0.142802	0.0541958	0.988069	0.996465	0.000806561	0.0531008	0.11361	0.453675
ENSMUSP00000027478	Ndufa10	0.34845	0.488719	0.0413754	0.0428345	0.186364	0.506989	-0.0579455	0.0419691	0.958661	0.981799
ENSMUSP00000027494	Ppp1r7	0.030558	0.0782812	0.0956137	0.0403049	0.327637	0.657438	0.039876	0.0394906	0.00766001	0.230994
ENSMUSP00000027498	Stk25	0.134076	0.242228	0.0965509	0.0611766	0.989809	0.996465	-0.000777692	0.0599406	0.473174	0.720363
ENSMUSP00000027502	Atg4b	0.345692	0.486579	0.0837221	0.086166	0.558995	0.822213	-0.0503844	0.0844251	0.764337	0.88751
ENSMUSP00000027503	Dtymk	0.0355149	0.0875922	0.0947151	0.0412499	0.0334658	0.210107	0.0940214	0.0404165	0.0838165	0.422668
ENSMUSP00000027512	Atg16l1	0.243657	0.377503	-0.0745279	0.0615666	0.899132	0.964454	-0.00776873	0.0603227	0.567483	0.782333
ENSMUSP00000027518	Spp2	0.20779	0.337945	0.126764	0.0965647	0.000573141	0.0187432	0.405023	0.0946137	0.160487	0.493493
ENSMUSP00000027532	Scly	0.000569291	0.0030609	0.134021	0.0312839	0.638378	0.86449	-0.014684	0.0306518	0.375843	0.654937
ENSMUSP00000027534	Ilkap	0.428404	0.563678	-0.054092	0.0665712	0.0569497	0.284011	0.133818	0.0652262	0.907582	0.956709
ENSMUSP00000027592	Ubxn4	0.0875444	0.17519	-0.107903	0.0592928	0.231325	0.556711	-0.0722848	0.0580949	0.133223	0.46955
ENSMUSP00000027602	Dars	0.0602485	0.13202	-0.122973	0.0608232	0.610008	0.851177	-0.0310044	0.0595943	0.267511	0.575448
ENSMUSP00000027615	F13b	0.924776	0.953376	-0.00688107	0.0717386	0.562435	0.823615	-0.0415777	0.0702892	0.852157	0.927521
ENSMUSP00000027623	Tsn	0.371496	0.510647	0.0457376	0.0497426	0.741909	0.906681	0.0163315	0.0487376	0.833936	0.918548
ENSMUSP00000027629	Tfcp2l1	0.0167218	0.0491453	0.225117	0.0842688	0.763459	0.915324	0.0252754	0.0825662	0.177061	0.505734
ENSMUSP00000027632	Epb41l5	0.00186456	0.00823436	-0.289296	0.0777812	0.256651	0.584482	-0.0896513	0.0762097	0.0100875	0.255824
ENSMUSP00000027643	Atp6v1g3	0.00319921	0.0127451	0.202128	0.058355	0.00708562	0.0834224	-0.176441	0.057176	0.730701	0.868659
ENSMUSP00000027657	C4bp	1.49429e-06	2.05893e-05	-0.844535	0.114081	0.0258324	0.181353	0.274582	0.111776	0.0982808	0.441661
ENSMUSP00000027675	Pigr	1.92363e-11	1.84063e-09	-1.79738	0.10935	4.16206e-07	0.000268817	0.876218	0.107141	0.585501	0.79279
ENSMUSP00000027684	Arl8a	0.799357	0.864437	0.016728	0.0647252	0.000423612	0.0163343	-0.280696	0.0634175	0.597836	0.79985
ENSMUSP00000027726	Cyb5r1	0.165999	0.284582	0.107633	0.0741589	0.590875	0.840366	-0.0398593	0.0726606	0.0980754	0.441661
ENSMUSP00000027743	Stx6	0.00125699	0.00588304	0.145793	0.0373226	0.270242	0.598628	-0.0417626	0.0365686	0.01987	0.317411
ENSMUSP00000027752	Lamc1	0.229863	0.36299	0.068816	0.0551257	0.213433	0.54112	0.0699877	0.0540119	0.154524	0.487142
ENSMUSP00000027766	Coq8a	0.403669	0.540913	0.0552567	0.0644167	0.434764	0.743974	-0.0505668	0.0631152	0.285431	0.587813
ENSMUSP00000027768	Ahctf1	0.600119	0.712969	-0.0726174	0.135776	0.0570001	0.284011	0.272868	0.133032	0.532069	0.760735
ENSMUSP00000027777	Parp1	0.0249349	0.0668596	0.198247	0.0801262	0.552609	0.819309	0.0476248	0.0785074	0.692599	0.852367
ENSMUSP00000027780	Acbd3	0.0109784	0.0349421	0.0796621	0.0277008	0.0126612	0.120037	-0.0761812	0.0271412	0.133955	0.470527
ENSMUSP00000027797	Nvl	0.181546	0.304957	0.0697883	0.0499627	0.26389	0.590993	0.056684	0.0489533	0.181996	0.511612
ENSMUSP00000027802	Pycr2	5.65454e-06	6.33641e-05	0.250807	0.0377569	0.636429	0.863736	0.017826	0.0369941	0.632275	0.821101
ENSMUSP00000027810	Fh1	0.00522386	0.0189949	0.136826	0.0423456	0.0389546	0.230824	-0.0933084	0.04149	0.573809	0.78623
ENSMUSP00000027817	Spta1	0.886818	0.926631	-0.0113016	0.078148	0.0038871	0.0561164	-0.258151	0.076569	0.312521	0.606521
ENSMUSP00000027826	Dusp23	6.28173e-07	9.80595e-06	0.533027	0.0672729	0.200703	0.525346	-0.0879658	0.0659137	0.109305	0.447884
ENSMUSP00000027833	Copa	0.249182	0.384107	0.11419	0.0954892	0.695335	0.88777	-0.0373088	0.0935599	0.0846579	0.423743
ENSMUSP00000027853	Mpc2	0.885043	0.925524	-0.0140361	0.0955457	0.733141	0.901724	-0.032481	0.0936153	0.0709168	0.409234
ENSMUSP00000027861	Dpt	0.83584	0.891496	-0.0232386	0.110333	0.284909	0.61441	0.119606	0.108103	0.14878	0.480559
ENSMUSP00000027863	Atp1b1	0.000643487	0.00339622	0.210336	0.0497795	0.00295996	0.0487074	-0.170736	0.0487738	0.257566	0.567983
ENSMUSP00000027877	Kifap3	0.00729697	0.0248868	0.222001	0.0722687	0.164188	0.476072	-0.103239	0.0708085	0.373897	0.653339
ENSMUSP00000027896	Nphs2	0.280955	0.41933	0.0936455	0.0839213	0.0112299	0.110524	-0.235566	0.0822257	0.340395	0.629376
ENSMUSP00000027906	Esrrg	0.0243261	0.0657376	0.118294	0.0475745	0.379845	0.706284	-0.0420987	0.0466133	0.224575	0.539037
ENSMUSP00000027916	Bpnt1	0.525456	0.650663	-0.028608	0.0440705	0.00768182	0.0866622	-0.131583	0.0431801	0.591716	0.796197
ENSMUSP00000027921	Iars2	0.997652	0.998812	-0.000204728	0.0684867	0.459784	0.762178	-0.0508279	0.067103	0.155252	0.487809
ENSMUSP00000027961	Hspa14	7.62996e-08	1.60914e-06	-0.281753	0.0303443	0.0298976	0.19696	0.0708573	0.0297312	0.372419	0.652973
ENSMUSP00000027973	Sephs1	0.656116	0.755381	0.014031	0.0309235	0.770317	0.915324	-0.00899751	0.0302987	0.839522	0.92137
ENSMUSP00000027975	Phyh	1.31252e-09	5.60478e-08	-0.824194	0.0665904	0.545147	0.815157	-0.0403342	0.065245	0.0857656	0.426517
ENSMUSP00000028004	Aldh9a1	1.30369e-06	1.84553e-05	-0.338401	0.0452197	0.0929514	0.358954	0.0791601	0.0443061	0.836873	0.920221
ENSMUSP00000028005	Mgst3	0.000321599	0.00193221	0.30973	0.0679328	0.42649	0.739736	0.0543122	0.0665603	0.925408	0.964418
ENSMUSP00000028014	Fmo4	0.492379	0.621883	-0.102208	0.145463	0.0737603	0.322566	0.272707	0.142524	0.761044	0.885839
ENSMUSP00000028017	Eef1aknmt	0.925287	0.953712	-0.00971975	0.102028	0.537269	0.810768	-0.0630292	0.0999669	0.400818	0.673887
ENSMUSP00000028045	Mrc1	0.295646	0.435339	-0.117408	0.108593	0.163916	0.476072	0.155237	0.106399	0.92897	0.966181
ENSMUSP00000028049	Rabgap1l	0.630063	0.738049	0.0246513	0.0502019	0.7415	0.906443	0.0165095	0.0491876	0.200531	0.52726
ENSMUSP00000028052	Rabgap1l	0.0411668	0.0980232	0.0817651	0.0368213	0.853632	0.947845	-0.00676421	0.0360774	0.821789	0.914141
ENSMUSP00000028059	Rsu1	0.468606	0.601412	0.0278893	0.0375665	0.708706	0.894451	-0.0139988	0.0368075	0.0135551	0.284711
ENSMUSP00000028062	Vim	0.0395943	0.0952016	0.167773	0.0748791	0.00288287	0.0485627	0.257741	0.0733662	0.0319168	0.342642
ENSMUSP00000028080	Nebl	0.0181447	0.0523179	0.169203	0.0643018	0.00416351	0.0584588	0.21036	0.0630027	0.00243692	0.186708
ENSMUSP00000028081	Plxdc2	0.705431	0.795496	0.0130873	0.034008	0.0271306	0.185998	-0.0810372	0.0333209	0.373059	0.652973
ENSMUSP00000028083	Psmb7	0.836799	0.891758	-0.0122627	0.0585686	0.256275	0.584403	-0.0675622	0.0573853	0.124879	0.459735
ENSMUSP00000028087	Ppp6c	0.271518	0.408196	0.0311152	0.0273208	0.0189142	0.150879	0.0698927	0.0267688	0.144245	0.47865
ENSMUSP00000028105	Mindy3	0.346579	0.487286	-0.0745118	0.0768322	0.246065	0.574263	0.0906439	0.0752799	0.0834122	0.422668
ENSMUSP00000028117	Yme1l1	4.0448e-05	0.000343177	-0.226133	0.0404342	0.0843196	0.345246	-0.0729151	0.0396173	0.146973	0.480098
ENSMUSP00000028135	Niban2	0.00152697	0.00690882	0.166234	0.0435853	0.328641	0.658428	0.0430295	0.0427047	0.308684	0.603343
ENSMUSP00000028137	Coq4	0.305462	0.445475	-0.0867568	0.081947	0.976966	0.991868	-0.00235477	0.0802913	0.878918	0.94219
ENSMUSP00000028148	Fpgs	0.0140737	0.0430033	0.259753	0.0942667	0.126332	0.418698	-0.148963	0.0923621	0.826342	0.915264
ENSMUSP00000028162	Ptges2	0.806548	0.870391	0.0103325	0.0415002	0.030947	0.200478	-0.0962008	0.0406617	0.484555	0.72909
ENSMUSP00000028205	BC005624	0.631801	0.739415	-0.0232053	0.0475002	0.092833	0.358765	0.0831852	0.0465405	0.544984	0.767284
ENSMUSP00000028207	Crat	0.11	0.208883	0.111072	0.0656403	0.485663	0.77523	-0.0459043	0.0643141	0.219882	0.536138
ENSMUSP00000028222	Hspa5	0.329891	0.470832	0.0471905	0.0469593	0.0372714	0.225376	-0.104514	0.0460105	0.162799	0.495395
ENSMUSP00000028223	Kynu	5.17444e-07	8.42229e-06	1.73522	0.215749	0.00604267	0.0755199	0.66839	0.21139	0.00280673	0.186708
ENSMUSP00000028225	Psmd5	0.644478	0.747647	0.0185681	0.0394802	0.0137694	0.126146	-0.107001	0.0386826	0.129404	0.466374
ENSMUSP00000028233	Hc	1.45591e-09	6.01814e-08	-0.802425	0.0652948	0.000837301	0.0231355	0.262273	0.0639756	0.12309	0.458546
ENSMUSP00000028238	Rab14	0.0205573	0.0576112	0.0925654	0.0360187	0.266914	0.595132	-0.040596	0.0352909	0.693673	0.852582
ENSMUSP00000028239	Gsn	1.18269e-05	0.000119355	0.258666	0.0414568	0.0130214	0.122108	0.113459	0.0406192	0.42664	0.689537
ENSMUSP00000028241	Stom	0.525812	0.650904	-0.0396224	0.0610913	0.12468	0.415704	-0.0969936	0.059857	0.270554	0.579342
ENSMUSP00000028250	Mrrf	0.0661353	0.141793	-0.132231	0.0670496	0.867723	0.951916	-0.0111188	0.0656949	0.653787	0.833026
ENSMUSP00000028257	Gca	6.28536e-08	1.39985e-06	0.48057	0.0510272	0.485966	0.775475	-0.0356597	0.0499962	0.654394	0.833026
ENSMUSP00000028278	Psmd14	0.464513	0.598129	0.0210915	0.0281458	0.154029	0.463938	0.0412648	0.0275771	0.764636	0.88751
ENSMUSP00000028279	Strbp	0.119559	0.222618	-0.0727173	0.0442166	0.00396339	0.0564298	-0.145664	0.0433232	0.0655662	0.406177
ENSMUSP00000028295	Dnlz	0.0189181	0.0541551	0.156207	0.0598292	0.831672	0.93888	-0.0126655	0.0586204	0.975539	0.989325
ENSMUSP00000028300	Nacc2	0.126577	0.231842	0.103314	0.0641031	0.609727	0.851177	0.0327022	0.0628079	0.925006	0.964388
ENSMUSP00000028332	Dpp7	2.08097e-06	2.71524e-05	0.480025	0.0665822	0.583449	0.837787	0.0365118	0.0652369	0.865303	0.933602
ENSMUSP00000028348	Itgb6	1.8883e-08	5.0293e-07	0.565481	0.0550504	0.132679	0.427667	0.0854566	0.0539381	0.798108	0.903752
ENSMUSP00000028355	Pax8	0.15319	0.267953	-0.107652	0.0717872	0.711024	0.894719	-0.0265269	0.0703368	0.668196	0.840801
ENSMUSP00000028368	Wdsub1	0.813087	0.875437	-0.0139485	0.0580265	0.258475	0.586536	-0.0666152	0.0568541	0.557894	0.776843
ENSMUSP00000028378	Galnt3	0.0206965	0.05793	-0.32459	0.126467	0.985291	0.994919	0.00232042	0.123912	0.107535	0.447641
ENSMUSP00000028382	Nup35	0.605105	0.717105	-0.0282387	0.0535361	0.35216	0.682013	0.0502682	0.0524545	0.319863	0.612804
ENSMUSP00000028392	Dnajc10	0.104046	0.200002	0.126916	0.0736342	0.298115	0.628296	0.0775914	0.0721465	0.0683423	0.406177
ENSMUSP00000028499	Itgav	6.84813e-09	2.22543e-07	0.389389	0.0352815	3.27856e-05	0.00346153	0.197078	0.0345687	0.389581	0.664636
ENSMUSP00000028509	Gorasp2	0.158395	0.274732	-0.0422825	0.0285766	0.882416	0.95707	0.00420794	0.0279993	0.760838	0.885839
ENSMUSP00000028511	Mtx2	0.0174673	0.0508472	0.120153	0.0453397	0.0406017	0.236515	-0.0989623	0.0444237	0.201881	0.52726
ENSMUSP00000028517	Ola1	0.244823	0.37897	0.041621	0.0344715	0.995036	0.997739	0.000213453	0.033775	0.546671	0.768821
ENSMUSP00000028551	Emc4	0.412707	0.549033	-0.292115	0.347317	0.417886	0.731441	0.282985	0.340299	0.704723	0.858191
ENSMUSP00000028583	Lin7c	0.548479	0.67174	-0.0350864	0.0572355	0.468331	0.766035	0.0416592	0.0560791	0.0714075	0.409543
ENSMUSP00000028584	Commd9	0.000131694	0.000918306	0.142503	0.0285185	0.73096	0.900715	-0.00977765	0.0279423	0.582429	0.790079
ENSMUSP00000028592	Eif3m	0.450452	0.58503	-0.0553662	0.0715704	0.0257607	0.181343	-0.172361	0.0701244	0.442376	0.699787
ENSMUSP00000028603	Fbxo3	0.241636	0.375499	-0.063254	0.0520198	0.452256	0.757041	-0.0392693	0.0509688	0.0950711	0.434335
ENSMUSP00000028607	Caprin1	1.37384e-05	0.00013547	-0.355026	0.0576436	0.723772	0.897739	-0.0203157	0.0564789	0.275596	0.581463
ENSMUSP00000028610	Cat	4.79516e-08	1.10118e-06	-0.452898	0.0471502	1.03129e-05	0.00161475	-0.291662	0.0461975	0.747438	0.878529
ENSMUSP00000028617	Api5	0.0444979	0.104403	0.0940991	0.0431554	0.28001	0.60816	-0.0472794	0.0422835	0.104561	0.44587
ENSMUSP00000028619	Hsd17b12	0.581161	0.698015	-0.105319	0.187029	0.918765	0.971009	-0.0189868	0.18325	0.738898	0.872261
ENSMUSP00000028624	Gatm	0.000280881	0.00175068	0.382821	0.0827704	0.415179	0.730913	-0.0678406	0.0810981	0.438587	0.69897
ENSMUSP00000028633	Fbn1	0.195683	0.32293	-0.288378	0.213551	0.322821	0.653378	-0.21346	0.209237	0.960271	0.981935
ENSMUSP00000028639	Meis2	0.0475014	0.109767	0.142705	0.0664792	0.0392878	0.232	0.146202	0.065136	0.523397	0.756169
ENSMUSP00000028681	F2	0.605351	0.717232	0.0385146	0.0730678	0.00239257	0.0438216	0.257823	0.0715915	0.963566	0.983747
ENSMUSP00000028683	Pdia3	0.106705	0.204353	-0.084061	0.0491769	0.649383	0.867916	0.0223237	0.0481834	0.590673	0.795208
ENSMUSP00000028691	Arfgap2	0.372589	0.511604	0.0335439	0.0365667	0.414086	0.729531	-0.0300427	0.0358279	0.80203	0.906124
ENSMUSP00000028694	Pacsin3	1.12143e-06	1.62765e-05	0.304159	0.0401637	0.488254	0.776967	0.0279185	0.0393522	0.597649	0.79985
ENSMUSP00000028755	Ehd4	0.082069	0.167146	0.0890525	0.0479984	0.172417	0.489763	-0.0671741	0.0470287	0.357731	0.643021
ENSMUSP00000028768	Ndufaf1	0.253715	0.38889	-0.0360298	0.0304312	0.0105609	0.107118	-0.0863036	0.0298164	0.907825	0.956709
ENSMUSP00000028807	Ivd	0.000684643	0.00357328	-0.235507	0.0561308	0.0563828	0.282845	-0.113122	0.0549968	0.993217	0.997464
ENSMUSP00000028817	Pcna	0.00436149	0.0163897	0.178636	0.0538567	0.0228218	0.169669	0.132882	0.0527686	0.416717	0.6816
ENSMUSP00000028825	Fam98b	0.718253	0.80521	0.00926748	0.0252355	0.622708	0.857763	0.012405	0.0247257	0.796315	0.902117
ENSMUSP00000028848	Fahd2a	9.29993e-08	1.89932e-06	-0.375149	0.040995	0.711591	0.894719	0.0151173	0.0401667	0.0844938	0.423452
ENSMUSP00000028852	Mrps5	9.75903e-05	0.000711212	-0.27851	0.0541207	0.667468	0.878545	-0.023209	0.0530272	0.132561	0.468726
ENSMUSP00000028855	Prom2	7.21872e-08	1.54129e-06	0.554764	0.0595049	0.743758	0.907347	0.0193911	0.0583027	0.11437	0.454927
ENSMUSP00000028892	Idh3b	0.000490509	0.00273405	0.167705	0.0385037	0.00014225	0.00844835	-0.187071	0.0377258	0.892742	0.948222
ENSMUSP00000028900	Vps16	0.819234	0.879489	-0.0152435	0.0656137	0.314062	0.648066	0.0668224	0.064288	0.548674	0.77038
ENSMUSP00000028909	Snx5	1.54979e-05	0.000149399	0.242751	0.0398303	0.0481857	0.260162	-0.0834821	0.0390255	0.939506	0.970924
ENSMUSP00000028914	Polr3f	0.00575404	0.0205467	-0.201597	0.0632921	0.899632	0.964598	-0.00794661	0.0620134	0.787175	0.897714
ENSMUSP00000028915	Rbbp9	9.6716e-09	2.91889e-07	0.449702	0.0417486	0.40341	0.721658	-0.0351083	0.0409051	0.0672579	0.406177
ENSMUSP00000028916	Sec23b	0.652002	0.753061	-0.023834	0.0518608	0.397098	0.719377	-0.0442137	0.050813	0.0549115	0.391189
ENSMUSP00000028917	Dtd1	0.0387338	0.0937779	0.128616	0.0571161	0.131094	0.424841	0.089055	0.0559621	0.967125	0.986406
ENSMUSP00000028921	Xrn2	0.116676	0.21876	-0.0755328	0.0455412	0.475703	0.769154	-0.0325914	0.0446211	0.195273	0.521165
ENSMUSP00000028944	Acss1	1.21615e-06	1.74551e-05	0.475031	0.0631295	0.912948	0.96783	0.00686966	0.061854	0.921167	0.963306
ENSMUSP00000028963	Tbc1d20	0.0403421	0.096459	0.233105	0.104485	0.717892	0.896809	0.0376462	0.102374	0.934137	0.967668
ENSMUSP00000028977	Kif3b	0.359842	0.499813	0.0686616	0.0728335	0.320192	0.651096	0.0732114	0.071362	0.790825	0.899646
ENSMUSP00000028981	Mapre1	0.758118	0.834155	-0.0181708	0.0580023	0.218186	0.547005	-0.0728438	0.0568305	0.497159	0.736896
ENSMUSP00000028991	Snta1	8.58158e-05	0.00063617	0.142657	0.0273787	0.11529	0.400815	-0.0446751	0.0268256	0.807373	0.907127
ENSMUSP00000028995	Fam210b	0.000357111	0.00209919	0.461612	0.102384	0.627143	0.859322	-0.0496832	0.100315	0.567399	0.782333
ENSMUSP00000028999	Pkia	0.383209	0.522453	-0.0905039	0.100938	0.537756	0.811266	-0.0622801	0.0988986	0.855987	0.928787
ENSMUSP00000029013	Rae1	0.723974	0.810244	-0.0120346	0.0334826	0.0251079	0.179436	0.0810552	0.0328062	0.0173327	0.303587
ENSMUSP00000029017	Pck1	0.00167842	0.00753467	0.404898	0.107423	0.384338	0.709493	-0.0941438	0.105253	0.655088	0.833119
ENSMUSP00000029024	Rab22a	0.760095	0.83562	-0.0253956	0.0817565	0.654863	0.871632	-0.0364885	0.0801047	0.618615	0.81306
ENSMUSP00000029041	Fabp4	0.850351	0.899992	-0.0237745	0.123987	0.898556	0.964382	-0.015735	0.121482	0.373538	0.652973
ENSMUSP00000029046	Fabp5	4.14995e-08	9.83615e-07	0.530625	0.0546661	0.137464	0.436287	0.083751	0.0535616	0.21632	0.535308
ENSMUSP00000029053	Ptpn1	0.0115908	0.0365035	0.460286	0.161527	0.417571	0.731216	0.131699	0.158263	0.960203	0.981935
ENSMUSP00000029076	Car3	0.243133	0.376804	-0.228182	0.18828	0.185753	0.506989	-0.255074	0.184476	0.924832	0.964388
ENSMUSP00000029078	Car2	0.00337066	0.0133253	0.137857	0.040086	0.00227822	0.0424966	-0.142356	0.0392761	0.403696	0.675903
ENSMUSP00000029082	Psma7	0.602209	0.714657	-0.0265978	0.05002	0.667362	0.878545	0.0214578	0.0490094	0.267699	0.575615
ENSMUSP00000029087	Ogfr	0.456065	0.5899	-0.0277073	0.0362725	0.188139	0.509227	0.0488603	0.0355397	0.804299	0.90615
ENSMUSP00000029125	Armc1	0.766075	0.84061	-0.0130229	0.0430332	0.00908441	0.0964695	-0.125097	0.0421637	0.942594	0.972395
ENSMUSP00000029142	Eif6	0.840797	0.894277	0.0074737	0.0366057	0.367675	0.695083	0.0332496	0.0358661	0.162586	0.49533
ENSMUSP00000029147	Nfs1	1.41754e-07	2.73452e-06	-0.343876	0.0387686	0.283679	0.613237	-0.0421386	0.0379853	0.123381	0.458923
ENSMUSP00000029165	Rab5if	0.00562983	0.020229	-0.335719	0.105058	0.839329	0.942991	-0.0212126	0.102935	0.0433212	0.367297
ENSMUSP00000029178	Ctnnbl1	0.785741	0.856168	0.0175385	0.0634416	0.770417	0.915324	-0.0184507	0.0621598	0.33895	0.627951
ENSMUSP00000029180	Rprd1b	0.344391	0.485684	0.0421965	0.0433079	0.257706	0.585883	0.0498019	0.0424329	0.105051	0.44587
ENSMUSP00000029208	Slc13a3	0.000604956	0.00321917	-0.347791	0.0817386	0.449906	0.755516	-0.0620308	0.0800871	0.00789529	0.232646
ENSMUSP00000029214	Actl6a	0.155382	0.270687	0.063926	0.0428712	0.506361	0.791215	0.0285542	0.042005	0.576743	0.787119
ENSMUSP00000029240	Slc2a2	8.03999e-05	0.000604696	-0.385864	0.0735925	0.0453765	0.249675	-0.156495	0.0721056	0.970764	0.987001
ENSMUSP00000029259	Mccc1	0.0211401	0.0589801	0.155002	0.0606396	0.684842	0.882184	-0.0245586	0.0594144	0.919781	0.962436
ENSMUSP00000029266	Anxa5	0.000418948	0.00241058	0.170257	0.0384198	0.432597	0.7426	0.0303046	0.0376436	0.728533	0.868659
ENSMUSP00000029269	Exosc9	0.0722764	0.151933	-0.0978364	0.0508399	0.83817	0.942675	0.0103405	0.0498128	0.0772166	0.418332
ENSMUSP00000029303	Naa15	0.352592	0.49279	-0.0591451	0.0617745	0.994357	0.997639	-0.000434821	0.0605264	0.271969	0.57973
ENSMUSP00000029316	Exosc8	0.0273715	0.0723051	0.0637415	0.0262571	0.000254158	0.012048	0.12024	0.0257266	0.69257	0.852367
ENSMUSP00000029325	Aadac	0.731118	0.815035	0.0625958	0.178994	0.880482	0.95637	0.0267941	0.175378	0.171137	0.500025
ENSMUSP00000029336	Dhx36	0.250373	0.385345	-0.151851	0.127317	0.818147	0.932271	0.0291585	0.124744	0.587285	0.793758
ENSMUSP00000029344	Mfsd1	0.0645717	0.139424	-0.127316	0.0641414	0.101645	0.37746	-0.109146	0.0628455	0.816488	0.910646
ENSMUSP00000029353	Kpna4	0.399044	0.536245	-0.035189	0.0406123	0.165601	0.478824	-0.0578107	0.0397917	0.00539145	0.222861
ENSMUSP00000029374	Nbea	0.000451476	0.00256068	0.317981	0.0723429	0.297456	0.628097	-0.0763385	0.0708813	0.226573	0.539037
ENSMUSP00000029382	Ppid	0.00516568	0.018823	0.125714	0.0388426	0.0730807	0.321327	-0.073011	0.0380578	0.20944	0.52944
ENSMUSP00000029386	Etfdh	0.102635	0.198071	-0.123818	0.0715183	0.296899	0.627691	-0.0755585	0.0700734	0.324515	0.616913
ENSMUSP00000029387	Eif2a	2.37232e-05	0.000215048	-0.198814	0.0338715	0.351562	0.681794	-0.0318446	0.0331872	0.00651919	0.226905
ENSMUSP00000029400	Mme	1.80084e-12	2.2695e-10	1.46703	0.0764269	0.522506	0.801592	0.0489609	0.0748828	0.0652915	0.406177
ENSMUSP00000029405	Gmps	0.613706	0.723811	0.0119221	0.0231571	0.856066	0.948218	0.00418246	0.0226893	0.294793	0.592935
ENSMUSP00000029414	Ssr3	0.758658	0.834573	0.0387564	0.124	0.643653	0.865991	-0.0572841	0.121495	0.027419	0.331789
ENSMUSP00000029440	Olfml3	0.95961	0.975277	0.00447502	0.0869923	2.45436e-05	0.00317042	0.498781	0.0852347	0.304704	0.601117
ENSMUSP00000029444	Trim33	0.108211	0.206694	0.113425	0.0666648	0.0704837	0.317141	0.126583	0.0653179	0.378115	0.655846
ENSMUSP00000029445	Nras	0.509758	0.636213	0.02781	0.0412439	0.00265405	0.0467533	-0.143547	0.0404106	0.712484	0.863775
ENSMUSP00000029464	Hao2	2.36147e-13	5.30509e-11	1.63608	0.0747284	0.154273	0.464258	0.109491	0.0732185	0.0643386	0.406177
ENSMUSP00000029476	Sec22b	0.656278	0.7554	0.0567733	0.125189	0.991416	0.996614	-0.00134047	0.12266	0.176993	0.505734
ENSMUSP00000029477	Slc25a24	0.00241652	0.0100858	0.230827	0.0641791	0.0115837	0.11293	0.179208	0.0628825	0.026704	0.330482
ENSMUSP00000029480	Prpf38b	0.288011	0.428027	-0.0509569	0.0463646	0.539166	0.812015	-0.0285073	0.0454279	0.105267	0.44587
ENSMUSP00000029490	Ahcyl1	0.59823	0.711405	-0.0394349	0.0733494	0.534474	0.808687	-0.045628	0.0718674	0.45598	0.709396
ENSMUSP00000029515	S100a11	0.0188425	0.0539984	0.116709	0.0446674	0.696623	0.888441	0.0173741	0.0437649	0.323198	0.616451
ENSMUSP00000029542	Ints3	0.568372	0.687287	0.0498353	0.0855594	0.645808	0.866499	-0.0392674	0.0838308	0.142599	0.477307
ENSMUSP00000029549	Tpm3	0.275757	0.413355	0.0649573	0.057562	0.412455	0.728599	0.0474613	0.056399	0.250593	0.560527
ENSMUSP00000029574	Vcam1	0.668445	0.765822	-0.0236548	0.0542161	1.43802e-05	0.00212293	0.325873	0.0531207	0.375453	0.654897
ENSMUSP00000029610	Hadh	1.9394e-08	5.13892e-07	-0.32984	0.0321717	0.589917	0.83966	-0.0173369	0.0315217	0.183844	0.513749
ENSMUSP00000029626	Casp6	0.0566189	0.125289	0.150256	0.0731285	0.689216	0.884871	0.0291804	0.0716511	0.550179	0.771027
ENSMUSP00000029635	Gucy1b1	0.534969	0.658295	-0.0271342	0.0427908	0.0190201	0.151195	0.109353	0.0419262	0.0903318	0.433293
ENSMUSP00000029639	Snx7	0.0878383	0.175634	0.116228	0.0639326	0.0568689	0.284011	0.128561	0.0626409	0.691909	0.852367
ENSMUSP00000029643	Gar1	0.574199	0.692227	-0.0834526	0.145484	0.207577	0.534639	0.187215	0.142544	0.682464	0.847107
ENSMUSP00000029644	Ppa2	0.535886	0.659268	-0.0375397	0.0593352	0.821922	0.934494	0.0133017	0.0581364	0.118059	0.455233
ENSMUSP00000029650	Ints12	0.418722	0.554279	-0.0547599	0.0659716	0.109506	0.39268	0.109542	0.0646387	0.35009	0.636494
ENSMUSP00000029653	Egf	0.00145509	0.00664763	0.235394	0.0613506	0.226537	0.553084	-0.0756036	0.0601111	0.308696	0.603343
ENSMUSP00000029658	Enpep	0.231818	0.365407	-0.0885902	0.0712781	0.804543	0.929179	-0.0175722	0.069838	0.0291968	0.33599
ENSMUSP00000029663	Aimp1	0.930854	0.956017	0.00211377	0.0239801	0.569548	0.82944	0.0136433	0.0234956	0.244213	0.554774
ENSMUSP00000029666	Papss1	0.321529	0.46174	0.076362	0.0746454	0.384241	0.709493	-0.0654315	0.0731373	0.0297975	0.33764
ENSMUSP00000029696	Khdc4	0.64984	0.752016	0.0365662	0.0790352	0.236264	0.562311	0.0952943	0.0774383	0.288589	0.589339
ENSMUSP00000029698	Lamtor2	0.42392	0.559345	-0.0404061	0.0492384	0.918208	0.970802	0.00503304	0.0482436	0.356506	0.642059
ENSMUSP00000029699	Lmna	0.0291484	0.0756452	0.13573	0.0566476	0.104409	0.381409	0.0955561	0.0555031	0.120817	0.457711
ENSMUSP00000029708	Naxe	0.0209996	0.0586513	0.141612	0.0553298	0.0160098	0.135834	-0.145976	0.0542119	0.571793	0.784716
ENSMUSP00000029722	Rps3a1	0.00414315	0.0157873	-0.401674	0.120217	0.883625	0.957326	-0.0175186	0.117788	0.330273	0.620232
ENSMUSP00000029752	Tars2	0.694646	0.78694	0.0260803	0.0652458	0.872079	0.952851	-0.0104598	0.0639275	0.217584	0.53602
ENSMUSP00000029753	Ecm1	0.0548892	0.122194	-0.242952	0.11731	0.876291	0.954259	0.0181816	0.11494	0.310229	0.604432
ENSMUSP00000029766	Bcar3	0.618673	0.728008	0.0206483	0.0406799	0.418831	0.732599	-0.0330763	0.039858	0.287326	0.589335
ENSMUSP00000029770	Abcd3	0.25766	0.392838	0.23119	0.196962	0.779967	0.91878	-0.0548289	0.192982	0.0939204	0.433641
ENSMUSP00000029773	Cnn3	0.000169294	0.00114047	0.234675	0.0481602	0.186293	0.506989	0.0651609	0.0471871	0.139959	0.477307
ENSMUSP00000029786	Mrpl9	0.00262696	0.0108155	-0.253239	0.071193	0.24305	0.570058	-0.0845534	0.0697546	0.381052	0.658274
ENSMUSP00000029803	Eif4e	0.056905	0.125868	-0.0685601	0.0334111	0.041076	0.237695	-0.0727305	0.032736	0.981593	0.992126
ENSMUSP00000029804	Metap1	0.0614194	0.134301	-0.114545	0.0569426	0.705108	0.893652	0.0214953	0.0557922	0.322651	0.615642
ENSMUSP00000029814	Manba	0.00435507	0.0163897	0.206433	0.0622243	0.00968023	0.100464	0.179025	0.0609671	0.505694	0.743332
ENSMUSP00000029815	Cisd2	0.969774	0.981267	0.00329184	0.0855259	0.766475	0.915324	-0.0253145	0.0837979	0.103799	0.44587
ENSMUSP00000029838	Rpf1	0.231674	0.365291	-0.14624	0.117624	0.175352	0.49344	0.16343	0.115248	0.338106	0.627314
ENSMUSP00000029845	Ddah1	0.000237973	0.00151616	-0.230699	0.0490237	0.601879	0.846441	-0.0255648	0.0480332	0.0797666	0.420995
ENSMUSP00000029875	Pip4p2	0.377748	0.517039	0.117571	0.129593	0.884064	0.957374	0.0188132	0.126975	0.830898	0.917989
ENSMUSP00000029876	Calb1	0.000209583	0.00136905	0.410764	0.0861506	0.46802	0.766035	-0.0627498	0.08441	0.187189	0.515363
ENSMUSP00000029877	Decr1	0.0163765	0.0483805	-0.145507	0.0542609	0.22043	0.549377	-0.0677978	0.0531646	0.492521	0.735083
ENSMUSP00000029885	Cpne3	0.0395382	0.0951531	0.105863	0.0472327	0.60925	0.851039	0.0241282	0.0462784	0.11495	0.455019
ENSMUSP00000029888	Rmdn1	0.102994	0.198422	0.0781544	0.0451937	0.488532	0.77717	-0.0313946	0.0442806	0.713143	0.863965
ENSMUSP00000029900	Atp6v0d2	0.000102116	0.000741061	0.426006	0.0831486	0.112249	0.395357	-0.136919	0.0814686	0.316589	0.608561
ENSMUSP00000029907	Ubxn2b	0.34603	0.486779	0.0582913	0.0600362	0.0913016	0.355773	0.105682	0.0588232	0.0360216	0.354521
ENSMUSP00000029909	Coq3	0.327851	0.468346	-0.0438474	0.0434433	0.617052	0.855967	-0.0217061	0.0425656	0.72111	0.866824
ENSMUSP00000029911	Pnisr	0.728303	0.812986	0.0164304	0.0464748	0.0224452	0.168078	0.115045	0.0455358	0.219995	0.536138
ENSMUSP00000029912	Sdcbp	1.29539e-05	0.000128965	-0.40391	0.0652469	0.000224917	0.0108944	0.302602	0.0639286	0.0279799	0.333115
ENSMUSP00000029925	Ndufaf4	0.430727	0.566158	0.0368158	0.0455426	0.00661935	0.0791718	-0.139152	0.0446225	0.281339	0.585124
ENSMUSP00000029938	Gtf2b	0.00249788	0.0103418	0.129309	0.0361106	0.39143	0.714599	-0.0311659	0.035381	0.334639	0.624309
ENSMUSP00000029941	Pdlim5	0.633585	0.740328	-0.0244131	0.0502371	0.680443	0.881571	0.0206477	0.0492221	0.0201559	0.318632
ENSMUSP00000029968	Rars2	0.00511317	0.0187109	-0.239657	0.0739373	0.105828	0.385079	-0.12417	0.0724434	0.161413	0.493967
ENSMUSP00000029987	Aldob	0.0171062	0.0499647	-0.17682	0.0664663	0.516323	0.798018	0.0432234	0.0651234	0.073142	0.411783
ENSMUSP00000030003	Exosc3	0.0735001	0.153942	-0.126852	0.0662298	0.882458	0.95707	0.00974891	0.0648917	0.243953	0.554774
ENSMUSP00000030014	Ncbp1	0.972615	0.982503	-0.00221312	0.0634684	0.855226	0.948218	0.0115308	0.0621861	0.156768	0.488379
ENSMUSP00000030018	Nans	0.452825	0.587138	-0.0267698	0.0347899	0.00309459	0.0496189	0.118606	0.034087	0.981969	0.992126
ENSMUSP00000030028	Erp44	0.0304585	0.0781038	0.0821597	0.0346095	0.626776	0.85926	-0.0168127	0.0339103	0.869812	0.936706
ENSMUSP00000030041	Ambp	0.00575953	0.0205521	-0.322226	0.101178	0.00861205	0.093681	0.296665	0.0991342	0.0241676	0.330482
ENSMUSP00000030044	Orm1	0.19241	0.318648	-0.150265	0.110417	0.0337987	0.211939	0.251131	0.108186	0.846992	0.92544
ENSMUSP00000030051	Txn1	0.914098	0.946575	-0.00647523	0.0590864	0.842986	0.944754	-0.0116549	0.0578926	0.0303104	0.339628
ENSMUSP00000030056	Tnc	0.0111642	0.0354117	0.244792	0.0853617	0.000186125	0.00991449	0.403649	0.0836371	0.316479	0.608561
ENSMUSP00000030069	Ptgr1	1.31812e-15	9.72961e-13	-1.35906	0.0445507	0.277634	0.605544	0.049059	0.0436505	0.348543	0.63547
ENSMUSP00000030078	Hsdl2	0.000306025	0.00186246	0.247945	0.0540959	0.143684	0.4467	-0.0814977	0.0530029	0.837218	0.920405
ENSMUSP00000030080	Snx30	0.706614	0.796346	0.0215438	0.0562205	0.607948	0.85087	0.028825	0.0550846	0.0576127	0.396526
ENSMUSP00000030088	Bspry	0.0340164	0.0849506	0.107442	0.0463507	0.0739886	0.322566	-0.0868202	0.0454142	0.291268	0.590258
ENSMUSP00000030091	Pole3	0.869169	0.91299	-0.0102968	0.0615179	0.365353	0.692763	0.0561564	0.060275	0.538357	0.762943
ENSMUSP00000030117	Smu1	0.196673	0.324254	0.0629011	0.0466887	0.940076	0.978823	0.00349331	0.0457454	0.219392	0.536138
ENSMUSP00000030125	Bag1	0.423407	0.558969	0.0455088	0.0553939	0.469687	0.766542	0.0401939	0.0542747	0.31531	0.607622
ENSMUSP00000030128	Chmp5	0.359061	0.49913	-0.0507907	0.0537869	0.803964	0.928909	-0.0133003	0.0527002	0.356361	0.642021
ENSMUSP00000030134	Rad23b	0.668036	0.765737	-0.0282627	0.0646919	0.228011	0.553844	0.0794567	0.0633849	0.0240204	0.330482
ENSMUSP00000030143	Ubap2	0.0318124	0.0805363	-0.172715	0.0734347	0.232086	0.557725	-0.0893728	0.071951	0.955388	0.979268
ENSMUSP00000030154	Nudt2	0.128103	0.234056	0.0692587	0.0431586	0.712998	0.895712	0.0158335	0.0422867	0.660467	0.836225
ENSMUSP00000030158	Dctn3	0.100682	0.195425	0.0548477	0.0314841	0.00461573	0.0627618	0.101489	0.030848	0.00145357	0.166902
ENSMUSP00000030164	Vcp	0.0399291	0.0957817	-0.0878254	0.0392732	0.866241	0.950776	-0.00658634	0.0384797	0.414584	0.680482
ENSMUSP00000030169	Stoml2	8.19043e-06	8.70781e-05	-0.243053	0.0377489	0.123689	0.414462	-0.0601037	0.0369862	0.0576139	0.396526
ENSMUSP00000030187	Tln1	0.303933	0.443873	-0.0371516	0.0349774	0.20647	0.533472	-0.0451262	0.0342707	0.880184	0.94219
ENSMUSP00000030192	Hint2	0.133505	0.241458	-0.0637044	0.0403007	0.797135	0.926196	0.0103209	0.0394864	0.0202135	0.318632
ENSMUSP00000030198	Reck	0.000204518	0.00134105	0.379676	0.0794307	0.173673	0.491171	0.110819	0.0778258	0.0632811	0.406177
ENSMUSP00000030201	Gne	0.0160978	0.0477209	-0.180407	0.0670657	0.938698	0.978823	0.00513358	0.0657107	0.123211	0.458668
ENSMUSP00000030207	Psip1	0.532342	0.655867	-0.068519	0.107355	0.864875	0.950776	0.0181899	0.105186	0.582818	0.790399
ENSMUSP00000030243	Prkaa2	0.623845	0.732426	0.0339602	0.0679131	0.131665	0.426263	-0.105721	0.066541	0.519631	0.753988
ENSMUSP00000030296	Txndc12	0.0115932	0.0365035	0.11991	0.0420813	0.467715	0.766035	0.0306723	0.0412311	0.0876881	0.43028
ENSMUSP00000030299	Cyp2j5	0.00836701	0.02782	-0.561442	0.186749	0.700616	0.89033	0.0716292	0.182976	0.182648	0.51179
ENSMUSP00000030306	Hook1	1.3184e-05	0.000130752	0.162989	0.0263692	0.589464	0.83966	0.0142275	0.0258364	0.914333	0.959452
ENSMUSP00000030315	Pum1	0.00895689	0.0294779	-0.120497	0.0405207	0.673402	0.878876	-0.0170456	0.039702	0.243858	0.554774
ENSMUSP00000030320	Cc2d1b	0.600445	0.713054	-0.0158794	0.029717	0.37692	0.703674	0.0264625	0.0291166	0.914001	0.959452
ENSMUSP00000030340	Scp2	0.00107479	0.00516118	-0.280317	0.0704191	0.00652767	0.0786212	-0.215619	0.0689964	0.780851	0.895099
ENSMUSP00000030345	Cpt2	0.00147414	0.00672241	-0.305309	0.0797009	0.705855	0.893652	0.030006	0.0780906	0.525691	0.757248
ENSMUSP00000030365	Mrpl37	0.0867216	0.173886	-0.159784	0.0875512	0.764732	0.915324	-0.0261138	0.0857823	0.202928	0.527694
ENSMUSP00000030381	Ctps	0.0260115	0.0690838	0.171988	0.0701109	0.562419	0.823615	-0.0406359	0.0686943	0.0159005	0.299971
ENSMUSP00000030385	Ppcs	0.000596164	0.0031921	-0.176089	0.0413168	0.0257022	0.181178	-0.0995477	0.040482	0.0167189	0.30297
ENSMUSP00000030398	Slc2a1	2.50469e-06	3.2034e-05	0.822581	0.115815	0.539981	0.812015	-0.0710642	0.113475	0.0890877	0.433293
ENSMUSP00000030399	Rragc	0.871336	0.914066	-0.00560052	0.0340293	0.175409	0.49344	0.0472744	0.0333417	0.392589	0.665993
ENSMUSP00000030404	Ppie	0.242182	0.375894	0.0576261	0.0474488	0.110261	0.39268	0.078605	0.0464902	0.0935594	0.433641
ENSMUSP00000030412	Ppt1	0.166831	0.285624	-0.163575	0.112939	0.00803367	0.0886965	0.334834	0.110657	0.155182	0.487809
ENSMUSP00000030417	Cdc42	0.389803	0.528009	0.042904	0.0485357	0.725792	0.897869	-0.0169749	0.0475551	0.0925688	0.433641
ENSMUSP00000030432	Hmgcl	0.00382404	0.0147454	-0.142032	0.0420308	0.26108	0.588569	-0.0479781	0.0411816	0.863471	0.932118
ENSMUSP00000030434	Fuca1	0.000103701	0.000750454	-0.208544	0.0407652	0.516608	0.798018	0.0264916	0.0399416	0.0347264	0.349857
ENSMUSP00000030446	Urod	0.59598	0.709709	-0.0212485	0.0392785	0.595678	0.842922	-0.0208365	0.0384849	0.873	0.939636
ENSMUSP00000030451	Toe1	0.929285	0.956017	0.00627057	0.0695549	0.249665	0.579004	0.0814092	0.0681496	0.0436807	0.367297
ENSMUSP00000030455	Akr1a1	1.35717e-08	3.81115e-07	-0.477834	0.045437	0.527175	0.804628	-0.0287777	0.0445189	0.232525	0.545372
ENSMUSP00000030456	Nasp	0.686047	0.780278	0.0196162	0.0476508	0.0867546	0.348725	0.0851977	0.046688	0.120113	0.457678
ENSMUSP00000030487	Cyp4a14	3.42127e-05	0.000296606	1.51093	0.266057	0.1013	0.3771	0.453231	0.260681	0.125118	0.459735
ENSMUSP00000030491	Cmpk1	0.87625	0.91856	0.0076034	0.0480506	0.0719712	0.320306	-0.0907079	0.0470798	0.465659	0.715237
ENSMUSP00000030518	Capzb	0.0169008	0.0495047	0.06297	0.0236178	0.396811	0.719377	0.0201478	0.0231406	0.205591	0.527985
ENSMUSP00000030535	Cda	1.32742e-07	2.60789e-06	-0.422819	0.0474365	0.672584	0.878696	0.0200082	0.0464781	0.0674613	0.406177
ENSMUSP00000030538	Ddost	0.795617	0.861474	0.0293426	0.111406	0.752297	0.912004	0.0350489	0.109156	0.0447271	0.368001
ENSMUSP00000030551	Alpl	0.899776	0.936572	0.00892375	0.069739	0.771464	0.915996	0.0201868	0.06833	0.0830198	0.422668
ENSMUSP00000030556	Ptpn12	0.7131	0.801255	0.0111995	0.0299217	0.0614155	0.296297	0.058975	0.0293171	0.730129	0.868659
ENSMUSP00000030560	Tinagl1	0.00148312	0.00674584	0.35467	0.092656	0.716481	0.896809	0.0335595	0.090784	0.832793	0.918371
ENSMUSP00000030583	Ak2	3.26696e-06	4.00605e-05	-0.298508	0.0429465	0.000998514	0.0259262	-0.168976	0.0420788	0.0595095	0.400261
ENSMUSP00000030623	Sfpq	0.361901	0.501998	-0.0493628	0.0525932	0.490435	0.778921	0.0363726	0.0515306	0.165182	0.49886
ENSMUSP00000030637	Ncdn	0.33285	0.473919	0.105918	0.106066	0.861116	0.949701	-0.0184769	0.103923	0.767747	0.888202
ENSMUSP00000030642	Psmb2	0.831877	0.888998	0.00682385	0.0316223	0.00414546	0.058364	-0.103515	0.0309834	0.581152	0.78876
ENSMUSP00000030651	Sh3bgrl3	0.000873487	0.00432894	0.368396	0.0903064	0.0557792	0.280938	0.182498	0.0884818	0.00833381	0.23285
ENSMUSP00000030660	Trappc3	0.390622	0.528086	-0.024821	0.0281287	0.00934429	0.0979349	-0.0813968	0.0275604	0.42455	0.687248
ENSMUSP00000030665	Nudc	0.977086	0.984709	-0.00151025	0.0517666	0.755282	0.9129	0.0160826	0.0507207	0.6038	0.804167
ENSMUSP00000030669	Slc9a1	0.0092298	0.0302604	0.129929	0.0439052	0.0344447	0.215206	-0.0994442	0.0430181	0.981609	0.992126
ENSMUSP00000030675	Mrps15	0.000151964	0.00103999	-0.383113	0.0777729	0.111794	0.394935	-0.128243	0.0762016	0.456493	0.709587
ENSMUSP00000030698	Stx12	0.00082179	0.00411316	0.139699	0.0340025	0.610211	0.851177	-0.0173228	0.0333155	0.623191	0.81623
ENSMUSP00000030702	Ppp1r8	0.0854934	0.172127	-0.188987	0.103109	0.765821	0.915324	-0.0306071	0.101026	0.495581	0.736742
ENSMUSP00000030709	Smpdl3b	0.843849	0.895679	0.0192395	0.0961027	0.206406	0.533472	-0.124006	0.094161	0.807748	0.9073
ENSMUSP00000030726	Rcc1	2.41556e-07	4.33374e-06	-0.287937	0.0337835	0.105328	0.383529	0.0568242	0.033101	0.995712	0.998417
ENSMUSP00000030734	Sf3a3	0.264862	0.400751	0.0358516	0.0310277	0.0258878	0.181353	-0.0746483	0.0304008	0.399615	0.672797
ENSMUSP00000030742	Mecr	0.00745328	0.0253367	-0.109921	0.0359014	0.0111668	0.110112	-0.10087	0.035176	0.409732	0.678189
ENSMUSP00000030747	Casp9	0.138845	0.249361	-0.0928684	0.0596161	0.327422	0.657261	-0.0590088	0.0584116	0.386648	0.662623
ENSMUSP00000030760	Necap2	0.155674	0.271013	-0.086261	0.0578935	0.982743	0.993945	0.00124625	0.0567238	0.236326	0.549796
ENSMUSP00000030771	Dnajc2	2.61998e-09	9.80975e-08	-0.506826	0.0429472	0.706862	0.893652	-0.0161105	0.0420795	0.0989104	0.442618
ENSMUSP00000030784	Prkag2	0.0168688	0.0494672	0.142931	0.0535897	0.913341	0.967857	0.00580511	0.052507	0.389997	0.664636
ENSMUSP00000030787	Rheb	0.833378	0.890051	0.0103209	0.0482661	0.252959	0.582716	0.0560843	0.047291	0.894395	0.949136
ENSMUSP00000030795	Abcf2	0.23327	0.366912	-0.0987856	0.0797401	0.905716	0.966008	0.00940164	0.078129	0.037157	0.358882
ENSMUSP00000030814	Cdk5	0.208369	0.338226	0.104375	0.0796158	0.122092	0.41178	-0.127348	0.0780072	0.578212	0.787494
ENSMUSP00000030826	Slc2a5	2.83458e-10	1.59199e-08	0.901554	0.0656277	0.260127	0.588217	-0.0750701	0.0643018	0.842006	0.923488
ENSMUSP00000030830	H6pd	7.40993e-07	1.12941e-05	-0.325141	0.0415647	0.0123356	0.117815	0.114823	0.040725	0.166707	0.499958
ENSMUSP00000030834	Nos3	0.131132	0.238577	0.0727968	0.0457504	0.595846	0.842922	-0.0242585	0.044826	0.173393	0.501142
ENSMUSP00000030842	Lzic	0.0618929	0.135165	0.0836909	0.041689	0.426485	0.739736	-0.0333307	0.0408467	0.0467926	0.371558
ENSMUSP00000030851	Tomm7	0.646041	0.748955	0.061929	0.132305	0.195369	0.51766	-0.175183	0.129631	0.349259	0.635704
ENSMUSP00000030882	Pmpcb	1.85273e-05	0.000173112	-0.194579	0.0324306	0.588267	0.83966	-0.0175547	0.0317753	0.866197	0.93379
ENSMUSP00000030884	Mfn2	0.350787	0.491196	0.108356	0.112737	0.55155	0.81822	0.0671886	0.11046	0.413334	0.679317
ENSMUSP00000030896	Tprgl	0.0247023	0.0664776	-0.154387	0.0622818	0.936543	0.978349	0.00493539	0.0610234	0.483885	0.728606
ENSMUSP00000030898	Arhgef16	0.0164576	0.0485089	-0.101288	0.0378052	0.268214	0.59607	-0.0424893	0.0370414	0.0264174	0.330482
ENSMUSP00000030903	Atad3a	0.205328	0.334842	0.0535293	0.0405448	0.498546	0.784166	0.0275104	0.0397256	0.915422	0.959623
ENSMUSP00000030935	Prxl2b	8.22442e-09	2.58147e-07	1.08835	0.0998903	0.679705	0.881571	0.0411564	0.0978721	0.10713	0.447124
ENSMUSP00000030942	Mrpl20	0.00927458	0.0303687	-0.466862	0.157884	0.957441	0.985469	0.00838566	0.154694	0.129922	0.466588
ENSMUSP00000030964	Cd38	0.0919676	0.181928	0.150394	0.0838986	0.731485	0.900715	0.0287063	0.0822035	0.6854	0.848661
ENSMUSP00000030986	Lrpap1	0.993257	0.995911	0.000332226	0.0387019	0.352432	0.682283	-0.0363184	0.03792	0.933058	0.967387
ENSMUSP00000031002	Man2b2	0.945966	0.966101	-0.00878594	0.127618	0.012416	0.118365	0.352152	0.12504	0.265566	0.574179
ENSMUSP00000031018	Rbks	0.00238796	0.0100018	-0.307331	0.085317	0.137763	0.436433	-0.130603	0.0835932	0.802306	0.906124
ENSMUSP00000031029	Snx17	0.486902	0.61738	0.0458357	0.0644035	0.253373	0.582716	0.0747677	0.0631023	0.973061	0.988363
ENSMUSP00000031032	Ppm1g	0.00106167	0.00511243	0.0872057	0.0218751	0.15252	0.461671	0.0321971	0.0214331	0.384674	0.660683
ENSMUSP00000031038	Ociad1	0.0653163	0.140377	-0.0968423	0.0489399	0.334935	0.6659	-0.0476719	0.0479511	0.163894	0.496973
ENSMUSP00000031040	Cwh43	0.00398402	0.0152938	0.374451	0.11145	0.206588	0.533472	0.143748	0.109198	0.361244	0.646383
ENSMUSP00000031055	Emilin1	0.700763	0.791787	-0.0419029	0.107096	0.256286	0.584403	0.123538	0.104932	0.760825	0.885839
ENSMUSP00000031058	Mapre3	0.38785	0.526618	-0.0424349	0.047803	0.0935818	0.360489	-0.0835065	0.0468372	0.292878	0.591654
ENSMUSP00000031061	Dhx15	0.389032	0.527316	0.0851791	0.0961996	0.805763	0.929909	0.0235647	0.0942559	0.460392	0.712016
ENSMUSP00000031069	Sepsecs	0.0297988	0.0767931	-0.159926	0.0670568	0.198152	0.521044	-0.0882092	0.065702	0.315219	0.607622
ENSMUSP00000031080	Fam114a1	0.00450734	0.0168033	0.136787	0.041435	0.000240048	0.0114845	0.190876	0.0405978	0.325281	0.617361
ENSMUSP00000031099	Grpel1	0.135246	0.24383	0.0712335	0.0452805	0.477773	0.771579	-0.0322506	0.0443657	0.050695	0.384078
ENSMUSP00000031103	Ugdh	3.35395e-05	0.000291258	-0.266444	0.0468327	0.0372212	0.225376	0.104264	0.0458865	0.804874	0.90615
ENSMUSP00000031131	Uchl1	0.0247258	0.0665061	-0.207444	0.0837016	0.0233738	0.172779	0.205547	0.0820105	0.116159	0.455233
ENSMUSP00000031143	Srd5a3	0.418893	0.554279	-0.13649	0.164497	0.485249	0.775048	0.115149	0.161173	0.090044	0.433293
ENSMUSP00000031144	Tmem165	0.20066	0.329145	0.113266	0.084863	0.99414	0.997637	-0.000620332	0.0831484	0.0321917	0.342953
ENSMUSP00000031167	Polr2b	0.1794	0.302433	0.105282	0.0749814	0.924927	0.972598	0.00703262	0.0734664	0.290752	0.590258
ENSMUSP00000031181	Ugt2b34	3.10117e-06	3.87985e-05	1.19879	0.171738	0.05474	0.277568	0.348729	0.168269	0.395516	0.668376
ENSMUSP00000031190	Dr1	0.00984371	0.0318887	0.146276	0.0499515	0.290225	0.618763	0.0535346	0.0489423	0.0545263	0.391189
ENSMUSP00000031199	Sult1b1	0.549711	0.672481	0.156214	0.255623	0.400386	0.720749	0.216381	0.250458	0.146346	0.480098
ENSMUSP00000031227	Zfp326	0.636821	0.742555	0.0235789	0.0489903	0.693476	0.887441	-0.0192647	0.0480005	0.0341169	0.349857
ENSMUSP00000031238	Gbp9	0.225599	0.358227	0.196679	0.156045	0.679272	0.881571	0.0643857	0.152892	0.69205	0.852367
ENSMUSP00000031249	Sparcl1	0.639529	0.744482	-0.03405	0.0713228	0.015592	0.13405	0.189072	0.0698818	0.198697	0.5252
ENSMUSP00000031250	Nudt9	0.0112537	0.0356734	-0.14143	0.0493844	0.740581	0.906134	0.0163008	0.0483867	0.00220383	0.186675
ENSMUSP00000031251	Hsd17b11	3.73844e-06	4.4304e-05	-1.13858	0.165628	0.228198	0.553844	-0.203344	0.162282	0.00259676	0.186708
ENSMUSP00000031268	Enoph1	7.1962e-05	0.000549966	0.290955	0.0549064	0.254009	0.583059	0.0636532	0.053797	0.670539	0.842782
ENSMUSP00000031288	Tfip11	0.144456	0.256504	0.108499	0.0707091	0.333607	0.664514	-0.0690723	0.0692805	0.244143	0.554774
ENSMUSP00000031314	Alb	0.385826	0.52476	0.0988979	0.110923	0.875607	0.954259	0.0172877	0.108682	0.55628	0.775881
ENSMUSP00000031319	Ppbp	0.00347147	0.0136404	-0.493771	0.144163	0.0148112	0.131043	0.385706	0.141251	0.0254823	0.330482
ENSMUSP00000031355	Uso1	0.0292323	0.0757489	0.0948059	0.0395917	0.00867885	0.094181	-0.115943	0.0387918	0.0488755	0.379759
ENSMUSP00000031378	Stx2	2.40663e-05	0.000217396	0.231141	0.0394295	0.00626856	0.076708	-0.121477	0.0386328	0.187877	0.515541
ENSMUSP00000031382	Clip1	0.0460024	0.107215	0.105875	0.0489423	0.169807	0.485014	0.0689398	0.0479535	0.0782319	0.419383
ENSMUSP00000031388	Vps33a	0.747696	0.827268	0.0186726	0.0570532	0.963673	0.986828	-0.00258616	0.0559005	0.509396	0.745834
ENSMUSP00000031391	Bcl7a	0.0478551	0.11024	-0.128316	0.0598838	0.393746	0.715806	-0.0514257	0.0586739	0.143804	0.47865
ENSMUSP00000031398	Hpd	2.04736e-07	3.76466e-06	1.23412	0.143009	0.00610796	0.0758637	0.442325	0.14012	0.000225972	0.0648667
ENSMUSP00000031399	Psph	0.070923	0.149697	0.121733	0.0629242	0.18324	0.50246	-0.085765	0.0616529	0.523146	0.75611
ENSMUSP00000031411	Aldh2	8.23641e-08	1.72298e-06	-0.301579	0.0326623	4.98004e-05	0.00474221	0.175565	0.0320024	0.00118078	0.163774
ENSMUSP00000031414	Brap	6.63128e-06	7.29331e-05	-0.300991	0.0459208	0.362644	0.690922	0.0421624	0.044993	0.131539	0.467555
ENSMUSP00000031426	Ift81	0.0515829	0.117018	-0.106619	0.0506836	0.993833	0.997637	-0.000389882	0.0496596	0.962831	0.983385
ENSMUSP00000031445	Aacs	0.00672295	0.0232669	-0.357561	0.114934	0.000857917	0.023579	-0.460354	0.112612	0.00195978	0.18413
ENSMUSP00000031447	Anxa3	1.62215e-07	3.059e-06	0.244304	0.0278209	0.000148762	0.00873472	0.134565	0.0272588	0.0576332	0.396526
ENSMUSP00000031472	Pxmp2	3.45927e-06	4.18596e-05	0.682093	0.0985935	0.342913	0.675498	-0.0944195	0.0966015	0.0090742	0.2442
ENSMUSP00000031477	Golga3	0.255385	0.390985	0.0569127	0.0482457	0.412825	0.728779	0.0397475	0.0472709	0.237133	0.550929
ENSMUSP00000031492	Rab35	0.0186204	0.0535234	0.145023	0.0553803	0.125453	0.416592	0.0877325	0.0542614	0.288827	0.589339
ENSMUSP00000031513	Srsf9	0.836268	0.891662	0.0129552	0.0616718	0.491199	0.779014	0.0425749	0.0604257	0.0414658	0.365242
ENSMUSP00000031524	Acads	2.92127e-07	5.1516e-06	-0.361053	0.042975	0.299708	0.629508	-0.0451303	0.0421067	0.604744	0.804167
ENSMUSP00000031534	Mad1l1	0.653659	0.753829	0.0231632	0.0506609	0.00302168	0.0492718	0.173274	0.0496373	0.0273145	0.331389
ENSMUSP00000031535	Hnf1a	0.0175036	0.0508955	-0.168365	0.0635571	0.400398	0.720749	0.0537989	0.062273	0.199038	0.525245
ENSMUSP00000031538	2210016L21Rik	0.0639336	0.13822	-0.127743	0.0641852	0.266049	0.5943	0.0724781	0.0628884	0.258727	0.56887
ENSMUSP00000031539	Snx8	0.010147	0.0327073	0.237821	0.08162	0.620252	0.856681	0.0404076	0.079971	0.250857	0.560631
ENSMUSP00000031554	Tmem168	0.0325821	0.0822029	0.2216	0.0947062	0.324899	0.65474	-0.094247	0.0927928	0.0132336	0.281519
ENSMUSP00000031560	Mmab	0.0021049	0.00904073	0.217916	0.0595081	0.212753	0.540229	-0.0756696	0.0583058	0.674971	0.844855
ENSMUSP00000031565	Fscn1	7.95531e-05	0.000600075	0.27734	0.0528409	0.0849728	0.345247	0.0950687	0.0517733	0.186843	0.515164
ENSMUSP00000031583	Acacb	0.00191597	0.0083968	0.298051	0.0804136	0.019325	0.152446	-0.204883	0.0787889	0.631235	0.820768
ENSMUSP00000031597	Plbd2	0.929235	0.956017	0.00547393	0.0606759	0.102267	0.378197	0.103045	0.05945	0.562424	0.779519
ENSMUSP00000031613	Aimp2	0.68565	0.779998	0.0327059	0.0793412	0.787588	0.921358	0.0213005	0.0777382	0.0210289	0.324348
ENSMUSP00000031617	Rpl6	0.297505	0.437203	-0.327246	0.303884	0.113609	0.39744	0.498356	0.297745	0.834905	0.918644
ENSMUSP00000031625	Arpc1a	0.629752	0.737852	0.0246576	0.0501687	0.44429	0.750702	-0.038555	0.0491551	0.208963	0.529271
ENSMUSP00000031627	Pdap1	0.157258	0.27331	-0.0995718	0.0670998	0.281417	0.610959	0.0732891	0.0657441	0.215257	0.533957
ENSMUSP00000031628	Ptcd1	0.274536	0.411763	-0.0992448	0.0877139	0.165905	0.478899	0.124764	0.0859417	0.157594	0.489062
ENSMUSP00000031668	Col1a2	0.146711	0.259642	-0.200105	0.131192	0.739488	0.905573	0.0434939	0.128542	0.390642	0.664636
ENSMUSP00000031692	Bcl7b	0.0694699	0.147413	0.140471	0.0721942	0.743388	0.907201	0.0235616	0.0707355	0.560118	0.777574
ENSMUSP00000031695	Wasl	0.0980697	0.191651	-0.107618	0.0612581	0.756539	0.9129	0.0189301	0.0600205	0.153007	0.484562
ENSMUSP00000031697	Cul1	0.934478	0.958332	-0.00634755	0.0760051	0.600552	0.845629	-0.0397811	0.0744695	0.0495761	0.381482
ENSMUSP00000031707	Aass	1.04742e-08	3.075e-07	-0.903609	0.0843614	0.535814	0.80928	0.0523041	0.082657	0.199401	0.525933
ENSMUSP00000031727	Gigyf1	0.168754	0.288129	-0.0715401	0.0496319	0.0661696	0.308294	0.0958897	0.0486291	0.0411532	0.365242
ENSMUSP00000031734	Lrch4	0.00048558	0.00271536	0.294458	0.0675299	0.0506933	0.266733	0.139789	0.0661655	0.00976042	0.253428
ENSMUSP00000031750	Arhgef5	0.749974	0.829094	0.0138535	0.0427292	0.0234504	0.172837	-0.104862	0.0418659	0.387777	0.663479
ENSMUSP00000031773	Pon3	0.00608356	0.0215152	0.287182	0.0909189	0.940556	0.978823	0.00674805	0.089082	0.170502	0.500025
ENSMUSP00000031779	Calu	0.512783	0.639216	0.0376057	0.0561781	0.0440011	0.246455	0.120339	0.055043	0.0836403	0.422668
ENSMUSP00000031788	Hibadh	7.84033e-06	8.37004e-05	-0.33738	0.0522053	0.29951	0.629423	-0.0548468	0.0511505	0.0269755	0.330639
ENSMUSP00000031793	Nt5c3	0.226958	0.359704	-0.109422	0.087082	0.919755	0.971459	-0.00873225	0.0853226	0.848352	0.925752
ENSMUSP00000031795	Fkbp9	0.302848	0.442789	0.0388315	0.0364743	0.0237025	0.173122	0.0893221	0.0357373	0.0189274	0.317411
ENSMUSP00000031805	Avl9	0.728896	0.813435	0.0348341	0.0987562	0.964139	0.986843	0.00441895	0.0967609	0.218355	0.53602
ENSMUSP00000031822	Abcg2	0.0265838	0.0704402	-0.190255	0.0779026	0.671148	0.878597	-0.0330125	0.0763286	0.536057	0.761773
ENSMUSP00000031841	Tra2a	0.0281159	0.0734887	0.105987	0.0439024	0.974736	0.991234	-0.00138372	0.0430154	0.503925	0.74203
ENSMUSP00000031845	Gsdme	0.275963	0.413424	-0.105649	0.0936626	0.464902	0.765233	-0.0687084	0.0917702	0.792437	0.900263
ENSMUSP00000031866	Mtpn	0.610648	0.721159	0.0402137	0.0774354	0.201153	0.525723	-0.101148	0.0758709	0.558141	0.776843
ENSMUSP00000031897	Gstk1	0.888893	0.928518	0.00665401	0.0468765	0.679502	0.881571	0.0193269	0.0459294	0.274778	0.581162
ENSMUSP00000031977	Agk	0.121127	0.225212	0.0899031	0.0549166	0.739195	0.905573	-0.0182277	0.0538071	0.510745	0.746776
ENSMUSP00000032057	Gfpt1	0.298438	0.438325	0.0881603	0.0820304	0.359133	0.687297	-0.0758842	0.0803731	0.0702952	0.409234
ENSMUSP00000032065	Pcyox1	0.000685582	0.00357457	0.219441	0.0523098	0.206698	0.533472	-0.0674519	0.0512529	0.497667	0.737227
ENSMUSP00000032069	Add2	0.603491	0.715684	0.0323654	0.0610839	0.362358	0.690887	-0.0561188	0.0598498	0.575704	0.786829
ENSMUSP00000032078	Cct7	0.42981	0.565096	0.0363016	0.0448154	0.221623	0.549377	-0.0558443	0.04391	0.258152	0.568573
ENSMUSP00000032088	Zfp638	0.0320952	0.0811331	-0.181138	0.0771628	0.830236	0.938763	0.0164766	0.0756038	0.810931	0.908517
ENSMUSP00000032114	Mogs	0.558125	0.679669	0.0766805	0.1282	0.693585	0.887441	0.0503939	0.12561	0.0997529	0.442618
ENSMUSP00000032124	Mrpl19	0.000105359	0.000759259	-0.206291	0.0403872	0.015869	0.135529	-0.106724	0.0395712	0.578915	0.787494
ENSMUSP00000032130	Aplf	0.0394552	0.0950863	0.175703	0.0783554	0.00893617	0.095795	0.228385	0.0767723	0.376079	0.654937
ENSMUSP00000032143	Rpn1	0.364942	0.504186	0.120003	0.12869	0.790461	0.922174	0.0340696	0.12609	0.115894	0.455033
ENSMUSP00000032151	Eif4e3	0.000811334	0.00406611	0.348403	0.0846747	0.0839682	0.344829	-0.152884	0.0829639	0.569906	0.783583
ENSMUSP00000032165	Ruvbl1	0.138226	0.248595	0.041281	0.0264555	0.000478902	0.0170654	0.113199	0.025921	0.00365168	0.205035
ENSMUSP00000032168	Sec61a1	0.449104	0.58422	0.110661	0.142616	0.966458	0.987676	-0.00596859	0.139734	0.0997076	0.442618
ENSMUSP00000032172	Chchd6	7.08647e-06	7.74118e-05	0.325243	0.0498989	0.985131	0.994919	0.000925531	0.0488908	0.00120445	0.163774
ENSMUSP00000032179	Nup210	0.107829	0.206187	0.238734	0.140149	0.128231	0.421579	0.220281	0.137317	0.170021	0.500025
ENSMUSP00000032182	Xpc	0.0038689	0.0149073	-0.251502	0.0745476	0.0920461	0.357757	0.130897	0.0730414	0.116592	0.455233
ENSMUSP00000032183	Tmem43	0.938217	0.960905	-0.00708507	0.0899824	0.0143705	0.129196	0.242043	0.0881644	0.274655	0.581162
ENSMUSP00000032191	Sumf1	0.121329	0.225421	-0.0763746	0.0466802	0.798827	0.926978	0.0118526	0.045737	0.140119	0.477307
ENSMUSP00000032192	Itpr1	0.0213042	0.0593736	0.321316	0.125893	0.853217	0.947845	0.0231935	0.123349	0.140649	0.477307
ENSMUSP00000032196	Arl8b	0.670898	0.767937	0.0334027	0.0771682	0.297201	0.628072	-0.0814748	0.0756091	0.310871	0.605277
ENSMUSP00000032216	Ptms	0.0916534	0.181446	-0.0915229	0.0510028	0.940413	0.978823	-0.00379461	0.0499723	0.265587	0.574179
ENSMUSP00000032228	Mug1	4.711e-08	1.08668e-06	-1.41027	0.146631	0.000153051	0.00878681	-0.707213	0.143669	0.00761167	0.230994
ENSMUSP00000032233	Tuba8	0.000212353	0.00138539	0.544786	0.114414	0.00909244	0.0964695	-0.332552	0.112102	0.412525	0.679317
ENSMUSP00000032307	Magohb	0.388109	0.526618	0.0299794	0.0337907	0.947336	0.981552	0.00222143	0.033108	0.460803	0.712421
ENSMUSP00000032335	Atf7ip	0.0140828	0.0430059	0.42375	0.1538	0.766457	0.915324	-0.0455263	0.150693	0.208746	0.529271
ENSMUSP00000032376	Lmcd1	0.0386294	0.0936641	-0.085471	0.0379327	0.00179457	0.0370901	0.138909	0.0371663	0.058676	0.398078
ENSMUSP00000032398	Thumpd3	0.00115815	0.00551026	-0.245604	0.062254	0.63022	0.86079	0.0299379	0.0609962	0.157387	0.488939
ENSMUSP00000032399	Kras	0.803848	0.868384	0.00907785	0.0359478	0.892015	0.960608	-0.00485818	0.0352215	0.405491	0.676761
ENSMUSP00000032402	Bcat1	0.0897791	0.178556	-0.338837	0.187626	0.000168011	0.00933456	-0.896482	0.183835	0.403291	0.675903
ENSMUSP00000032409	Camk1	5.7433e-05	0.000457252	0.182581	0.0337279	0.00141198	0.0325144	0.127266	0.0330465	0.346441	0.633425
ENSMUSP00000032419	Cmas	0.0441375	0.10371	-0.288735	0.132164	0.482222	0.772842	0.0931683	0.129494	0.819565	0.912649
ENSMUSP00000032421	St8sia1	0.00939331	0.0306603	0.329606	0.111697	0.17028	0.485829	0.157151	0.109441	0.0661926	0.406177
ENSMUSP00000032422	Creld1	0.924393	0.953176	-0.0146693	0.152157	0.955645	0.985003	0.00842273	0.149083	0.0745362	0.412434
ENSMUSP00000032425	Emc3	0.485718	0.616332	0.104141	0.145926	0.66208	0.8756	0.0636655	0.142977	0.142876	0.477515
ENSMUSP00000032427	Ints13	0.695256	0.787194	0.0216907	0.0543794	0.166805	0.480374	0.0771744	0.0532807	0.868942	0.935965
ENSMUSP00000032440	Sec13	0.64307	0.746952	0.0195435	0.0413768	0.261774	0.589362	0.0471601	0.0405408	0.434319	0.695853
ENSMUSP00000032441	Ccdc91	0.0854325	0.172111	-0.074889	0.0408497	0.287701	0.617596	0.0440179	0.0400244	0.194833	0.520798
ENSMUSP00000032461	Tamm41	0.373956	0.512875	-0.0557904	0.0609967	0.256747	0.584482	0.0702905	0.0597643	0.310897	0.605277
ENSMUSP00000032477	Necap1	0.137527	0.24751	-0.0952809	0.0609459	0.558364	0.822213	-0.0356952	0.0597146	0.140434	0.477307
ENSMUSP00000032492	Cd9	0.0489275	0.112359	0.204716	0.0960562	0.11348	0.39744	-0.157589	0.0941155	0.564504	0.781112
ENSMUSP00000032508	Fkbp4	0.839271	0.893389	-0.00433331	0.0210197	0.6578	0.873742	-0.00929542	0.0205951	0.199529	0.526002
ENSMUSP00000032561	Vasp	0.0828135	0.16853	0.1138	0.061501	0.0643252	0.303777	0.119732	0.0602585	0.0287245	0.335635
ENSMUSP00000032597	Rpl28	0.173961	0.295191	-0.245748	0.172705	0.759286	0.914738	0.0527463	0.169216	0.416004	0.681084
ENSMUSP00000032629	Cyfip1	0.538042	0.661342	-0.0428686	0.0681224	0.990847	0.996553	-0.000777717	0.066746	0.427043	0.689757
ENSMUSP00000032728	Tarsl2	0.000752803	0.00383603	0.227984	0.0549315	0.31764	0.649374	-0.0555179	0.0538217	0.00668902	0.22806
ENSMUSP00000032729	Tjp1	0.0190327	0.0543626	0.148806	0.0570598	0.00781789	0.0876087	0.169896	0.0559069	0.174085	0.501142
ENSMUSP00000032736	Mtmr10	0.0442406	0.103905	0.317048	0.145204	0.401803	0.720874	-0.122536	0.14227	0.676276	0.844855
ENSMUSP00000032749	Vps33b	0.0126827	0.0394056	0.146029	0.0520412	0.71552	0.896048	0.0189161	0.0509897	0.0105693	0.25629
ENSMUSP00000032754	Sema4b	0.00940451	0.0306636	0.173181	0.0586991	0.931881	0.976679	-0.00499408	0.0575132	0.882472	0.943839
ENSMUSP00000032779	Ctsc	0.0314075	0.0798243	0.183382	0.0777561	0.00573594	0.0734206	0.242778	0.0761851	0.765887	0.887721
ENSMUSP00000032808	2200002D01Rik	0.491026	0.620796	-0.0566444	0.0803617	0.255437	0.584001	0.0928723	0.0787381	0.42595	0.688853
ENSMUSP00000032823	Pak4	0.0828782	0.168595	-0.106811	0.0577371	0.322669	0.653378	-0.057731	0.0565706	0.347697	0.634825
ENSMUSP00000032824	Psmc4	0.132859	0.240871	-0.0548865	0.0346603	0.628832	0.860186	0.0167363	0.03396	0.000218311	0.0648667
ENSMUSP00000032825	Mfge8	0.360995	0.501011	0.198518	0.2111	0.00797524	0.0885017	0.62658	0.206835	0.0213046	0.326305
ENSMUSP00000032840	Mrps11	0.00505962	0.018528	-0.221544	0.0682439	0.729185	0.899642	0.0235589	0.0668651	0.313587	0.607586
ENSMUSP00000032841	Mrpl46	3.05454e-05	0.000267052	-0.163507	0.0284966	0.238998	0.564914	0.0341503	0.0279208	0.832879	0.918371
ENSMUSP00000032842	Ccdc90b	0.597526	0.710764	0.0277079	0.051437	0.425291	0.738698	-0.0412328	0.0503977	0.0927592	0.433641
ENSMUSP00000032844	Tmem126a	0.0864213	0.173413	-0.206365	0.112956	0.286068	0.615802	-0.122145	0.110674	0.101308	0.444217
ENSMUSP00000032856	Me3	0.00104216	0.00504196	0.244706	0.0612477	0.638832	0.86449	0.0287093	0.0600103	0.685863	0.848827
ENSMUSP00000032865	Fah	0.347779	0.488307	-0.0681479	0.07045	0.457387	0.760757	-0.0525697	0.0690267	0.0912372	0.433293
ENSMUSP00000032882	Ndufc2	0.871432	0.914066	0.0135434	0.0823531	0.229871	0.554762	-0.100726	0.0806893	0.371584	0.652973
ENSMUSP00000032888	Arl6ip1	0.0116463	0.0366258	-0.548672	0.1927	0.755491	0.9129	0.0598143	0.188807	0.342432	0.630109
ENSMUSP00000032891	Smg1	0.515106	0.641338	0.0615075	0.0923996	0.217404	0.545833	0.11625	0.0905327	0.0810076	0.422668
ENSMUSP00000032895	Nucb2	3.30801e-08	8.19916e-07	-0.516143	0.0523097	0.717879	0.896809	0.0188483	0.0512528	0.230629	0.543995
ENSMUSP00000032898	Ipo5	0.000808352	0.00405904	0.261011	0.0634083	0.300861	0.631286	-0.0664242	0.0621272	0.0927555	0.433641
ENSMUSP00000032899	1110004F10Rik	0.848618	0.898493	0.0129046	0.0665187	0.385632	0.710107	0.0581333	0.0651748	0.0130487	0.281519
ENSMUSP00000032912	Qprt	0.139918	0.250765	0.11317	0.07286	0.0924299	0.358041	-0.127769	0.0713879	0.104012	0.44587
ENSMUSP00000032920	Cdipt	0.141101	0.252448	0.212377	0.137168	0.4701	0.766732	-0.0994351	0.134397	0.0830808	0.422668
ENSMUSP00000032946	Rab6a	0.212129	0.343058	0.0844065	0.0649446	0.344269	0.676106	-0.0620156	0.0636325	0.400557	0.673724
ENSMUSP00000032949	Coro1a	0.982834	0.988845	0.00230775	0.105598	0.000178926	0.00969749	0.501343	0.103464	0.334726	0.624309
ENSMUSP00000032963	Ppme1	0.0676887	0.144643	0.103133	0.0526271	0.230109	0.554818	-0.0643339	0.0515638	0.26018	0.570004
ENSMUSP00000032992	Eif3c	0.345996	0.486779	-0.0702457	0.0723431	0.64015	0.864501	-0.0337761	0.0708815	0.367697	0.649979
ENSMUSP00000032998	Rps3	0.00296923	0.0119859	-0.147829	0.0422477	0.139051	0.438486	-0.0644467	0.0413941	0.00965838	0.252982
ENSMUSP00000033008	Psma1	0.838411	0.892842	0.00896825	0.0432676	0.759518	0.914765	0.0132013	0.0423934	0.174289	0.501142
ENSMUSP00000033012	Copb1	0.0782628	0.160981	0.189101	0.100519	0.363848	0.691431	-0.0920543	0.0984878	0.0527515	0.38953
ENSMUSP00000033025	Lcmt1	0.037273	0.0911882	0.142542	0.0627523	0.685157	0.882184	-0.0253872	0.0614844	0.992952	0.997392
ENSMUSP00000033030	Parva	0.10085	0.195679	0.0439096	0.0252189	0.603903	0.847909	-0.0130773	0.0247094	0.40721	0.677634
ENSMUSP00000033044	Rusf1	0.221687	0.354083	0.205121	0.161309	0.817973	0.932271	-0.0369794	0.15805	0.15584	0.488039
ENSMUSP00000033056	Pycard	0.000350469	0.00207669	0.192356	0.0425781	0.00144732	0.0325144	0.160171	0.0417179	0.505807	0.743332
ENSMUSP00000033075	Stx4a	0.274007	0.41109	0.0604684	0.0533817	0.00743466	0.0851771	-0.160202	0.0523031	0.127672	0.462375
ENSMUSP00000033093	Bax	0.0650612	0.140043	-0.0853738	0.0430987	0.634576	0.863455	-0.0204607	0.0422279	0.00672986	0.22806
ENSMUSP00000033098	Bcat2	8.4283e-06	8.92398e-05	0.494844	0.0770419	0.411125	0.72776	-0.0637078	0.0754854	0.427859	0.689782
ENSMUSP00000033121	Nomo1	0.154838	0.270194	-0.0941548	0.0630551	0.233459	0.559466	0.0765048	0.0617811	0.263875	0.572048
ENSMUSP00000033131	Lamtor1	0.538878	0.662159	-0.0387144	0.061649	0.856448	0.948218	0.0111046	0.0604034	0.643035	0.828569
ENSMUSP00000033136	Bag3	0.739187	0.821196	0.0243878	0.0719889	0.66756	0.878545	0.0308625	0.0705344	0.242897	0.554104
ENSMUSP00000033156	Dctn5	0.885733	0.925684	0.00525153	0.0359656	0.0865764	0.348396	0.064345	0.035239	0.683986	0.847546
ENSMUSP00000033158	Ubfd1	0.212607	0.343466	0.0654478	0.0504127	0.539662	0.812015	-0.0309579	0.0493941	0.130519	0.466588
ENSMUSP00000033159	Ears2	0.890832	0.930245	-0.0104324	0.0748093	0.236675	0.562965	-0.0901165	0.0732978	0.623821	0.816459
ENSMUSP00000033176	Uqcrc2	0.000198102	0.0013032	0.16554	0.0345193	0.085614	0.346437	-0.0619655	0.0338218	0.226857	0.539037
ENSMUSP00000033184	Tpp1	0.0693632	0.147247	-0.130846	0.0672188	0.0692235	0.313753	0.128274	0.0658607	0.0153962	0.299067
ENSMUSP00000033185	Hpx	0.0412782	0.098152	-0.266647	0.120154	0.00304305	0.0494448	0.410568	0.117727	0.142296	0.477307
ENSMUSP00000033198	Crym	0.000489059	0.00272891	-0.22593	0.0518548	0.298185	0.628296	0.0546333	0.0508071	0.00296798	0.186708
ENSMUSP00000033201	Anks4b	0.0229148	0.0628787	-0.0892266	0.0354609	0.158201	0.467902	0.0514341	0.0347445	0.07018	0.409234
ENSMUSP00000033230	Tha1	2.09872e-07	3.84541e-06	-0.340631	0.0395456	0.0767504	0.328014	0.0733034	0.0387466	0.184007	0.513863
ENSMUSP00000033236	Thumpd1	0.0841897	0.170458	-0.0542833	0.0294804	0.974221	0.990905	0.000948122	0.0288848	0.695958	0.854334
ENSMUSP00000033282	Bccip	0.981222	0.987584	0.00129854	0.0543141	0.416977	0.731216	-0.0443422	0.0532168	0.788761	0.898287
ENSMUSP00000033283	Rrm1	0.017171	0.0501259	0.171984	0.0646937	0.0904374	0.3546	0.114214	0.0633866	0.800831	0.905447
ENSMUSP00000033313	Atp6ap2	0.248608	0.383564	0.104008	0.0868653	0.610101	0.851177	-0.0442676	0.0851102	0.336631	0.625865
ENSMUSP00000033325	Swap70	0.154241	0.269518	0.0746989	0.0499484	0.0722383	0.320942	0.0941927	0.0489393	0.203868	0.527985
ENSMUSP00000033342	Eif3f	0.0036081	0.0140882	-0.0893933	0.0262398	0.426205	0.739736	-0.0209919	0.0257096	0.409097	0.677936
ENSMUSP00000033394	Fadd	0.0241508	0.0655028	0.0765548	0.0307438	0.039993	0.233496	0.0673376	0.0301226	0.467772	0.715412
ENSMUSP00000033468	Arhgef6	0.000882781	0.00435657	0.167752	0.0411725	0.0454218	0.249675	0.0875325	0.0403406	0.39552	0.668376
ENSMUSP00000033477	F9	0.176331	0.298233	0.0963367	0.0680982	0.00105169	0.0269345	0.26629	0.0667224	0.667708	0.84045
ENSMUSP00000033483	Ccdc22	0.000426149	0.00244114	0.119	0.0269032	0.140099	0.439789	0.040923	0.0263596	0.0436103	0.367297
ENSMUSP00000033489	Praf2	0.00257946	0.0106454	0.275477	0.0772573	0.361031	0.68912	0.0711793	0.0756964	0.209345	0.52944
ENSMUSP00000033498	Timm17b	0.0540172	0.120851	-0.135307	0.0650691	0.0924379	0.358041	-0.114104	0.0637544	0.236286	0.549796
ENSMUSP00000033503	Glod5	0.0495098	0.113335	0.111176	0.0523168	0.220843	0.549377	0.0653073	0.0512598	0.0199049	0.317411
ENSMUSP00000033505	Was	0.818993	0.879414	0.0258115	0.110952	0.00161706	0.0351066	0.411668	0.10871	0.283188	0.586431
ENSMUSP00000033540	Vbp1	0.308852	0.448269	-0.0494413	0.0470399	0.783751	0.920424	0.0128631	0.0460895	0.0966003	0.438268
ENSMUSP00000033541	Fundc2	0.000355603	0.0020951	-0.316508	0.0701686	0.156799	0.466382	0.102142	0.0687509	0.0335108	0.349857
ENSMUSP00000033570	Igbp1	0.134497	0.242903	-0.0800742	0.0507955	0.158533	0.468348	0.0736134	0.0497692	0.446275	0.703345
ENSMUSP00000033582	Cox7b	0.99983	0.999842	3.38335e-05	0.156099	0.444756	0.751243	-0.119838	0.152945	0.995562	0.998417
ENSMUSP00000033585	Pgk2	0.0628072	0.136252	0.107608	0.0538121	0.104896	0.382226	-0.0906346	0.0527248	0.652399	0.832582
ENSMUSP00000033597	Hmgn5	0.654656	0.754376	-0.0245436	0.0538468	0.144275	0.447728	0.0809947	0.0527589	0.0569108	0.394709
ENSMUSP00000033598	Sh3bgrl	0.00334593	0.0132377	0.444734	0.129188	0.0784012	0.331836	0.238003	0.126578	0.00585382	0.223654
ENSMUSP00000033609	Cstf2	0.485989	0.616525	0.0566632	0.0794482	0.273579	0.600757	0.0882589	0.077843	0.111837	0.450665
ENSMUSP00000033662	Pdha1	0.156196	0.271739	0.0864134	0.0580738	0.39734	0.719377	-0.0494846	0.0569005	0.454897	0.709076
ENSMUSP00000033665	Map3k15	0.989463	0.99408	0.00118106	0.0880437	0.728754	0.899539	-0.0304447	0.0862649	0.632057	0.821101
ENSMUSP00000033671	Rps6ka3	0.114684	0.21572	0.0878953	0.0526824	0.366761	0.694414	0.0479462	0.051618	0.296636	0.594713
ENSMUSP00000033673	Nono	0.804644	0.86897	0.00643647	0.0255944	0.0348993	0.216736	0.0578036	0.0250773	0.0253652	0.330482
ENSMUSP00000033683	Rps4x	0.00123608	0.00580619	-0.264181	0.0674919	0.694721	0.887642	-0.0264261	0.0661283	0.205476	0.527985
ENSMUSP00000033695	Abcb7	0.73657	0.818816	-0.0481453	0.140646	0.921519	0.972526	0.0137925	0.137805	0.281922	0.585124
ENSMUSP00000033699	Flna	0.00171216	0.00765288	0.149743	0.0398279	0.518375	0.798725	0.0257721	0.0390232	0.278818	0.584242
ENSMUSP00000033715	Nsdhl	0.390478	0.528086	-0.140026	0.158638	0.838514	0.942675	0.0321963	0.155432	0.0835529	0.422668
ENSMUSP00000033720	Rbbp7	0.341583	0.483419	0.0364656	0.0372026	0.0975319	0.367845	0.064149	0.036451	0.103308	0.445346
ENSMUSP00000033721	Arhgap6	0.218939	0.351432	0.0925238	0.0723083	0.830456	0.938763	0.0154197	0.0708474	0.839153	0.92116
ENSMUSP00000033723	Syap1	0.876704	0.918849	-0.00711128	0.0451075	0.11279	0.396723	0.0741565	0.0441961	0.13805	0.47617
ENSMUSP00000033739	Car5b	6.78182e-08	1.49502e-06	0.658469	0.0703063	0.55587	0.821562	0.0414416	0.0688858	0.0428902	0.367297
ENSMUSP00000033741	Bgn	0.00243184	0.0101333	0.227648	0.0633481	8.13758e-08	0.000107236	0.573598	0.0620682	0.61518	0.809637
ENSMUSP00000033749	Pir	0.000113946	0.000813201	-0.37176	0.0733431	0.000707398	0.0208864	0.300384	0.0718612	0.321556	0.614812
ENSMUSP00000033752	Slc6a8	0.657612	0.756766	0.0347165	0.0768728	0.10053	0.375045	-0.131276	0.0753196	0.114606	0.454927
ENSMUSP00000033761	Hcfc1	0.191208	0.316963	0.0615374	0.0450896	0.0495305	0.263568	0.0938718	0.0441786	0.0442713	0.367297
ENSMUSP00000033763	Naa10	0.0895152	0.178237	-0.0642208	0.0355294	0.573103	0.830694	0.0200265	0.0348116	0.0517584	0.388715
ENSMUSP00000033770	Mecp2	0.579835	0.696746	0.0866885	0.1534	0.0144288	0.129213	0.412334	0.150301	0.997074	0.998978
ENSMUSP00000033775	Mpp1	2.86911e-05	0.00025255	-0.272059	0.0471479	0.0309621	0.200478	-0.109281	0.0461953	0.0249874	0.330482
ENSMUSP00000033776	Dkc1	0.0090016	0.0295873	-0.146401	0.0492712	0.0420607	0.239085	0.106667	0.0482758	0.362955	0.647519
ENSMUSP00000033805	Psmd10	7.41143e-05	0.000562332	-0.21913	0.0414686	0.705543	0.893652	0.0156296	0.0406308	0.00799478	0.232646
ENSMUSP00000033824	Lamp1	0.0408621	0.0975668	0.0737607	0.0331597	0.0134747	0.124551	0.0902123	0.0324897	0.369583	0.652198
ENSMUSP00000033866	Vps36	0.000837881	0.00417486	0.105879	0.0258288	0.376025	0.702939	0.0230443	0.025307	0.248175	0.558259
ENSMUSP00000033871	Slc25a15	0.00415543	0.0158225	-0.305292	0.0914093	0.621746	0.85739	-0.0450593	0.0895625	0.505817	0.743332
ENSMUSP00000033873	Erlin2	4.32377e-05	0.000362484	0.391932	0.0705123	0.673741	0.879097	-0.0296291	0.0690876	0.62582	0.817394
ENSMUSP00000033898	Col4a1	0.592235	0.706749	-0.0477283	0.0873279	7.11815e-06	0.0013282	0.557495	0.0855635	0.0847159	0.423743
ENSMUSP00000033899	Col4a2	0.451819	0.586128	-0.0540368	0.070067	4.86662e-08	0.000107236	0.658718	0.0686514	0.00802404	0.232646
ENSMUSP00000033901	Naxd	0.506602	0.634091	-0.0233083	0.0343078	0.017123	0.141887	-0.0894084	0.0336146	0.41063	0.678189
ENSMUSP00000033915	Gpm6a	1.72227e-09	7.00707e-08	0.839693	0.0691218	0.00240014	0.0438216	-0.243798	0.0677252	0.413906	0.679695
ENSMUSP00000033920	Aga	0.179736	0.302802	-0.114259	0.0814414	0.3441	0.67607	0.0777963	0.0797959	0.0366551	0.357309
ENSMUSP00000033934	Mrps31	0.000239445	0.00152179	-0.249158	0.0529803	0.442434	0.749527	-0.040885	0.0519098	0.802996	0.90615
ENSMUSP00000033939	Ikbkb	0.00594076	0.0211259	0.180503	0.0569415	0.874162	0.953715	-0.00897854	0.055791	0.438834	0.69897
ENSMUSP00000033952	Sfrp1	6.51025e-05	0.000508383	0.417392	0.0780207	0.363711	0.691431	0.0714717	0.0764444	0.742295	0.874672
ENSMUSP00000033975	Ddhd2	0.000362135	0.00212389	0.32157	0.0714302	0.573884	0.830694	-0.0401795	0.069987	0.417851	0.682591
ENSMUSP00000033983	Mak16	0.791554	0.859416	-0.0195716	0.0728235	0.0762818	0.327129	-0.135226	0.0713522	0.0790523	0.420662
ENSMUSP00000033992	Gsr	0.0409838	0.0978121	-0.228341	0.102723	0.529221	0.805445	0.064734	0.100647	0.13716	0.473734
ENSMUSP00000033995	Rbpms	0.976826	0.984639	0.00219442	0.0743714	0.583873	0.837787	0.0407368	0.0728688	0.0240953	0.330482
ENSMUSP00000033999	Frg1	0.78178	0.852926	0.0147027	0.0521918	0.000817216	0.0228246	0.210233	0.0511373	0.854614	0.928272
ENSMUSP00000034000	Asah1	6.06945e-06	6.7298e-05	0.312705	0.0473547	7.44258e-05	0.00600521	0.24508	0.0463979	0.561189	0.778433
ENSMUSP00000034026	Hpgd	1.28404e-08	3.64541e-07	1.05314	0.0997497	0.188656	0.509292	0.1342	0.0977343	0.253466	0.564293
ENSMUSP00000034046	Acsl1	4.07048e-09	1.4505e-07	0.929693	0.0812278	0.253959	0.583059	0.094178	0.0795866	0.245491	0.555121
ENSMUSP00000034049	Slc25a4	0.0680474	0.144977	0.149698	0.076499	0.718505	0.896809	-0.0275	0.0749534	0.166717	0.499958
ENSMUSP00000034056	Tlr3	0.00202559	0.0087798	0.153124	0.0416084	0.106344	0.386412	0.0697647	0.0407677	0.289231	0.589339
ENSMUSP00000034058	Cbr4	1.27323e-05	0.000127249	-0.256912	0.0414391	0.343602	0.67607	-0.0396265	0.0406019	0.620681	0.814379
ENSMUSP00000034097	Got2	0.228398	0.36145	0.119482	0.0953972	0.0644048	0.303777	-0.18566	0.0934698	0.64621	0.830781
ENSMUSP00000034121	Man2b1	0.474125	0.606838	0.035633	0.0486085	0.351988	0.681936	0.0456581	0.0476264	0.300721	0.597887
ENSMUSP00000034131	Vps35	0.45868	0.592352	0.0607466	0.0799973	0.807452	0.929909	-0.0194217	0.078381	0.226636	0.539037
ENSMUSP00000034136	Gpt2	0.0468656	0.108589	0.190699	0.0885487	0.00461223	0.0627618	0.285468	0.0867596	0.781399	0.895099
ENSMUSP00000034138	Dnaja2	0.000404778	0.00234735	0.107733	0.02422	0.539394	0.812015	-0.0148832	0.0237306	0.607487	0.805282
ENSMUSP00000034140	Itfg1	0.000735581	0.00378561	0.30812	0.0740426	0.999408	0.999772	5.47038e-05	0.0725467	0.126834	0.461986
ENSMUSP00000034141	Lonp2	0.00138597	0.00640546	-0.18909	0.0489879	0.0739631	0.322566	-0.091769	0.0479981	0.124421	0.459266
ENSMUSP00000034164	Ist1	0.623638	0.732426	0.014412	0.0288036	0.844251	0.944754	0.00563515	0.0282217	0.361013	0.646383
ENSMUSP00000034171	Ap1g1	0.0317987	0.0805363	0.165767	0.0704741	0.150813	0.458826	-0.104191	0.0690503	0.132553	0.468726
ENSMUSP00000034172	Ces1d	0.00493063	0.018107	-0.260539	0.0799534	0.00236625	0.0435103	-0.28253	0.078338	0.000133795	0.0546086
ENSMUSP00000034173	Ces1e	4.20238e-09	1.48724e-07	-1.15744	0.101351	0.0655302	0.307745	-0.196328	0.0993034	0.0988873	0.442618
ENSMUSP00000034178	Ces1f	2.43259e-14	1.21676e-11	-2.01983	0.0797289	0.00163251	0.0352935	-0.295467	0.078118	0.136838	0.473734
ENSMUSP00000034189	Ces1c	5.14746e-08	1.16144e-06	0.579942	0.0606885	0.0300792	0.196982	0.141533	0.0594623	0.723596	0.867524
ENSMUSP00000034190	Vac14	0.14393	0.255914	0.0903811	0.0588189	0.0633699	0.301503	-0.11497	0.0576305	0.0866744	0.427486
ENSMUSP00000034204	Nudt21	0.583086	0.699481	-0.0307997	0.0549774	0.84547	0.944754	-0.0106704	0.0538666	0.0216986	0.327955
ENSMUSP00000034214	Mt2	0.0134592	0.0413458	0.503776	0.181397	0.0140284	0.127147	0.490021	0.177732	0.416138	0.681084
ENSMUSP00000034218	Slc12a3	0.0238597	0.0649201	0.253858	0.101701	0.134651	0.43065	0.157016	0.0996464	0.749161	0.879953
ENSMUSP00000034226	Psme3ip1	0.230505	0.363782	-0.0953673	0.0765051	0.558381	0.822213	-0.0448061	0.0749594	0.218055	0.53602
ENSMUSP00000034227	Pllp	0.0595007	0.130881	0.172801	0.0851897	0.990238	0.996465	0.00103728	0.0834686	0.465292	0.715237
ENSMUSP00000034230	Cx3cl1	0.0166242	0.0489164	0.194562	0.0727529	0.498213	0.784166	0.049403	0.071283	0.863218	0.932118
ENSMUSP00000034233	Ciapin1	1.4958e-05	0.000145552	-0.276399	0.0452109	0.000622867	0.0197445	-0.187863	0.0442974	0.481247	0.726653
ENSMUSP00000034234	Coq9	0.556031	0.678077	0.0228753	0.0380398	0.433669	0.743701	-0.0299336	0.0372712	0.0133764	0.282106
ENSMUSP00000034264	Pgls	0.010845	0.0346202	0.111712	0.0387659	0.0155655	0.13405	0.102798	0.0379827	0.0133764	0.282106
ENSMUSP00000034267	Slc27a1	0.00197487	0.00859916	0.194704	0.0527348	0.225696	0.551642	0.0651095	0.0516693	0.854993	0.928476
ENSMUSP00000034272	Mvb12a	0.515976	0.641957	0.0549906	0.0827832	0.452516	0.757174	0.0624556	0.0811106	0.703099	0.857463
ENSMUSP00000034276	Cox4i1	0.0657393	0.141094	0.136244	0.0689722	0.77025	0.915324	-0.0200742	0.0675787	0.330574	0.620442
ENSMUSP00000034277	Emc8	0.493574	0.622631	-0.024869	0.0354932	0.117851	0.405957	-0.0574788	0.0347761	0.207913	0.528711
ENSMUSP00000034285	Cotl1	8.81343e-10	4.03e-08	0.595578	0.0468251	0.317712	0.649374	0.0473177	0.045879	0.0593198	0.400058
ENSMUSP00000034296	Pik3r2	0.583421	0.699481	-0.0554797	0.0991203	0.115479	0.400815	-0.161648	0.0971176	0.859614	0.929977
ENSMUSP00000034303	Mphosph6	0.644179	0.747636	-0.0317574	0.0674625	0.954528	0.984764	-0.00382862	0.0660995	0.0428942	0.367297
ENSMUSP00000034311	Lsm4	0.245983	0.380309	-0.131511	0.1092	0.664094	0.876692	0.0473385	0.106994	0.751254	0.881699
ENSMUSP00000034326	Atp13a1	0.965911	0.979177	-0.00646247	0.148869	0.999026	0.999772	-0.000180814	0.145861	0.126508	0.461956
ENSMUSP00000034339	Cdh5	0.0943638	0.185532	0.0602915	0.0339044	0.727646	0.8986	0.0117739	0.0332194	0.147368	0.480263
ENSMUSP00000034349	Nae1	0.0398484	0.095677	0.102137	0.0456519	0.938095	0.978823	-0.00352892	0.0447295	0.86806	0.935404
ENSMUSP00000034359	Tradd	0.0542688	0.121283	0.139913	0.067363	0.18996	0.510984	0.0903466	0.066002	0.161123	0.493493
ENSMUSP00000034363	Hsd11b2	0.154831	0.270194	0.202201	0.135411	0.83307	0.939636	0.0284237	0.132675	0.609769	0.806912
ENSMUSP00000034369	Psmb10	0.209993	0.340136	0.0813394	0.0622777	0.00148554	0.0329542	0.233524	0.0610194	0.757127	0.88461
ENSMUSP00000034375	Dus2	0.185307	0.309764	0.0910672	0.0657914	0.0235745	0.172837	-0.16129	0.0644621	0.902034	0.954497
ENSMUSP00000034388	Vps4a	0.406919	0.543576	-0.0302164	0.0354755	0.882609	0.95707	0.00521518	0.0347588	0.44805	0.70474
ENSMUSP00000034396	Mtmr2	0.00230474	0.00973718	-0.147406	0.0407309	0.427935	0.740539	-0.0324606	0.0399079	0.624994	0.81685
ENSMUSP00000034400	Cyb5b	0.000758484	0.00385737	-0.288317	0.0695284	0.0934232	0.360237	-0.121522	0.0681236	0.170902	0.500025
ENSMUSP00000034405	Mre11a	0.329587	0.470695	-0.110427	0.109815	0.122685	0.412974	0.175352	0.107596	0.0249582	0.330482
ENSMUSP00000034428	Gabarapl2	0.00440522	0.016494	-0.137416	0.0414887	0.203551	0.528783	0.0538909	0.0406504	0.851057	0.926746
ENSMUSP00000034432	Cfdp1	0.144317	0.256427	0.121231	0.0789771	0.0245701	0.177557	0.192024	0.0773815	0.812654	0.909162
ENSMUSP00000034441	Aars	0.0203443	0.0572233	-0.0780708	0.030318	0.148086	0.453831	-0.045145	0.0297054	0.681864	0.847107
ENSMUSP00000034458	Galnt2	0.000437468	0.00250044	0.514484	0.116646	0.757814	0.913752	-0.0358506	0.114289	0.0520799	0.389431
ENSMUSP00000034460	Cog2	0.157823	0.274016	0.0985279	0.0664926	0.713794	0.895998	0.0243229	0.0651492	0.351141	0.637284
ENSMUSP00000034464	2310022B05Rik	0.883226	0.92456	-0.00988805	0.0662543	0.0367558	0.224488	0.147919	0.0649156	0.158015	0.489194
ENSMUSP00000034470	Vps26b	0.708517	0.79741	-0.0117041	0.0307531	0.0456518	0.250407	-0.0653021	0.0301318	0.125072	0.459735
ENSMUSP00000034472	Jam3	0.395522	0.532759	0.0440875	0.0504952	0.912211	0.967471	-0.00554152	0.049475	0.223357	0.539037
ENSMUSP00000034478	St14	1.39784e-09	5.87691e-08	0.489519	0.0397218	0.142965	0.445249	-0.0599578	0.0389193	0.284208	0.58654
ENSMUSP00000034524	Rexo2	0.0208195	0.0582427	-0.100217	0.0390912	0.608261	0.85087	0.0200249	0.0383014	0.0717098	0.409543
ENSMUSP00000034529	Cul5	0.192706	0.318934	-0.100568	0.0739507	0.545162	0.815157	-0.0447907	0.0724566	0.17117	0.500025
ENSMUSP00000034539	Dcps	3.05219e-05	0.000267052	0.163082	0.0284206	0.0240459	0.174502	0.0694003	0.0278464	0.0419801	0.365242
ENSMUSP00000034541	Srpr	0.639589	0.744482	-0.0415427	0.0870333	0.469619	0.766542	0.0631614	0.0852749	0.0550025	0.391189
ENSMUSP00000034547	Acat1	1.19267e-09	5.1786e-08	-0.618071	0.0496099	0.399697	0.720749	-0.042057	0.0486076	0.793628	0.900263
ENSMUSP00000034552	Fdx1	0.00119715	0.00566453	-0.206581	0.0525723	0.159521	0.469656	-0.0759962	0.0515101	0.544208	0.76661
ENSMUSP00000034567	Dlat	0.0509151	0.115792	0.0869459	0.0411981	0.0664079	0.30857	-0.0795179	0.0403658	0.370855	0.652973
ENSMUSP00000034570	Pts	0.558791	0.679737	0.0435292	0.0729	0.340832	0.672424	0.0701242	0.0714271	0.129346	0.466374
ENSMUSP00000034585	Apoa4	0.0157193	0.0468849	-0.340849	0.126164	0.0791181	0.33399	0.231819	0.123615	0.0672295	0.406177
ENSMUSP00000034588	Apoa1	0.0361154	0.0889457	-0.314992	0.137696	0.159811	0.469956	0.1989	0.134914	0.28443	0.58654
ENSMUSP00000034590	Tagln	0.432436	0.568115	-0.0654506	0.081272	0.40473	0.722129	0.0681492	0.0796299	0.0442659	0.367297
ENSMUSP00000034607	Arcn1	0.0815131	0.166474	0.0725898	0.0390469	0.84168	0.943989	-0.0077671	0.038258	0.223692	0.539037
ENSMUSP00000034609	Treh	5.8532e-13	1.08012e-10	-0.779795	0.0377677	0.182162	0.501454	-0.0516114	0.0370047	0.51065	0.746776
ENSMUSP00000034618	Pdzd3	0.0436866	0.102931	0.103665	0.0473361	0.0962709	0.365222	0.0819592	0.0463797	0.758022	0.885217
ENSMUSP00000034623	Trappc4	0.0221132	0.0611664	0.071948	0.0283948	0.13899	0.438486	-0.0433219	0.0278211	0.694813	0.853769
ENSMUSP00000034644	Vps11	0.516567	0.642157	0.0441139	0.0665043	0.153911	0.463938	0.0975325	0.0651606	0.248452	0.558287
ENSMUSP00000034650	Mcam	0.375452	0.514442	-0.0566413	0.0621262	0.071597	0.319962	0.117451	0.060871	0.340551	0.629376
ENSMUSP00000034689	Pin1	0.00995607	0.032172	-0.162774	0.0556892	0.521399	0.801102	0.0357721	0.054564	0.0121749	0.272425
ENSMUSP00000034697	Slc44a2	0.0505288	0.115167	0.087067	0.0411779	0.0025795	0.0459595	-0.143862	0.0403459	0.566431	0.781926
ENSMUSP00000034717	Kank2	0.0395952	0.0952016	0.0600744	0.026812	0.0285183	0.191369	0.063233	0.0262703	0.0500226	0.382914
ENSMUSP00000034740	Nedd4	0.918768	0.949972	0.00468649	0.0452331	0.177481	0.495969	0.0625208	0.0443192	0.826518	0.915264
ENSMUSP00000034745	Myo1e	0.0838347	0.169939	0.15004	0.0813821	0.157236	0.466382	0.118333	0.0797378	0.469802	0.717337
ENSMUSP00000034756	Anxa2	4.30241e-06	4.99563e-05	0.221907	0.0326564	0.00769846	0.0866622	-0.0974705	0.0319966	0.998987	0.999482
ENSMUSP00000034777	Calml4	0.113235	0.213846	-0.0776201	0.0463222	0.288866	0.6181	0.04979	0.0453863	0.00132985	0.164396
ENSMUSP00000034815	Kif23	0.363284	0.502972	0.0858055	0.0916917	0.195567	0.51766	0.121351	0.0898392	0.36364	0.647519
ENSMUSP00000034843	Ireb2	0.00271866	0.0111134	-0.239064	0.0675163	0.0104784	0.106789	0.191727	0.0661521	0.607207	0.805282
ENSMUSP00000034848	Psma4	0.840082	0.893865	-0.00905989	0.0441734	0.323307	0.6536	0.0441086	0.0432809	0.433796	0.695447
ENSMUSP00000034856	Mpi	6.46427e-05	0.000506842	0.370388	0.0691882	0.901943	0.965105	-0.00848573	0.0677903	0.165354	0.499055
ENSMUSP00000034863	Csk	0.19054	0.316194	0.0676359	0.0494792	0.168475	0.482813	0.0699276	0.0484795	0.7223	0.866824
ENSMUSP00000034866	Etfa	0.0233226	0.0637607	-0.116098	0.0463017	0.866037	0.950776	0.00777699	0.0453662	0.0579271	0.39711
ENSMUSP00000034878	Tmem30a	5.18345e-07	8.42229e-06	-0.350614	0.0435996	0.00186094	0.0377077	-0.158925	0.0427187	0.576226	0.786829
ENSMUSP00000034881	Cox7a2	0.0200295	0.0565534	0.178137	0.0689717	0.59131	0.840461	-0.0370275	0.0675782	0.604508	0.804167
ENSMUSP00000034896	Mto1	0.232043	0.36565	0.0769679	0.0619582	0.147277	0.453486	-0.0924561	0.0607064	0.299698	0.5972
ENSMUSP00000034902	Gsta2	4.10843e-08	9.7826e-07	0.75698	0.0779289	0.0282156	0.190326	0.184195	0.0763544	0.00181597	0.181466
ENSMUSP00000034903	Gsta4	5.12884e-16	6.62518e-13	1.83867	0.0567682	0.0017263	0.0365566	0.208905	0.0556213	0.0019956	0.18413
ENSMUSP00000034905	Gclc	0.0162737	0.0481592	0.226621	0.0844118	0.000459545	0.0170295	-0.362827	0.0827063	0.577485	0.787494
ENSMUSP00000034911	Tinag	0.169232	0.288587	-0.105289	0.0731324	0.130991	0.424841	-0.11406	0.0716548	0.28006	0.584674
ENSMUSP00000034915	Ctsh	0.014714	0.0444605	0.19382	0.0708962	0.516816	0.798018	0.0460493	0.0694638	0.663587	0.838072
ENSMUSP00000034929	Lactb	9.43864e-09	2.91889e-07	-0.303755	0.028151	8.87451e-05	0.00628145	-0.143253	0.0275822	0.371747	0.652973
ENSMUSP00000034932	Plscr2	0.412811	0.549033	0.0640038	0.076116	0.0131566	0.123152	0.207942	0.0745782	0.391704	0.665769
ENSMUSP00000034946	Snx1	0.163335	0.280943	-0.0456911	0.0312707	0.174128	0.491932	-0.0435792	0.0306389	0.338286	0.627314
ENSMUSP00000034947	Ppib	0.122527	0.226917	0.0568405	0.0348615	0.0911571	0.355644	-0.0613967	0.0341571	0.639055	0.825645
ENSMUSP00000034966	Rpl4	0.198768	0.326978	-0.444794	0.331781	0.579787	0.834096	0.183729	0.325078	0.769	0.888202
ENSMUSP00000034983	Atp1b3	0.000738965	0.00379924	0.283155	0.0680792	0.839319	0.942991	0.0137471	0.0667037	0.647226	0.831068
ENSMUSP00000034989	Me1	3.09084e-11	2.61809e-09	-0.960578	0.0603012	0.000289225	0.013049	-0.272423	0.0590828	0.133873	0.470527
ENSMUSP00000034992	Nt5e	2.7767e-07	4.91342e-06	-0.419741	0.0497689	0.19554	0.51766	-0.0658718	0.0487634	0.193024	0.519456
ENSMUSP00000035010	Stt3b	0.594566	0.708352	0.0777504	0.143168	0.824565	0.93547	0.0316102	0.140275	0.0831397	0.422668
ENSMUSP00000035033	Copb2	0.0717298	0.151092	0.0921157	0.0477655	0.725529	0.897869	-0.0167223	0.0468004	0.162759	0.495395
ENSMUSP00000035034	Mrps22	0.000719731	0.00371513	-0.144359	0.0346035	0.630032	0.86079	0.01665	0.0339044	0.10205	0.444217
ENSMUSP00000035043	Armc8	0.794021	0.861009	-0.0231848	0.0873279	0.217643	0.546168	0.109809	0.0855636	0.0648595	0.406177
ENSMUSP00000035055	Map4	0.113806	0.214689	-0.166776	0.0996995	0.951248	0.983082	-0.00606681	0.0976851	0.794243	0.900263
ENSMUSP00000035061	Ngp	0.000228797	0.00146674	-0.813096	0.172081	0.00558812	0.072528	0.539385	0.168605	0.749945	0.880674
ENSMUSP00000035086	Pdcd6ip	0.00129618	0.00603912	0.0990591	0.0254538	0.693462	0.887441	-0.0100098	0.0249395	0.970391	0.986894
ENSMUSP00000035092	Myd88	0.29902	0.438681	0.0480956	0.0448073	0.683958	0.882166	-0.0182007	0.043902	0.071271	0.409543
ENSMUSP00000035099	Gorasp1	0.0255217	0.0680448	-0.128413	0.0521459	0.964514	0.986843	-0.00230895	0.0510924	0.536347	0.761857
ENSMUSP00000035105	Rpsa	0.000482626	0.00270176	-0.12397	0.0284116	0.1218	0.411347	0.0454837	0.0278375	0.393203	0.666562
ENSMUSP00000035116	Pccb	0.259393	0.394433	-0.0674877	0.0577144	0.425428	0.738698	0.0462509	0.0565483	0.969365	0.986894
ENSMUSP00000035154	1110059G10Rik	0.287136	0.426944	-0.112191	0.101888	0.448841	0.754935	0.0775074	0.0998297	0.725909	0.867854
ENSMUSP00000035155	Rab6b	0.000396992	0.00230738	0.23091	0.0518029	0.607189	0.85069	0.0266167	0.0507563	0.618566	0.81306
ENSMUSP00000035157	Srprb	0.603786	0.715871	0.0687845	0.129925	0.797816	0.92678	0.0331592	0.1273	0.122452	0.457852
ENSMUSP00000035158	Trf	0.334807	0.475913	-0.175505	0.176485	0.13483	0.43084	0.272341	0.172919	0.0982625	0.441661
ENSMUSP00000035163	1300017J02Rik	0.34878	0.48905	-0.0667464	0.0691489	0.00361581	0.0541879	0.230748	0.0677518	0.973824	0.988668
ENSMUSP00000035166	Uba5	0.704571	0.794873	0.0170139	0.044076	0.141227	0.441987	-0.0668413	0.0431854	0.118967	0.457642
ENSMUSP00000035167	Nphp3	0.30324	0.442986	-0.120273	0.113066	0.700081	0.89031	0.0434494	0.110782	0.36401	0.647519
ENSMUSP00000035170	Dnajc13	0.0215927	0.0599193	-0.235805	0.0926309	0.0717367	0.320089	-0.175025	0.0907594	0.149619	0.480773
ENSMUSP00000035177	Mrpl3	1.47717e-05	0.000144282	-0.267143	0.0436492	0.863899	0.950344	-0.00744976	0.0427673	0.186197	0.514609
ENSMUSP00000035179	Nudt16	0.122397	0.226756	-0.0975344	0.0597973	0.527369	0.804628	0.0378549	0.0585891	0.0941905	0.433641
ENSMUSP00000035220	Prkar2a	0.0137818	0.0422114	0.179192	0.0647909	0.229336	0.554506	0.0793412	0.0634818	0.426263	0.689143
ENSMUSP00000035222	Slc25a20	0.938732	0.961243	-0.00646188	0.0827594	0.358349	0.687046	-0.076687	0.0810874	0.0784191	0.419453
ENSMUSP00000035230	Amt	0.00243692	0.0101382	-0.247027	0.0687596	0.00344923	0.0525727	0.230954	0.0673704	0.000161919	0.0557758
ENSMUSP00000035237	Usp4	0.817035	0.878406	-0.0100713	0.0428197	0.496469	0.783045	-0.0291967	0.0419546	0.102407	0.444654
ENSMUSP00000035244	Dhx29	0.0045136	0.0168145	-0.276038	0.0836328	0.161323	0.47227	-0.120343	0.081943	0.0550949	0.391189
ENSMUSP00000035263	Tspan14	0.298212	0.438119	0.0861927	0.080161	0.0389111	0.230824	-0.176679	0.0785414	5.33986e-05	0.0298748
ENSMUSP00000035303	Ntmt1	0.98065	0.987338	0.00121787	0.049434	0.139546	0.439119	-0.0753078	0.0484352	0.0775627	0.418388
ENSMUSP00000035325	Ndufaf5	7.13007e-08	1.52925e-06	0.298826	0.0320235	0.203752	0.529039	0.0415769	0.0313765	0.568516	0.782921
ENSMUSP00000035328	Uba6	0.0597386	0.131237	0.119061	0.0587574	0.90216	0.965105	-0.00719043	0.0575702	0.755504	0.884388
ENSMUSP00000035366	Dync1li1	0.112237	0.212309	-0.0654342	0.0389328	0.0483823	0.260679	-0.0815203	0.0381462	0.526267	0.757866
ENSMUSP00000035404	Plvap	0.141475	0.252855	0.0942516	0.0609356	0.502988	0.789641	-0.0409131	0.0597045	0.754509	0.883824
ENSMUSP00000035417	Pklr	0.000351545	0.00208068	0.311289	0.0689267	0.891662	0.960608	-0.00934582	0.0675341	0.672026	0.843577
ENSMUSP00000035429	Fxyd2	6.67101e-07	1.03201e-05	0.552062	0.0700004	0.369998	0.696966	-0.063267	0.0685861	0.356736	0.642088
ENSMUSP00000035486	Ccs	0.0113815	0.0359683	-0.209881	0.0734262	0.986301	0.995549	-0.00125474	0.0719427	0.0742921	0.412434
ENSMUSP00000035489	Fmod	0.00227753	0.00966967	-0.555659	0.153301	0.226931	0.553477	0.188748	0.150203	0.805117	0.90615
ENSMUSP00000035498	Fntb	0.791527	0.859416	0.0139889	0.0520441	0.808849	0.929909	-0.0125416	0.0509926	0.724009	0.867524
ENSMUSP00000035512	Arid4a	0.250257	0.385345	0.0669436	0.0561133	0.00335694	0.0519321	0.189183	0.0549795	0.914227	0.959452
ENSMUSP00000035579	Lgals3bp	0.068257	0.145257	0.173788	0.0888847	0.000259566	0.0121925	0.40614	0.0870889	0.18756	0.515363
ENSMUSP00000035610	Sec23ip	0.343547	0.485003	0.0530385	0.0543376	0.450306	0.755516	-0.0411994	0.0532398	0.108413	0.447641
ENSMUSP00000035642	Ppp1r14a	0.935736	0.959315	0.00621427	0.0758687	0.117706	0.405729	-0.122916	0.0743358	0.171019	0.500025
ENSMUSP00000035658	Qsox1	0.146778	0.259642	-0.0895244	0.058704	0.00168729	0.0358774	0.216652	0.0575179	0.667315	0.84016
ENSMUSP00000035662	Arap3	0.909284	0.943064	-0.00790785	0.0683129	0.370775	0.697792	0.061639	0.0669327	0.681132	0.84704
ENSMUSP00000035726	Rgl3	0.0027515	0.0112136	0.161392	0.0456534	0.186483	0.506989	-0.0617413	0.0447311	0.332682	0.622815
ENSMUSP00000035743	Pygb	0.00011247	0.000803782	0.279368	0.0550449	0.850153	0.946379	-0.0103554	0.0539327	0.241724	0.553721
ENSMUSP00000035800	Smap2	0.563337	0.683759	-0.0281282	0.0476634	0.77801	0.91878	0.0133897	0.0467004	0.901633	0.954464
ENSMUSP00000035823	Sec24d	0.085439	0.172111	-0.107218	0.0584854	0.945511	0.980643	0.00397839	0.0573038	0.00584099	0.223654
ENSMUSP00000035829	Akap12	0.0489102	0.112359	0.107971	0.0506574	0.00257637	0.0459595	0.177008	0.0496339	0.0966106	0.438268
ENSMUSP00000035851	Nploc4	0.327665	0.468209	0.02522	0.0249777	0.620919	0.856915	-0.0123419	0.024473	0.776464	0.893258
ENSMUSP00000035879	Alg5	0.478904	0.610546	-0.0616055	0.0849696	0.671599	0.878696	0.0359545	0.0832529	0.117992	0.455233
ENSMUSP00000035884	Cops8	0.881729	0.923645	-0.0083698	0.0553656	0.000689851	0.020719	-0.227407	0.054247	0.0861272	0.427323
ENSMUSP00000035943	Anpep	7.58584e-10	3.62926e-08	0.876741	0.0682284	0.532348	0.80735	-0.0426662	0.0668499	0.0190773	0.317411
ENSMUSP00000035992	Gga1	5.90727e-07	9.33981e-06	0.197377	0.0247927	0.372581	0.699791	-0.0222841	0.0242918	0.778138	0.894469
ENSMUSP00000036003	Tanc1	7.10084e-08	1.52925e-06	0.482394	0.05168	0.662934	0.876281	-0.0224862	0.0506359	0.186676	0.515081
ENSMUSP00000036025	Pgm5	6.73561e-05	0.000521002	0.56443	0.105846	0.049651	0.263839	-0.22023	0.103708	0.624951	0.81685
ENSMUSP00000036044	Apob	0.714009	0.801844	0.0563275	0.150993	0.0234211	0.172837	0.370645	0.147942	0.413349	0.679317
ENSMUSP00000036082	Nbas	0.23905	0.372776	0.125236	0.102403	0.717157	0.896809	0.0369969	0.100334	0.079935	0.421453
ENSMUSP00000036093	Ipo9	0.0100227	0.032367	0.209248	0.0716677	0.61777	0.855983	-0.0357346	0.0702197	0.0306951	0.339628
ENSMUSP00000036140	Acsm1	4.12822e-13	8.20404e-11	1.11644	0.0528653	3.28266e-05	0.00346153	-0.295265	0.0517973	0.812353	0.909162
ENSMUSP00000036149	Afg1l	0.746506	0.826483	0.0422819	0.12856	0.181785	0.500951	0.175844	0.125963	0.299563	0.597185
ENSMUSP00000036162	Pi4ka	0.552539	0.675093	-0.0464986	0.0766373	0.535721	0.80928	-0.047526	0.0750889	0.0808668	0.422668
ENSMUSP00000036178	Mthfd1l	0.733789	0.816865	0.0156419	0.045197	0.670712	0.878597	-0.0191801	0.0442838	0.791684	0.900227
ENSMUSP00000036206	Chmp4b	0.0311008	0.0793569	0.139018	0.0588217	0.558867	0.822213	0.0344065	0.0576332	0.168654	0.500025
ENSMUSP00000036213	Coq10a	0.344824	0.485972	0.0553251	0.0568349	0.0964459	0.365617	-0.0983492	0.0556866	0.0682939	0.406177
ENSMUSP00000036253	Gorab	0.164975	0.283292	-0.0956881	0.0657596	0.17256	0.489899	-0.0919984	0.0644309	0.361835	0.646515
ENSMUSP00000036265	Skiv2l	0.939353	0.961553	-0.00493974	0.0639141	0.991213	0.996614	0.000700533	0.0626228	0.390542	0.664636
ENSMUSP00000036288	Cct2	0.0438941	0.103232	0.0675704	0.0308889	0.469271	0.766355	-0.0224344	0.0302648	0.452008	0.706878
ENSMUSP00000036337	Hdhd3	3.08873e-06	3.87985e-05	-0.248287	0.0355579	0.0205608	0.157622	-0.0895321	0.0348395	0.175791	0.504058
ENSMUSP00000036338	Abca9	0.220845	0.353065	0.0492093	0.0386246	0.000418552	0.0163343	0.167724	0.0378442	0.818453	0.912001
ENSMUSP00000036491	Mtg1	0.010991	0.0349481	-0.425719	0.148063	0.644027	0.865991	-0.068323	0.145072	0.0844648	0.423452
ENSMUSP00000036555	Ipo4	0.604995	0.717105	-0.059128	0.112063	0.521406	0.801102	-0.0719825	0.109799	0.108938	0.447641
ENSMUSP00000036604	Pdk3	0.0181641	0.0523445	0.147252	0.0559712	0.00716935	0.0836559	-0.168926	0.0548403	0.00518479	0.222861
ENSMUSP00000036614	Bloc1s5	0.00270677	0.0110911	0.224354	0.0633248	0.0852471	0.345526	0.113821	0.0620454	0.0362238	0.355833
ENSMUSP00000036696	Gmds	1.39226e-05	0.000137025	0.187719	0.0305142	0.110654	0.39268	-0.0504904	0.0298977	0.196982	0.523187
ENSMUSP00000036699	Irgq	0.208819	0.338575	-0.0657371	0.0501956	0.359278	0.687297	-0.0464203	0.0491814	0.465503	0.715237
ENSMUSP00000036705	Gak	0.974968	0.983342	-0.00126165	0.0395848	0.0944941	0.362384	-0.0689409	0.038785	0.197692	0.524458
ENSMUSP00000036710	Lars2	0.123995	0.228862	-0.142488	0.08776	0.202583	0.527861	-0.114252	0.0859869	0.189856	0.516581
ENSMUSP00000036725	Mrps2	0.00779715	0.026332	-0.212814	0.0700005	0.399701	0.720749	-0.0593427	0.0685862	0.160983	0.493493
ENSMUSP00000036770	Ctu1	0.890997	0.930245	-0.0154218	0.110756	0.670541	0.878597	0.0470273	0.108519	0.41586	0.681084
ENSMUSP00000036861	Tbc1d10a	0.240305	0.373992	-0.0604908	0.0496004	0.0852613	0.345526	-0.089148	0.0485983	0.569229	0.7834
ENSMUSP00000036881	Abcf1	0.0231944	0.0635785	-0.171823	0.0684506	0.570699	0.830532	0.0388274	0.0670677	0.0692541	0.407092
ENSMUSP00000036915	Vps18	0.921309	0.951342	0.00834499	0.0831542	0.774207	0.917499	0.0237722	0.0814741	0.478866	0.724807
ENSMUSP00000036924	Ccar2	0.010293	0.0331157	0.0957919	0.0329535	0.437852	0.746168	0.0256914	0.0322877	0.325348	0.617361
ENSMUSP00000036936	Scd1	2.50508e-09	9.51745e-08	1.72572	0.14578	0.00694433	0.0822967	-0.442151	0.142834	0.789981	0.899082
ENSMUSP00000036983	Car14	0.99679	0.998812	0.000288788	0.0706632	0.0229857	0.170478	-0.174104	0.0692355	0.929678	0.966723
ENSMUSP00000036998	Lnpep	2.80841e-06	3.54793e-05	0.311117	0.0442121	0.240473	0.567621	-0.0528103	0.0433189	0.102809	0.444672
ENSMUSP00000037022	Slco1a1	0.00579209	0.0206398	-0.665204	0.209049	0.186177	0.506989	-0.282923	0.204825	0.0929148	0.433641
ENSMUSP00000037035	Mindy2	0.245643	0.379897	-0.0634991	0.0526868	0.436437	0.744985	-0.0412054	0.0516223	0.1904	0.517375
ENSMUSP00000037046	Mrpl1	0.000282714	0.00175674	-0.189205	0.0409363	0.209762	0.536689	-0.0524136	0.0401092	0.908109	0.956709
ENSMUSP00000037109	Lzts3	0.327206	0.467917	-0.0519679	0.0514182	0.535808	0.80928	0.0318798	0.0503793	0.306047	0.601658
ENSMUSP00000037113	Cdh6	4.3316e-08	1.00817e-06	1.64725	0.170231	0.37828	0.705113	0.151145	0.166791	0.825	0.914797
ENSMUSP00000037131	Gcsh	0.0738684	0.154463	0.0766605	0.0400813	0.666035	0.878545	0.0172678	0.0392715	0.0727638	0.411108
ENSMUSP00000037206	Fkbp1a	0.35572	0.495394	0.0547703	0.0575886	0.873569	0.953471	0.00912374	0.0564251	0.122643	0.457852
ENSMUSP00000037210	Git1	0.00120428	0.00568787	0.151455	0.0385711	0.429925	0.74143	0.0306045	0.0377918	0.737467	0.871767
ENSMUSP00000037233	Zfp292	0.428709	0.563936	-0.0552651	0.0680607	1.56898e-06	0.000623608	0.491758	0.0666856	0.052395	0.38953
ENSMUSP00000037238	Rilp	0.536336	0.659664	-0.0367059	0.0580822	0.540785	0.812122	-0.0355678	0.0569087	0.48284	0.728105
ENSMUSP00000037251	Dhx8	0.236336	0.36982	0.138197	0.11232	0.799947	0.927334	-0.0283567	0.110051	0.278038	0.583993
ENSMUSP00000037258	Ugt1a2	2.82584e-14	1.21676e-11	5.19755	0.20714	0.0303588	0.197562	0.482131	0.202955	0.678377	0.845382
ENSMUSP00000037259	Fmo1	0.0950871	0.186632	-0.335121	0.188904	0.666301	0.878545	0.0813137	0.185087	0.439099	0.699058
ENSMUSP00000037324	Sntb2	0.173671	0.294796	0.0493511	0.0346579	0.227562	0.553834	-0.0426109	0.0339577	0.528267	0.758989
ENSMUSP00000037328	Gipc2	0.00408623	0.0156281	0.116062	0.0346682	0.0600093	0.293415	0.068748	0.0339678	0.0269585	0.330639
ENSMUSP00000037341	Ndufb7	0.118506	0.221374	0.0771181	0.0467482	0.0159137	0.135687	-0.12347	0.0458037	0.354529	0.641195
ENSMUSP00000037348	Acaa2	0.000748502	0.00382165	0.202398	0.0487345	0.950864	0.983016	0.00298893	0.0477499	0.0132396	0.281519
ENSMUSP00000037371	Echdc3	4.29794e-07	7.14729e-06	0.325034	0.0398418	0.686047	0.882347	-0.0160701	0.0390368	0.404731	0.675903
ENSMUSP00000037377	Fbxo2	0.00017786	0.00118581	0.478603	0.0987113	0.266447	0.594701	-0.111369	0.0967169	0.648491	0.831631
ENSMUSP00000037417	Phpt1	0.00101331	0.0049205	0.223974	0.0558718	0.856208	0.948218	-0.010081	0.054743	0.0933752	0.433641
ENSMUSP00000037422	Eva1a	0.300603	0.440294	-0.103078	0.0963562	0.0681093	0.313097	-0.1847	0.0944094	0.92466	0.964388
ENSMUSP00000037446	Mars1	0.726637	0.811791	-0.0246675	0.0693295	0.259259	0.587282	-0.079455	0.0679287	0.186012	0.514519
ENSMUSP00000037454	Npl	0.00188153	0.0082669	0.257648	0.0693522	0.19254	0.513605	0.0924454	0.067951	0.178762	0.508345
ENSMUSP00000037459	Zfand1	0.626585	0.735141	-0.0591225	0.11918	0.757952	0.913752	0.0366078	0.116772	0.062838	0.406177
ENSMUSP00000037514	Tiprl	0.000145909	0.00100254	0.218765	0.0442295	0.895239	0.963085	-0.00579781	0.0433358	0.528761	0.759129
ENSMUSP00000037536	Ltbp4	0.476959	0.609121	-0.0711667	0.0977171	0.305399	0.63706	0.101376	0.0957428	0.824559	0.914797
ENSMUSP00000037555	Ces1g	4.31327e-14	1.49392e-11	-2.38291	0.0975738	0.427956	0.740539	-0.0777582	0.0956024	0.00649539	0.226905
ENSMUSP00000037583	Tmed10	0.0110577	0.0351383	0.186195	0.0648235	0.235458	0.562185	-0.0782998	0.0635138	0.124471	0.459266
ENSMUSP00000037597	Snrpd2	0.0547765	0.122048	-0.19313	0.0932047	0.550254	0.817266	0.0557307	0.0913216	0.713998	0.863975
ENSMUSP00000037600	Setd1a	0.498439	0.627085	0.0384042	0.0554427	0.0572351	0.284633	0.111305	0.0543225	0.191896	0.519054
ENSMUSP00000037613	Fbl	0.0150789	0.0453508	-0.213043	0.0782693	0.720605	0.897739	0.0279163	0.0766879	0.0273218	0.331389
ENSMUSP00000037628	Kdm3b	0.548368	0.67174	-0.05033	0.0820787	0.869048	0.95249	-0.0134732	0.0804204	0.51247	0.747812
ENSMUSP00000037629	Slc16a2	4.34166e-09	1.52608e-07	-0.634859	0.0557178	0.000161129	0.00914891	-0.267346	0.0545921	0.186008	0.514519
ENSMUSP00000037631	Mrps6	0.00768826	0.0259982	-0.149016	0.0489071	0.566675	0.827823	-0.028035	0.047919	0.52826	0.758989
ENSMUSP00000037656	Ehbp1l1	0.0747378	0.155573	0.141965	0.0744721	0.215647	0.54327	0.0940716	0.0729674	0.324205	0.616674
ENSMUSP00000037657	Parp14	0.176527	0.298467	-0.103839	0.0734364	0.532774	0.807551	0.0458747	0.0719527	0.555624	0.775502
ENSMUSP00000037719	Tgfbi	0.480797	0.612042	0.0585096	0.0810537	5.13961e-05	0.00474221	0.434398	0.0794161	0.847519	0.925573
ENSMUSP00000037754	AI182371	0.00144183	0.00661042	-0.265338	0.0690768	0.420931	0.734167	0.0559071	0.0676811	0.549827	0.770951
ENSMUSP00000037783	Gadd45gip1	0.110277	0.209178	-0.187872	0.111121	0.199585	0.523216	-0.145682	0.108876	0.299476	0.597185
ENSMUSP00000037819	Myo1d	0.000467749	0.00263275	0.204015	0.0465956	0.234987	0.561599	0.0563417	0.0456542	0.489954	0.733157
ENSMUSP00000037850	Evpl	5.73548e-05	0.000457252	0.569455	0.105181	0.276152	0.603842	-0.116197	0.103056	0.423934	0.687097
ENSMUSP00000037854	Plcl1	0.00377245	0.0146119	0.114134	0.0337108	0.0523249	0.270634	0.0692349	0.0330297	0.808129	0.907345
ENSMUSP00000037858	Fermt3	0.413787	0.549765	-0.0839346	0.100032	0.00185663	0.0377077	0.364735	0.0980109	0.201651	0.52726
ENSMUSP00000037925	Cdk6	0.747072	0.826933	0.012683	0.0386529	0.0189512	0.150879	-0.0988464	0.037872	0.0734208	0.412354
ENSMUSP00000037930	Uggt1	0.0317823	0.0805363	0.127962	0.0543954	0.924332	0.972598	-0.0051424	0.0532964	0.016859	0.30297
ENSMUSP00000037970	Bmp2k	0.580085	0.696884	-0.0343734	0.0608662	0.0864421	0.348126	-0.108945	0.0596364	0.125013	0.459735
ENSMUSP00000037982	Espn	0.00147537	0.00672241	0.336976	0.0879764	0.631649	0.861143	0.0421298	0.0861989	0.0104575	0.25629
ENSMUSP00000038048	Lrg1	0.00228991	0.00970629	-0.539399	0.14892	0.129697	0.423874	0.233104	0.145911	0.774683	0.891733
ENSMUSP00000038061	Fn3krp	2.69518e-05	0.00023903	0.167123	0.0287998	0.000681158	0.020719	-0.118462	0.0282179	0.806574	0.907127
ENSMUSP00000038106	Slc12a9	0.623703	0.732426	0.0418363	0.0836293	0.966199	0.987676	0.00352702	0.0819396	0.194336	0.520536
ENSMUSP00000038135	Dhx9	0.534371	0.65803	-0.0387555	0.0610271	0.493115	0.780191	-0.0419411	0.0597942	0.264041	0.572048
ENSMUSP00000038199	Fam13b	0.00305336	0.0122585	-0.309751	0.0888592	0.0643526	0.303777	-0.172973	0.0870639	0.455753	0.709347
ENSMUSP00000038225	Pip5k1c	0.0010477	0.00505931	-0.177922	0.0445604	0.873823	0.953546	-0.00704541	0.0436601	0.837534	0.920557
ENSMUSP00000038232	Lcat	0.970154	0.981267	-0.00290869	0.0765338	0.0849921	0.345247	0.137686	0.0749875	0.716278	0.864822
ENSMUSP00000038305	Mrps28	0.000540837	0.0029354	-0.202099	0.0469055	0.711311	0.894719	-0.0173145	0.0459578	0.797038	0.902739
ENSMUSP00000038335	Rabif	0.668069	0.765737	-0.0196329	0.0449435	0.652285	0.869994	-0.02022	0.0440355	0.0365079	0.356591
ENSMUSP00000038339	Mavs	9.83693e-06	0.000101859	0.224729	0.035452	0.54398	0.814472	-0.0215366	0.0347357	0.572029	0.784831
ENSMUSP00000038350	Scamp2	0.0040573	0.0155405	0.157528	0.047007	0.320151	0.651096	-0.047255	0.0460572	0.50081	0.740092
ENSMUSP00000038352	Rps29	0.67738	0.773828	0.0515347	0.121612	0.630766	0.860868	-0.0583892	0.119155	0.145876	0.479431
ENSMUSP00000038368	Copg2	0.0298739	0.0769483	0.311148	0.130533	0.64908	0.867735	-0.0593105	0.127896	0.122459	0.457852
ENSMUSP00000038421	Pds5b	0.556497	0.67823	0.0793628	0.132132	0.0648363	0.305109	0.25669	0.129462	0.915688	0.959708
ENSMUSP00000038476	AW549877	0.000384596	0.00224543	0.224151	0.0501144	0.442307	0.749527	-0.0386844	0.0491019	0.172472	0.500092
ENSMUSP00000038540	Pdxk	4.14613e-11	3.29586e-09	0.726761	0.0465201	0.225655	0.551642	0.0574418	0.0455802	0.073866	0.412434
ENSMUSP00000038555	Pck2	0.011749	0.0368817	0.268536	0.0944539	0.712035	0.894719	-0.0347743	0.0925456	0.718595	0.865699
ENSMUSP00000038559	Azgp1	3.57907e-06	4.2808e-05	-0.458982	0.0665292	0.0226286	0.168718	0.164425	0.065185	0.483951	0.728606
ENSMUSP00000038580	Rrp9	0.343867	0.485322	-0.0560959	0.0575091	0.267284	0.595132	0.0647654	0.0563472	0.00604769	0.223654
ENSMUSP00000038615	Txlng	0.000735566	0.00378561	-0.224205	0.0538774	0.0727725	0.321327	-0.101392	0.0527889	0.551758	0.772611
ENSMUSP00000038681	Epg5	0.290313	0.43006	0.0920817	0.0841989	0.697641	0.888775	-0.0326343	0.0824977	0.115752	0.455033
ENSMUSP00000038716	Gm49336	0.0284636	0.0741661	0.0692275	0.0287492	0.102255	0.378197	0.0488261	0.0281684	0.855495	0.928476
ENSMUSP00000038721	Alkbh3	0.00676878	0.0233629	-0.181292	0.058335	0.339234	0.67113	0.0563053	0.0571564	0.0266092	0.330482
ENSMUSP00000038739	Lipt1	0.000905209	0.00445874	-0.142143	0.0349897	0.220785	0.549377	-0.0436836	0.0342828	0.914757	0.959452
ENSMUSP00000038744	Skp1	0.750308	0.829094	0.0122434	0.0378155	0.98451	0.994713	-0.000730668	0.0370515	0.636124	0.823639
ENSMUSP00000038749	Pde3a	0.421632	0.55718	-0.0259092	0.0314141	0.642347	0.865452	0.0145699	0.0307794	0.498306	0.737961
ENSMUSP00000038755	Abhd14b	0.000130709	0.00091379	0.180421	0.0360799	0.261767	0.589362	-0.0411235	0.0353509	0.019526	0.317411
ENSMUSP00000038763	Pcca	0.0240794	0.0654144	-0.0743431	0.029838	0.0108135	0.108187	0.0842878	0.0292351	0.141889	0.477307
ENSMUSP00000038781	Tbca	0.516444	0.642157	-0.0382241	0.0576079	0.547164	0.815262	0.0347165	0.056444	0.202141	0.52726
ENSMUSP00000038813	Ube2r2	0.0145939	0.044175	0.0881256	0.0321879	0.43046	0.74143	-0.0255094	0.0315375	0.108722	0.447641
ENSMUSP00000038835	Kazn	0.787021	0.856655	-0.0188516	0.0686127	0.296875	0.627691	0.0724924	0.0672264	0.0399906	0.364827
ENSMUSP00000038838	Lyn	0.202211	0.330955	0.05602	0.0421246	0.59208	0.840461	-0.0225672	0.0412735	0.880048	0.94219
ENSMUSP00000038839	Eif3l	0.299384	0.439092	-0.0867903	0.0809196	0.545758	0.815157	-0.0489381	0.0792847	0.213995	0.533242
ENSMUSP00000038878	Aldh8a1	0.765801	0.84061	-0.0131568	0.0434234	0.0280694	0.190054	-0.102748	0.042546	0.291081	0.590258
ENSMUSP00000038909	Cspg4	0.00704536	0.0240922	0.116803	0.037817	0.0666271	0.30931	-0.0729264	0.0370529	0.373128	0.652973
ENSMUSP00000038914	Kmo	0.228097	0.361084	-0.113679	0.0907025	0.0725952	0.321327	0.17081	0.08887	0.466321	0.715412
ENSMUSP00000038938	Ctdp1	0.233248	0.366912	0.0450091	0.0363297	0.0331667	0.208991	-0.0829686	0.0355957	0.357041	0.642127
ENSMUSP00000038977	Naa25	0.467893	0.600945	-0.0661336	0.088936	0.158967	0.468842	-0.128744	0.0871391	0.0681495	0.406177
ENSMUSP00000038983	Washc2	0.00841909	0.0279572	-0.149516	0.0497819	0.831025	0.938763	-0.0105797	0.0487761	0.349106	0.635704
ENSMUSP00000039046	Cpq	7.6278e-08	1.60914e-06	-0.499658	0.0538111	0.0135861	0.125294	0.146185	0.0527239	0.258284	0.568584
ENSMUSP00000039098	Cnot3	0.158076	0.274271	-0.0767942	0.051859	0.474979	0.76908	-0.0371747	0.0508113	0.644009	0.829204
ENSMUSP00000039109	Ppp1ca	0.000318348	0.00192162	0.0946132	0.020729	0.56137	0.823333	-0.0120471	0.0203102	0.951782	0.977317
ENSMUSP00000039110	Serbp1	0.00310831	0.0124308	-0.413414	0.118885	0.735353	0.902939	-0.040066	0.116483	0.884665	0.944227
ENSMUSP00000039114	Akr1b10	0.0167822	0.0492692	0.131916	0.0494131	0.116086	0.401893	-0.0804392	0.0484147	0.0926698	0.433641
ENSMUSP00000039134	Edc4	0.121582	0.22565	0.0848234	0.051882	0.403323	0.721658	-0.0436381	0.0508338	0.758241	0.885217
ENSMUSP00000039202	Aspdh	3.09666e-06	3.87985e-05	-0.364508	0.0522132	0.397237	0.719377	-0.0445009	0.0511583	0.361983	0.646515
ENSMUSP00000039243	Snx2	0.0725629	0.15235	-0.0542814	0.0282383	0.802931	0.928677	-0.0070203	0.0276677	0.260236	0.570004
ENSMUSP00000039271	Fcsk	0.0222095	0.0613999	0.16107	0.0636214	0.241261	0.568715	-0.0758612	0.062336	0.254063	0.564378
ENSMUSP00000039301	Mios	5.36537e-06	6.05302e-05	0.319643	0.0479092	0.238435	0.564099	0.0574863	0.0469412	0.506849	0.743791
ENSMUSP00000039322	Washc4	0.395476	0.532759	-0.0680202	0.0778986	0.467875	0.766035	-0.056758	0.0763247	0.16712	0.500006
ENSMUSP00000039334	Diaph2	0.212714	0.343466	0.070324	0.0541819	0.78712	0.921189	0.014579	0.0530873	0.110076	0.448352
ENSMUSP00000039335	Timm8b	0.973316	0.983019	-0.00309887	0.0912075	0.0978876	0.3684	-0.157088	0.0893647	0.754352	0.883824
ENSMUSP00000039360	Ppl	0.00131778	0.00612318	0.45036	0.115956	0.293173	0.623129	-0.12349	0.113614	0.800026	0.904933
ENSMUSP00000039361	Dennd6a	0.719022	0.80586	0.026279	0.0717636	0.845291	0.944754	-0.0139448	0.0703136	0.109268	0.447884
ENSMUSP00000039368	Ptprf	0.0488207	0.112264	0.0941679	0.0441615	0.81933	0.93303	0.010047	0.0432693	0.0396235	0.362723
ENSMUSP00000039416	Exoc3	0.000537503	0.00292653	0.275396	0.0638732	0.213791	0.54112	-0.0810269	0.0625827	0.513821	0.749336
ENSMUSP00000039429	Dpyd	0.000825083	0.00412302	-0.21614	0.0526324	0.0273473	0.186909	0.125212	0.051569	0.303018	0.60027
ENSMUSP00000039472	Fgb	0.69108	0.784366	-0.0405002	0.100082	0.0388021	0.230824	0.220728	0.0980604	0.444963	0.702273
ENSMUSP00000039484	Ankmy2	0.997541	0.998812	-0.000216487	0.0691473	0.84446	0.944754	-0.0135096	0.0677503	0.0251462	0.330482
ENSMUSP00000039493	Arglu1	0.784398	0.85524	-0.0166312	0.0597746	0.528657	0.805329	0.037721	0.0585669	0.933116	0.967387
ENSMUSP00000039507	Macrod1	1.70927e-05	0.000162349	0.26822	0.0443884	0.605952	0.849188	-0.0228862	0.0434916	0.066206	0.406177
ENSMUSP00000039529	Tmem109	0.000879286	0.00434763	0.494623	0.121343	0.809429	0.929909	0.0291506	0.118891	0.261414	0.571093
ENSMUSP00000039543	Stx16	0.870881	0.913859	-0.00913246	0.0552922	0.0409285	0.237525	-0.120462	0.0541751	0.1447	0.47865
ENSMUSP00000039555	Pcif1	0.280131	0.418335	0.044407	0.039725	0.168165	0.48246	-0.0561856	0.0389224	0.223631	0.539037
ENSMUSP00000039566	Pkn2	0.361277	0.501267	0.0442362	0.0470682	0.273181	0.600712	0.0523331	0.0461173	0.723983	0.867524
ENSMUSP00000039580	Ptpn23	0.191148	0.316963	0.05616	0.0411436	0.870291	0.95249	-0.00668898	0.0403123	0.245861	0.555471
ENSMUSP00000039657	Atp1a1	0.000144677	0.000995401	0.232538	0.0469743	0.0359726	0.221538	-0.10538	0.0460252	0.365796	0.648145
ENSMUSP00000039663	Dmgdh	0.339164	0.48039	-0.05793	0.0587969	0.765756	0.915324	0.0174585	0.057609	0.224331	0.539037
ENSMUSP00000039692	Ndufa7	0.557934	0.679596	0.0544908	0.0910572	0.556935	0.822069	0.0535269	0.0892175	0.0978013	0.441344
ENSMUSP00000039806	Gm11992	1.12141e-06	1.62765e-05	-0.59823	0.0789953	0.946036	0.980969	0.00532167	0.0773992	0.413138	0.679317
ENSMUSP00000039844	Actr1a	0.0411671	0.0980232	0.0660655	0.0297514	0.324795	0.65474	-0.0296137	0.0291503	0.322376	0.615642
ENSMUSP00000039900	Arhgef11	0.000338779	0.00202601	0.204167	0.0450288	0.253684	0.583059	0.0522393	0.044119	0.999763	0.999763
ENSMUSP00000039910	C030006K11Rik	7.22564e-05	0.000550662	-0.21912	0.0413664	0.457594	0.760757	-0.0308531	0.0405306	0.526738	0.758121
ENSMUSP00000039951	Mrpl54	0.0226711	0.0624125	-0.197453	0.0783079	0.0534856	0.274167	0.159945	0.0767258	0.99771	0.999064
ENSMUSP00000039966	Ripor1	0.0719988	0.151411	0.102967	0.0534482	0.145803	0.450308	0.080069	0.0523684	0.525112	0.757046
ENSMUSP00000039980	Hykk	9.71644e-09	2.91889e-07	-0.765172	0.0710589	0.0846585	0.345246	-0.127987	0.0696232	0.294804	0.592935
ENSMUSP00000040005	Rbm42	0.0145545	0.0441334	-0.266432	0.0972677	0.243867	0.570935	0.115312	0.0953025	0.383555	0.65995
ENSMUSP00000040126	Kank3	0.0678807	0.144834	0.116965	0.0597314	0.655537	0.871815	0.0266025	0.0585246	0.1097	0.448135
ENSMUSP00000040150	Fhl3	0.0553014	0.1229	-0.231163	0.11183	0.815284	0.931779	0.026023	0.109571	0.328132	0.618288
ENSMUSP00000040198	Slc25a23	0.00658479	0.0229115	0.282996	0.0906769	0.834917	0.940798	0.0188197	0.0888449	0.406462	0.67702
ENSMUSP00000040220	Ubac1	0.0056912	0.0204034	0.122224	0.0383098	0.27211	0.600466	0.042694	0.0375358	0.536559	0.761857
ENSMUSP00000040222	Lap3	1.6274e-05	0.000156007	-0.442168	0.0728612	0.108693	0.391185	-0.121284	0.0713891	0.303097	0.60027
ENSMUSP00000040232	Wapl	0.681709	0.777398	0.0294437	0.0704879	0.661486	0.875565	0.030811	0.0690638	0.515816	0.751043
ENSMUSP00000040244	Akr1b8	0.12686	0.232112	0.0711576	0.0441862	0.571975	0.830532	-0.02498	0.0432935	0.269016	0.577485
ENSMUSP00000040321	Ppp2r2d	0.398422	0.53575	0.0562688	0.0648533	0.19778	0.52033	0.0853852	0.063543	0.404192	0.675903
ENSMUSP00000040327	Ankrd44	0.16919	0.288587	-0.0695672	0.0483156	0.00377004	0.055498	0.160291	0.0473394	0.859506	0.929977
ENSMUSP00000040356	Hgsnat	0.00685879	0.0235948	0.243962	0.0786602	0.398194	0.719899	0.0669022	0.0770709	0.0893289	0.433293
ENSMUSP00000040405	Vwa1	0.514226	0.640397	0.0379087	0.0568276	0.74542	0.908144	-0.0183938	0.0556795	0.496599	0.736742
ENSMUSP00000040420	Rbm45	0.985959	0.991138	-0.00159664	0.0893209	0.506068	0.791215	-0.0595334	0.0875163	0.420742	0.685675
ENSMUSP00000040429	Pbxip1	0.000206062	0.00134775	0.307647	0.0644114	0.863262	0.950048	0.0110453	0.06311	0.0377173	0.360231
ENSMUSP00000040431	Stub1	3.36932e-06	4.0963e-05	-0.2651	0.0382364	0.018716	0.150512	0.0980114	0.0374639	0.119972	0.457678
ENSMUSP00000040481	Upk2	0.479316	0.610746	0.172938	0.238753	0.393853	0.715806	-0.204983	0.233929	0.328761	0.618613
ENSMUSP00000040486	Samd4b	0.0690611	0.146726	0.0412219	0.0211512	0.434274	0.74375	-0.0166216	0.0207238	0.170885	0.500025
ENSMUSP00000040550	Maob	0.00323141	0.0128535	0.47326	0.136819	0.227113	0.553534	0.168386	0.134055	0.160888	0.493493
ENSMUSP00000040580	Galm	3.36343e-06	4.0963e-05	0.198837	0.028675	0.315215	0.648374	-0.0291314	0.0280956	0.0163502	0.302801
ENSMUSP00000040591	Aldh5a1	1.15521e-05	0.000117038	-0.327024	0.0523065	0.15087	0.458826	-0.07732	0.0512497	0.629477	0.819963
ENSMUSP00000040596	Palm	0.647375	0.750165	0.0196597	0.0421725	0.230005	0.554818	-0.0515658	0.0413204	0.52482	0.757046
ENSMUSP00000040599	Vnn1	0.00394484	0.0151546	-0.158489	0.0471062	0.507048	0.791215	0.0313235	0.0461545	0.0484169	0.376762
ENSMUSP00000040756	Atp6v1h	0.773487	0.846381	-0.0200401	0.0684583	0.325849	0.655829	-0.0679885	0.0670751	0.619671	0.813823
ENSMUSP00000040771	Ttc7	0.89347	0.931885	-0.0109894	0.0807681	0.683174	0.882166	-0.0328945	0.0791362	0.721512	0.866824
ENSMUSP00000040779	Ttc1	0.0765289	0.158424	-0.107606	0.0568309	0.798708	0.926978	-0.0144387	0.0556827	0.450271	0.705943
ENSMUSP00000040840	Apmap	7.25491e-09	2.34288e-07	0.847742	0.0771237	0.989551	0.996465	-0.00100518	0.0755655	0.406579	0.67702
ENSMUSP00000040877	Lum	0.457169	0.590696	0.0700992	0.0919983	0.0971896	0.367015	0.158811	0.0901396	0.103342	0.445346
ENSMUSP00000040946	Ankib1	0.519607	0.644922	0.043881	0.0666421	0.682061	0.882166	0.0272428	0.0652957	0.395562	0.668376
ENSMUSP00000040956	Sccpdh	8.22726e-05	0.000615199	0.422715	0.0807991	0.845247	0.944754	-0.015705	0.0791666	0.115548	0.455033
ENSMUSP00000041008	H2-Ab1	0.390602	0.528086	0.0937962	0.106291	0.00477473	0.06407	0.340956	0.104144	0.30708	0.602162
ENSMUSP00000041049	Wdr18	0.372273	0.51137	-0.0434844	0.0473709	0.504347	0.790576	-0.0317029	0.0464138	0.373535	0.652973
ENSMUSP00000041060	Kap	1.00212e-10	7.19163e-09	-1.02898	0.0698519	2.38065e-06	0.000820053	-0.488102	0.0684406	0.680275	0.846576
ENSMUSP00000041070	Irf2bpl	0.0529037	0.118953	0.141916	0.0678902	0.279151	0.607182	0.074516	0.0665186	0.26571	0.574204
ENSMUSP00000041087	Tns2	0.293271	0.433323	0.0498431	0.0458666	0.182716	0.50246	0.0625949	0.0449399	0.752095	0.881996
ENSMUSP00000041104	Aifm1	0.462065	0.596127	-0.0277201	0.036786	0.119745	0.409207	-0.0592428	0.0360427	0.82388	0.914618
ENSMUSP00000041149	Mif	0.14683	0.259642	0.130514	0.0855942	0.84673	0.945158	0.0164754	0.0838649	4.28696e-06	0.00710393
ENSMUSP00000041157	Spon1	1.17926e-06	1.69728e-05	0.677091	0.0897637	0.021661	0.162915	0.223752	0.0879501	0.273925	0.581162
[truncated: 3,168 more rows]

## Sheet: Liver effects
protein.id	symbol	sex_pval	sex_qval	sex_effect	sex_effect_se	age_pval	age_qval	age_effect	age_effect_se	sex_by_age_pval	sex_by_age_qval
ENSMUSP00000000001	Gnai3	0.25199	0.419513	0.122793	0.103062	0.311563	0.654072	0.104186	0.0994841	0.146041	0.812956
ENSMUSP00000000049	Apoh	0.221138	0.389359	-0.120657	0.0945108	0.147551	0.470302	0.139314	0.0912293	0.47576	0.95457
ENSMUSP00000000090	Cox5a	0.455995	0.621967	-0.116537	0.152287	0.721385	0.902882	-0.0534178	0.146999	0.247802	0.882866
ENSMUSP00000000137	Actr2	0.888882	0.935917	-0.00787851	0.0554385	0.509098	0.79178	0.0361954	0.0535137	0.733945	0.975398
ENSMUSP00000000153	Gna12	0.24966	0.416755	-0.0653579	0.0545746	0.0539936	0.304072	-0.110136	0.0526798	0.17395	0.852868
ENSMUSP00000000175	Sdhd	0.241328	0.408241	0.17981	0.147395	0.897141	0.967935	0.0187069	0.142277	0.0510811	0.67242
ENSMUSP00000000287	Scpep1	0.0105377	0.0508202	-0.440093	0.150669	0.00261369	0.070743	-0.5239	0.145438	0.663297	0.975398
ENSMUSP00000000299	Itgb2	0.278181	0.446386	0.134949	0.119932	0.0251072	0.212769	0.287997	0.115768	0.231194	0.875782
ENSMUSP00000000329	Alox12	0.979056	0.989313	0.00237112	0.0888271	0.0755813	0.349608	0.163684	0.085743	0.39977	0.945207
ENSMUSP00000000348	Rtca	0.000232683	0.00356758	-0.414022	0.0862073	0.346796	0.680131	0.0808268	0.0832141	0.0726686	0.717768
ENSMUSP00000000349	Dbt	0.0248557	0.088974	0.213327	0.0855769	0.0015251	0.0573889	-0.319307	0.0826057	0.305961	0.912652
ENSMUSP00000000365	Mcts1	0.688351	0.808257	0.0297671	0.072788	0.12766	0.441772	0.113305	0.0702608	0.0654452	0.697722
ENSMUSP00000000384	Trappc10	0.247206	0.414488	0.108487	0.0900978	0.152255	0.475405	0.131174	0.0869696	0.617895	0.975398
ENSMUSP00000000430	Galnt1	0.501177	0.65892	-0.0824597	0.119633	0.816539	0.939923	0.0272661	0.115479	0.754649	0.980057
ENSMUSP00000000449	Mkrn2	0.0011896	0.011412	0.27927	0.0700395	0.47411	0.765414	0.049642	0.0676077	0.216052	0.875762
ENSMUSP00000000451	Raf1	0.0407337	0.122136	-0.182877	0.0816752	0.175044	0.505228	0.112232	0.0788394	0.418401	0.951435
ENSMUSP00000000466	Plin2	0.0262429	0.0922587	-0.549116	0.222743	0.0022893	0.0693684	0.788411	0.215009	0.05314	0.682586
ENSMUSP00000000608	Gm2a	0.0745767	0.184185	0.19439	0.101438	0.425186	0.731866	-0.080268	0.097916	0.954252	0.99475
ENSMUSP00000000642	Hk2	0.50459	0.662258	-0.238751	0.349205	0.110824	0.416761	0.571184	0.33708	0.27212	0.897557
ENSMUSP00000000687	Haao	0.00552671	0.0329429	0.294612	0.091009	0.733954	0.910364	0.030419	0.0878492	0.472686	0.95457
ENSMUSP00000000727	Rab5b	0.0301176	0.100424	0.19041	0.0795032	0.775699	0.930427	-0.0222644	0.0767428	0.544838	0.962814
ENSMUSP00000000756	Rpl13	0.000114978	0.00209572	-0.904341	0.175052	0.433728	0.73724	-0.135924	0.168975	0.0372927	0.622132
ENSMUSP00000000759	Chmp1a	0.675669	0.797602	0.0303502	0.0711301	0.669195	0.875024	0.0299216	0.0686605	0.541922	0.960683
ENSMUSP00000000767	Rpa1	0.812851	0.890945	-0.0202417	0.0840054	0.069217	0.337186	0.158696	0.0810887	0.790415	0.981188
ENSMUSP00000000769	Serpinf1	0.0750198	0.184849	-0.130244	0.0680804	0.947304	0.983646	-0.00441669	0.0657166	0.672193	0.975398
ENSMUSP00000000804	Ddx3x	0.0170951	0.0694406	-0.152406	0.056845	0.4166	0.7282	0.0458396	0.0548714	0.959867	0.99475
ENSMUSP00000000828	Txnrd3	0.00224339	0.0177895	0.317821	0.0864404	0.048879	0.288756	0.178846	0.0834392	0.0216368	0.581062
ENSMUSP00000000889	Il4	0.0540374	0.147767	0.184961	0.088488	0.145253	0.467259	-0.131236	0.0854156	0.984552	0.997507
ENSMUSP00000000939	Hip1r	0.000277604	0.00400188	-0.517003	0.109701	0.249461	0.594294	-0.126871	0.105892	0.0980361	0.753907
ENSMUSP00000000985	Oxa1l	0.820159	0.894887	-0.0315753	0.136475	0.756749	0.920674	-0.0415594	0.131736	0.306966	0.912652
ENSMUSP00000001027	Aox1	4.27968e-06	0.000208291	-0.66309	0.0947264	0.151193	0.473301	0.138297	0.0914375	0.245098	0.881411
ENSMUSP00000001042	Ilf2	0.473257	0.635578	0.0381044	0.0517928	0.823268	0.942645	0.0113632	0.0499945	0.105511	0.766594
ENSMUSP00000001046	S100a4	0.20121	0.364805	0.277509	0.207592	0.00275412	0.0723297	0.716716	0.200384	0.158598	0.82893
ENSMUSP00000001079	Sec24b	0.787334	0.87194	-0.021193	0.0771644	0.0771282	0.352541	0.141364	0.0744852	0.692037	0.975398
ENSMUSP00000001125	Kctd10	0.251947	0.419513	0.210093	0.176318	0.574049	0.829121	0.0978026	0.170196	0.212945	0.875762
ENSMUSP00000001127	Poldip2	0.143722	0.290676	-0.0693984	0.0449835	0.434163	0.737545	-0.0348949	0.0434216	0.553237	0.965662
ENSMUSP00000001147	Col6a1	0.123755	0.262398	-0.415895	0.255032	0.445223	0.745896	-0.193013	0.246177	0.214477	0.875762
ENSMUSP00000001155	Araf	0.746493	0.849452	-0.029218	0.0887318	0.132535	0.450126	0.136242	0.085651	0.738859	0.977051
ENSMUSP00000001156	Cfp	0.113403	0.247777	0.249656	0.14849	0.538363	0.805418	0.0902584	0.143335	0.308769	0.915197
ENSMUSP00000001179	Pcnt	0.00425333	0.02745	0.232571	0.0691169	0.094069	0.384465	0.119259	0.0667171	0.359128	0.940073
ENSMUSP00000001181	Col6a2	0.102294	0.228782	-0.482815	0.277449	0.413434	0.726248	-0.225292	0.267816	0.24646	0.882866
ENSMUSP00000001183	Ftcd	0.687823	0.808101	-0.0383927	0.0937113	0.46364	0.759091	0.0680317	0.0904576	0.270038	0.897188
ENSMUSP00000001187	Anxa4	0.00209558	0.0169715	0.18782	0.0506248	0.0018314	0.0634038	0.184516	0.0488671	0.17499	0.854098
ENSMUSP00000001242	Gatd3a	0.0131474	0.0586067	0.194776	0.0692751	0.543373	0.808355	-0.0415834	0.0668698	0.788347	0.98103
ENSMUSP00000001279	Lsr	0.540835	0.6942	0.0606421	0.0968991	0.433119	0.736739	-0.0753416	0.0935347	0.89047	0.992159
ENSMUSP00000001304	Ckb	0.279971	0.448308	0.301406	0.268906	0.811146	0.939548	-0.0631267	0.259569	0.171236	0.848981
ENSMUSP00000001326	Sp1	0.00249483	0.0190707	0.347755	0.0959345	0.396349	0.714209	-0.080856	0.0926036	0.775667	0.980671
ENSMUSP00000001384	Cnn1	0.0710475	0.17846	0.500411	0.257566	0.64208	0.861248	0.117935	0.248623	0.336099	0.928373
ENSMUSP00000001402	Fbxo9	0.0325815	0.105948	-0.262703	0.111567	0.0349908	0.249533	-0.249623	0.107693	0.776129	0.980671
ENSMUSP00000001416	Hars	0.251117	0.418528	-0.0730158	0.0611655	0.670558	0.875135	0.0256164	0.0590418	0.520128	0.95711
ENSMUSP00000001419	Zmat2	0.0742759	0.183784	0.196284	0.102308	0.735158	0.911025	-0.034034	0.0987557	0.519748	0.95711
ENSMUSP00000001452	Cct3	0.248168	0.415441	-0.0789001	0.0656656	0.691342	0.885849	-0.0256582	0.0633856	0.378501	0.940073
ENSMUSP00000001460	Snd1	0.000238571	0.00361605	-0.280623	0.0585864	0.0523577	0.300625	-0.119157	0.0565523	0.457064	0.95342
ENSMUSP00000001479	Kpnb1	0.0857066	0.202195	-0.155554	0.0845603	0.167738	0.494208	0.118328	0.0816243	0.88281	0.992159
ENSMUSP00000001480	Npepps	0.0371526	0.115734	-0.127025	0.0555449	0.276035	0.62687	0.060611	0.0536163	0.472098	0.95457
ENSMUSP00000001485	Mrpl10	0.0465385	0.132946	-0.179223	0.0826178	0.975128	0.990729	0.00252816	0.0797492	0.426944	0.951435
ENSMUSP00000001507	Cyp51	0.47155	0.634434	-0.17141	0.232075	0.873557	0.958451	0.036265	0.224017	0.358349	0.940073
ENSMUSP00000001513	Tubb6	0.257658	0.425818	-0.0883262	0.0750637	0.148177	0.470302	0.110465	0.0724575	0.306919	0.912652
ENSMUSP00000001520	Afg3l1	0.839176	0.90837	0.0183429	0.0888272	0.868167	0.956628	0.0144781	0.0857431	0.787828	0.98103
ENSMUSP00000001547	Col1a1	0.0751345	0.184959	-0.460751	0.240946	0.145774	0.467268	-0.35685	0.23258	0.00932405	0.526763
ENSMUSP00000001559	Itfg2	0.0282712	0.0971363	-0.239484	0.0986611	0.409123	0.725062	0.0808734	0.0952356	0.900531	0.992159
ENSMUSP00000001566	Tubb5	0.799255	0.880591	-0.0191392	0.0739338	0.308071	0.651246	0.0753004	0.0713668	0.272397	0.897557
ENSMUSP00000001569	Flot1	0.0134722	0.0596576	0.255961	0.0914297	0.151089	0.473301	-0.133521	0.0882552	0.178026	0.854307
ENSMUSP00000001595	Fkbp10	0.702114	0.818846	-0.0652659	0.167405	0.0659924	0.329349	0.320432	0.161593	0.0715824	0.71515
ENSMUSP00000001620	Fxr1	0.967119	0.982867	0.00280978	0.0670338	0.189311	0.521926	0.0889738	0.0647063	0.458945	0.95342
ENSMUSP00000001713	Gstt1	0.00448955	0.0283874	0.220393	0.0660146	0.0151194	0.169956	0.174745	0.0637225	0.5256	0.958412
ENSMUSP00000001715	Gstt3	1.34807e-05	0.000479969	0.635979	0.100455	0.251648	0.596512	0.115618	0.0969674	0.945833	0.99475
ENSMUSP00000001716	Ddt	0.780909	0.868219	0.045558	0.16088	0.232623	0.577206	-0.193171	0.155294	0.9713	0.996241
ENSMUSP00000001720	Tat	0.323998	0.494622	0.179733	0.176247	0.314102	0.655383	-0.177202	0.170127	0.0209161	0.581062
ENSMUSP00000001724	Ddx18	0.256549	0.42478	-0.178103	0.150992	0.981616	0.992308	-0.003415	0.14575	0.079809	0.726261
ENSMUSP00000001757	Eef1e1	0.867306	0.925022	-0.0106864	0.0628728	0.374505	0.698077	0.0555505	0.0606898	0.148653	0.818055
ENSMUSP00000001792	Il16	0.0654122	0.169771	0.250391	0.125968	0.049747	0.291934	0.259498	0.121594	0.045932	0.649597
ENSMUSP00000001802	Naglu	0.46061	0.625265	-0.066104	0.0872906	0.0896735	0.374121	-0.152877	0.0842599	0.25806	0.890957
ENSMUSP00000001809	Pabpc1	0.987481	0.993097	0.0013814	0.0865846	0.414663	0.72772	-0.0701188	0.0835783	0.78968	0.981188
ENSMUSP00000001818	Crnkl1	0.574151	0.720234	0.079956	0.139177	0.836067	0.946104	-0.0282871	0.134345	0.407638	0.946812
ENSMUSP00000001825	Chordc1	0.547602	0.699838	-0.0589383	0.0957933	0.998803	0.99946	-0.000141108	0.0924674	0.646422	0.975398
ENSMUSP00000001826	Naalad2	0.0639115	0.166894	0.216106	0.108038	0.0607057	0.320787	0.211494	0.104287	0.815075	0.98393
ENSMUSP00000001834	Rtcb	0.722645	0.833074	-0.0228502	0.0631804	0.328729	0.668932	-0.061568	0.0609867	0.885402	0.992159
ENSMUSP00000001836	Pwp1	0.0488312	0.137429	0.16044	0.0748339	0.698109	0.887986	-0.0285625	0.0722357	0.0958896	0.752011
ENSMUSP00000001845	Capns1	0.122277	0.259783	-0.184274	0.112517	0.0612808	0.321903	0.219711	0.10861	0.806958	0.982988
ENSMUSP00000001950	Tollip	0.0645383	0.168161	0.109341	0.0548073	0.979644	0.992175	0.00137255	0.0529044	0.377113	0.940073
ENSMUSP00000002011	Esam	0.0249398	0.0891156	0.240419	0.0965111	0.544506	0.808681	0.0577675	0.0931602	0.429074	0.951435
ENSMUSP00000002029	Emd	0.416076	0.5872	0.108132	0.129289	0.815357	0.939923	0.0296606	0.1248	0.00442912	0.445749
ENSMUSP00000002043	Ccdc47	0.402404	0.57355	-0.0989372	0.114813	0.958782	0.985724	0.00582422	0.110826	0.834141	0.986367
ENSMUSP00000002048	Taco1	0.0205335	0.0787068	-0.176256	0.0680721	0.403928	0.721494	-0.0564353	0.0657086	0.21083	0.875762
ENSMUSP00000002064	Blvra	0.20588	0.371241	0.0821196	0.0621039	0.151279	0.473301	0.0906492	0.0599477	0.336736	0.928373
ENSMUSP00000002084	Abcd1	0.88634	0.934427	0.0283493	0.194991	0.00208234	0.066547	0.698888	0.188221	0.940585	0.99475
ENSMUSP00000002091	Bcap31	0.654771	0.781981	0.0570499	0.12505	0.971854	0.989838	-0.00433054	0.120709	0.555294	0.965662
ENSMUSP00000002121	Supt6	0.161707	0.315389	0.137649	0.0935154	0.975627	0.990945	-0.00280417	0.0902685	0.782679	0.980671
ENSMUSP00000002133	Sdf2	0.880077	0.931928	-0.00866365	0.0564536	0.176836	0.507116	-0.0772327	0.0544935	0.869731	0.991817
ENSMUSP00000002198	Sf3a1	0.027245	0.0947768	0.152061	0.0621627	0.759474	0.921128	-0.0187102	0.0600044	0.997275	0.99984
ENSMUSP00000002274	Napsa	0.0284657	0.0974262	0.570087	0.2352	0.614571	0.847685	-0.116752	0.227034	0.0298533	0.581062
ENSMUSP00000002275	Vrk3	0.0723168	0.180707	0.261936	0.135495	0.873046	0.958451	0.0212594	0.13079	0.130471	0.791547
ENSMUSP00000002280	Smg9	0.787458	0.87194	0.0138703	0.0505324	0.245368	0.589262	0.0589735	0.0487779	0.157127	0.826858
ENSMUSP00000002289	Uchl3	0.237119	0.40451	0.101504	0.0824277	0.953028	0.984376	0.00476578	0.0795658	0.703704	0.975398
ENSMUSP00000002292	Rmnd5a	0.77233	0.863662	-0.030047	0.101989	0.0420216	0.270137	0.218833	0.098448	0.606355	0.974356
ENSMUSP00000002397	Gmpr2	0.598696	0.737615	-0.0301509	0.0560776	0.785072	0.934232	0.0150293	0.0541306	0.566091	0.967185
ENSMUSP00000002400	Mdp1	0.150335	0.299601	-0.113554	0.074909	0.343576	0.679087	-0.0707188	0.0723082	0.847718	0.987909
ENSMUSP00000002403	Dhrs1	0.083604	0.199693	-0.172285	0.092958	0.450156	0.749554	0.0695769	0.0897305	0.650209	0.975398
ENSMUSP00000002418	Borcs8	0.688001	0.808101	-0.0340402	0.0831376	0.653052	0.867366	0.0368081	0.0802511	0.746679	0.977851
ENSMUSP00000002436	Snx9	0.0511725	0.142205	0.0904587	0.0426858	0.825727	0.942645	0.00923245	0.0412037	0.85711	0.987909
ENSMUSP00000002473	Babam1	0.360114	0.529344	0.0525984	0.0557169	0.018302	0.182341	0.14236	0.0537824	0.861747	0.988093
ENSMUSP00000002487	Braf	0.882659	0.932956	0.0134707	0.0897242	0.310099	0.652291	0.0909865	0.0866089	0.15781	0.827038
ENSMUSP00000002518	Tle5	0.000865467	0.00923803	0.300149	0.0724288	0.21393	0.554	0.0907407	0.0699141	0.408167	0.947626
ENSMUSP00000002551	Snrpd1	0.00136397	0.0124472	0.216655	0.0552668	0.845346	0.949305	0.0105877	0.0533479	0.00225359	0.412252
ENSMUSP00000002572	Slc9a3r2	0.271881	0.439199	0.122499	0.10739	0.333962	0.672359	-0.103486	0.103661	0.24228	0.881411
ENSMUSP00000002599	Puf60	0.0340839	0.109254	0.0991009	0.0425061	0.474788	0.765811	0.0300801	0.0410303	0.630439	0.975398
ENSMUSP00000002603	Scrib	0.0025247	0.019216	-0.129668	0.0358285	0.147792	0.470302	-0.0527794	0.0345845	0.101898	0.759553
ENSMUSP00000002625	Uck1	0.329612	0.499741	0.0696608	0.0691335	0.00416393	0.094697	0.225241	0.0667331	0.273194	0.898508
ENSMUSP00000002655	Mien1	0.00763162	0.0411859	0.189664	0.0615911	0.188849	0.520979	0.0818403	0.0594526	0.842718	0.987437
ENSMUSP00000002663	Pon1	0.10817	0.239002	-0.210544	0.123242	0.0153362	0.170206	-0.325386	0.118963	0.885795	0.992159
ENSMUSP00000002699	Akap8	0.0326496	0.105948	0.185877	0.078976	0.292576	0.638994	-0.0831554	0.0762339	0.604141	0.974356
ENSMUSP00000002733	Gtf2f1	0.156367	0.308949	0.125805	0.084306	0.991098	0.995414	0.000923225	0.0813789	0.975578	0.996956
ENSMUSP00000002735	Clpp	0.0083066	0.0436734	-0.223997	0.0737351	0.00251706	0.070743	-0.257696	0.071175	0.260538	0.892228
ENSMUSP00000002790	Cse1l	0.586534	0.728021	-0.0353852	0.0636637	0.015906	0.172394	0.16697	0.0614532	0.672423	0.975398
ENSMUSP00000002808	Prkra	0.381606	0.552819	-0.0644963	0.0715489	0.0864962	0.368564	0.126697	0.0690647	0.795293	0.981426
ENSMUSP00000002809	Fkbp7	0.633847	0.766307	0.048358	0.0994596	0.0300803	0.232618	0.229996	0.0960064	0.00920663	0.526763
ENSMUSP00000002818	Ykt6	0.257964	0.426058	-0.110597	0.0940535	0.197815	0.533778	0.122339	0.0907879	0.837994	0.986367
ENSMUSP00000002825	Baz1b	0.0667775	0.171802	-0.486441	0.246106	0.318791	0.660191	0.244972	0.237561	0.526878	0.958412
ENSMUSP00000002837	Tmed5	0.00551853	0.0329311	-0.43922	0.13565	0.417844	0.728516	0.109089	0.13094	0.978385	0.996956
ENSMUSP00000002840	Pex6	0.0375994	0.116646	-0.256071	0.112277	0.0111182	0.15085	0.313702	0.108379	0.664637	0.975398
ENSMUSP00000002844	Mrpl2	0.00520576	0.0315257	-0.542739	0.16616	0.359707	0.686947	0.151545	0.160391	0.00314699	0.434759
ENSMUSP00000002845	Mea1	0.0023407	0.0184234	0.289177	0.0790957	0.404993	0.722423	0.0654224	0.0763495	0.969028	0.995101
ENSMUSP00000002846	Gnmt	0.059207	0.157915	0.213591	0.104628	0.496864	0.781692	-0.0703272	0.100995	0.120278	0.787055
ENSMUSP00000002850	Abcc6	0.495685	0.653939	0.0972603	0.139285	0.65794	0.869364	-0.0607323	0.134449	0.0775292	0.72021
ENSMUSP00000002889	Flii	0.951635	0.973284	-0.00583119	0.0945462	0.0844183	0.36648	0.168653	0.0912635	0.720658	0.975398
ENSMUSP00000002923	Adprh	0.172833	0.330663	-0.102645	0.0717118	0.00273725	0.0723297	0.247794	0.069222	0.808023	0.983366
ENSMUSP00000002925	Timmdc1	0.642558	0.773315	0.0894144	0.188771	0.455294	0.754321	-0.139662	0.182217	0.611062	0.974356
ENSMUSP00000003029	Timm44	0.00239811	0.018689	-0.161214	0.0442383	0.0129656	0.160707	-0.120358	0.0427023	0.501343	0.955544
ENSMUSP00000003038	Ap2a2	0.390027	0.560578	-0.0818032	0.0924138	0.19895	0.533843	0.119885	0.0892051	0.608038	0.974356
ENSMUSP00000003061	Bcam	0.141046	0.287015	0.238423	0.153434	0.701612	0.890656	-0.0578447	0.148106	0.232455	0.875782
ENSMUSP00000003079	Prkar2b	0.880669	0.931928	-0.0115419	0.0755847	0.191804	0.525849	0.0997272	0.0729603	0.854944	0.987909
ENSMUSP00000003100	Cyp2f2	2.03823e-05	0.000663363	-0.920009	0.150863	0.00438873	0.096098	-0.487789	0.145625	0.911521	0.992159
ENSMUSP00000003117	Ap1m1	0.270085	0.437505	0.102556	0.0895555	0.471605	0.764161	0.0638409	0.0864461	0.199468	0.860127
ENSMUSP00000003121	Rab8a	0.327878	0.498536	0.138927	0.137366	0.549129	0.81258	0.0812672	0.132597	0.458522	0.95342
ENSMUSP00000003137	Cyp2c29	0.00164627	0.0142132	-0.852839	0.22279	0.897959	0.968052	-0.0280497	0.215055	0.579511	0.970117
ENSMUSP00000003156	Atp5d	0.258822	0.426413	0.11598	0.0988171	0.0885766	0.373019	-0.173719	0.0953862	0.64495	0.975398
ENSMUSP00000003183	Ppp5c	0.00108026	0.0106979	0.150045	0.0371883	0.029723	0.231543	0.0862159	0.0358971	0.29697	0.905143
ENSMUSP00000003268	Sh3gl1	0.0532674	0.146341	0.136964	0.0652871	0.407651	0.724639	-0.0536887	0.0630203	0.455322	0.95342
ENSMUSP00000003310	Ranbp2	0.128499	0.26891	0.0683806	0.042504	0.0138983	0.165687	-0.114227	0.0410282	0.197189	0.860127
ENSMUSP00000003319	Abcf3	0.00365335	0.0247006	-0.1871	0.0544053	0.222943	0.563973	-0.06677	0.0525163	0.848446	0.987909
ENSMUSP00000003320	Eif2b5	0.00495233	0.0303373	-0.260574	0.0791848	0.900703	0.968678	0.00969983	0.0764355	0.529341	0.958412
ENSMUSP00000003450	Ddx23	0.00917975	0.0467806	0.22043	0.073752	0.737321	0.911981	0.0243257	0.0711913	0.846763	0.987909
ENSMUSP00000003513	Nosip	0.297673	0.469847	0.0843166	0.0781499	0.853252	0.951146	0.0141962	0.0754365	0.326804	0.926776
ENSMUSP00000003521	Rps11	0.00219249	0.0175432	-0.378641	0.102669	0.788102	0.934835	-0.0271179	0.0991047	0.124001	0.79002
ENSMUSP00000003527	Supt5	0.00443289	0.0282311	0.213212	0.0637456	0.659201	0.869916	0.0276847	0.0615323	0.417995	0.951435
ENSMUSP00000003529	Paf1	0.00158451	0.013917	0.262441	0.0682247	0.886011	0.963569	0.00960262	0.0658559	0.795325	0.981426
ENSMUSP00000003550	Ncstn	0.927666	0.959124	0.0091263	0.0988551	0.614166	0.847685	-0.0491276	0.0954228	0.593512	0.974356
ENSMUSP00000003569	Inmt	0.828608	0.901511	-0.0213976	0.0971294	0.11577	0.422068	-0.156518	0.0937571	0.651789	0.975398
ENSMUSP00000003572	Gars	0.261708	0.428766	0.118688	0.101766	0.553827	0.815147	-0.0594907	0.0982325	0.0999634	0.753907
ENSMUSP00000003575	Tpm4	0.282958	0.452136	0.130687	0.11735	0.121122	0.432694	0.186141	0.113276	0.0211153	0.581062
ENSMUSP00000003620	Prodh	0.504944	0.662396	-0.0864561	0.12656	0.663431	0.871838	-0.054233	0.122166	0.590496	0.973456
ENSMUSP00000003622	Slc25a1	0.469553	0.632549	-0.142262	0.19173	0.337338	0.676334	0.183433	0.185073	0.983734	0.997507
ENSMUSP00000003642	Klc4	0.653389	0.781035	-0.0258194	0.0563518	0.905542	0.970108	0.00656474	0.0543953	0.264934	0.892228
ENSMUSP00000003645	Ercc1	0.0132285	0.0588243	0.288224	0.102622	0.949854	0.984376	0.00633496	0.0990594	0.256226	0.890835
ENSMUSP00000003655	As3mt	0.0160718	0.0670292	0.233047	0.0859361	0.000269144	0.0328484	0.392244	0.0829524	0.316495	0.920004
ENSMUSP00000003669	Homer3	0.021521	0.0807989	0.160259	0.0624644	0.449052	0.748655	-0.0468694	0.0602956	0.180591	0.85673
ENSMUSP00000003681	Sec14l2	0.593263	0.733457	-0.0351741	0.0644511	0.974808	0.990729	-0.00199764	0.0622134	0.381739	0.940073
ENSMUSP00000003714	Cp	0.795539	0.878321	0.0304733	0.115526	0.0263534	0.218445	0.274673	0.111515	0.743044	0.977809
ENSMUSP00000003717	Abcb4	0.532554	0.688569	-0.0579809	0.0907581	0.15721	0.482847	-0.130447	0.087607	0.23354	0.875782
ENSMUSP00000003720	Crot	0.00173083	0.0147616	0.364553	0.095847	0.407621	0.724639	-0.0788247	0.0925191	0.785967	0.98103
ENSMUSP00000003726	Brd4	0.00249054	0.0190654	0.275802	0.0760672	0.780303	0.932532	0.020852	0.0734262	0.528316	0.958412
ENSMUSP00000003759	Ciao1	0.724717	0.834156	-0.0448322	0.124937	0.721339	0.902882	-0.043832	0.120599	0.426533	0.951435
ENSMUSP00000003860	Coq8b	0.995675	0.99801	0.000484584	0.087914	0.812331	0.939736	0.020506	0.0848616	0.55932	0.965713
ENSMUSP00000003906	Farsa	0.0312501	0.103131	-0.133923	0.0563628	0.570761	0.827056	0.0315359	0.0544059	0.828063	0.985304
ENSMUSP00000003907	Gcdh	0.459736	0.624788	0.0694494	0.0915264	0.445848	0.745937	-0.0691717	0.0883486	0.193365	0.858462
ENSMUSP00000003910	Dnase2a	0.092109	0.212729	-0.158527	0.0881024	0.992723	0.996103	-0.000788635	0.0850434	0.756759	0.980639
ENSMUSP00000003912	Calr	0.878876	0.931555	0.0126553	0.0816389	0.074777	0.34767	-0.1509	0.0788044	0.133507	0.792231
ENSMUSP00000003947	Nqo1	3.50355e-05	0.000889836	0.829901	0.143097	0.000494502	0.0403042	0.610824	0.138129	0.376671	0.940073
ENSMUSP00000004054	Kpna1	0.0418151	0.124135	-0.226192	0.101641	0.92045	0.975022	0.00996441	0.0981121	0.306499	0.912652
ENSMUSP00000004057	Fam162a	0.389319	0.559863	0.113775	0.128336	0.302821	0.648272	-0.132187	0.12388	0.615726	0.975398
ENSMUSP00000004072	Rpl8	0.000316662	0.00438614	-0.90495	0.194773	0.788784	0.934835	0.0512752	0.188011	0.0851628	0.726261
ENSMUSP00000004134	Gstm5	0.0130893	0.0584499	0.464431	0.165053	0.0162614	0.173575	0.431129	0.159322	0.323203	0.924808
ENSMUSP00000004136	Gstm3	0.0882379	0.206394	-0.522175	0.286381	0.00768665	0.124363	0.850289	0.276438	0.432405	0.951435
ENSMUSP00000004137	Gstm7	0.00338303	0.0234908	0.268142	0.0771308	0.0116914	0.155057	0.213656	0.0744528	0.124192	0.79002
ENSMUSP00000004140	Gstm1	0.0124805	0.0567904	-0.323478	0.114005	0.000501429	0.0403042	0.485878	0.110047	0.907762	0.992159
ENSMUSP00000004143	Stat5b	0.0396804	0.120556	0.180883	0.0802956	0.61234	0.847278	0.0401118	0.0775077	0.0656747	0.697722
ENSMUSP00000004172	Hmox2	0.512411	0.669212	-0.0530555	0.0790673	0.621214	0.849426	-0.0385074	0.0763221	0.277113	0.900853
ENSMUSP00000004202	Dnmt1	0.960167	0.978614	0.00857046	0.168761	0.0433732	0.272948	0.359404	0.162901	0.617421	0.975398
ENSMUSP00000004206	Eif3g	0.872317	0.927569	0.0123964	0.0758244	0.253082	0.598157	-0.0869943	0.0731917	0.628515	0.975398
ENSMUSP00000004232	Adh1	3.70715e-08	5.95952e-06	0.457718	0.0447477	0.176541	0.507116	0.0612626	0.043194	0.806957	0.982988
ENSMUSP00000004327	G6pdx	0.452764	0.619296	-0.123189	0.159808	0.0482037	0.2869	0.331779	0.15426	0.979901	0.996956
ENSMUSP00000004330	Ikbkg	0.814301	0.892042	0.0180687	0.0755849	0.439774	0.743329	-0.0579052	0.0729606	0.731888	0.975398
ENSMUSP00000004375	Phb2	0.257744	0.425827	0.109374	0.0929684	0.423428	0.730655	-0.0738519	0.0897405	0.086017	0.726261
ENSMUSP00000004377	Ptpn6	0.240126	0.407118	0.0921207	0.0753117	0.00334674	0.0837474	0.25311	0.0726968	0.294285	0.902938
ENSMUSP00000004381	Lpcat3	0.412876	0.584082	0.124414	0.147717	0.514894	0.795304	0.095108	0.142588	0.784495	0.98103
ENSMUSP00000004389	Grcc10	0.56996	0.716671	-0.0783402	0.134869	0.023444	0.206253	0.328385	0.130187	0.504296	0.955807
ENSMUSP00000004508	Tmed4	0.297238	0.469439	0.0770879	0.0713831	0.676604	0.8776	0.0293103	0.0689047	0.812605	0.98393
ENSMUSP00000004565	Ralb	0.0164824	0.0678347	0.350552	0.129868	0.306859	0.650862	0.132613	0.125359	0.412184	0.949296
ENSMUSP00000004646	Coro1c	0.434396	0.603738	-0.0523626	0.0651914	0.805511	0.937524	0.0157708	0.062928	0.238487	0.880871
ENSMUSP00000004673	Ndrg2	0.422987	0.593894	0.0721213	0.0875525	0.262264	0.610155	-0.0984461	0.0845127	0.141825	0.802794
ENSMUSP00000004686	Pex11g	0.412402	0.583635	-0.180148	0.213667	0.138987	0.457919	0.32229	0.206248	0.734795	0.975398
ENSMUSP00000004715	Mospd2	0.308409	0.48008	-0.0803108	0.0761707	0.164426	0.491786	0.107481	0.0735261	0.0624938	0.697722
ENSMUSP00000004729	Etfb	0.0324018	0.105714	0.212095	0.0899658	0.283776	0.631737	-0.0965409	0.0868421	0.687271	0.975398
ENSMUSP00000004774	Aqp1	0.0171859	0.0695843	0.42922	0.160251	0.391131	0.710236	-0.1366	0.154687	0.120072	0.787055
ENSMUSP00000004784	Cnn2	0.493368	0.652048	0.0957554	0.136384	0.0598653	0.318222	0.267971	0.131649	0.0554135	0.692988
ENSMUSP00000004786	Polr2e	0.864003	0.923052	0.0166196	0.0953806	0.671882	0.875637	0.0397745	0.092069	0.979323	0.996956
ENSMUSP00000004868	Mtfp1	0.00307023	0.0218417	0.503096	0.142773	0.918999	0.974858	0.0142531	0.137816	0.370568	0.940073
ENSMUSP00000004910	Eif2b2	0.000785548	0.00861019	-0.360358	0.085964	0.535443	0.804968	0.0526333	0.0829793	0.755581	0.980057
ENSMUSP00000004949	Traf6	0.317447	0.488219	0.0826419	0.079912	0.824253	0.942645	0.017433	0.0771375	0.618022	0.975398
ENSMUSP00000004965	Chmp2b	0.0735046	0.182557	0.154015	0.080038	0.0525739	0.300625	0.162618	0.077259	0.0628062	0.697722
ENSMUSP00000004968	Plod3	0.660491	0.786158	-0.0501326	0.11188	0.068874	0.33671	0.211646	0.107996	0.363757	0.940073
ENSMUSP00000005003	Lbr	0.0632062	0.165421	0.259538	0.129363	0.506522	0.788451	0.0849822	0.124872	0.43568	0.953236
ENSMUSP00000005015	Prcc	0.0129617	0.0581382	0.249856	0.0886429	0.616469	0.847685	-0.043764	0.0855652	0.701405	0.975398
ENSMUSP00000005017	Hdgf	0.00742349	0.0405087	0.276826	0.0895026	0.98596	0.993318	-0.00154585	0.0863951	0.423869	0.951435
ENSMUSP00000005057	Thop1	0.612665	0.749508	0.0362113	0.0700353	0.343913	0.679242	-0.0660701	0.0676036	0.130856	0.791547
ENSMUSP00000005066	Map2k1	0.00182948	0.0153295	-0.298044	0.0789231	0.326479	0.666801	0.0772793	0.0761829	0.949982	0.99475
ENSMUSP00000005067	Sgta	0.543373	0.696951	-0.0435356	0.0700089	0.784801	0.934232	-0.0187873	0.0675782	0.914079	0.992159
ENSMUSP00000005077	Hspb1	0.0293093	0.0991619	-1.00619	0.417695	0.815961	0.939923	-0.0955046	0.403192	0.108505	0.766594
ENSMUSP00000005173	Sgsh	0.605158	0.742109	0.0886171	0.167805	0.00821429	0.128228	-0.492956	0.161979	0.154534	0.826238
ENSMUSP00000005185	Cstb	0.626288	0.760636	-0.0884473	0.177907	0.456191	0.7551	0.131358	0.17173	0.68631	0.975398
ENSMUSP00000005234	Wdr1	0.702848	0.818935	0.0212193	0.0545688	0.0121234	0.156293	0.150214	0.0526741	0.0976161	0.753907
ENSMUSP00000005256	Ndrg1	0.932295	0.961479	0.0154028	0.178284	0.939208	0.979694	-0.0133465	0.172094	2.89427e-06	0.00767705
ENSMUSP00000005394	Ufd1	0.118584	0.254898	-0.10588	0.0639556	0.263739	0.611779	-0.0716816	0.061735	0.911597	0.992159
ENSMUSP00000005431	Letm1	0.159795	0.312975	-0.145553	0.0984033	0.0481159	0.286866	-0.204387	0.0949867	0.808287	0.983366
ENSMUSP00000005507	Mlxipl	0.158859	0.311666	0.124435	0.0839246	0.0833781	0.36425	-0.150264	0.0810107	0.103356	0.762595
ENSMUSP00000005532	Nid1	0.516347	0.672036	0.0913168	0.137385	0.640742	0.860323	0.0631612	0.132615	0.155569	0.826238
ENSMUSP00000005548	Hmox1	0.0301817	0.100564	0.230146	0.0961379	0.00148107	0.0573509	0.360044	0.0928	0.663828	0.975398
ENSMUSP00000005583	Pafah1b3	2.5612e-06	0.000138645	-0.451206	0.0617119	5.55695e-05	0.018837	0.330628	0.0595692	0.969773	0.995288
ENSMUSP00000005606	Prkaca	0.567133	0.714302	-0.0589193	0.100687	0.186751	0.520261	0.134466	0.0971915	0.364827	0.940073
ENSMUSP00000005620	Dnajb1	0.0785424	0.191571	0.124896	0.0661568	0.852306	0.950566	-0.0120961	0.0638598	0.55089	0.963877
ENSMUSP00000005647	Ndufs3	0.0280652	0.0964912	-0.128185	0.0527278	0.866558	0.95599	-0.00870017	0.050897	0.1079	0.766594
ENSMUSP00000005651	Por	0.067506	0.172588	0.283925	0.144076	0.705167	0.892393	-0.0536343	0.139074	0.760455	0.980639
ENSMUSP00000005685	Cyp2a5	0.7817	0.868516	0.061017	0.216273	0.486	0.774567	0.149124	0.208764	0.899312	0.992159
ENSMUSP00000005705	Trim28	0.00067685	0.00773855	0.215929	0.0506189	0.486534	0.774567	0.034859	0.0488614	0.991095	0.998624
ENSMUSP00000005711	Chmp2a	0.300505	0.472349	0.0963909	0.089886	0.368735	0.694405	-0.0804085	0.0867651	0.70219	0.975398
ENSMUSP00000005714	Ube2m	0.134142	0.27722	-0.0958488	0.0605267	0.369054	0.694759	0.0541077	0.0584252	0.481147	0.95457
ENSMUSP00000005749	Ctr9	0.0891102	0.207911	0.170001	0.0935166	0.688729	0.884033	0.0368688	0.0902696	0.599751	0.974356
ENSMUSP00000005798	Snx6	0.117715	0.253852	0.104066	0.0626987	0.0735313	0.345849	0.116448	0.0605217	0.403807	0.946436
ENSMUSP00000005826	Cs	0.565515	0.713386	-0.0363498	0.0618571	0.14828	0.470302	0.0910047	0.0597094	0.520881	0.95711
ENSMUSP00000005830	Bcas2	0.119105	0.255396	0.0838107	0.0507025	0.834163	0.945361	0.0104267	0.0489421	0.962038	0.99475
ENSMUSP00000005841	Ctcf	0.771002	0.86254	-0.0738055	0.249021	0.614846	0.847685	-0.123516	0.240375	0.15297	0.826238
ENSMUSP00000005923	Psmb4	0.208098	0.374097	-0.106411	0.0808903	0.114134	0.419598	-0.13099	0.0780818	0.343142	0.930474
ENSMUSP00000005964	Adh5	0.740825	0.845541	-0.0275668	0.0818134	0.675004	0.876367	0.0337702	0.0789728	0.306612	0.912652
ENSMUSP00000006027	Reep5	0.247223	0.414488	-0.158307	0.131478	0.504627	0.787829	0.0867626	0.126913	0.218075	0.875762
ENSMUSP00000006037	Ncoa2	0.00554357	0.0329693	0.153596	0.0474695	0.0101231	0.142072	-0.134746	0.0458213	0.47822	0.95457
ENSMUSP00000006094	Cyp2d26	0.594054	0.733866	0.0733712	0.134733	0.205024	0.540143	0.172314	0.130055	0.952604	0.99475
ENSMUSP00000006105	Shpk	0.0195535	0.0759378	0.220822	0.0844827	0.0120675	0.156293	0.232745	0.0815494	0.480876	0.95457
ENSMUSP00000006128	Rcn1	0.00160886	0.0140609	0.353482	0.0920706	0.128723	0.442869	0.14289	0.0888738	0.376634	0.940073
ENSMUSP00000006137	Trap1	0.0794648	0.193102	-0.159872	0.0849732	0.953106	0.984376	-0.00490475	0.0820229	0.830859	0.986285
ENSMUSP00000006181	Napa	0.13058	0.272084	-0.125653	0.0785627	0.0421764	0.270137	0.168422	0.075835	0.754565	0.980057
ENSMUSP00000006217	Snf8	0.237767	0.404929	0.101081	0.0822028	0.202889	0.539153	0.105657	0.0793487	0.385133	0.940073
ENSMUSP00000006235	Ctsb	0.961241	0.978964	-0.0049581	0.100338	0.457754	0.755531	-0.0738233	0.0968543	0.727135	0.975398
ENSMUSP00000006254	Tbcb	0.857376	0.919608	-0.0116677	0.0638158	0.430229	0.73498	0.0499375	0.0616001	0.861278	0.987909
ENSMUSP00000006286	Inpp5k	0.212924	0.378539	-0.17739	0.13636	0.618467	0.848234	-0.0669377	0.131625	0.779012	0.980671
ENSMUSP00000006293	Crkl	0.101378	0.227799	0.121367	0.0695396	0.757265	0.920674	0.0211297	0.0671252	0.420002	0.951435
ENSMUSP00000006435	Atp6v1b2	0.902783	0.944256	0.00641977	0.0516768	0.630117	0.853897	0.0245223	0.0498826	0.592431	0.974356
ENSMUSP00000006444	Tep1	0.00857694	0.0444413	-0.335041	0.110862	0.00814768	0.128228	0.326103	0.107013	0.252799	0.888643
ENSMUSP00000006467	Arpc2	0.168447	0.325187	0.0959498	0.0663054	0.418172	0.728724	0.0532842	0.0640033	0.0481862	0.65457
ENSMUSP00000006544	Gcat	0.0113738	0.0535863	0.336579	0.116735	0.013598	0.164855	-0.314938	0.112682	0.058926	0.697722
ENSMUSP00000006611	Srm	0.0120156	0.0553321	-0.336408	0.117783	0.0604804	0.320787	-0.230798	0.113693	0.0598664	0.697722
ENSMUSP00000006625	Rbm14	0.00484703	0.0298893	0.249056	0.0754443	0.791673	0.934835	-0.0195823	0.0728249	0.842128	0.987437
ENSMUSP00000006626	Actn3	0.992975	0.996596	0.00226053	0.252505	0.0767457	0.351989	-0.463251	0.243738	0.634796	0.975398
ENSMUSP00000006667	Gvin1	0.886092	0.934427	-0.0216336	0.148472	0.0384175	0.257005	0.325263	0.143317	0.204702	0.866676
ENSMUSP00000006669	Pdk1	4.82196e-06	0.000226376	0.598716	0.0864097	0.00444947	0.0963431	0.278832	0.0834096	0.367029	0.940073
ENSMUSP00000006692	Mvd	0.000653456	0.00762588	0.554835	0.129536	0.0317054	0.236232	0.296174	0.125038	0.49964	0.95457
ENSMUSP00000006697	Itih3	0.317241	0.488219	-0.137988	0.133371	0.546121	0.809718	0.0795061	0.12874	0.872868	0.992159
ENSMUSP00000006704	Itih1	0.778349	0.86688	0.0187497	0.0654242	0.0148966	0.169956	0.173648	0.0631526	0.107946	0.766594
ENSMUSP00000006742	Atp7b	0.147083	0.295733	0.121641	0.0795573	0.0417719	0.269259	0.170941	0.0767951	0.762527	0.980639
ENSMUSP00000006749	Slc4a1	0.992735	0.996596	-0.00156707	0.169253	0.0189536	0.185857	-0.429588	0.163376	0.923663	0.992159
ENSMUSP00000006764	Aprt	0.0454243	0.131251	-0.243611	0.111643	0.10494	0.405467	-0.185971	0.107767	0.739117	0.977051
ENSMUSP00000006838	Qars	0.000315757	0.00438505	-0.316938	0.0681936	0.970932	0.989838	0.002439	0.0658259	0.243403	0.881411
ENSMUSP00000006854	Usp19	0.065198	0.169381	0.0890265	0.0447479	0.0316636	0.236232	-0.102342	0.0431943	0.639241	0.975398
ENSMUSP00000006900	Acot13	0.00899069	0.0460827	0.255447	0.085177	0.000563693	0.0416079	0.358212	0.0822196	0.220309	0.875762
ENSMUSP00000006912	Pip4k2a	0.0681414	0.173543	0.172331	0.0876747	0.0501434	0.292964	0.180258	0.0846306	0.187696	0.858311
ENSMUSP00000006914	B4galnt1	0.167095	0.323451	0.182294	0.125546	0.281338	0.630694	0.135433	0.121187	0.551421	0.964487
ENSMUSP00000006915	Mettl1	0.00854904	0.0444199	0.177191	0.0585999	0.747263	0.916437	-0.0185673	0.0565653	0.428447	0.951435
ENSMUSP00000006952	Saa4	0.154479	0.305674	-0.236133	0.157468	0.419215	0.729468	-0.126254	0.152001	0.270366	0.897237
ENSMUSP00000006969	Krt23	0.0195526	0.0759378	0.561359	0.214764	0.750552	0.91771	-0.0671283	0.207307	0.330736	0.928373
ENSMUSP00000007005	Acat2	0.365419	0.533741	-0.148031	0.158601	0.0196387	0.188738	0.399825	0.153094	0.766058	0.980671
ENSMUSP00000007007	Wtap	0.00646101	0.0367764	0.667854	0.211288	0.792591	0.934835	-0.0545939	0.203952	0.964996	0.99475
ENSMUSP00000007012	Sod2	0.928851	0.959417	-0.0132715	0.146158	0.0272254	0.223584	-0.345168	0.141084	0.881768	0.992159
ENSMUSP00000007042	Ik	0.0173443	0.0700146	0.22239	0.0831724	0.600599	0.840491	-0.0429394	0.0802846	0.834669	0.986367
ENSMUSP00000007130	Ctnnb1	0.0125842	0.0570591	0.165481	0.0584056	0.0817591	0.362047	-0.105185	0.0563777	0.158581	0.82893
ENSMUSP00000007207	Clcn2	0.348124	0.518475	-0.127643	0.131787	0.0177452	0.180117	-0.338689	0.127211	0.550521	0.963877
ENSMUSP00000007212	Psmd2	0.673647	0.7964	-0.0237361	0.0552614	0.29413	0.640278	0.0579918	0.0533427	0.828718	0.985304
ENSMUSP00000007216	Ap2m1	0.258338	0.426278	0.0654206	0.0556805	0.846473	0.949305	-0.0105881	0.0537472	0.118772	0.787055
ENSMUSP00000007251	Abhd16a	0.868189	0.925777	-0.0361042	0.213854	0.241365	0.584965	0.251806	0.206428	0.907562	0.992159
ENSMUSP00000007255	Ddah2	0.000245067	0.00367752	0.282007	0.0590441	0.988179	0.993799	0.000858618	0.056994	0.471794	0.95457
ENSMUSP00000007257	Clic1	0.70513	0.82088	0.0479113	0.124217	0.0191227	0.186554	0.314748	0.119905	0.96683	0.99475
ENSMUSP00000007266	Lsm2	0.948995	0.971145	-0.00640125	0.0984084	0.299873	0.645627	0.102004	0.0949916	0.668769	0.975398
ENSMUSP00000007317	Krt19	0.00395468	0.0261265	0.589732	0.173431	0.602837	0.841813	0.0889827	0.167409	0.0767672	0.72021
ENSMUSP00000007449	Akr1b7	4.26904e-07	3.33048e-05	1.81084	0.213937	0.014209	0.167137	0.572676	0.206509	0.160609	0.836143
ENSMUSP00000007482	Mrpl49	0.13965	0.284721	-0.190513	0.122138	0.0304015	0.234006	-0.281799	0.117898	0.703772	0.975398
ENSMUSP00000007602	M6pr	0.24101	0.408241	0.104774	0.0858246	0.341099	0.678069	0.0814536	0.0828448	0.816665	0.984239
ENSMUSP00000007708	Ppp2r1a	0.0988785	0.224443	-0.165224	0.0939079	0.0422682	0.270137	0.201216	0.0906474	0.336415	0.928373
ENSMUSP00000007747	Dus3l	0.0169822	0.0691785	-0.129925	0.0484004	0.324895	0.665072	0.047553	0.0467199	0.076256	0.718639
ENSMUSP00000007799	Cav1	0.565551	0.713386	0.11233	0.191172	0.0366202	0.252627	-0.423392	0.184535	0.326577	0.926776
ENSMUSP00000007814	Khsrp	0.0566943	0.152982	0.198254	0.0960234	0.889835	0.965189	-0.0130586	0.0926894	0.397855	0.944619
ENSMUSP00000007865	Ccdc124	0.306969	0.479118	-0.129262	0.122221	0.625995	0.85195	-0.0587034	0.117978	0.769801	0.980671
ENSMUSP00000007959	Rhoa	0.0628762	0.165046	0.162826	0.0810445	0.555427	0.815278	0.0471839	0.0782306	0.470557	0.95388
ENSMUSP00000007980	Hnrnpa0	0.000113341	0.00208775	0.240079	0.0464046	0.106835	0.408428	0.076842	0.0447934	0.318666	0.921506
ENSMUSP00000008036	Rplp1	0.000746248	0.00832185	-0.462942	0.10977	0.542229	0.808133	0.0660806	0.105959	0.146898	0.81418
ENSMUSP00000008179	Mid1ip1	0.6903	0.810006	0.0601927	0.148169	0.0162067	0.173575	0.387266	0.143024	0.755488	0.980057
ENSMUSP00000008445	Phax	0.204309	0.369343	0.156245	0.11773	0.56632	0.823705	0.0666413	0.113643	0.306341	0.912652
ENSMUSP00000008477	Snrpb2	0.0377187	0.116926	0.227425	0.0997892	0.726271	0.905558	-0.0343607	0.0963244	0.734352	0.975398
ENSMUSP00000008517	Prpf31	0.042835	0.126314	0.155953	0.0704773	0.712325	0.898234	0.025566	0.0680303	0.563349	0.966773
ENSMUSP00000008537	Carhsp1	0.434542	0.603783	0.0605523	0.0754121	0.410293	0.725284	0.061658	0.0727937	0.733011	0.975398
ENSMUSP00000008579	Rdh13	0.707008	0.822252	0.0304547	0.0794918	0.835857	0.946068	0.0161774	0.0767318	0.63974	0.975398
ENSMUSP00000008594	Nutf2	0.78627	0.871171	0.0133784	0.0484624	0.0701366	0.338885	-0.0912148	0.0467797	0.301061	0.907976
ENSMUSP00000008733	Dnajb6	0.0566001	0.1529	0.12714	0.0615533	0.157253	0.482847	-0.0884608	0.0594161	0.0705368	0.71355
ENSMUSP00000008748	Ubqln4	3.58604e-06	0.000179471	0.464794	0.0654046	0.384494	0.705305	-0.0565571	0.0631337	0.153095	0.826238
ENSMUSP00000008893	Coro1b	0.0440424	0.128659	0.133051	0.0605258	0.527045	0.80068	0.0378344	0.0584243	0.464226	0.95342
ENSMUSP00000008991	Sptbn2	0.715044	0.828776	-0.0197104	0.0529748	5.20885e-05	0.018837	-0.285592	0.0511355	0.567793	0.967727
ENSMUSP00000009003	Rala	0.388278	0.559276	0.143893	0.161944	0.736649	0.911788	-0.0535564	0.156321	0.592455	0.974356
ENSMUSP00000009099	Mta1	0.149502	0.298722	0.107457	0.0707316	0.306192	0.649834	0.0723295	0.0682757	0.397205	0.944619
ENSMUSP00000009157	Dynll1	0.480673	0.641502	-0.0855798	0.118332	0.421669	0.729829	-0.0943652	0.114223	0.518515	0.95711
ENSMUSP00000009234	Ap1b1	0.591197	0.731938	0.035614	0.0648905	0.786439	0.934472	0.0172776	0.0626375	0.383038	0.940073
ENSMUSP00000009256	Bcl2l13	0.0566074	0.1529	-0.206099	0.0997832	0.530704	0.802561	0.0618152	0.0963187	0.584264	0.970699
ENSMUSP00000009435	Pttg1ip	0.500247	0.657861	0.107441	0.155533	0.125036	0.43971	-0.243929	0.150133	0.412542	0.949296
ENSMUSP00000009522	Slc16a12	0.559609	0.708634	-0.0419989	0.0703857	0.0548538	0.306638	-0.141472	0.0679419	0.422588	0.951435
ENSMUSP00000009679	Rnmt	0.928103	0.959345	-0.00467783	0.0509792	0.0502028	0.292988	-0.104782	0.0492092	0.712434	0.975398
ENSMUSP00000009693	Srp14	0.719437	0.831506	-0.0387968	0.105987	0.175568	0.506466	0.145451	0.102307	0.03948	0.62491
ENSMUSP00000009699	Cdk9	0.970053	0.984582	-0.00275663	0.0722141	0.839898	0.947609	-0.014329	0.0697068	0.714641	0.975398
ENSMUSP00000009705	Eng	0.815744	0.892438	-0.0226164	0.0953652	0.244978	0.589083	0.111392	0.0920541	0.363	0.940073
ENSMUSP00000009713	Mrtfb	0.779812	0.867836	-0.0205853	0.0723205	0.801596	0.936775	0.0178558	0.0698095	0.298124	0.905386
ENSMUSP00000009774	Ppp2cb	0.110344	0.242491	0.0903073	0.053216	0.306236	0.649834	0.054413	0.0513683	0.0837863	0.726261
ENSMUSP00000009790	Pla2g12b	0.0133528	0.0593273	0.217112	0.0774308	0.0193055	0.187232	-0.195841	0.0747424	0.956152	0.99475
ENSMUSP00000010007	Sdhb	0.304424	0.476674	0.0783196	0.0736506	0.343089	0.678976	-0.0696031	0.0710934	0.0552162	0.692988
ENSMUSP00000010038	Snap47	1.57539e-05	0.000547015	-0.251528	0.040291	0.0414075	0.26756	-0.0867493	0.0388921	0.113191	0.779249
ENSMUSP00000010191	Hyal2	0.976539	0.988275	-0.00360992	0.120722	0.286359	0.634097	-0.128824	0.11653	0.450662	0.95342
ENSMUSP00000010195	Hyal1	0.404327	0.575517	0.0873049	0.101739	0.00597048	0.112312	-0.314208	0.0982066	0.845941	0.987909
ENSMUSP00000010241	Nxf1	0.630484	0.763634	0.02596	0.0528642	0.826081	0.942645	-0.0114103	0.0510288	0.918942	0.992159
ENSMUSP00000010267	Slc47a1	0.207921	0.374033	0.206825	0.157158	0.80533	0.937519	0.038055	0.151701	0.0802904	0.726261
ENSMUSP00000010278	Wdr77	0.503745	0.661477	-0.0587027	0.0856877	0.0157462	0.172394	-0.225148	0.0827126	0.177088	0.854307
ENSMUSP00000010348	Fdx2	0.0620586	0.163466	0.153912	0.0763398	0.0579068	0.314428	-0.151308	0.0736893	0.538547	0.960166
ENSMUSP00000010434	AI597479	0.181522	0.341601	0.177163	0.126442	0.656498	0.868943	-0.0553822	0.122052	0.903145	0.992159
ENSMUSP00000010502	Ifi35	0.0842098	0.20052	0.141006	0.0762462	0.801539	0.936775	0.0188306	0.0735989	0.498504	0.95457
ENSMUSP00000010520	Nedd8	0.894817	0.940001	0.014458	0.107517	0.862502	0.955026	0.0182857	0.103784	0.417672	0.951435
ENSMUSP00000010536	Gosr1	0.828423	0.901494	-0.0172699	0.0783066	0.579804	0.833279	0.042778	0.0755878	0.960844	0.99475
ENSMUSP00000010795	Acaa1b	0.000633737	0.00748769	-0.675536	0.157157	0.00307635	0.0780864	0.534406	0.1517	0.215667	0.875762
ENSMUSP00000010807	Fads1	0.0222078	0.081985	0.527174	0.206753	0.0092482	0.134416	0.595759	0.199575	0.490819	0.95457
ENSMUSP00000010899	Cars	0.0089782	0.0460632	-0.22436	0.0747942	0.172262	0.500946	0.103487	0.0721973	0.0858516	0.726261
ENSMUSP00000010974	Kdelr3	0.987856	0.993286	-0.00313981	0.202871	0.174884	0.505133	0.27888	0.195827	0.194024	0.858462
ENSMUSP00000011055	Apip	0.664158	0.788929	-0.029399	0.0663782	0.521474	0.798839	0.0420615	0.0640735	0.854212	0.987909
ENSMUSP00000011058	Pdhx	0.483628	0.643826	-0.0593188	0.0825854	0.698132	0.887986	0.0315185	0.079718	0.605077	0.974356
ENSMUSP00000011450	Sugp1	0.0168103	0.0687047	0.27974	0.104013	0.870379	0.957562	-0.016666	0.100402	0.997637	0.99984
ENSMUSP00000011492	Acad9	1.1902e-05	0.000445648	0.316453	0.049431	0.330791	0.670391	0.0479578	0.0477147	0.28844	0.900858
ENSMUSP00000011526	Dhdh	0.26141	0.428547	0.0637311	0.0546088	0.30993	0.652291	-0.0553972	0.0527128	0.712148	0.975398
ENSMUSP00000011877	Sptbn1	0.0113471	0.0535626	0.201061	0.0697053	0.262894	0.610619	0.0782703	0.0672851	0.412441	0.949296
ENSMUSP00000011896	Pgam1	0.0149461	0.0640702	-0.207948	0.0756725	0.847548	0.949576	-0.0142876	0.0730451	0.992107	0.999075
ENSMUSP00000012161	Scarf2	0.19886	0.362547	0.143045	0.106416	0.278865	0.628521	0.115412	0.102721	0.187886	0.858311
ENSMUSP00000012259	Med15	0.830435	0.902758	0.0210837	0.0967538	0.267857	0.61655	0.107472	0.0933945	0.918592	0.992159
ENSMUSP00000012348	Gstm2	0.0377978	0.117056	0.30208	0.132609	0.000229943	0.0328484	0.615534	0.128005	0.815476	0.98393
ENSMUSP00000012627	Rpa3	0.157145	0.309715	0.0824233	0.0553455	0.237765	0.581562	0.065693	0.0534239	0.51333	0.95711
ENSMUSP00000013130	Strn3	0.123118	0.261256	0.126154	0.0772168	0.771394	0.928114	0.0220521	0.0745358	0.556728	0.965713
ENSMUSP00000013304	Atp6v0d1	0.00946106	0.0475406	-0.222765	0.074905	0.0765319	0.351555	-0.137533	0.0723043	0.00635208	0.495556
ENSMUSP00000013338	Arih2	0.663996	0.788929	0.0418668	0.0944796	0.130639	0.446833	0.145839	0.0911992	0.75846	0.980639
ENSMUSP00000013458	Adh4	8.39725e-06	0.000340992	-0.952124	0.144202	0.000352886	0.0353218	-0.639115	0.139195	0.0136314	0.567433
ENSMUSP00000013693	Commd8	0.252952	0.420661	0.150645	0.126707	0.657331	0.869364	-0.0553538	0.122308	0.874082	0.992159
ENSMUSP00000013737	Ndufs2	0.170445	0.327914	-0.109728	0.0762067	0.625841	0.85195	0.0366189	0.0735608	0.155384	0.826238
ENSMUSP00000013766	Atraid	0.0739828	0.18323	0.172156	0.0896311	0.810508	0.939538	-0.0211139	0.0865191	0.760178	0.980639
ENSMUSP00000013773	Cad	0.309842	0.481181	-0.117927	0.112192	0.00561135	0.108643	-0.34977	0.108296	0.221356	0.875762
ENSMUSP00000013842	Pea15a	0.220195	0.388085	0.129505	0.101224	0.0473304	0.284296	0.211093	0.0977096	0.00453731	0.445749
ENSMUSP00000013845	Timm23	0.566172	0.7136	0.0870498	0.148388	0.49598	0.781006	-0.0999493	0.143236	0.715002	0.975398
ENSMUSP00000013886	Ppp1r12c	0.0491398	0.138041	0.144471	0.06749	0.510824	0.793535	0.0438816	0.0651468	0.268243	0.896472
ENSMUSP00000013970	Pip4k2c	0.96986	0.984582	0.00463888	0.120745	0.0586241	0.316944	0.238552	0.116553	0.898377	0.992159
ENSMUSP00000014221	Chp1	0.523812	0.679253	0.0502183	0.0769365	0.711304	0.898016	-0.0280133	0.0742652	0.607674	0.974356
ENSMUSP00000014263	Ugt1a6a	0.00673676	0.0378987	-0.551442	0.175594	0.526356	0.800116	0.109948	0.169497	0.496475	0.95457
ENSMUSP00000014290	Apbb1ip	0.159765	0.312975	0.199082	0.134583	0.0153245	0.170206	0.355377	0.12991	0.494087	0.95457
ENSMUSP00000014370	Cacybp	0.00349935	0.0240156	0.21834	0.0631042	0.342209	0.678408	0.0597484	0.0609132	0.545378	0.962956
ENSMUSP00000014421	Ankrd17	0.198142	0.361977	0.0699359	0.0519398	0.140105	0.460221	0.0781068	0.0501364	0.645426	0.975398
ENSMUSP00000014438	Ndufa2	0.385601	0.556478	-0.0968898	0.108415	0.521273	0.798839	0.0687325	0.104651	0.218824	0.875762
ENSMUSP00000014457	Cox6c	0.797917	0.879848	0.0382264	0.146665	0.851536	0.950566	0.0269579	0.141573	0.887472	0.992159
ENSMUSP00000014546	Tsg101	0.831084	0.903278	0.0134054	0.0617583	0.93625	0.979694	0.00484878	0.059614	0.0558029	0.693289
ENSMUSP00000014578	Plg	0.0153722	0.0651352	0.146741	0.053672	0.565854	0.823705	-0.030418	0.0518085	0.10636	0.766594
ENSMUSP00000014684	U2af1	0.132128	0.274339	0.238961	0.150056	0.0802147	0.359457	-0.271769	0.144846	0.787394	0.98103
ENSMUSP00000014686	Clec4f	0.032565	0.105948	0.393008	0.166888	0.159714	0.486386	0.23833	0.161094	0.498879	0.95457
ENSMUSP00000014694	Rbsn	0.130303	0.271931	0.161801	0.101085	0.879311	0.961208	-0.015071	0.0975758	0.155747	0.826238
ENSMUSP00000014750	Slc25a11	0.0151034	0.0645117	0.398599	0.145326	0.404233	0.721657	0.120402	0.14028	0.365709	0.940073
ENSMUSP00000014913	Psmb1	0.734663	0.840679	-0.0194216	0.0562455	0.514974	0.795304	-0.0362069	0.0542926	0.276803	0.900853
ENSMUSP00000014922	Fhod1	0.0660868	0.171065	0.159209	0.0803202	0.115642	0.422068	0.12948	0.0775314	0.0365265	0.615152
ENSMUSP00000015157	Trappc2l	0.646465	0.776114	-0.0368563	0.0787414	0.983629	0.992421	0.00158587	0.0760075	0.60205	0.974356
ENSMUSP00000015171	Galns	1.72118e-07	1.75593e-05	-0.985616	0.108401	0.00027932	0.0328484	-0.492814	0.104638	0.67404	0.975398
ENSMUSP00000015236	Edf1	0.66022	0.786158	-0.0442816	0.098738	0.199535	0.534333	-0.127913	0.0953097	0.531455	0.959398
ENSMUSP00000015256	Slc25a13	0.430126	0.59982	0.118452	0.146082	0.697937	0.887986	-0.0557899	0.14101	0.575721	0.970117
ENSMUSP00000015391	Nipsnap3b	0.0816261	0.196384	0.179998	0.0964299	0.825439	0.942645	-0.0208918	0.0930818	0.272825	0.897851
ENSMUSP00000015433	Lage3	0.0203576	0.0782586	0.246103	0.0948896	0.839509	0.947372	-0.0188747	0.091595	0.826262	0.985304
ENSMUSP00000015435	Gdi1	0.767838	0.860816	0.0174883	0.0581761	0.0338474	0.244681	0.131127	0.0561562	0.614296	0.975398
ENSMUSP00000015449	Sash1	0.00685122	0.0384204	0.326958	0.104386	0.556637	0.816089	-0.0605853	0.100762	0.505701	0.955807
ENSMUSP00000015481	Endog	0.00196966	0.0161793	0.294715	0.0787943	0.115355	0.422068	-0.127129	0.0760586	0.37562	0.940073
ENSMUSP00000015484	Cybb	0.249296	0.41654	0.168488	0.140576	0.0166744	0.17612	0.365496	0.135695	0.927488	0.993692
ENSMUSP00000015486	Xk	0.937734	0.964446	-0.0110761	0.13943	0.349193	0.681497	-0.13006	0.134589	0.295366	0.903642
ENSMUSP00000015501	Clpx	0.457797	0.623111	0.0626182	0.0821617	0.150164	0.471373	-0.120278	0.079309	0.48914	0.95457
ENSMUSP00000015596	Ager	0.211736	0.377567	0.639539	0.49027	0.449347	0.748901	-0.367624	0.473248	0.476233	0.95457
ENSMUSP00000015611	Egfl8	0.447392	0.614869	0.209784	0.268874	0.0101191	0.142072	0.763274	0.259539	0.771726	0.980671
ENSMUSP00000015622	Rnf5	0.21252	0.378205	-0.208443	0.160081	0.138805	0.457701	-0.241582	0.154523	0.568704	0.967727
ENSMUSP00000015667	Ctss	0.0261646	0.0922299	0.339382	0.137582	0.166408	0.493489	0.193167	0.132805	0.963994	0.99475
ENSMUSP00000015725	Bnip1	0.288233	0.458494	-0.104512	0.0949209	0.244288	0.588367	0.111042	0.0916252	0.572403	0.969229
ENSMUSP00000015791	Lama5	0.239307	0.406248	0.119878	0.0978253	0.321769	0.6624	-0.0967566	0.0944288	0.0860932	0.726261
ENSMUSP00000015800	Hspa8	0.118422	0.254756	0.13937	0.0841448	0.472259	0.764754	-0.0598938	0.0812233	0.53442	0.959494
ENSMUSP00000015829	Acadsb	0.000991478	0.010057	-0.342647	0.0840444	0.0673196	0.333144	-0.159994	0.0811263	0.00208277	0.412252
ENSMUSP00000015841	Setdb1	0.010704	0.0512035	0.245493	0.0842688	0.696723	0.887986	0.0323198	0.081343	0.88193	0.992159
ENSMUSP00000015855	Prune1	0.00686792	0.0384734	-0.388299	0.124017	0.0775458	0.35342	0.226842	0.119711	0.262968	0.892228
ENSMUSP00000015858	Cers2	0.913214	0.948991	-0.0190531	0.1719	0.489823	0.77637	-0.117474	0.165932	0.633165	0.975398
ENSMUSP00000015877	Capza2	0.270277	0.43754	-0.0535985	0.0468238	0.0229713	0.203346	0.114474	0.045198	0.870867	0.991817
ENSMUSP00000015891	Vps45	0.608881	0.745985	-0.0321279	0.0614762	0.938593	0.979694	-0.00464884	0.0593418	0.442217	0.953236
ENSMUSP00000015901	Ppil4	0.0127272	0.0574622	0.244719	0.086543	0.169647	0.497774	0.120525	0.0835382	0.831575	0.986367
ENSMUSP00000015934	Surf1	0.738592	0.843719	0.0332729	0.0978699	0.168912	0.496443	-0.13655	0.0944718	0.920584	0.992159
ENSMUSP00000015941	Bhmt2	0.0260074	0.0919797	-0.180812	0.0732083	0.109207	0.413228	-0.120339	0.0706664	0.0570879	0.69577
ENSMUSP00000015950	Qdpr	0.0144069	0.0625952	0.275397	0.0995557	0.798426	0.936536	0.0249824	0.0960991	0.378942	0.940073
ENSMUSP00000015998	Cd5l	0.115458	0.250719	0.274174	0.164082	0.00729591	0.121516	0.491221	0.158385	0.816146	0.984239
ENSMUSP00000016033	Lta4h	0.901759	0.94374	-0.00762452	0.0607309	0.120198	0.431143	0.0965915	0.0586223	0.965132	0.99475
ENSMUSP00000016034	Amdhd1	0.0465147	0.132946	0.222212	0.102422	0.482181	0.771856	0.0712517	0.0988659	0.492891	0.95457
ENSMUSP00000016072	Rrbp1	0.0855747	0.202142	-0.157111	0.0853667	0.0392643	0.260046	-0.186082	0.0824027	0.658223	0.975398
ENSMUSP00000016081	Macroh2a1	0.0205191	0.0787068	-0.490008	0.189221	0.44186	0.744622	0.144288	0.182651	0.318923	0.921506
ENSMUSP00000016105	Adss	0.066771	0.171802	-0.170741	0.0863813	0.0749369	0.348025	0.159569	0.0833821	0.547508	0.962956
ENSMUSP00000016138	Fnta	0.579982	0.724125	0.0494764	0.0874652	0.0207201	0.193775	0.218222	0.0844284	0.28585	0.900858
ENSMUSP00000016338	Hsd11b1	0.883487	0.933341	-0.0243327	0.163235	0.613015	0.847576	0.081388	0.157567	0.9521	0.99475
ENSMUSP00000016396	Atp5e	0.757399	0.855258	-0.0321091	0.102063	0.583291	0.834668	0.0552384	0.0985195	0.334392	0.928373
ENSMUSP00000016399	Tubb1	0.557519	0.707738	-0.0423625	0.0706144	0.0722631	0.342894	0.131798	0.0681626	0.74566	0.977809
ENSMUSP00000016400	Ctsz	0.129695	0.271093	-0.134797	0.0840705	0.0986195	0.395148	-0.142901	0.0811515	0.288177	0.900858
ENSMUSP00000016463	Slc25a5	0.765245	0.859362	-0.033951	0.111652	0.174405	0.504481	0.153666	0.107775	0.289006	0.900858
ENSMUSP00000016638	Cd34	0.18737	0.349138	0.302942	0.219291	0.957084	0.98521	0.0115829	0.211677	0.796363	0.981426
ENSMUSP00000016672	Mapkapk2	0.471343	0.634316	0.0347364	0.0470078	0.0332988	0.243656	0.106336	0.0453757	0.595286	0.974356
ENSMUSP00000016680	Cul4a	0.887858	0.935283	0.0161752	0.112772	0.161369	0.487226	0.160369	0.108857	0.468702	0.95388
ENSMUSP00000016703	H3f3b	0.0412204	0.123319	-0.709137	0.317589	0.332591	0.671624	0.306942	0.306562	0.563066	0.966773
ENSMUSP00000016771	Myh9	0.544864	0.697852	-0.0535959	0.0865107	0.4987	0.783419	0.0578977	0.083507	0.145891	0.812956
ENSMUSP00000016901	Ttll12	0.037111	0.115672	-0.209743	0.0916919	0.151348	0.473301	0.133813	0.0885083	0.949326	0.99475
ENSMUSP00000017153	Sdc4	0.943539	0.967802	0.0113642	0.157795	0.115143	0.422068	-0.254753	0.152317	0.508055	0.956434
ENSMUSP00000017188	Serpinb6a	0.0273813	0.0949421	0.179664	0.0735233	0.00914405	0.133267	0.212252	0.0709705	0.919458	0.992159
ENSMUSP00000017332	Coa3	0.141589	0.287788	0.16523	0.106487	0.535698	0.804968	-0.065158	0.10279	0.414309	0.950242
ENSMUSP00000017365	Psmd3	0.190145	0.352661	0.0979629	0.0713862	0.813132	0.939923	0.0165784	0.0689077	0.0909957	0.744957
ENSMUSP00000017408	Exosc10	0.00724376	0.0398501	-0.292426	0.0941807	0.683159	0.882115	0.0378369	0.0909107	0.241596	0.880871
ENSMUSP00000017430	Glod4	0.475687	0.637413	-0.0311388	0.0425625	0.0561771	0.311193	0.0850266	0.0410848	0.965588	0.99475
ENSMUSP00000017435	Taok1	0.0127822	0.0575717	0.186696	0.0660734	0.0131824	0.162634	0.17924	0.0637793	0.866066	0.990403
ENSMUSP00000017443	Dnttip1	0.0584514	0.15645	0.172639	0.0842832	0.0592312	0.31759	0.166066	0.0813569	0.556097	0.965662
ENSMUSP00000017488	Vtn	0.366224	0.534476	-0.0644062	0.0691244	0.0908263	0.376727	-0.120585	0.0667244	0.749527	0.978888
ENSMUSP00000017548	Rpl19	0.000517908	0.00638954	-0.717614	0.16313	0.81113	0.939548	-0.0382989	0.157466	0.987939	0.998293
ENSMUSP00000017572	Psmd11	0.0138356	0.0606833	-0.158089	0.056737	0.0732903	0.345605	0.105474	0.0547671	0.972465	0.996253
ENSMUSP00000017597	Pipox	0.859653	0.921304	0.0130122	0.0723373	0.00875392	0.131557	0.210324	0.0698257	0.205855	0.869477
ENSMUSP00000017604	Cyba	0.14579	0.29385	0.194792	0.126963	0.0212155	0.194993	0.31531	0.122555	0.396093	0.943968
ENSMUSP00000017622	Zc3h18	0.0138681	0.0607518	0.22254	0.0799017	0.437552	0.741129	-0.0615162	0.0771274	0.989823	0.998293
ENSMUSP00000017629	Top2b	0.847032	0.912347	0.0266921	0.135996	0.227455	0.570905	0.165206	0.131274	0.191569	0.858341
ENSMUSP00000017637	Igfbp4	0.0172993	0.0698955	0.299057	0.111791	0.108703	0.411844	-0.184048	0.10791	0.2797	0.900853
ENSMUSP00000017839	Rnf135	0.811365	0.889684	-0.0137148	0.0564604	0.777768	0.93173	-0.0156612	0.0545001	0.173308	0.852293
ENSMUSP00000017841	Ada	0.00099381	0.0100614	0.514205	0.12616	0.0895959	0.374121	-0.221009	0.121779	0.608886	0.974356
ENSMUSP00000017851	Serinc3	0.967311	0.982874	-0.00505239	0.121247	0.803319	0.936775	0.0296696	0.117037	0.0836628	0.726261
ENSMUSP00000017900	Slc12a7	0.120332	0.257299	-0.160674	0.0975528	0.631203	0.854653	0.046144	0.0941658	0.721632	0.975398
ENSMUSP00000017920	Crk	0.0216235	0.0809545	0.193257	0.0753961	0.935126	0.979348	0.00602415	0.0727783	0.675203	0.975398
ENSMUSP00000017945	Mlx	0.933547	0.962392	-0.00602883	0.0711003	0.795446	0.935455	0.0181121	0.0686317	0.0544844	0.68819
ENSMUSP00000017946	Retreg3	0.801279	0.882271	0.0286887	0.111979	0.781734	0.933576	-0.0304907	0.108091	0.476126	0.95457
ENSMUSP00000017975	Rab5a	0.928853	0.959417	0.00555261	0.0611521	0.38146	0.702654	-0.0532272	0.0590289	0.0571803	0.69577
ENSMUSP00000018012	Sgk2	0.338431	0.508318	-0.0717276	0.0725381	0.34593	0.680131	0.0681368	0.0700196	0.065184	0.697722
ENSMUSP00000018094	Hnf4a	0.0157973	0.0662488	0.194118	0.0713553	0.812241	0.939736	-0.0166518	0.0688778	0.381207	0.940073
ENSMUSP00000018143	Ddx27	0.208703	0.374917	-0.0894428	0.0680873	0.618087	0.848234	-0.0334599	0.0657233	0.822274	0.985304
ENSMUSP00000018186	Cyb5r3	0.0334157	0.107829	-0.267593	0.114275	0.00505394	0.103565	0.361897	0.110307	0.94202	0.99475
ENSMUSP00000018246	H2bc4	0.00127372	0.0119144	0.388674	0.0983048	0.655409	0.868943	-0.0432049	0.0948917	0.0453225	0.649597
ENSMUSP00000018333	Uchl5	0.00140549	0.0127277	-0.253866	0.0650027	0.0035093	0.0857919	0.217013	0.0627458	0.854523	0.987909
ENSMUSP00000018337	Cdc73	0.000241883	0.00365582	0.216395	0.0452438	0.855454	0.951905	-0.00809386	0.0436729	0.995384	0.99984
ENSMUSP00000018353	Stk4	0.0398951	0.120801	0.0917498	0.0407794	0.00018688	0.0300424	0.193463	0.0393635	0.517281	0.95711
ENSMUSP00000018430	Psmb6	0.90092	0.943609	-0.00777654	0.0614146	0.582426	0.834458	-0.0333159	0.0592823	0.213837	0.875762
ENSMUSP00000018431	Spag7	0.0130111	0.0582437	0.216002	0.0766836	0.671715	0.875637	0.0319951	0.0740212	0.30443	0.912652
ENSMUSP00000018437	Pfn1	0.0166226	0.068095	-0.185771	0.0689303	0.0621	0.32334	0.134125	0.066537	0.668095	0.975398
ENSMUSP00000018470	Ywhab	0.874572	0.928756	0.0077564	0.0483043	0.0113994	0.152327	0.134387	0.0466272	0.662956	0.975398
ENSMUSP00000018476	Stk3	0.0880326	0.20632	0.0714948	0.0391826	0.000443103	0.0395102	0.169332	0.0378221	0.226163	0.875762
ENSMUSP00000018561	Myo1b	0.0349621	0.111008	-0.219767	0.0947956	0.184811	0.5171	-0.127192	0.0915042	0.941819	0.99475
ENSMUSP00000018568	Drg2	0.0589631	0.157582	-0.12525	0.0612878	0.577774	0.831569	0.0336622	0.0591598	0.272689	0.897851
ENSMUSP00000018637	Myh1	0.746049	0.84921	-0.348071	1.05513	0.213195	0.553055	-1.32413	1.0185	0.66515	0.975398
ENSMUSP00000018641	Myh2	0.973736	0.986568	-0.0332278	0.992586	0.204869	0.540143	-1.26991	0.958123	0.876349	0.992159
ENSMUSP00000018645	Ncor1	0.00232518	0.0183285	0.276812	0.0756465	0.695901	0.887986	0.029096	0.07302	0.682637	0.975398
ENSMUSP00000018653	Cenpv	0.0292725	0.0991619	0.250173	0.103825	0.270999	0.621282	0.114541	0.10022	0.743286	0.977809
ENSMUSP00000018685	Cwc25	0.0242263	0.0873829	0.249305	0.0994909	0.165103	0.491786	0.140147	0.0960365	0.302033	0.908841
ENSMUSP00000018691	Pip4k2b	0.000943058	0.00969559	0.370326	0.0902865	0.651481	0.866714	0.0401684	0.0871517	0.812354	0.98393
ENSMUSP00000018711	Gabarap	0.958665	0.978023	0.00492657	0.0934806	0.876015	0.959781	0.0143211	0.0902349	0.98472	0.997507
ENSMUSP00000018727	G3bp1	0.972669	0.986052	0.00240015	0.0688973	0.651988	0.866714	-0.0306043	0.0665051	0.635751	0.975398
ENSMUSP00000018744	Shmt1	6.02062e-06	0.000268398	0.398164	0.0585771	0.000815342	0.0443669	0.235986	0.0565433	0.305259	0.912652
ENSMUSP00000018748	Tbx3	0.0844265	0.200835	0.254207	0.137563	0.0483835	0.286952	-0.285335	0.132787	0.42259	0.951435
ENSMUSP00000018803	Pnpo	0.959606	0.978607	-0.00583895	0.113377	0.0311234	0.234888	-0.260268	0.10944	0.89423	0.992159
ENSMUSP00000018805	Cog1	0.0630853	0.165268	-0.197054	0.0981684	0.2779	0.628035	0.10669	0.09476	0.423853	0.951435
ENSMUSP00000018816	Copz2	0.0148787	0.063964	0.210263	0.0764524	0.00973703	0.138806	0.218429	0.0737979	0.605941	0.974356
ENSMUSP00000018841	Aatf	0.0446203	0.129421	0.206369	0.0941718	0.0831454	0.36425	-0.168752	0.0909021	0.16943	0.846766
ENSMUSP00000018851	Dync1h1	0.135128	0.278273	-0.140285	0.0888293	0.264983	0.612521	0.0992901	0.0857451	0.914252	0.992159
ENSMUSP00000018875	Ap2b1	0.652005	0.780083	-0.0338483	0.0735587	0.339646	0.678069	0.0700293	0.0710047	0.607078	0.974356
ENSMUSP00000018880	Ndel1	0.462185	0.626602	0.053003	0.0702419	0.0293215	0.230445	-0.163318	0.0678031	0.796151	0.981426
ENSMUSP00000018905	Mpdu1	0.335511	0.505649	-0.154958	0.155735	0.537932	0.805391	0.0947634	0.150327	0.679953	0.975398
ENSMUSP00000018909	Fxr2	0.827836	0.90104	-0.016363	0.0739372	0.712847	0.898234	0.0267699	0.0713701	0.785913	0.98103
ENSMUSP00000018963	Lsp1	0.0815066	0.196185	0.37649	0.201609	0.00965026	0.138383	0.576864	0.194609	0.236179	0.877642
ENSMUSP00000018992	Rars	0.0297761	0.0998498	-0.188471	0.0785023	0.896513	0.967877	0.0100245	0.0757767	0.727102	0.975398
ENSMUSP00000019026	Mrpl45	0.0464984	0.132946	-0.172375	0.0794445	0.747488	0.916437	0.0251486	0.0766861	0.00912964	0.526763
ENSMUSP00000019037	Mb	0.842946	0.910018	-0.147396	0.731167	0.103841	0.404021	-1.22218	0.705781	0.78035	0.980671
ENSMUSP00000019065	Pelp1	0.169915	0.327423	0.0909533	0.0630837	0.43488	0.738252	-0.0488577	0.0608934	0.370233	0.940073
ENSMUSP00000019067	Med11	0.00127566	0.0119144	0.28647	0.0724689	0.207343	0.543725	0.0921837	0.0699527	0.374635	0.940073
ENSMUSP00000019076	Map2k3	0.0262192	0.0922368	0.206668	0.0838169	0.134254	0.452127	0.128082	0.0809068	0.343138	0.930474
ENSMUSP00000019109	Ywhah	0.761627	0.856568	0.0340708	0.110288	0.00907647	0.133267	0.318774	0.106459	0.620625	0.975398
ENSMUSP00000019118	Sart3	0.00631481	0.0361772	0.150608	0.0474795	0.882621	0.962412	0.00688304	0.045831	0.436755	0.953236
ENSMUSP00000019135	Gga3	0.851178	0.915366	-0.0149909	0.0785352	0.54145	0.807986	-0.04737	0.0758084	0.030139	0.581062
ENSMUSP00000019198	Fis1	0.0775512	0.189764	0.0865825	0.0456931	0.241237	0.584965	-0.0538176	0.0441066	0.887577	0.992159
ENSMUSP00000019199	Plod1	0.143395	0.290458	-0.166853	0.108058	0.0311265	0.234888	0.248052	0.104306	0.561392	0.966631
ENSMUSP00000019220	Strn4	0.00388116	0.025737	0.244915	0.0718325	0.174397	0.504481	0.0988646	0.0693385	0.218477	0.875762
ENSMUSP00000019226	Slc25a22	0.814356	0.892042	-0.0212431	0.0888909	0.751698	0.918204	-0.0276519	0.0858045	0.452396	0.95342
ENSMUSP00000019229	Med8	0.149123	0.298269	0.1106	0.0727281	0.532034	0.803544	-0.044907	0.070203	0.978757	0.996956
ENSMUSP00000019302	Tmem160	0.77054	0.862205	-0.0447485	0.150668	0.832307	0.944873	0.0313367	0.145437	0.933801	0.99475
ENSMUSP00000019323	Mdh2	0.693282	0.812608	0.0323063	0.0803441	0.162532	0.488793	-0.113916	0.0775545	0.872927	0.992159
ENSMUSP00000019354	Atp6v1e1	0.23577	0.404123	0.0972605	0.0787435	0.810455	0.939538	0.0185545	0.0760095	0.795283	0.981426
ENSMUSP00000019382	Tecr	0.509654	0.666925	0.125136	0.185256	0.582469	0.834458	0.100485	0.178824	0.823912	0.985304
ENSMUSP00000019405	Map1s	0.845791	0.912161	0.0220047	0.111199	0.107733	0.409694	0.183623	0.107338	0.520483	0.95711
ENSMUSP00000019422	Dpep1	0.162967	0.317496	-0.229652	0.156521	0.343813	0.679242	0.147691	0.151087	0.269267	0.896472
ENSMUSP00000019443	Rnf31	0.274158	0.441532	0.175045	0.154215	0.597676	0.838555	0.0802624	0.14886	0.249922	0.885884
ENSMUSP00000019456	Grb7	0.068932	0.174718	0.173759	0.0886837	0.824785	0.942645	0.0192869	0.0856046	0.0334212	0.596967
ENSMUSP00000019470	Psme3	0.0501461	0.140087	-0.0713114	0.033481	0.512381	0.794557	-0.0216879	0.0323185	0.0853357	0.726261
ENSMUSP00000019506	D8Ertd738e	0.253189	0.420735	-0.152195	0.128077	0.327074	0.667607	0.125251	0.12363	0.0837195	0.726261
ENSMUSP00000019512	Sec14l4	0.017728	0.0709255	0.299332	0.112408	0.524435	0.799839	-0.0707163	0.108505	0.0604039	0.697722
ENSMUSP00000019517	Cops3	0.758002	0.855308	-0.0237475	0.0756797	0.412419	0.725335	0.0615897	0.073052	0.83214	0.986367
ENSMUSP00000019577	Gipc1	0.00986086	0.0487529	0.226148	0.0765667	0.658457	0.869364	0.033331	0.0739083	0.539991	0.960185
ENSMUSP00000019614	Xab2	0.320238	0.490685	0.0991184	0.0964179	0.679132	0.879865	0.0392599	0.0930702	0.254967	0.889557
ENSMUSP00000019615	Cdc37	0.117234	0.253331	0.13889	0.0835606	0.809516	0.939538	-0.0197892	0.0806593	0.96837	0.99475
ENSMUSP00000019638	Cops6	0.140391	0.286064	-0.187693	0.120573	0.177312	0.507368	0.16476	0.116386	0.518322	0.95711
ENSMUSP00000019679	Armc6	0.716714	0.829263	-0.0244013	0.0659886	0.330962	0.670391	0.0639985	0.0636974	0.842811	0.987437
ENSMUSP00000019722	Ubxn6	0.347044	0.5173	0.0568791	0.0585901	0.224061	0.565483	0.0717235	0.0565559	0.277281	0.900853
ENSMUSP00000019723	Mydgf	0.71664	0.829263	0.0287612	0.0777574	0.784867	0.934232	-0.0208602	0.0750577	0.029788	0.581062
ENSMUSP00000019726	Plin3	0.660483	0.786158	-0.0477259	0.106506	0.000781365	0.0443669	0.431241	0.102808	0.117877	0.786588
ENSMUSP00000019803	Ccdc12	0.0210819	0.0799425	0.234163	0.0909021	0.808821	0.939522	0.021608	0.0877459	0.520649	0.95711
ENSMUSP00000019808	Plin5	0.0581897	0.155907	-0.237466	0.115796	0.495225	0.780733	0.0781357	0.111776	0.222355	0.875762
ENSMUSP00000019859	Gle1	0.00345051	0.0237727	0.28509	0.0822333	0.244706	0.588737	-0.0961108	0.0793781	0.916153	0.992159
ENSMUSP00000019862	L3hypdh	0.520863	0.675924	0.0517088	0.0786524	0.00452204	0.0963431	0.253201	0.0759215	0.476245	0.95457
ENSMUSP00000019896	Iyd	0.0873043	0.205024	0.237757	0.129972	0.723473	0.903923	0.0452326	0.12546	0.676172	0.975398
ENSMUSP00000019911	Hdac2	0.0300319	0.100201	0.131339	0.0548054	0.0931166	0.383004	0.0948673	0.0529025	0.339116	0.928373
ENSMUSP00000019917	Rwdd1	0.173963	0.331492	-0.135063	0.0946243	0.880285	0.961679	0.0139928	0.0913389	0.66677	0.975398
ENSMUSP00000019937	Sec63	0.165804	0.321723	-0.239313	0.16428	0.975187	0.990729	-0.00501524	0.158576	0.608337	0.974356
ENSMUSP00000019939	Snx3	0.234673	0.403416	-0.109374	0.0883332	0.235003	0.579479	-0.105498	0.0852662	0.26789	0.896472
ENSMUSP00000019944	Adat2	0.0569527	0.153523	0.255592	0.12394	0.953062	0.984376	0.00716073	0.119637	0.698551	0.975398
ENSMUSP00000019945	Pex3	0.0084133	0.0439297	-0.520248	0.171608	0.0147391	0.169612	0.456355	0.16565	0.664253	0.975398
ENSMUSP00000019974	Rab32	0.00679806	0.0382031	0.325566	0.103815	0.983086	0.992421	-0.00216018	0.100211	0.68526	0.975398
ENSMUSP00000019992	Lama4	0.446509	0.614137	0.0895347	0.114527	0.609256	0.846101	-0.0577132	0.11055	0.016838	0.567433
ENSMUSP00000020004	Asf1a	0.0974557	0.222049	0.0795486	0.0450033	0.0670168	0.332776	0.0857786	0.0434408	0.944636	0.99475
ENSMUSP00000020034	Echdc1	0.864166	0.923052	0.0134028	0.0770127	0.00788265	0.126638	0.22774	0.0743388	0.913216	0.992159
ENSMUSP00000020057	Lin7a	0.606633	0.743746	0.0367409	0.0698603	0.649917	0.866606	0.0312313	0.0674347	0.457615	0.95342
ENSMUSP00000020077	Lims1	0.00273142	0.0201813	0.309974	0.0865668	0.13693	0.454358	0.131312	0.0835612	0.507757	0.956248
ENSMUSP00000020081	Zwint	0.000612482	0.00726894	0.509469	0.118057	0.333059	0.671818	0.113985	0.113958	0.65925	0.975398
ENSMUSP00000020085	Ube2d1	0.00502865	0.0307339	0.169871	0.0517386	0.16321	0.490555	0.0732313	0.0499422	0.300836	0.907976
ENSMUSP00000020107	Atp2b1	0.518073	0.673127	0.0751508	0.113537	0.585185	0.835122	0.0611365	0.109595	0.648652	0.975398
ENSMUSP00000020112	Uhrf1bp1l	4.48435e-07	3.44775e-05	0.477959	0.0566892	0.0964438	0.388485	0.0970477	0.054721	0.794674	0.981426
ENSMUSP00000020123	Tmpo	0.00234726	0.0184478	0.174284	0.047688	0.110579	0.416338	0.0780604	0.0460323	0.0678591	0.704494
ENSMUSP00000020161	Arg1	0.158722	0.311549	0.206739	0.139386	0.412081	0.725335	-0.113519	0.134546	0.602491	0.974356
ENSMUSP00000020163	Nedd1	0.0981986	0.223293	0.0961768	0.0545428	0.807118	0.938571	0.0130833	0.052649	0.15889	0.829638
ENSMUSP00000020169	Enpp3	1.97024e-09	4.97719e-07	-1.05482	0.0830137	0.661517	0.870806	0.0357897	0.0801314	0.11685	0.785761
ENSMUSP00000020182	Pex7	0.168206	0.324957	0.118061	0.081536	0.34191	0.678069	0.0772495	0.0787051	0.310911	0.91584
ENSMUSP00000020203	Snrpf	0.0321291	0.105213	0.209746	0.0888058	0.984405	0.993015	-0.00170376	0.0857224	0.00708437	0.504906
ENSMUSP00000020238	Hsp90b1	0.94832	0.970642	-0.00533409	0.0809301	0.561569	0.820243	-0.0463788	0.0781201	0.673437	0.975398
ENSMUSP00000020241	Pah	0.200013	0.363574	0.161821	0.120711	0.0295617	0.230852	-0.280176	0.11652	0.0858776	0.726261
ENSMUSP00000020248	Washc3	0.166687	0.323055	0.0927476	0.06381	0.763056	0.923571	-0.0189102	0.0615945	0.694162	0.975398
ENSMUSP00000020262	Pbld2	0.127408	0.267259	0.164672	0.10204	0.0518694	0.298991	-0.208027	0.0984974	0.215434	0.875762
ENSMUSP00000020263	Hnrnph3	2.54895e-05	0.000763966	0.422926	0.0707924	0.473114	0.765009	-0.0502908	0.0683345	0.731474	0.975398
ENSMUSP00000020266	Pbld1	0.036123	0.113325	0.194774	0.0846312	0.321697	0.6624	-0.0837197	0.0816928	0.977559	0.996956
ENSMUSP00000020268	Ccar1	0.0695163	0.175611	0.0866871	0.0443477	0.871893	0.958233	0.00702202	0.0428079	0.601306	0.974356
ENSMUSP00000020273	Supv3l1	0.604896	0.741959	0.0450212	0.0851894	0.843061	0.949305	-0.0165647	0.0822316	0.630752	0.975398
ENSMUSP00000020284	Tysnd1	0.00102839	0.0103326	-0.361281	0.089008	0.387684	0.706435	0.0764392	0.0859176	0.392147	0.942744
ENSMUSP00000020285	Sar1a	0.367223	0.535639	0.0933416	0.100394	0.898348	0.968056	-0.0125913	0.0969087	0.589396	0.972895
ENSMUSP00000020286	Ppa1	0.0480287	0.135889	0.124488	0.0578287	0.00642581	0.116205	-0.176592	0.0558209	0.0163072	0.567433
ENSMUSP00000020298	Pcbd1	8.73201e-05	0.00172848	0.37038	0.0697472	0.01016	0.142214	0.197863	0.0673256	0.252376	0.887864
ENSMUSP00000020311	Micu1	0.0362517	0.113594	0.163992	0.071313	0.579664	0.833279	0.0389721	0.068837	0.496448	0.95457
ENSMUSP00000020312	Mcu	0.0356112	0.112184	0.296526	0.128431	0.32571	0.665855	-0.125963	0.123972	0.732206	0.975398
ENSMUSP00000020315	Cand1	0.423131	0.593894	-0.0579258	0.070342	0.762562	0.923394	-0.0208909	0.0678997	0.404746	0.946812
ENSMUSP00000020329	Egfr	3.02848e-05	0.000828149	-1.58452	0.26951	0.000754313	0.0443669	-1.09578	0.260152	0.583049	0.970409
ENSMUSP00000020334	Usp15	0.00922413	0.0469616	0.168383	0.0563829	0.441149	0.744133	0.0430622	0.0544253	0.360997	0.940073
ENSMUSP00000020339	Tbc1d15	0.0486305	0.137007	-0.154342	0.0719164	0.527638	0.800892	0.0448892	0.0694194	0.758073	0.980639
ENSMUSP00000020343	Rab21	0.978649	0.989313	0.00236202	0.0868005	0.879193	0.961208	0.012954	0.0837868	0.221789	0.875762
ENSMUSP00000020359	Gamt	0.352218	0.522466	0.0970088	0.101038	0.0350652	0.24968	0.225959	0.0975304	0.443325	0.953236
ENSMUSP00000020361	Ndufs7	0.531601	0.688008	-0.0636083	0.0993325	0.817514	0.939923	-0.0225166	0.0958836	0.0467672	0.649597
ENSMUSP00000020372	Uqcr11	0.108236	0.239048	0.267817	0.156799	0.247791	0.592199	-0.182011	0.151354	0.0392499	0.62491
ENSMUSP00000020397	Snrpd3	0.0111054	0.0527432	0.248668	0.0858938	0.159982	0.486403	-0.122579	0.0829115	0.394761	0.943298
ENSMUSP00000020420	Ap3d1	0.218897	0.386567	-0.120161	0.0936425	0.297098	0.643052	0.0976444	0.0903911	0.994232	0.999542
ENSMUSP00000020440	Timm13	0.667751	0.792424	0.0841198	0.19213	0.681685	0.880976	-0.0775698	0.185459	0.540279	0.960194
ENSMUSP00000020449	Helb	0.0880504	0.20632	0.18015	0.098737	0.95026	0.984376	-0.00604566	0.0953088	0.696301	0.975398
ENSMUSP00000020463	Ncln	0.258552	0.426366	-0.129757	0.11049	0.16135	0.487226	0.157131	0.106654	0.975351	0.996956
ENSMUSP00000020490	Wdr82	0.00562646	0.0333502	0.195932	0.0606894	0.205982	0.541493	0.0774445	0.0585823	0.444718	0.953236
ENSMUSP00000020493	Pofut2	0.00770782	0.0415127	0.256015	0.0832694	0.332044	0.6713	0.0805719	0.0803783	0.437767	0.953236
ENSMUSP00000020500	Appl2	0.960012	0.978614	-0.00282004	0.0553131	0.204635	0.540143	0.0708058	0.0533926	0.152462	0.826238
ENSMUSP00000020504	Hint1	0.164381	0.319311	-0.211496	0.144664	0.234099	0.578434	-0.173126	0.139642	0.295127	0.903642
ENSMUSP00000020522	Pfkl	0.124539	0.263702	0.0995236	0.061167	0.000761482	0.0443669	0.248417	0.0590433	0.446532	0.953346
ENSMUSP00000020523	Pex13	0.0439252	0.128458	-0.356713	0.162168	0.0726164	0.343649	0.302262	0.156538	0.193696	0.858462
ENSMUSP00000020529	Ahsa2	0.00445792	0.0283225	-0.19168	0.0573549	0.0530917	0.302526	-0.116243	0.0553636	0.23065	0.875782
ENSMUSP00000020538	Xpo1	0.0590227	0.157661	0.209937	0.102754	0.570044	0.826478	0.0576006	0.0991862	0.363914	0.940073
ENSMUSP00000020543	Cpeb4	0.0566266	0.1529	0.142567	0.06903	0.802493	0.936775	0.0169645	0.0666333	0.966092	0.99475
ENSMUSP00000020578	Nudcd2	0.00300286	0.0215564	-0.198504	0.0561608	0.906961	0.970633	-0.00644368	0.0542109	0.509655	0.956541
ENSMUSP00000020608	Ppp2ca	0.489412	0.64907	0.0524003	0.0739443	0.874718	0.959147	-0.0114478	0.0713769	0.132448	0.791547
ENSMUSP00000020625	Phykpl	0.0168635	0.0688162	0.200586	0.0746262	0.083403	0.36425	0.133603	0.0720351	0.676179	0.975398
ENSMUSP00000020630	Hspa4	0.0441484	0.128756	-0.0908237	0.0413401	0.756733	0.920674	-0.0125897	0.0399047	0.0830735	0.726261
ENSMUSP00000020634	Mapk9	0.355854	0.525704	-0.0721563	0.0757405	0.0848453	0.367046	0.134903	0.0731108	0.572243	0.969229
ENSMUSP00000020640	Rack1	0.133409	0.276027	-0.250393	0.157797	0.810783	0.939538	0.0371163	0.152318	0.357705	0.940073
ENSMUSP00000020643	Rufy1	0.114951	0.249925	-0.111728	0.0667638	0.233687	0.578293	-0.0799731	0.0644457	0.223822	0.875762
ENSMUSP00000020649	Rad50	0.460378	0.625144	0.0447343	0.0590408	0.261257	0.609216	0.0665334	0.0569909	0.250653	0.885884
ENSMUSP00000020653	Sar1b	0.223173	0.390884	0.124359	0.0978625	0.692803	0.885849	0.0380471	0.0944647	0.782961	0.980671
ENSMUSP00000020673	Vdac1	0.329413	0.499725	0.10735	0.106492	0.554859	0.815278	-0.0620896	0.102795	0.91846	0.992159
ENSMUSP00000020717	Arf5	0.348214	0.518475	0.113669	0.117382	0.166779	0.493509	0.164652	0.113306	0.0260491	0.581062
ENSMUSP00000020741	Drg1	0.229799	0.39632	-0.0977003	0.0780455	0.16708	0.493509	-0.109392	0.0753358	0.0239779	0.581062
ENSMUSP00000020749	Mtif2	0.768562	0.861201	-0.024411	0.0814669	0.746926	0.916437	-0.0258485	0.0786383	0.725068	0.975398
ENSMUSP00000020754	Cfap36	0.0061004	0.0351386	0.257081	0.0806165	0.0216412	0.19721	0.199431	0.0778174	0.971187	0.996241
ENSMUSP00000020756	Pnpt1	0.125697	0.265139	-0.117644	0.0725443	0.954331	0.984573	0.00407784	0.0700255	0.749484	0.978888
ENSMUSP00000020759	Efemp1	0.336697	0.506718	0.152339	0.153491	0.142843	0.46461	0.229118	0.148162	0.31936	0.922084
ENSMUSP00000020768	Pgam2	0.972482	0.986051	-0.0215545	0.614517	0.142192	0.463062	-0.918905	0.593181	0.623174	0.975398
ENSMUSP00000020769	Dbnl	0.540624	0.694155	0.0612609	0.0978365	0.848508	0.95025	-0.0183546	0.0944395	0.288157	0.900858
ENSMUSP00000020820	Mrpl22	0.937903	0.964446	0.00863019	0.108936	0.687689	0.884033	-0.0431003	0.105154	0.0139483	0.567433
ENSMUSP00000020826	Sap30l	0.000147878	0.00252249	0.413858	0.0821895	0.858756	0.953674	-0.0143633	0.0793358	0.0267485	0.581062
ENSMUSP00000020849	Tom1l1	0.792505	0.876066	0.0147647	0.0551343	0.429641	0.73498	-0.0432003	0.05322	0.00392128	0.434759
ENSMUSP00000020864	Pctp	0.000642832	0.00756148	0.404305	0.094213	0.0627783	0.32412	0.182787	0.0909419	0.766723	0.980671
ENSMUSP00000020886	Nampt	1.2418e-05	0.000457483	0.367944	0.0576923	0.039955	0.261681	0.125252	0.0556892	0.317217	0.920087
ENSMUSP00000020911	Sdc1	0.33182	0.502489	0.198013	0.197442	0.869068	0.956714	0.0319594	0.190587	0.218332	0.875762
ENSMUSP00000020927	Hs1bp3	0.386515	0.557645	0.0372027	0.0417104	0.0365666	0.252627	0.092407	0.0402622	0.217552	0.875762
ENSMUSP00000020930	Gna13	0.634098	0.766358	-0.0442206	0.0910182	0.683627	0.882178	0.0365089	0.087858	0.943365	0.99475
ENSMUSP00000020947	Rdh14	0.670424	0.794771	-0.0355008	0.081788	0.572568	0.827806	0.0455448	0.0789483	0.652492	0.975398
ENSMUSP00000020948	Abca8b	0.908641	0.946835	0.0159373	0.136559	0.952568	0.984376	-0.00797296	0.131818	0.526753	0.958412
ENSMUSP00000020949	Map2k6	0.970291	0.984582	-0.00348722	0.0920864	0.160247	0.486433	-0.131328	0.0888891	0.46556	0.95371
ENSMUSP00000020957	Adi1	0.420392	0.591559	-0.0859098	0.103697	0.338868	0.677864	0.0988858	0.100096	0.669655	0.975398
ENSMUSP00000020969	Cmpk2	0.947135	0.969617	0.0101763	0.150933	0.144119	0.465697	0.224528	0.145692	0.422167	0.951435
ENSMUSP00000021001	Rab10	0.411142	0.582561	0.0898831	0.106314	0.585686	0.835122	-0.0571695	0.102622	0.944493	0.99475
ENSMUSP00000021018	Taf15	0.0967696	0.220991	0.163869	0.0924976	0.783752	0.934232	-0.0249467	0.089286	0.66857	0.975398
ENSMUSP00000021028	Itgb3	0.763542	0.858064	0.0362	0.118162	0.234316	0.5787	0.14134	0.114059	0.466505	0.95388
ENSMUSP00000021030	Mettl2	0.951083	0.972907	0.00436089	0.0699068	0.340997	0.678069	-0.066361	0.0674796	0.222288	0.875762
ENSMUSP00000021039	Lig3	0.219307	0.387035	-0.107925	0.0841859	0.384857	0.705395	-0.0727408	0.0812629	0.677222	0.975398
ENSMUSP00000021046	Ddx42	0.00272397	0.0201813	0.136699	0.0381619	0.835845	0.946068	-0.00776691	0.0368369	0.905231	0.992159
ENSMUSP00000021048	Ftsj3	0.0451152	0.130499	-0.19469	0.0890773	0.167201	0.493509	-0.124817	0.0859845	0.190527	0.858341
ENSMUSP00000021049	Psmc5	0.78501	0.870501	0.0100741	0.0362728	0.0789192	0.356615	0.0660087	0.0350134	0.675026	0.975398
ENSMUSP00000021052	Smarcd2	0.0293968	0.0991841	0.183766	0.076334	0.450317	0.749586	0.0571136	0.0736837	0.145609	0.812724
ENSMUSP00000021060	Polg2	0.37503	0.544928	-0.0951253	0.104043	0.123281	0.437168	-0.164003	0.100431	0.301744	0.908841
ENSMUSP00000021062	Ddx5	0.459787	0.624788	-0.0535972	0.0706433	0.36389	0.690182	0.0638549	0.0681906	0.378397	0.940073
ENSMUSP00000021063	Psmd12	0.300679	0.472482	-0.0841606	0.0785103	0.286857	0.634337	0.0836898	0.0757843	0.487503	0.95457
ENSMUSP00000021077	Slc9a3r1	0.392023	0.562685	0.123635	0.140276	0.0931572	0.383004	-0.242783	0.135406	0.666955	0.975398
ENSMUSP00000021078	Fdxr	0.318432	0.488938	0.0688593	0.066725	0.0707835	0.339518	-0.125266	0.0644083	0.516387	0.95711
ENSMUSP00000021082	Nt5c	0.284903	0.45415	-0.06984	0.0629768	0.974478	0.990729	0.00197753	0.0607902	0.953218	0.99475
ENSMUSP00000021083	Jpt1	0.0833137	0.199269	0.197617	0.106516	0.164752	0.491786	0.150176	0.102817	0.651167	0.975398
ENSMUSP00000021085	Nup85	0.365414	0.533741	0.102207	0.109504	0.999763	0.999848	3.19003e-05	0.105702	0.509326	0.956541
ENSMUSP00000021087	Mif4gd	0.832224	0.904147	-0.014517	0.0673412	0.853656	0.951235	0.0121987	0.0650031	0.565227	0.967167
ENSMUSP00000021090	Grb2	0.000779933	0.00860903	0.290563	0.0692555	0.120281	0.431143	0.110123	0.0668509	0.984843	0.997507
ENSMUSP00000021091	Pafah1b1	0.248396	0.41556	0.124737	0.103866	0.520284	0.798614	-0.066007	0.10026	0.0296689	0.581062
ENSMUSP00000021114	Galk1	0.17442	0.332107	-0.196229	0.137633	0.0707336	0.339518	0.258435	0.132854	0.499779	0.95457
ENSMUSP00000021116	Unk	0.024639	0.0883772	0.312696	0.125216	0.826009	0.942645	-0.0270382	0.120868	0.0507168	0.67242
ENSMUSP00000021119	Aspa	0.00787218	0.0422264	0.28464	0.0928922	0.957261	0.98521	-0.00488631	0.0896669	0.977185	0.996956
ENSMUSP00000021120	Trim47	0.771728	0.86317	-0.0313273	0.106045	0.0833412	0.36425	0.189895	0.102363	0.926472	0.993368
ENSMUSP00000021133	Srp68	0.068888	0.174718	-0.153355	0.0782563	0.303046	0.648272	0.0805656	0.0755392	0.668506	0.975398
ENSMUSP00000021142	Atp2a3	0.198158	0.361977	0.290366	0.215656	0.362681	0.688872	0.195439	0.208169	0.0280734	0.581062
ENSMUSP00000021147	Exoc7	0.0857185	0.202195	-0.0911228	0.0495369	0.0575772	0.314428	0.0983301	0.047817	0.0667119	0.700805
ENSMUSP00000021148	Ube2g1	0.317496	0.488219	-0.0426727	0.0412675	0.915935	0.974042	0.00427621	0.0398347	0.843568	0.987737
ENSMUSP00000021158	Txndc17	0.628923	0.762963	0.0287638	0.0583052	0.164353	0.491786	0.0822871	0.0562808	0.356115	0.940073
ENSMUSP00000021166	Cygb	0.0789852	0.192298	0.33478	0.177623	0.00529302	0.105562	0.558646	0.171456	0.730202	0.975398
ENSMUSP00000021170	Mxra7	0.143139	0.290161	0.184054	0.119116	0.0305497	0.2342	0.274538	0.11498	0.0805076	0.726261
ENSMUSP00000021197	Blmh	0.344275	0.514038	0.114778	0.117533	0.35436	0.684587	0.108429	0.113452	0.117309	0.785761
ENSMUSP00000021201	Cpd	0.0014623	0.0131039	0.395045	0.101658	0.494456	0.780316	0.0687196	0.0981281	0.0725766	0.717768
ENSMUSP00000021226	Luc7l3	0.073298	0.18229	0.181722	0.0943612	0.664732	0.872414	0.0402677	0.0910849	0.556026	0.965662
ENSMUSP00000021239	Lrrc59	0.309181	0.480673	-0.117724	0.11184	0.859404	0.953795	0.0194543	0.107957	0.554861	0.965662
ENSMUSP00000021240	Cdc34b	0.00546846	0.0327269	-0.27622	0.0851915	0.150108	0.471373	0.124732	0.0822336	0.416011	0.950788
ENSMUSP00000021249	Scrn2	0.0028589	0.0208331	0.19036	0.0534945	0.900789	0.968678	-0.00654716	0.0516371	0.0856509	0.726261
ENSMUSP00000021282	Pfas	0.455175	0.621274	-0.0650644	0.0848662	0.373408	0.698002	-0.0751595	0.0819196	0.70067	0.975398
ENSMUSP00000021285	Stx8	0.236271	0.404198	0.0991308	0.0803478	0.96184	0.987154	0.00377319	0.0775581	0.977775	0.996956
ENSMUSP00000021297	Lsm12	0.941844	0.966531	0.00458178	0.0617617	0.693484	0.885849	-0.0239554	0.0596173	0.94795	0.99475
ENSMUSP00000021306	Eftud2	0.170933	0.328219	0.0610833	0.0424741	0.903172	0.969036	-0.00507285	0.0409994	0.614062	0.975398
ENSMUSP00000021314	Nmt1	0.0964151	0.220636	-0.0748959	0.0422265	0.890819	0.965189	-0.00569092	0.0407604	0.787279	0.98103
ENSMUSP00000021329	Gosr2	0.225443	0.392509	-0.114174	0.0903118	0.0839866	0.365503	-0.161348	0.0871761	0.699318	0.975398
ENSMUSP00000021332	Fkbp3	0.310537	0.481695	-0.0977573	0.0931411	0.53729	0.805313	-0.0567664	0.0899072	0.550331	0.963877
ENSMUSP00000021335	Scfd1	0.000893164	0.00938264	-0.265316	0.0642646	0.421252	0.729592	0.0512955	0.0620333	0.350477	0.934783
ENSMUSP00000021339	Dtd2	0.760001	0.856192	-0.0197052	0.063339	0.345291	0.680131	0.0595772	0.0611399	0.577008	0.970117
ENSMUSP00000021347	Sel1l	0.309104	0.480673	-0.147724	0.140318	0.505139	0.787944	0.0924832	0.135446	0.707448	0.975398
ENSMUSP00000021368	Nemf	0.032673	0.105948	-0.202289	0.0859626	0.966799	0.988963	0.00351191	0.0829779	0.0570911	0.69577
ENSMUSP00000021370	L2hgdh	0.559492	0.708634	-0.043626	0.0730905	0.92154	0.975022	0.00706692	0.0705528	0.940967	0.99475
ENSMUSP00000021375	Sec23a	0.0323664	0.105712	-0.223569	0.0948104	0.15899	0.486134	0.135649	0.0915185	0.728718	0.975398
ENSMUSP00000021380	Trappc6b	0.00164032	0.0142132	0.26525	0.0692599	0.10867	0.411844	0.114038	0.0668552	0.838272	0.986476
ENSMUSP00000021381	Pnn	0.011535	0.0538819	0.241996	0.0841335	0.283053	0.630928	-0.0904233	0.0812123	0.723583	0.975398
ENSMUSP00000021405	Polr2h	0.0210186	0.0798166	0.171443	0.0665153	0.775096	0.930427	0.0186788	0.0642058	0.336471	0.928373
ENSMUSP00000021412	Psma6	0.712464	0.827152	0.0253516	0.0674942	0.896541	0.967877	0.0086165	0.0651508	0.55596	0.965662
ENSMUSP00000021425	Ahsa1	0.312258	0.483094	0.0636132	0.0608331	0.287786	0.635331	0.0647166	0.0587209	0.7351	0.975398
ENSMUSP00000021428	Snw1	0.0387821	0.118692	0.205314	0.0906613	0.638444	0.858268	-0.0419697	0.0875135	0.878552	0.992159
ENSMUSP00000021443	Mthfd1	0.00243158	0.0188315	0.281239	0.0773176	0.825873	0.942645	-0.0167087	0.0746331	0.289722	0.900858
ENSMUSP00000021450	Sgpp1	0.180504	0.340411	-0.217286	0.154694	0.77076	0.927816	-0.044305	0.149323	0.647958	0.975398
ENSMUSP00000021458	Sptb	0.00390639	0.0258397	0.242599	0.0712193	6.85156e-05	0.0213809	-0.373885	0.0687465	0.365167	0.940073
ENSMUSP00000021471	Tmx1	0.86228	0.92263	-0.0269002	0.15243	0.520416	0.798614	0.0968381	0.147137	0.940348	0.99475
ENSMUSP00000021479	Actr10	0.757114	0.855258	0.0371313	0.117883	0.536925	0.805313	0.0719114	0.11379	0.619907	0.975398
ENSMUSP00000021486	Timm9	0.0235995	0.0856915	-0.317666	0.126104	0.304981	0.649141	-0.129288	0.121726	0.545763	0.962956
ENSMUSP00000021506	Serpina3n	0.113326	0.247711	-0.172771	0.102737	0.300335	0.646361	0.106385	0.0991699	0.710285	0.975398
ENSMUSP00000021512	Dhrs7	0.0375364	0.116592	0.429296	0.188158	0.00550517	0.108051	0.588297	0.181625	0.439569	0.953236
ENSMUSP00000021514	Ppm1a	0.600267	0.738568	0.0382479	0.0714469	0.0703126	0.339006	0.134382	0.0689663	0.479756	0.95457
ENSMUSP00000021522	Glrx5	0.104027	0.232179	-0.157719	0.0911328	0.996837	0.998342	-0.000354604	0.0879686	0.84672	0.987909
ENSMUSP00000021523	Mnat1	0.0345593	0.110311	0.186077	0.0800567	0.703808	0.89195	-0.0299471	0.0772771	0.447717	0.95342
ENSMUSP00000021536	Atp6v1d	0.0212557	0.0800865	0.196037	0.076224	0.0680398	0.335799	-0.144682	0.0735775	0.0488051	0.655467
ENSMUSP00000021554	Actn1	0.154009	0.305084	0.121722	0.0810722	0.774256	0.930427	0.0228543	0.0782573	0.988128	0.998293
ENSMUSP00000021572	Wdr37	0.862036	0.922554	0.0148608	0.0840572	0.113812	0.419286	-0.13625	0.0811387	0.980447	0.996985
ENSMUSP00000021595	Psmc1	0.0980557	0.22316	0.0841882	0.0477217	0.235812	0.580463	-0.0568918	0.0460648	0.962872	0.99475
ENSMUSP00000021605	Trip11	0.248917	0.4163	0.089507	0.0746167	0.0737272	0.345849	0.138478	0.072026	0.33013	0.928107
ENSMUSP00000021606	Atxn3	0.883722	0.933341	-0.0096815	0.0650798	0.825162	0.942645	0.0141225	0.0628203	0.821453	0.985304
ENSMUSP00000021607	Lgmn	0.622721	0.757517	-0.0724537	0.144232	0.956587	0.98521	-0.00770659	0.139224	0.462468	0.95342
ENSMUSP00000021630	Akr1c6	0.00126722	0.0119144	-0.351838	0.0889316	0.0327377	0.241434	-0.201922	0.0858438	0.0489283	0.655467
ENSMUSP00000021632	Akr1c12	0.0255409	0.0907532	-0.278829	0.112476	0.661096	0.870488	-0.0485564	0.10857	0.526661	0.958412
ENSMUSP00000021634	Akr1c13	0.00121985	0.0115973	-0.211391	0.0531803	0.454584	0.753989	-0.0394087	0.0513338	0.182718	0.85673
ENSMUSP00000021649	Acot2	0.00624071	0.035807	0.348278	0.109596	0.0197217	0.189193	0.276063	0.105791	0.511662	0.956541
ENSMUSP00000021652	Acot4	0.000920601	0.00956401	0.571498	0.13893	0.00102461	0.0489689	0.544577	0.134106	0.243235	0.881411
ENSMUSP00000021653	Acot3	1.97808e-11	1.74896e-08	1.72946	0.098211	4.27629e-06	0.0099839	0.663658	0.0948011	0.376729	0.940073
ENSMUSP00000021661	Coq6	0.0254784	0.0906524	-0.13635	0.0549739	0.0639696	0.325944	-0.106119	0.0530652	0.591332	0.973927
ENSMUSP00000021667	Isca2	0.0468682	0.133406	0.152927	0.0706171	0.335776	0.674731	0.067787	0.0681652	0.57736	0.970117
ENSMUSP00000021668	Npc2	0.00541485	0.0325689	0.336608	0.103663	0.184474	0.516913	-0.139202	0.100064	0.29958	0.907638
ENSMUSP00000021670	Ylpm1	0.0296086	0.0995366	0.174979	0.072795	0.967076	0.988963	0.00294917	0.0702676	0.61193	0.975096
ENSMUSP00000021692	Yy1	0.000168145	0.00276164	0.350396	0.0705147	0.45477	0.753989	-0.0522323	0.0680664	0.705288	0.975398
ENSMUSP00000021719	Atp5mpl	0.135066	0.278273	0.170679	0.108056	0.893571	0.965654	0.0141932	0.104304	0.488565	0.95457
ENSMUSP00000021726	Adssl1	8.85949e-05	0.00174156	0.43273	0.0816056	0.370687	0.695366	-0.0726958	0.0787723	0.039933	0.62491
ENSMUSP00000021773	Gpld1	0.00434314	0.0277683	-0.361537	0.10777	0.00134953	0.0555713	-0.408351	0.104028	0.346154	0.933103
ENSMUSP00000021790	Tmem14c	0.466392	0.63028	-0.0785332	0.105079	0.209777	0.546846	0.132913	0.10143	0.950618	0.99475
ENSMUSP00000021793	Elovl2	0.0832044	0.199098	0.300346	0.161823	0.463067	0.75867	0.117632	0.156204	0.228734	0.875782
ENSMUSP00000021800	Mcur1	0.330241	0.500551	0.0685541	0.0681265	0.154891	0.480804	0.0985076	0.0657612	0.747705	0.97826
ENSMUSP00000021803	Nup153	0.0173688	0.0700162	0.243742	0.091182	0.166861	0.493509	-0.127875	0.0880162	0.78345	0.980671
ENSMUSP00000021806	Tpmt	9.41297e-10	3.32905e-07	-1.00603	0.0750642	0.285073	0.633297	-0.0803249	0.0724579	0.269021	0.896472
ENSMUSP00000021807	Dek	0.000148897	0.00252363	0.251141	0.0499102	0.176342	0.507116	0.0683639	0.0481773	0.474421	0.95457
ENSMUSP00000021822	Ogn	0.0842146	0.20052	0.417476	0.225745	0.281873	0.630694	0.243242	0.217907	0.0254784	0.581062
ENSMUSP00000021824	Nol8	0.193041	0.355584	-0.187461	0.137551	0.609646	0.846198	-0.0692396	0.132775	0.57128	0.969184
ENSMUSP00000021832	Wrnip1	3.23488e-05	0.000866719	0.377573	0.0646181	0.0956089	0.386589	-0.110927	0.0623746	0.668009	0.975398
ENSMUSP00000021844	Ripk1	0.707816	0.822915	0.0313177	0.0819825	0.0259471	0.216771	0.195546	0.079136	0.312084	0.917232
ENSMUSP00000021913	Auh	0.236664	0.404296	0.0828889	0.0672424	0.978508	0.991919	0.00177799	0.0649077	0.202698	0.865276
ENSMUSP00000021920	Sptlc1	0.482005	0.642472	-0.0755981	0.104854	0.309998	0.652291	0.106352	0.101213	0.407136	0.946812
ENSMUSP00000021929	Habp4	0.00414678	0.0270266	-0.244422	0.0723729	0.340863	0.678069	-0.0687216	0.0698601	0.761692	0.980639
ENSMUSP00000021930	Sfxn1	0.0383034	0.117865	0.236975	0.104345	0.266904	0.6151	0.116145	0.100722	0.12631	0.79002
ENSMUSP00000021933	Ctsl	0.660424	0.786158	0.0375512	0.0837846	0.0332856	0.243656	-0.189545	0.0808755	0.950852	0.99475
ENSMUSP00000021940	Lman2	0.763088	0.857848	-0.0329156	0.107228	0.232147	0.577104	-0.128888	0.103505	0.0905276	0.74227
ENSMUSP00000021948	F12	0.0850127	0.201606	-0.115232	0.0624871	0.0796026	0.358327	0.113426	0.0603175	0.624882	0.975398
ENSMUSP00000021950	Dbn1	0.71282	0.827283	0.0540357	0.144048	0.0239566	0.208686	0.349212	0.139047	0.0474825	0.650891
ENSMUSP00000021958	Pcbd2	0.0546907	0.149227	0.359545	0.172539	0.219349	0.560364	0.213493	0.166549	0.494085	0.95457
ENSMUSP00000021959	Txndc15	0.114708	0.24981	-0.421411	0.251632	0.127368	0.441336	-0.392028	0.242896	0.942951	0.99475
ENSMUSP00000021993	Uqcrb	0.551732	0.703052	-0.0883301	0.145076	0.234449	0.578758	-0.173483	0.140039	0.994806	0.999725
ENSMUSP00000022032	2210016F16Rik	0.777164	0.866732	-0.0260884	0.0905329	0.0224852	0.202176	0.222277	0.0873896	0.798601	0.981853
ENSMUSP00000022038	Naa35	0.324222	0.494679	-0.0917035	0.0899676	0.35837	0.686614	0.0822898	0.0868439	0.672374	0.975398
ENSMUSP00000022057	Tppp	0.000544414	0.00659275	0.329813	0.0754009	0.420452	0.729468	0.0602905	0.072783	0.778268	0.980671
ENSMUSP00000022062	Sdha	0.238105	0.405346	0.115289	0.0938281	0.285717	0.633935	-0.100264	0.0905704	0.0525189	0.68217
ENSMUSP00000022063	Ccdc127	0.225548	0.392562	0.142918	0.113075	0.0411136	0.265985	0.243863	0.109149	0.846923	0.987909
ENSMUSP00000022097	Ndufs6	0.88974	0.936521	0.0150396	0.106657	0.595709	0.836647	-0.0558119	0.102954	0.714663	0.975398
ENSMUSP00000022115	Xrcc4	0.401049	0.571772	-0.0808132	0.0935045	0.00959674	0.138383	0.267792	0.090258	0.215287	0.875762
ENSMUSP00000022120	Acot12	0.15365	0.304714	-0.13645	0.090797	0.610963	0.847047	0.0455352	0.0876445	0.701817	0.975398
ENSMUSP00000022124	Cd180	0.0302249	0.100592	0.241139	0.100761	0.00502038	0.103565	0.319415	0.0972625	0.0849404	0.726261
ENSMUSP00000022140	Ocln	0.0456388	0.131548	0.29715	0.136334	0.0450224	0.278373	-0.287772	0.131601	0.67683	0.975398
ENSMUSP00000022148	Mccc2	0.00190334	0.0157861	0.253645	0.0675119	0.153508	0.47791	-0.0979705	0.0651679	0.850503	0.987909
ENSMUSP00000022153	Ptcd2	0.245384	0.412995	-0.112608	0.0931435	0.371772	0.696643	0.0827807	0.0899095	0.31947	0.922084
ENSMUSP00000022163	Btf3	0.744106	0.847644	0.0382839	0.115136	0.200515	0.535347	-0.148813	0.111138	0.615674	0.975398
ENSMUSP00000022169	Hexb	0.00043695	0.00563995	0.499092	0.111303	0.276923	0.627946	0.121221	0.107439	0.934458	0.99475
ENSMUSP00000022196	Ap3b1	0.335049	0.505134	-0.0857115	0.0860561	0.126575	0.440028	0.134373	0.0830682	0.834549	0.986367
ENSMUSP00000022197	Scamp1	0.0830024	0.198838	-0.181963	0.0979682	0.0493014	0.290085	-0.202268	0.0945667	0.546844	0.962956
ENSMUSP00000022217	Zfyve16	0.965237	0.981706	0.00660056	0.14894	0.0147379	0.169612	-0.396081	0.143769	0.998169	0.999841
ENSMUSP00000022218	Dhfr	0.23012	0.396617	-0.0533292	0.0426316	0.070993	0.340215	0.079968	0.0411514	0.456545	0.95342
ENSMUSP00000022224	Trappc13	0.0224059	0.0826013	-0.138612	0.0544582	0.101541	0.398722	0.0916979	0.0525674	0.0469893	0.649597
ENSMUSP00000022228	Cwc27	0.00250834	0.0191464	0.228204	0.0629998	0.926429	0.975769	0.00571051	0.0608124	0.400226	0.945207
ENSMUSP00000022245	Mrps30	0.0425814	0.12569	-0.16218	0.0731891	0.72972	0.907062	0.0248695	0.070648	0.162156	0.839256
ENSMUSP00000022256	Psmd6	0.302895	0.475402	-0.0583856	0.0547253	0.134248	0.452127	0.0836282	0.0528252	0.779152	0.980671
ENSMUSP00000022268	Pdhb	0.066536	0.171513	-0.137201	0.0693457	0.0645096	0.327173	0.133558	0.066938	0.808381	0.983366
ENSMUSP00000022271	Acox2	2.31334e-05	0.000726171	-0.586741	0.0973381	0.00341413	0.0842417	0.326224	0.0939584	0.804501	0.982457
ENSMUSP00000022281	Mtrex	0.26748	0.434454	0.0825283	0.0716592	0.854295	0.951708	0.0129235	0.0691712	0.752045	0.980057
ENSMUSP00000022286	Ndufs4	0.721391	0.832495	-0.033814	0.0930541	0.561031	0.819908	-0.053401	0.0898232	0.45705	0.95342
ENSMUSP00000022293	Vdac2	0.245543	0.413132	0.156911	0.129834	0.692697	0.885849	0.0504954	0.125326	0.766681	0.980671
ENSMUSP00000022310	Ngly1	0.00742977	0.0405087	-0.280776	0.0907917	0.766684	0.924962	-0.0264806	0.0876394	0.609114	0.974356
ENSMUSP00000022322	Glud1	0.178617	0.337794	-0.0946646	0.0670854	0.457668	0.755531	-0.0493673	0.0647561	0.137813	0.799924
ENSMUSP00000022340	Nid2	0.615751	0.752316	0.0486673	0.0949568	0.721622	0.902882	0.0332785	0.0916598	0.259389	0.891488
ENSMUSP00000022341	Rtraf	0.884149	0.933341	-0.0114214	0.077061	0.423713	0.730754	-0.0611769	0.0743854	0.885436	0.992159
ENSMUSP00000022343	Nudt13	0.270091	0.437505	0.0962786	0.0840751	0.775134	0.930427	0.0236058	0.081156	0.144298	0.81177
ENSMUSP00000022344	Ecd	0.161407	0.315035	-0.108318	0.0735322	0.973473	0.990273	0.00239998	0.0709792	0.912779	0.992159
ENSMUSP00000022369	Vcl	0.00246761	0.0189661	-0.237377	0.0653881	0.61999	0.849006	-0.031958	0.0631178	0.191233	0.858341
ENSMUSP00000022378	Ero1a	0.99982	0.999832	1.12305e-05	0.0489239	0.80015	0.936775	0.0121694	0.0472252	0.425971	0.951435
ENSMUSP00000022380	Psmc6	0.303067	0.47553	-0.0680067	0.0637667	0.100517	0.397931	0.107725	0.0615527	0.861038	0.987909
ENSMUSP00000022416	Anxa11	0.0699489	0.176368	0.104135	0.0533658	0.0175073	0.179644	0.137497	0.0515129	0.0775024	0.72021
ENSMUSP00000022419	Ppif	0.0162754	0.067244	-0.225181	0.0832281	0.985733	0.993318	-0.00146074	0.0803384	0.284336	0.900858
ENSMUSP00000022429	Arf4	0.30123	0.473208	-0.103812	0.0969566	0.164528	0.491786	0.136776	0.0935902	0.226051	0.875762
ENSMUSP00000022437	Hacl1	3.07063e-07	2.67655e-05	0.73676	0.0847969	0.00638356	0.115975	0.259209	0.0818527	0.137337	0.799924
ENSMUSP00000022450	Tasor	0.415997	0.5872	0.0594596	0.0710808	0.929486	0.976612	-0.00617449	0.0686128	0.229853	0.875782
ENSMUSP00000022451	Capn7	0.816776	0.892694	-0.0206533	0.087588	0.279382	0.628521	0.0948864	0.0845469	0.825837	0.985304
ENSMUSP00000022462	Oxnad1	0.734075	0.840504	0.0388116	0.11214	0.814539	0.939923	0.0258428	0.108247	0.166702	0.845363
ENSMUSP00000022469	Nisch	0.0110309	0.0525307	-0.175307	0.0604845	0.0627331	0.32412	0.117372	0.0583845	0.900198	0.992159
ENSMUSP00000022496	Kpna3	0.774694	0.865393	-0.0289274	0.0992514	0.112744	0.417963	0.161398	0.0958054	0.510511	0.956541
ENSMUSP00000022497	Spryd7	0.449242	0.616139	0.0751747	0.0967505	0.459687	0.756056	0.0708723	0.0933913	0.430321	0.951435
ENSMUSP00000022507	Pspc1	0.0220261	0.08167	0.1687	0.0660554	0.0398302	0.261681	0.143513	0.0637619	0.0429761	0.640964
ENSMUSP00000022511	Zmym2	0.0378486	0.117077	0.163411	0.0717575	0.365973	0.691412	-0.064573	0.069266	0.877929	0.992159
ENSMUSP00000022517	Cryl1	0.555812	0.706078	0.0923694	0.153299	0.527511	0.800892	0.0957168	0.147976	0.442368	0.953236
ENSMUSP00000022521	Prkcd	0.91471	0.949947	0.0122793	0.112737	0.0049796	0.103565	0.357813	0.108823	0.372265	0.940073
ENSMUSP00000022529	Tkt	0.408302	0.579931	0.0745466	0.087628	0.0640728	0.325944	0.16908	0.0845855	0.514239	0.95711
ENSMUSP00000022553	Cab39l	0.127315	0.26717	0.10781	0.0667879	0.312505	0.655261	0.0673798	0.064469	0.664233	0.975398
ENSMUSP00000022601	Wbp4	0.010703	0.0512035	0.191526	0.0657432	0.999848	0.999848	1.22935e-05	0.0634605	0.60531	0.974356
ENSMUSP00000022609	Elp3	0.561704	0.710336	-0.055926	0.0942342	0.378155	0.699445	0.0826081	0.0909623	0.330612	0.928373
ENSMUSP00000022614	Ccdc25	0.000308169	0.00431355	-0.34565	0.0741752	0.23661	0.580849	-0.0882708	0.0715998	0.512079	0.956541
ENSMUSP00000022616	Clu	0.0169914	0.0691785	-0.33368	0.124317	0.819113	0.940449	-0.0279284	0.120001	0.127156	0.79002
ENSMUSP00000022629	Dpysl2	0.00164772	0.0142132	0.278879	0.0728605	0.0349957	0.249533	0.163015	0.0703307	0.0261155	0.581062
ENSMUSP00000022680	Bin3	0.0022787	0.0180425	0.201789	0.0549962	0.224183	0.565522	-0.0673054	0.0530867	0.531621	0.959398
ENSMUSP00000022681	Pdlim2	0.303547	0.476002	0.165082	0.15495	0.0176376	0.180117	0.398672	0.14957	0.028687	0.581062
ENSMUSP00000022682	Sorbs3	0.00126948	0.0119144	0.354317	0.089578	0.128584	0.442869	-0.139076	0.0864678	0.77746	0.980671
ENSMUSP00000022693	Bmp1	0.429597	0.599433	-0.088488	0.109001	0.739727	0.912616	-0.0356089	0.105217	0.957778	0.99475
ENSMUSP00000022694	Dmtn	0.0186056	0.0735488	0.246687	0.093487	0.00232754	0.0693684	-0.330173	0.0902411	0.757835	0.980639
ENSMUSP00000022704	Itm2b	0.510686	0.667616	0.0573022	0.0850426	0.487792	0.774567	0.0583934	0.0820899	0.022318	0.581062
ENSMUSP00000022705	Med4	0.0101083	0.0493326	0.188709	0.0641558	0.0318638	0.236886	-0.146529	0.0619283	0.985214	0.997507
ENSMUSP00000022721	Cln5	0.00358143	0.0243847	-0.220305	0.0638806	0.153805	0.478273	0.0926292	0.0616626	0.842745	0.987437
ENSMUSP00000022728	Gpr180	0.934339	0.962834	-0.00891325	0.106389	0.673803	0.876367	0.0440877	0.102695	0.521595	0.95711
ENSMUSP00000022734	Dnajc3	0.498506	0.656384	-0.0632502	0.091185	0.250601	0.595082	-0.105192	0.0880191	0.633962	0.975398
ENSMUSP00000022751	Ttc33	0.200614	0.363973	0.0792118	0.0591718	0.787479	0.934835	0.0156761	0.0571174	0.541736	0.960683
ENSMUSP00000022765	Rab2b	0.435496	0.60459	0.0560623	0.0699685	0.241013	0.584944	0.0824504	0.0675392	0.230547	0.875782
ENSMUSP00000022766	Tox4	0.0106737	0.0511971	0.237598	0.0815197	0.673307	0.876367	-0.0338367	0.0786893	0.925484	0.993368
ENSMUSP00000022781	Dad1	0.536172	0.690407	-0.0962937	0.152087	0.392994	0.711121	0.129119	0.146807	0.568252	0.967727
ENSMUSP00000022791	Fbxo4	0.675072	0.797215	0.0312299	0.0730483	0.00685785	0.118892	0.220825	0.070512	0.579894	0.970117
ENSMUSP00000022793	Acin1	0.0910806	0.210997	0.160021	0.0886229	0.572707	0.827806	-0.0493329	0.0855459	0.498453	0.95457
ENSMUSP00000022794	Acin1	0.204654	0.369343	0.103017	0.0776852	0.834062	0.945361	-0.0159855	0.0749879	0.405854	0.946812
ENSMUSP00000022803	Psmb5	0.130848	0.272536	-0.115077	0.0720047	0.574288	0.829207	-0.0399154	0.0695047	0.0144002	0.567433
ENSMUSP00000022821	Dhrs4	4.33398e-05	0.00103102	-0.44792	0.0788028	0.00207805	0.066547	0.282522	0.0760668	0.900761	0.992159
ENSMUSP00000022828	Emc9	0.00133783	0.0123215	-0.289404	0.073646	0.931419	0.977676	0.00622144	0.071089	0.66902	0.975398
ENSMUSP00000022842	Cct5	0.403257	0.574457	-0.0421819	0.0490414	0.188332	0.520261	0.0652454	0.0473386	0.838575	0.986613
ENSMUSP00000022849	Tars	0.0411941	0.123319	-0.125307	0.0561108	0.26477	0.612295	0.0627477	0.0541626	0.376011	0.940073
ENSMUSP00000022855	Brix1	0.0687109	0.174491	-0.228373	0.116454	0.586528	0.835122	-0.0624806	0.112411	0.653669	0.975398
ENSMUSP00000022861	Ugt3a1	0.593659	0.733604	-0.0726976	0.133352	0.981406	0.992308	-0.00305042	0.128722	0.690495	0.975398
ENSMUSP00000022865	Mtdh	0.955763	0.976189	-0.00484255	0.0858522	0.697347	0.887986	0.0328554	0.0828714	0.110862	0.776912
ENSMUSP00000022904	Atp6v1c1	0.117118	0.253331	-0.0982934	0.0591162	0.357173	0.686457	0.05421	0.0570637	0.650491	0.975398
ENSMUSP00000022909	Dcaf13	0.437925	0.606795	0.0938048	0.117708	0.488101	0.774567	-0.0807642	0.113621	0.384172	0.940073
ENSMUSP00000022925	Eif3h	0.471709	0.634487	-0.0539022	0.0730056	0.890914	0.965189	-0.00983037	0.0704708	0.416467	0.950788
ENSMUSP00000022927	Rad21	0.00605471	0.0350275	0.212659	0.0666096	0.19587	0.530419	-0.0870406	0.0642969	0.580233	0.970117
ENSMUSP00000022946	Rida	7.44779e-05	0.00156168	0.615955	0.114185	0.710849	0.897657	0.0416448	0.110221	0.20062	0.860379
ENSMUSP00000022960	Eif3e	0.0400819	0.121159	-0.158119	0.0703542	0.4477	0.747785	0.0529501	0.0679114	0.850335	0.987909
ENSMUSP00000022962	Emc2	0.0810901	0.195472	-0.160534	0.085835	0.828058	0.942874	0.0183125	0.0828547	0.426895	0.951435
ENSMUSP00000022976	Washc5	0.59745	0.736744	0.0484114	0.0897315	0.680267	0.880292	-0.0363997	0.086616	0.196779	0.860127
ENSMUSP00000022980	Ndufb9	0.960472	0.978737	-0.00494168	0.0980583	0.376141	0.69878	-0.0863339	0.0946537	0.120321	0.787055
ENSMUSP00000022993	Derl1	0.752189	0.852608	-0.0481206	0.149626	0.585935	0.835122	0.0804065	0.144431	0.916852	0.992159
ENSMUSP00000023008	Asap1	0.00305797	0.0218339	0.199377	0.0565498	0.120797	0.432115	0.0897844	0.0545863	0.0204929	0.581062
ENSMUSP00000023019	Trmu	0.0305652	0.101406	-0.223867	0.0937683	0.0706035	0.339518	-0.176161	0.0905126	0.664421	0.975398
ENSMUSP00000023036	Rbx1	0.0905839	0.210305	0.197855	0.109391	0.50666	0.788451	0.071838	0.105592	0.317088	0.920087
ENSMUSP00000023043	Adsl	0.00181979	0.0152753	0.23208	0.0614135	0.125655	0.43971	-0.0961469	0.0592812	0.0636735	0.697722
ENSMUSP00000023062	Tomm22	0.197576	0.361802	0.128354	0.0951979	0.0985613	0.395148	-0.161845	0.0918926	0.520523	0.95711
ENSMUSP00000023071	Samm50	0.468635	0.631954	0.0956074	0.128582	0.504544	0.787829	0.0848684	0.124117	0.284573	0.900858
ENSMUSP00000023072	Parvb	0.106896	0.236777	0.100063	0.0583407	0.747393	0.916437	0.0184753	0.0563151	0.79463	0.981426
ENSMUSP00000023083	Cyp2d22	0.00220717	0.0176341	-0.5852	0.158819	0.737636	0.912101	-0.0523178	0.153305	0.820022	0.985304
ENSMUSP00000023085	Ndufa6	0.06204	0.163466	-0.189847	0.0941556	0.523182	0.799558	0.0594152	0.0908865	0.0661922	0.697819
ENSMUSP00000023087	Twf1	0.201948	0.365767	-0.107521	0.0805709	0.303177	0.648272	0.0829252	0.0777734	0.876496	0.992159
ENSMUSP00000023088	Naga	0.000188905	0.00301667	-0.600648	0.12235	0.0357493	0.251192	-0.272441	0.118102	0.529773	0.958412
ENSMUSP00000023104	Rpap3	0.228812	0.395346	0.0719175	0.0573218	0.484616	0.773928	0.0396519	0.0553316	0.0756741	0.718639
ENSMUSP00000023112	Pmm1	0.435692	0.60459	-0.0664662	0.0829893	0.307076	0.650862	0.0847035	0.0801079	0.816933	0.984239
ENSMUSP00000023116	Aco2	0.180395	0.340411	0.150484	0.107107	0.512826	0.794733	-0.069306	0.103388	0.539713	0.960185
ENSMUSP00000023117	Phf5a	0.0341935	0.109407	0.178469	0.0766026	0.396986	0.714871	0.0644734	0.0739429	0.153135	0.826238
ENSMUSP00000023128	Itga5	0.207694	0.373751	-0.0884611	0.0671826	0.00466148	0.0985226	-0.215317	0.06485	0.91157	0.992159
ENSMUSP00000023146	Nubp1	5.56578e-06	0.000252363	-0.39812	0.0581737	0.481394	0.771772	0.0405436	0.0561539	0.450037	0.95342
ENSMUSP00000023165	Crebbp	0.00689067	0.0385602	0.168836	0.0539517	0.986418	0.993318	-0.000901423	0.0520784	0.719658	0.975398
ENSMUSP00000023210	Cyc1	0.34007	0.509688	0.122526	0.124345	0.252206	0.597241	-0.142938	0.120027	0.395902	0.943968
ENSMUSP00000023214	Dgat1	0.409666	0.58109	0.120544	0.14212	0.629563	0.853897	-0.0675507	0.137186	0.71283	0.975398
ENSMUSP00000023217	Bop1	0.0440288	0.128659	0.110465	0.0502475	0.17865	0.508779	-0.0684372	0.0485029	0.982784	0.997507
ENSMUSP00000023222	Oplah	0.019175	0.0748518	-0.191286	0.0729093	0.882364	0.962412	0.0105929	0.0703779	0.681241	0.975398
ENSMUSP00000023237	Naprt	0.0405985	0.121956	0.137923	0.0615507	0.030356	0.234006	0.142056	0.0594136	0.0934548	0.75094
ENSMUSP00000023238	Gsdmd	0.174268	0.331954	0.128062	0.0897874	0.103987	0.404021	0.150014	0.0866699	0.119637	0.787055
ENSMUSP00000023243	Gpihbp1	0.186683	0.348225	-0.27716	0.200297	0.562776	0.821554	0.114427	0.193342	0.0576823	0.69577
ENSMUSP00000023269	Rpl24	0.00114131	0.0111503	-0.848742	0.211778	0.461757	0.757692	0.154405	0.204425	0.284858	0.900858
ENSMUSP00000023283	Lmf2	0.405423	0.576614	0.150073	0.175303	0.305352	0.649141	-0.179586	0.169216	0.91101	0.992159
ENSMUSP00000023285	Tymp	0.22226	0.389902	-0.152978	0.120135	0.410911	0.725335	0.0980911	0.115963	0.482999	0.95457
ENSMUSP00000023289	Chkb	0.903407	0.944341	0.0116062	0.0940321	0.093206	0.383004	0.162719	0.0907673	0.236409	0.877642
ENSMUSP00000023312	Alcam	0.988433	0.993677	0.00120109	0.0814765	0.188149	0.520261	0.108445	0.0786476	0.820686	0.985304
ENSMUSP00000023343	Atg3	0.0433017	0.127215	0.184826	0.0837401	0.725132	0.904923	-0.02896	0.0808326	0.365176	0.940073
ENSMUSP00000023359	Nde1	0.311697	0.482677	0.158816	0.151693	0.698266	0.887986	-0.057866	0.146426	0.384152	0.940073
ENSMUSP00000023361	Pdxdc1	0.82568	0.899616	0.0140225	0.0625638	0.130054	0.446234	0.0967327	0.0603916	0.741554	0.977809
ENSMUSP00000023391	Mrpl40	0.293155	0.465067	-0.0990067	0.0908788	0.457598	0.755531	-0.0668872	0.0877234	0.394896	0.943298
ENSMUSP00000023432	Nit2	0.0951663	0.218932	0.111273	0.0624777	0.997513	0.998642	0.000191164	0.0603085	0.212433	0.875762
ENSMUSP00000023449	Snap29	0.323031	0.493713	0.104516	0.102277	0.973395	0.990273	0.00334786	0.0987256	0.428686	0.951435
ENSMUSP00000023453	Sdf2l1	0.0430122	0.126696	-0.301791	0.136517	0.00791261	0.126638	-0.403461	0.131777	0.41232	0.949296
ENSMUSP00000023455	Ppil2	0.0294863	0.0992543	0.134475	0.0558953	0.550131	0.812937	0.0329844	0.0539546	0.77729	0.980671
ENSMUSP00000023467	Pak2	0.953576	0.974517	0.00237516	0.0401223	0.115831	0.422068	0.0646427	0.0387292	0.112248	0.779249
ENSMUSP00000023477	Dnm1l	0.355513	0.525607	-0.142897	0.149885	0.030534	0.2342	-0.345495	0.144681	0.805526	0.982597
ENSMUSP00000023486	Tfrc	0.0288665	0.0982635	-0.800699	0.33132	0.554965	0.815278	0.193122	0.319816	0.332052	0.928373
ENSMUSP00000023487	Arhgap31	0.148794	0.297981	0.131121	0.0861469	0.625844	0.85195	0.0413949	0.0831558	0.099836	0.753907
ENSMUSP00000023502	Snx4	0.409491	0.580997	-0.0601904	0.0709365	0.0285816	0.228566	0.165827	0.0684735	0.549216	0.963877
ENSMUSP00000023510	Umps	0.0498006	0.139343	0.213564	0.100097	0.0272868	0.223602	0.236279	0.0966219	0.953641	0.99475
ENSMUSP00000023514	Ndufb4	0.734337	0.840504	0.0372664	0.107787	0.468647	0.762674	-0.0773602	0.104044	0.126295	0.79002
ENSMUSP00000023524	Rabl3	0.421019	0.591658	0.0499531	0.060379	0.0893535	0.373833	-0.105861	0.0582826	0.142642	0.805016
ENSMUSP00000023525	Gtf2e1	0.0287167	0.0979693	0.147317	0.0608909	0.721625	0.902882	-0.0213395	0.0587767	0.38932	0.940073
ENSMUSP00000023531	Hcls1	0.0434501	0.127546	0.30248	0.137158	0.0126798	0.160127	0.374621	0.132396	0.0582148	0.697132
ENSMUSP00000023538	Mylk	0.723214	0.833074	-0.0243088	0.0673581	0.124937	0.43971	0.105671	0.0650194	0.228664	0.875782
ENSMUSP00000023550	Pdia5	0.276799	0.444975	0.116519	0.103243	0.136301	0.454311	-0.156879	0.0996581	0.440594	0.953236
ENSMUSP00000023559	Ehhadh	0.113744	0.24842	-0.210358	0.125245	0.0166163	0.17612	0.325847	0.120897	0.112428	0.779249
ENSMUSP00000023572	Cxadr	0.000494117	0.00615327	-0.488663	0.110494	0.329568	0.669356	-0.107481	0.106658	0.839913	0.987311
ENSMUSP00000023583	Ahsg	0.000138425	0.00240972	0.523885	0.103338	0.117898	0.426637	-0.165474	0.0997503	0.630774	0.975398
ENSMUSP00000023589	Kng1	0.109779	0.241528	0.144943	0.0852638	0.846926	0.949305	0.0161651	0.0823034	0.603869	0.974356
ENSMUSP00000023590	Hrg	0.106446	0.235977	-0.111729	0.0650513	0.0291113	0.2295	-0.15148	0.0627926	0.637894	0.975398
ENSMUSP00000023593	Adipoq	2.29453e-06	0.000126847	0.804041	0.10896	0.0263332	0.218445	0.259103	0.105177	0.0942022	0.751185
ENSMUSP00000023599	Eif4a2	0.0216395	0.0809572	-0.168989	0.0659379	0.630609	0.854175	0.0312444	0.0636485	0.324654	0.925963
ENSMUSP00000023615	Vps26c	0.152197	0.302343	0.0863819	0.0572631	0.933202	0.978664	0.00471135	0.0552749	0.511307	0.956541
ENSMUSP00000023629	Pros1	0.00481713	0.0298793	-0.339191	0.102654	0.0124588	0.15888	0.281243	0.09909	0.067116	0.703657
ENSMUSP00000023630	Psmg1	0.683486	0.804502	0.0320137	0.0770038	0.137594	0.45553	0.116594	0.0743302	0.198577	0.860127
ENSMUSP00000023677	Atp5o	0.842367	0.909578	0.0154393	0.0763025	0.53968	0.806251	-0.0462274	0.0736533	0.504859	0.955807
ENSMUSP00000023693	Ifnar2	0.60459	0.741959	-0.0267025	0.0504834	0.109366	0.413332	0.0829441	0.0487306	0.168688	0.846766
ENSMUSP00000023694	Cfap298	0.890399	0.937029	0.0215527	0.153772	0.818178	0.940145	0.0347276	0.148433	0.187557	0.858311
ENSMUSP00000023707	Sod1	0.1736	0.331327	0.234551	0.164177	0.310411	0.652687	-0.166376	0.158477	0.830111	0.986058
ENSMUSP00000023749	Tmbim6	0.0964383	0.220636	-0.320859	0.180915	0.351268	0.682343	-0.16801	0.174634	0.678267	0.975398
ENSMUSP00000023760	Gpd1	9.35885e-06	0.000367768	-0.686298	0.104939	0.074715	0.34767	0.194015	0.101296	0.931521	0.99475
ENSMUSP00000023761	Cox14	0.705596	0.82088	0.0881138	0.22883	0.553074	0.81502	0.134027	0.220885	0.511498	0.956541
ENSMUSP00000023803	Krt18	0.00485848	0.0299005	-0.288701	0.0874841	0.213156	0.553055	-0.109798	0.0844466	0.0839739	0.726261
ENSMUSP00000023805	Csad	1.14971e-06	7.81953e-05	-1.25245	0.16029	0.307201	0.650862	0.163557	0.154725	0.0734697	0.718639
ENSMUSP00000023806	Soat2	0.353056	0.52332	0.168224	0.175527	0.587055	0.835122	0.0940403	0.169432	0.842658	0.987437
ENSMUSP00000023813	Tarbp2	0.143329	0.290436	-0.0921022	0.0596371	0.680339	0.880292	0.024186	0.0575664	0.79468	0.981426
ENSMUSP00000023818	Calcoco1	0.697203	0.814684	0.0318063	0.080185	0.0843509	0.36648	-0.14307	0.077401	0.86225	0.988093
ENSMUSP00000023820	Fabp2	0.117314	0.2534	0.229225	0.137942	0.00422884	0.094697	0.44842	0.133153	0.454917	0.95342
ENSMUSP00000023826	Sncg	0.257172	0.425528	0.253779	0.215443	0.506067	0.788425	0.141685	0.207963	0.244416	0.881411
ENSMUSP00000023832	Rgn	0.00415205	0.0270266	0.646016	0.191319	0.0309006	0.234525	-0.439872	0.184676	0.287851	0.900858
ENSMUSP00000023851	Ndufa5	0.0846923	0.201082	-0.181546	0.0983356	0.738329	0.912101	-0.0323043	0.0949214	0.235442	0.877387
ENSMUSP00000023856	Msrb2	0.146178	0.29451	-0.134154	0.0875301	0.361568	0.68799	-0.0795138	0.084491	0.734246	0.975398
ENSMUSP00000023869	Denr	0.133144	0.275802	0.128197	0.0807301	0.65711	0.869331	-0.0352924	0.0779271	0.588466	0.972462
ENSMUSP00000023873	Prmt5	0.750034	0.851291	-0.0270581	0.0833819	0.683806	0.882178	-0.0334257	0.0804869	0.0167272	0.567433
ENSMUSP00000023882	Sympk	0.776488	0.866732	-0.0197421	0.0682961	0.759666	0.921149	-0.0205393	0.0659248	0.852306	0.987909
ENSMUSP00000023886	Sult1c2	9.13696e-06	0.000363434	0.86894	0.132586	5.6813e-05	0.018837	0.708825	0.127982	0.334451	0.928373
ENSMUSP00000023918	Ivns1abp	0.0718981	0.18	-0.251614	0.129943	0.0133106	0.163078	0.351899	0.125431	0.80334	0.982457
ENSMUSP00000023934	Hbb-bs	0.0369212	0.115284	0.217812	0.095109	0.00172384	0.0617902	-0.349368	0.0918068	0.0979256	0.753907
ENSMUSP00000023952	Krt8	0.0119982	0.0552999	-0.237832	0.0832487	0.194433	0.529	-0.109154	0.0803583	0.0537351	0.685708
ENSMUSP00000023965	Cfhr1	0.000592053	0.00706326	-0.235247	0.0543003	0.0155674	0.171695	-0.142975	0.052415	0.473085	0.95457
ENSMUSP00000023994	Serping1	0.00485102	0.0298893	-0.192358	0.0582762	0.0873556	0.371331	0.102884	0.0562528	0.277675	0.900853
ENSMUSP00000024031	Acy1	5.03174e-06	0.000232116	0.410898	0.0595205	0.0863269	0.368447	-0.10546	0.057454	0.182055	0.85673
ENSMUSP00000024042	Creld2	0.0456589	0.131548	-0.311481	0.142925	0.00932899	0.135219	-0.411248	0.137962	0.274802	0.89987
ENSMUSP00000024047	Twf2	0.00259133	0.0196106	0.306121	0.0848822	0.0106822	0.146054	0.238776	0.0819351	0.406219	0.946812
ENSMUSP00000024123	Agap3	0.968855	0.984174	-0.00251948	0.0634608	0.11878	0.429243	0.101355	0.0612575	0.279648	0.900853
ENSMUSP00000024486	Mrps23	0.00669668	0.0377533	-0.242025	0.0769957	0.108672	0.411844	-0.126774	0.0743224	0.778727	0.980671
ENSMUSP00000024596	Slc22a1	0.756774	0.855258	0.0445858	0.141345	0.064026	0.325944	-0.272782	0.136438	0.388916	0.940073
ENSMUSP00000024599	Igf2r	5.02425e-05	0.0011342	-0.327678	0.0584681	0.380528	0.702157	-0.0509933	0.0564381	0.761781	0.980639
ENSMUSP00000024709	Cd2ap	0.0800747	0.193865	0.160865	0.085693	0.710348	0.897608	0.0313103	0.0827177	0.0759045	0.718639
ENSMUSP00000024727	Cdc5l	0.0104993	0.0507274	0.216399	0.0740401	0.826443	0.942856	0.0159471	0.0714694	0.979651	0.996956
ENSMUSP00000024733	Aars2	0.333907	0.503985	-0.139539	0.139759	0.249733	0.594294	0.161536	0.134906	0.372011	0.940073
ENSMUSP00000024734	Mrpl14	0.041402	0.12367	-0.217323	0.0974288	0.79866	0.936536	0.0244196	0.094046	0.0288476	0.581062
ENSMUSP00000024739	Hsp90ab1	0.469396	0.632498	0.0412677	0.0555975	0.850022	0.950566	0.0103247	0.0536672	0.945684	0.99475
ENSMUSP00000024786	Tfeb	0.0230948	0.0843789	0.223514	0.0883452	0.768136	0.925418	-0.0256014	0.0852778	0.649614	0.975398
ENSMUSP00000024802	Ppil1	0.263285	0.430555	-0.0840246	0.0722935	0.0270735	0.22302	0.170927	0.0697834	0.363995	0.940073
ENSMUSP00000024860	Ehd3	0.233487	0.402027	0.112316	0.090468	0.174586	0.504729	-0.124455	0.0873269	0.395035	0.943298
ENSMUSP00000024866	Xdh	0.402823	0.573993	0.0566057	0.0657486	0.586963	0.835122	-0.0352343	0.0634658	0.935697	0.99475
ENSMUSP00000024873	Yipf4	0.941223	0.966531	0.00894221	0.119263	0.266911	0.6151	0.132749	0.115123	0.19975	0.860127
ENSMUSP00000024884	Eif2ak2	0.121459	0.258874	-0.130195	0.079308	0.0386357	0.257414	0.173517	0.0765544	0.233388	0.875782
ENSMUSP00000024887	Ndufaf7	0.251006	0.418475	-0.0695477	0.058246	0.778318	0.932049	-0.0161153	0.0562237	0.359192	0.940073
ENSMUSP00000024897	Vapa	0.785556	0.870924	-0.0244964	0.0884326	0.726569	0.905558	0.0304156	0.0853622	0.269208	0.896472
ENSMUSP00000024978	Nme3	0.000189359	0.00301667	0.343366	0.06996	0.432226	0.736739	0.0545037	0.067531	0.218067	0.875762
ENSMUSP00000024988	C3	1.3663e-05	0.000483215	0.341926	0.0540735	0.155393	0.481239	-0.0780858	0.0521961	0.0338129	0.597732
ENSMUSP00000025027	Cuta	0.309573	0.480903	0.105813	0.100609	0.451104	0.75019	0.0751428	0.0971155	0.886523	0.992159
ENSMUSP00000025045	Uqcc2	0.0524872	0.144722	0.184279	0.0875134	0.0167323	0.17612	-0.227388	0.0844749	0.0759559	0.718639
ENSMUSP00000025050	Nudt3	0.0403279	0.121419	0.198527	0.0884588	0.484003	0.773457	0.061278	0.0853875	0.00961525	0.526763
ENSMUSP00000025065	Nudt12	0.00408504	0.0267215	-0.403079	0.119093	0.00307511	0.0780864	0.404993	0.114958	0.636177	0.975398
ENSMUSP00000025077	Mtpap	0.0456656	0.131548	-0.13613	0.0624661	0.759294	0.921119	-0.0188161	0.0602972	0.96238	0.99475
ENSMUSP00000025083	Kif5b	0.0360115	0.113109	-0.106768	0.0463595	0.35724	0.686457	0.0425059	0.0447499	0.00223001	0.412252
ENSMUSP00000025106	Polr2d	0.0503849	0.140458	0.121906	0.057303	0.954347	0.984573	0.00322001	0.0553134	0.610307	0.974356
ENSMUSP00000025127	Mapre2	0.00272687	0.0201813	0.25232	0.0704497	0.599918	0.840171	0.0364398	0.0680037	0.969731	0.995288
ENSMUSP00000025137	Thoc1	0.679819	0.80132	0.0272998	0.0648653	0.857573	0.953358	-0.0114318	0.0626131	0.119279	0.787055
ENSMUSP00000025161	Tapbp	0.511808	0.668755	0.113507	0.168912	0.121555	0.433658	0.267589	0.163047	0.500283	0.95457
ENSMUSP00000025166	Cdh2	0.137911	0.282042	0.171525	0.109445	0.335607	0.674648	-0.105097	0.105645	0.894246	0.992159
ENSMUSP00000025170	Wdr46	0.425366	0.595244	-0.0963221	0.117547	0.267536	0.616273	-0.13066	0.113465	0.126062	0.79002
ENSMUSP00000025181	H2-K1	0.0309511	0.102366	0.208263	0.087468	0.417884	0.728516	0.0703353	0.084431	0.926508	0.993368
ENSMUSP00000025183	Ring1	0.010013	0.0491385	0.29888	0.10145	0.607479	0.845404	-0.0513799	0.0979278	0.72011	0.975398
ENSMUSP00000025193	Brd2	0.0732757	0.18229	0.204276	0.106064	0.0758649	0.350272	0.195235	0.102381	0.51839	0.95711
ENSMUSP00000025196	Psmb8	0.0151583	0.0645903	0.368245	0.134347	0.56633	0.823705	0.0760454	0.129683	0.905533	0.992159
ENSMUSP00000025197	Tap2	0.516285	0.672036	0.0964646	0.145109	0.0879129	0.372586	0.255687	0.14007	0.492751	0.95457
ENSMUSP00000025204	Pfdn1	0.358875	0.528402	0.0992877	0.104896	0.0814053	0.361723	0.189154	0.101254	0.525261	0.958412
ENSMUSP00000025212	Slc23a1	0.498226	0.656342	0.111265	0.1603	0.256227	0.602482	0.182646	0.154734	0.211644	0.875762
ENSMUSP00000025215	Sil1	0.141398	0.287511	0.0962067	0.0619713	0.161618	0.487226	-0.0880708	0.0598197	0.385476	0.940073
ENSMUSP00000025217	Hspa9	0.279005	0.447167	0.102397	0.0911644	0.147995	0.470302	-0.134223	0.0879991	0.354893	0.939944
ENSMUSP00000025218	Etf1	0.265582	0.433245	-0.140971	0.121899	0.529348	0.801604	0.0757687	0.117667	0.206413	0.870253
ENSMUSP00000025243	Iws1	0.0023991	0.018689	0.218418	0.0599389	0.375805	0.69878	0.0528104	0.0578578	0.39374	0.942958
ENSMUSP00000025246	Csnk2b	0.493899	0.652489	0.070192	0.100099	0.788804	0.934835	0.0263491	0.0966239	0.509403	0.956541
ENSMUSP00000025249	Apom	0.0026656	0.020032	0.583607	0.162445	0.044152	0.275975	-0.344492	0.156805	0.0439596	0.644214
ENSMUSP00000025250	Bag6	0.0378377	0.117077	-0.116448	0.0511313	0.215966	0.556165	0.0637595	0.049356	0.748188	0.978343
ENSMUSP00000025253	Prrc2a	0.542906	0.696521	0.0551367	0.0885607	0.786551	0.934472	-0.0235672	0.0854859	0.4748	0.95457
ENSMUSP00000025254	Lims2	0.0397511	0.120571	0.18868	0.0837909	0.0448747	0.27782	-0.177004	0.0808817	0.581339	0.970117
ENSMUSP00000025264	Wdr33	0.0339303	0.108959	0.114747	0.0491679	0.421848	0.729829	-0.0391939	0.0474608	0.356519	0.940073
ENSMUSP00000025270	Riok3	0.345266	0.515374	-0.0600014	0.061572	0.915765	0.974042	-0.00639312	0.0594341	0.465847	0.953809
ENSMUSP00000025276	Rmc1	0.224371	0.39193	0.0997438	0.078706	0.911164	0.972555	0.00862057	0.0759733	0.46853	0.95388
ENSMUSP00000025278	Mrpl27	0.0154563	0.065312	-0.287636	0.105311	0.786794	0.934472	-0.027992	0.101654	0.0600802	0.697722
ENSMUSP00000025279	Npc1	0.247231	0.414488	0.149197	0.123914	0.0141315	0.166594	-0.332023	0.119611	0.783076	0.980671
ENSMUSP00000025292	Dhx16	0.180689	0.340638	0.147111	0.104781	0.845502	0.949305	0.0200529	0.101143	0.43931	0.953236
ENSMUSP00000025305	Mrps18b	0.597926	0.737067	-0.0555589	0.103114	0.80988	0.939538	-0.0243723	0.0995342	0.200993	0.861281
ENSMUSP00000025337	Diaph1	0.730974	0.838265	-0.0326112	0.0930914	0.172076	0.500946	0.128863	0.0898592	0.360995	0.940073
ENSMUSP00000025356	Mal2	0.25731	0.425528	0.147306	0.125092	0.0689287	0.33671	0.236586	0.120748	0.3046	0.912652
ENSMUSP00000025357	Ap3s1	0.218326	0.385816	-0.0508645	0.0395874	0.437076	0.740558	0.0305106	0.0382129	0.78767	0.98103
ENSMUSP00000025385	Hsd17b4	0.000279694	0.00402108	-0.642667	0.136475	0.00314875	0.0791665	0.462586	0.131737	0.671475	0.975398
ENSMUSP00000025408	Afg3l2	0.123294	0.261526	0.119814	0.0733739	0.669071	0.875024	-0.0308778	0.0708263	0.670489	0.975398
ENSMUSP00000025418	Psmg2	0.236102	0.404198	0.128974	0.104497	0.595286	0.836647	0.054745	0.100869	0.896035	0.992159
ENSMUSP00000025419	Ppic	0.56067	0.709362	0.0715279	0.120201	0.0304362	0.234006	0.277262	0.116028	0.169062	0.846766
ENSMUSP00000025421	Seh1l	0.217652	0.384754	0.100676	0.0782343	0.730803	0.907517	0.0264725	0.075518	0.409298	0.949108
ENSMUSP00000025439	Me2	0.219045	0.3867	0.138278	0.107797	0.0209913	0.194684	0.268269	0.104055	0.935497	0.99475
ENSMUSP00000025444	Cxxc1	0.0108842	0.0519252	0.419223	0.144312	0.720363	0.902882	0.0508152	0.139301	0.947663	0.99475
ENSMUSP00000025476	Txnl1	0.000495947	0.0061616	-0.280774	0.0635138	0.0423594	0.270137	0.136022	0.0613086	0.537878	0.960166
ENSMUSP00000025486	Lmnb1	0.00361741	0.0245401	0.299018	0.0868274	0.652132	0.866714	0.0385517	0.0838127	0.221224	0.875762
ENSMUSP00000025490	Prrc1	0.348224	0.518475	0.0531752	0.054913	0.92801	0.975769	-0.00487016	0.0530064	0.581267	0.970117
ENSMUSP00000025503	Isoc1	0.160634	0.313872	0.0753512	0.0510519	0.0253376	0.21438	0.122364	0.0492793	0.891589	0.992159
ENSMUSP00000025506	Rbm22	0.0153374	0.0650399	0.24621	0.0900171	0.278158	0.628035	0.0977766	0.0868917	0.552362	0.96554
ENSMUSP00000025515	Tmx3	0.242651	0.409826	0.161928	0.133128	0.338458	0.677385	0.127062	0.128505	0.941369	0.99475
ENSMUSP00000025523	Csf1r	0.30676	0.479059	0.131003	0.123812	0.400895	0.718497	0.103326	0.119513	0.48834	0.95457
ENSMUSP00000025541	Gnaq	0.146918	0.295562	0.117589	0.0768736	0.846459	0.949305	-0.0146195	0.0742045	0.713949	0.975398
ENSMUSP00000025546	Cndp2	0.031267	0.103131	0.115814	0.048747	0.0195571	0.188637	0.122987	0.0470545	0.516236	0.95711
ENSMUSP00000025547	Timm21	0.00838134	0.0438924	0.354625	0.116904	0.638726	0.858268	-0.0540725	0.112845	0.23405	0.875782
ENSMUSP00000025563	Fth1	0.000273612	0.00397449	1.5632	0.331174	0.718285	0.902806	-0.117522	0.319675	0.539009	0.960166
ENSMUSP00000025567	Fads2	0.298242	0.470464	0.274609	0.254836	0.0312994	0.235484	0.584289	0.245988	0.313865	0.918612
ENSMUSP00000025590	Osbp	0.0162697	0.067244	-0.15728	0.058128	0.850925	0.950566	-0.0107288	0.0561098	0.00626072	0.495556
ENSMUSP00000025598	Keg1	1.33981e-05	0.000479969	-1.1591	0.182983	0.000393881	0.0366586	-0.801222	0.17663	0.479511	0.95457
ENSMUSP00000025601	Lpxn	0.0137231	0.0605084	0.296637	0.106306	0.00397966	0.0913943	0.348617	0.102615	0.328288	0.926776
ENSMUSP00000025617	Rfk	0.000235764	0.00358487	0.420109	0.0875971	0.470181	0.76372	0.0626493	0.0845557	0.162644	0.840959
ENSMUSP00000025631	Ostf1	0.372377	0.541667	0.0834501	0.0907544	0.0496058	0.291427	0.187089	0.0876033	0.239871	0.880871
ENSMUSP00000025632	Carnmt1	0.137357	0.28145	0.131337	0.0836752	0.348389	0.681497	0.0781862	0.0807699	0.841246	0.987437
ENSMUSP00000025639	Ccdc86	0.101401	0.227799	0.16925	0.0969816	0.822219	0.942496	-0.0214062	0.0936144	0.880272	0.992159
ENSMUSP00000025649	Ddb1	0.149162	0.298269	-0.0879625	0.057848	0.382711	0.703981	0.0502156	0.0558395	0.130618	0.791547
ENSMUSP00000025656	Aldh1a7	7.09117e-05	0.00150806	-0.416544	0.0768481	0.462262	0.758056	-0.0559648	0.0741799	0.443805	0.953236
ENSMUSP00000025668	Atl3	0.37678	0.546872	-0.148761	0.163321	0.0802257	0.359457	0.295781	0.15765	0.813545	0.98393
ENSMUSP00000025675	Naa40	0.586057	0.728021	0.0482851	0.0867611	0.674587	0.876367	-0.0358616	0.0837487	0.481079	0.95457
ENSMUSP00000025679	Otub1	0.160352	0.313783	-0.133284	0.0902374	0.09963	0.397098	0.152881	0.0871043	0.985982	0.997507
ENSMUSP00000025684	Ehd1	0.607915	0.745021	-0.0377524	0.0720425	0.925901	0.975769	0.00657716	0.0695411	0.0732784	0.718639
ENSMUSP00000025696	Ak3	0.101956	0.228439	0.14699	0.0843764	0.101039	0.397931	-0.142303	0.0814468	0.419043	0.951435
ENSMUSP00000025702	Snx15	0.909652	0.947393	-0.0073979	0.0641019	0.700286	0.889612	0.0242799	0.0618763	0.983691	0.997507
ENSMUSP00000025713	Tm7sf2	0.032664	0.105948	0.440458	0.187161	0.865072	0.955151	0.0312294	0.180663	0.225406	0.875762
ENSMUSP00000025714	Rpp30	0.0387955	0.118692	0.143927	0.0635595	0.13582	0.453552	0.0967074	0.0613527	0.289529	0.900858
ENSMUSP00000025732	Slc25a45	0.18945	0.352149	0.255642	0.185979	0.536865	0.805313	-0.113468	0.179521	0.182982	0.85673
ENSMUSP00000025739	Uhrf2	0.0321711	0.105286	0.189419	0.0802221	0.00270196	0.0723297	0.277691	0.0774368	0.78735	0.98103
ENSMUSP00000025745	Mrpl21	0.419841	0.591098	-0.0796172	0.0959851	0.568016	0.824439	0.0540926	0.0926525	0.201752	0.86314
ENSMUSP00000025751	Ighmbp2	0.0429677	0.126635	-0.270566	0.122363	0.997256	0.998574	0.000413006	0.118114	0.678672	0.975398
ENSMUSP00000025752	Pola2	0.585259	0.727724	0.0815184	0.146162	0.0486897	0.287959	0.3027	0.141087	0.682676	0.975398
ENSMUSP00000025774	Sf3b2	0.0385422	0.118462	0.203881	0.0899005	0.791727	0.934835	-0.0233284	0.0867791	0.764834	0.980671
ENSMUSP00000025778	Gldc	0.195519	0.358779	0.217041	0.160195	0.0137651	0.165229	-0.431252	0.154633	0.230332	0.875782
ENSMUSP00000025797	Mbl2	0.000775005	0.0085833	0.449689	0.107103	0.567699	0.824439	-0.0604081	0.103384	0.842748	0.987437
ENSMUSP00000025804	Rab1b	0.63844	0.770065	0.0409805	0.0854497	0.744375	0.914947	-0.0273963	0.0824829	0.216364	0.875762
ENSMUSP00000025815	Cbwd1	0.267242	0.434216	-0.104012	0.0902664	0.336513	0.675189	0.0865125	0.0871323	0.987047	0.998148
ENSMUSP00000025827	Minpp1	0.0135354	0.0598347	0.196537	0.0702613	0.353676	0.684203	0.0649141	0.0678218	0.00908176	0.526763
ENSMUSP00000025831	Dock8	0.396537	0.567169	0.0741306	0.0849358	0.0137976	0.165229	0.228555	0.0819868	0.358471	0.940073
ENSMUSP00000025833	Papss2	9.50602e-08	1.12065e-05	1.02677	0.107853	0.904112	0.969062	0.0127555	0.104108	0.305663	0.912652
ENSMUSP00000025835	Cpt1a	0.875053	0.928803	0.0278535	0.174137	0.192146	0.525917	0.229571	0.168091	0.975155	0.996956
ENSMUSP00000025836	Mrpl11	0.222018	0.389902	-0.120233	0.0943673	0.598071	0.83869	0.0490609	0.0910908	0.61685	0.975398
ENSMUSP00000025851	Dpp3	0.041476	0.123754	-0.171042	0.0767123	0.537044	0.805313	0.0467822	0.0740488	0.73168	0.975398
ENSMUSP00000025864	Rnaseh2c	0.00976429	0.0485199	0.240037	0.0811361	0.9106	0.972555	-0.00894346	0.0783191	0.590376	0.973456
ENSMUSP00000025867	Rela	0.013134	0.0586003	0.150615	0.053559	0.0268674	0.221667	0.126833	0.0516994	0.480921	0.95457
ENSMUSP00000025885	Znrd2	0.791192	0.874979	-0.0184251	0.0683594	0.0598653	0.318222	-0.134314	0.0659859	0.854916	0.987909
ENSMUSP00000025891	Capn1	0.000683992	0.00779649	-0.312268	0.0732923	0.0484491	0.286952	0.151973	0.0707476	0.534105	0.959494
ENSMUSP00000025904	Prdx5	0.00058298	0.00699708	-0.325205	0.0749318	0.0226583	0.20236	-0.183693	0.0723301	0.240931	0.880871
ENSMUSP00000025912	Plcb3	0.000645678	0.00757814	0.196777	0.0458772	0.375409	0.69878	0.0404555	0.0442843	0.973782	0.996879
ENSMUSP00000025918	Stip1	0.114176	0.249159	0.148835	0.0887302	0.21402	0.554	-0.11114	0.0856495	0.862148	0.988093
ENSMUSP00000025930	Smc3	0.0289008	0.0982812	0.148918	0.0616358	0.876559	0.959981	-0.0094007	0.0594958	0.770156	0.980671
ENSMUSP00000025932	Shoc2	0.268139	0.435275	-0.0640146	0.0556637	0.910342	0.972485	-0.00615348	0.053731	0.281437	0.900858
ENSMUSP00000025944	Hhex	0.887313	0.93508	-0.0196578	0.136385	0.236152	0.580463	-0.162469	0.13165	0.585335	0.970699
ENSMUSP00000025951	Rbp4	0.0082052	0.0433552	-0.210685	0.0692157	0.268557	0.617018	-0.0767662	0.0668125	0.815206	0.98393
ENSMUSP00000025955	Eif3a	0.00193418	0.0160075	-0.23303	0.0621548	0.380822	0.70221	-0.0541744	0.0599968	0.437328	0.953236
ENSMUSP00000025957	Dennd10	0.641493	0.772208	0.0608815	0.128119	0.33009	0.669904	0.124487	0.123671	0.517776	0.95711
ENSMUSP00000025961	Prdx3	0.784572	0.870379	0.0123467	0.0443625	0.00146512	0.0571503	0.166368	0.0428222	0.623372	0.975398
ENSMUSP00000025997	Smndc1	0.0151251	0.0645523	0.262344	0.095673	0.935227	0.979348	-0.00763233	0.0923512	0.382479	0.940073
ENSMUSP00000026009	Arl3	0.299591	0.471609	0.0538047	0.0500754	0.103577	0.404021	-0.0837731	0.0483368	0.858778	0.987909
ENSMUSP00000026011	Sfxn2	0.0107684	0.0514653	0.378988	0.130225	0.469537	0.76357	-0.0932742	0.125704	0.0640306	0.697722
ENSMUSP00000026012	Cyp17a1	1.3572e-07	1.53191e-05	2.53426	0.273626	0.000631041	0.0428591	1.1359	0.264125	0.346529	0.933196
ENSMUSP00000026013	Maoa	0.0147649	0.0636295	0.261066	0.094793	0.215964	0.556165	0.118205	0.0915017	0.214421	0.875762
ENSMUSP00000026021	Msr1	0.0516693	0.142763	0.270199	0.127811	0.410592	0.725284	0.104432	0.123373	0.435422	0.953236
ENSMUSP00000026050	Gsto1	0.000346337	0.00473535	0.418552	0.090971	0.0682904	0.336005	-0.172498	0.0878125	0.895338	0.992159
ENSMUSP00000026062	Casp7	0.0293575	0.0991841	0.216484	0.0898989	0.0421879	0.270137	0.192712	0.0867776	0.772396	0.980671
ENSMUSP00000026073	Trub1	0.355618	0.525607	0.0768539	0.0806307	0.637406	0.857363	0.0374425	0.0778312	0.695868	0.975398
ENSMUSP00000026076	Gfra1	0.0235436	0.0856643	-0.288964	0.114656	0.0177232	0.180117	-0.294731	0.110675	0.656766	0.975398
ENSMUSP00000026094	Hdgfl3	0.225902	0.39305	0.138119	0.109366	0.360268	0.687242	0.0996273	0.105569	0.151821	0.826238
ENSMUSP00000026122	P4hb	0.0670034	0.172165	0.167727	0.0849374	0.960933	0.986789	-0.0040836	0.0819883	0.214478	0.875762
ENSMUSP00000026125	Alyref	0.978777	0.989313	0.00280178	0.103581	0.253281	0.598243	-0.118788	0.0999845	0.898454	0.992159
ENSMUSP00000026129	Pcyt2	0.514423	0.670863	0.0471692	0.0706367	0.000496437	0.0403042	0.301387	0.0681842	0.627133	0.975398
ENSMUSP00000026135	Aspscr1	0.273093	0.440272	-0.0819287	0.0720126	0.736404	0.911788	0.0238384	0.0695123	0.968498	0.99475
ENSMUSP00000026142	Maged1	0.718383	0.830831	0.0328622	0.0894222	0.077128	0.352541	0.16382	0.0863174	0.0692443	0.709481
ENSMUSP00000026144	Dcxr	0.000658527	0.00762588	0.295495	0.0690504	0.890471	0.965189	-0.00933585	0.0666529	0.189067	0.858311
ENSMUSP00000026148	Cbr2	0.309318	0.480673	0.337141	0.320384	0.722981	0.903726	0.111707	0.30926	0.184643	0.85673
ENSMUSP00000026175	Fn3k	0.0845005	0.200835	0.149171	0.0807447	0.921793	0.975022	-0.00778169	0.0779412	0.203216	0.865426
ENSMUSP00000026188	R3hcc1l	0.00018039	0.00290872	0.252592	0.051205	0.764093	0.924194	-0.015106	0.0494271	0.709531	0.975398
ENSMUSP00000026196	Got1	2.65173e-05	0.000768819	0.714354	0.120012	0.0461883	0.282617	-0.251764	0.115845	0.303389	0.911908
ENSMUSP00000026208	Abcc2	0.515362	0.671256	-0.103995	0.156087	0.53148	0.803048	-0.0965102	0.150668	0.143729	0.809753
ENSMUSP00000026210	Cpn1	0.0162161	0.067244	-0.143653	0.0530592	0.673959	0.876367	0.0219765	0.051217	0.283382	0.900858
ENSMUSP00000026211	Cyp2c23	0.000822437	0.00886794	-0.630867	0.151314	0.000181383	0.0300424	-0.720095	0.14606	0.726436	0.975398
ENSMUSP00000026217	Chuk	0.592265	0.732393	-0.053989	0.0986572	0.362593	0.688872	0.0894253	0.0952318	0.872398	0.992159
ENSMUSP00000026218	Cwf19l1	0.994588	0.997597	-0.00050744	0.0735755	0.24087	0.584944	0.0867284	0.071021	0.665716	0.975398
ENSMUSP00000026222	Ndufb8	0.975572	0.987674	0.00458488	0.147256	0.789176	0.934835	-0.038692	0.142143	0.608356	0.974356
ENSMUSP00000026243	Oga	0.961576	0.979109	-0.00478885	0.0977568	0.345883	0.680131	0.0918346	0.0943626	0.186858	0.858311
ENSMUSP00000026254	Gbf1	0.00027467	0.00397449	-0.337674	0.071568	0.966006	0.988935	-0.00299374	0.0690831	0.897067	0.992159
ENSMUSP00000026262	Hexa	0.0134972	0.0597186	0.277579	0.0991842	0.0912177	0.377269	0.172792	0.0957405	0.914007	0.992159
ENSMUSP00000026269	Limd1	0.481166	0.641837	0.0523617	0.0724839	0.638662	0.858268	-0.0335329	0.0699672	0.687509	0.975398
ENSMUSP00000026274	Lztfl1	0.982753	0.990365	0.00122346	0.0556593	0.703221	0.891419	-0.0208642	0.0537268	0.819774	0.985304
ENSMUSP00000026289	Hsd17b10	1.87226e-05	0.000620772	-0.443029	0.0720868	0.166692	0.493509	-0.101139	0.069584	0.0628109	0.697722
ENSMUSP00000026292	Huwe1	0.0733284	0.18229	-0.144005	0.0747853	0.990731	0.995234	0.000852694	0.0721887	0.793048	0.981426
ENSMUSP00000026295	Tsr2	0.151662	0.301788	0.0963678	0.0637934	0.361425	0.68799	0.0579687	0.0615785	0.849977	0.987909
ENSMUSP00000026324	Acot9	0.170165	0.327549	0.230189	0.159755	0.0160461	0.173017	0.418315	0.154209	0.0858193	0.726261
ENSMUSP00000026328	Prdx4	0.00300147	0.0215564	0.308997	0.087416	0.493318	0.77985	-0.0592509	0.0843809	0.323503	0.925168
ENSMUSP00000026387	Sbds	0.192175	0.354833	-0.0899175	0.0658417	0.0593617	0.31759	0.129655	0.0635556	0.168134	0.846766
ENSMUSP00000026390	Rabgef1	0.982519	0.990365	-0.00209868	0.0942007	0.320484	0.661832	0.0934279	0.0909301	0.388422	0.940073
ENSMUSP00000026398	Mettl7b	0.193882	0.356637	0.154149	0.113334	0.827995	0.942874	-0.0241882	0.109399	0.691798	0.975398
ENSMUSP00000026405	Bloc1s1	0.395351	0.56593	-0.0472456	0.0539929	0.656421	0.868943	0.0236548	0.0521182	0.270685	0.897237
ENSMUSP00000026416	Cdk2	0.178431	0.337597	-0.111369	0.0788872	0.164751	0.491786	0.111223	0.0761482	0.710169	0.975398
ENSMUSP00000026420	Rps26	0.00238245	0.018614	-0.40625	0.11138	0.690209	0.885504	-0.0436902	0.107513	0.000324478	0.20508
ENSMUSP00000026425	Pa2g4	0.0274779	0.0950883	-0.114742	0.04699	0.753366	0.919211	-0.0145157	0.0453585	0.228126	0.875782
ENSMUSP00000026427	Esyt1	0.532341	0.688461	-0.0660393	0.103317	0.0294417	0.230852	0.240012	0.0997302	0.330122	0.928107
ENSMUSP00000026428	Myl6b	0.64855	0.777703	0.0613037	0.131812	0.344039	0.679242	0.124315	0.127235	0.632261	0.975398
ENSMUSP00000026436	Baiap2	0.000102698	0.00195274	0.387304	0.0741232	0.346059	0.680131	0.0696065	0.0715496	0.647357	0.975398
ENSMUSP00000026459	Atp5b	0.451469	0.618235	0.039904	0.0516148	0.0184594	0.183384	-0.131666	0.0498228	0.863067	0.988252
ENSMUSP00000026470	Shmt2	0.955574	0.976184	0.00499354	0.0881525	0.0994282	0.397098	-0.149446	0.0850918	0.253457	0.889193
ENSMUSP00000026479	Dctn2	0.424122	0.594286	0.0589478	0.0717398	0.378387	0.699445	0.0628575	0.069249	0.366888	0.940073
ENSMUSP00000026480	Ttc4	0.235978	0.404198	0.0803858	0.0651117	0.843546	0.949305	0.012621	0.062851	0.381349	0.940073
ENSMUSP00000026495	Atp5a1	0.576491	0.721299	-0.0279479	0.0489501	0.314164	0.655383	-0.049209	0.0472505	0.107027	0.766594
ENSMUSP00000026538	Echs1	0.00116688	0.0112551	0.277802	0.0695061	0.692073	0.885849	-0.0270907	0.0670928	0.814409	0.98393
ENSMUSP00000026539	Fuom	0.958355	0.978023	0.00421692	0.0794193	0.0699314	0.338735	0.149604	0.0766618	0.70198	0.975398
ENSMUSP00000026552	Cyp2e1	0.0703312	0.177164	-0.315691	0.162028	0.311142	0.653447	-0.163942	0.156403	0.745526	0.977809
ENSMUSP00000026558	Ric8a	0.0658445	0.170642	0.0914892	0.0461095	0.0406458	0.264897	0.0997079	0.0445086	0.721971	0.975398
ENSMUSP00000026560	Psmd13	0.0403753	0.121423	-0.163309	0.0727861	0.0707474	0.339518	0.136664	0.070259	0.609762	0.974356
ENSMUSP00000026572	Hras	0.29172	0.463336	0.092524	0.0846664	0.159614	0.486361	-0.120942	0.0817268	0.247645	0.882866
ENSMUSP00000026576	Taldo1	0.00106268	0.0105968	-0.179109	0.044303	0.0452338	0.279354	0.0934088	0.0427648	0.307257	0.912652
ENSMUSP00000026577	Eps8l2	4.39067e-09	9.31701e-07	-0.830532	0.06929	0.0100862	0.142072	-0.196806	0.0668842	0.0200137	0.581062
ENSMUSP00000026599	Apool	0.856357	0.919001	0.0258864	0.140567	0.51979	0.798483	-0.089438	0.135686	0.58678	0.97095
ENSMUSP00000026607	Chm	0.807908	0.88689	0.0218438	0.0882725	0.112274	0.417218	0.143749	0.0852077	0.793373	0.981426
ENSMUSP00000026613	Gusb	8.08869e-05	0.00167619	-0.387467	0.0724145	0.303406	0.648272	-0.0744937	0.0699002	0.485201	0.95457
ENSMUSP00000026624	Tm9sf2	0.306009	0.478434	0.107332	0.101277	0.939251	0.979694	-0.00757636	0.0977604	0.238505	0.880871
ENSMUSP00000026625	Clybl	0.5876	0.728513	-0.0398094	0.0718302	0.396024	0.714113	-0.060583	0.0693362	0.26404	0.892228
ENSMUSP00000026635	Farp1	0.0214522	0.0807118	-0.270281	0.105281	0.900337	0.968678	0.0129444	0.101626	0.813655	0.98393
ENSMUSP00000026663	Cbx8	0.0351188	0.111199	0.218553	0.0943655	0.866608	0.95599	-0.0155646	0.0910891	0.837956	0.986367
ENSMUSP00000026666	Gaa	0.0106942	0.0512035	-0.405907	0.139312	0.0241076	0.209568	-0.337303	0.134475	0.633565	0.975398
ENSMUSP00000026671	Rptor	0.67609	0.797921	-0.0367386	0.0862215	0.241505	0.584965	0.101492	0.0832279	0.276103	0.900853
ENSMUSP00000026698	Podxl	0.00734515	0.0402126	0.252776	0.0815897	0.0863512	0.368447	-0.14455	0.0787569	0.827102	0.985304
ENSMUSP00000026704	Cct8	0.0533054	0.146369	-0.0992952	0.0473398	0.739079	0.912242	0.0155052	0.0456961	0.991531	0.99873
ENSMUSP00000026710	Usp16	0.77721	0.866732	-0.0183713	0.0637665	0.282876	0.630928	-0.06856	0.0615525	0.446881	0.953346
ENSMUSP00000026723	Hprt	2.35333e-10	1.24844e-07	-0.886447	0.0599084	0.14173	0.462976	0.0896945	0.0578284	0.731457	0.975398
ENSMUSP00000026735	Ccdc51	0.901591	0.94374	0.0151019	0.120084	0.223885	0.565308	-0.14706	0.115914	0.400315	0.945207
ENSMUSP00000026743	Uqcrc1	0.235011	0.403619	0.0938347	0.0758408	0.0132708	0.162966	-0.205494	0.0732075	0.169513	0.846766
ENSMUSP00000026816	Wdr73	0.514434	0.670863	0.0707307	0.105923	0.315108	0.655847	0.106268	0.102246	0.626679	0.975398
ENSMUSP00000026827	Mettl26	1.31624e-06	8.62054e-05	-0.390871	0.0505825	0.91932	0.974858	0.00502954	0.0488262	0.948937	0.99475
ENSMUSP00000026828	Mcrip2	0.752672	0.852608	0.0330856	0.103084	0.206231	0.54188	-0.131468	0.0995053	0.670084	0.975398
ENSMUSP00000026839	Prps2	0.933102	0.96212	0.00959138	0.11236	0.0229279	0.203346	0.274799	0.108459	0.453866	0.95342
ENSMUSP00000026890	Clec3b	0.00140593	0.0127277	0.353576	0.0905374	0.180937	0.513299	-0.122625	0.0873939	0.276544	0.900853
ENSMUSP00000026891	Exosc7	0.559082	0.708634	-0.0423335	0.0708502	0.0445614	0.276813	0.149919	0.0683903	0.782169	0.980671
ENSMUSP00000026899	Slc25a10	0.185878	0.347226	-0.151483	0.109261	0.0241688	0.209568	0.264407	0.105467	0.855137	0.987909
ENSMUSP00000026907	Klkb1	0.27851	0.446643	-0.0557005	0.0495374	0.322785	0.662536	-0.04889	0.0478174	0.0165594	0.567433
ENSMUSP00000026917	Nrp1	0.0810719	0.195472	0.150136	0.0802699	0.0466007	0.284125	-0.168029	0.0774829	0.0986769	0.753907
ENSMUSP00000026924	Dhtkd1	0.00139035	0.0126298	-0.447958	0.114545	0.680869	0.880548	0.046372	0.110568	0.636335	0.975398
ENSMUSP00000026937	Iscu	0.439688	0.608225	-0.0781731	0.0984792	0.457178	0.755531	-0.0725501	0.09506	0.96694	0.99475
ENSMUSP00000026976	Get4	0.438196	0.606795	-0.0805563	0.101144	0.16191	0.487565	0.143635	0.0976327	0.502132	0.955713
ENSMUSP00000026990	Thoc3	0.00414924	0.0270266	0.167656	0.0496468	0.846612	0.949305	-0.00943211	0.047923	0.719016	0.975398
ENSMUSP00000027027	Cwf19l2	0.0201816	0.0777512	0.30032	0.115599	0.205264	0.540143	0.14776	0.111586	0.934263	0.99475
ENSMUSP00000027036	Lypla1	0.891629	0.937766	-0.0139522	0.100683	0.464149	0.759091	-0.0730081	0.0971873	0.783184	0.980671
ENSMUSP00000027040	Rb1cc1	0.0388693	0.118848	-0.117386	0.0518615	0.00186295	0.0635182	-0.188605	0.0500608	0.601739	0.974356
ENSMUSP00000027050	Cops5	0.395938	0.566618	-0.10115	0.115743	0.35111	0.682343	0.107523	0.111725	0.317914	0.920598
ENSMUSP00000027053	Rdh10	0.015235	0.0647458	0.345875	0.126302	0.592456	0.836122	0.0666824	0.121916	0.676605	0.975398
ENSMUSP00000027067	Gsta3	0.595388	0.734884	-0.0401297	0.0739605	0.813906	0.939923	-0.0171036	0.0713925	0.642427	0.975398
ENSMUSP00000027071	Lactb2	0.0116491	0.05424	-0.27949	0.0973333	0.285868	0.634002	-0.103976	0.0939539	0.969595	0.995288
ENSMUSP00000027111	Ndufs1	0.320826	0.491242	-0.0719231	0.0700515	0.125331	0.43971	0.109772	0.0676193	0.703869	0.975398
ENSMUSP00000027114	Maip1	0.570654	0.717204	-0.098975	0.170704	0.341071	0.678069	-0.16202	0.164778	0.752824	0.980057
ENSMUSP00000027123	Hspd1	0.148481	0.297466	0.188247	0.123577	0.0282162	0.227487	-0.289666	0.119286	0.841675	0.987437
ENSMUSP00000027127	Sf3b1	0.23714	0.40451	0.0755548	0.0613581	0.576467	0.83057	-0.0338179	0.0592277	0.81773	0.984472
ENSMUSP00000027144	Cps1	0.779826	0.867836	-0.0412869	0.145059	0.00231751	0.0693684	-0.512608	0.140023	0.955	0.99475
ENSMUSP00000027151	Myl1	0.880966	0.931928	-0.181092	1.1889	0.169805	0.497952	-1.65508	1.14762	0.833543	0.986367
ENSMUSP00000027153	Acadl	2.79954e-05	0.000785796	0.419911	0.0709014	0.318678	0.660191	-0.0705917	0.0684397	0.310997	0.91584
ENSMUSP00000027193	Ndufb3	0.811278	0.889684	-0.0250169	0.10294	0.162314	0.488416	-0.146034	0.0993655	0.536988	0.960166
ENSMUSP00000027247	Pdcl3	0.0334984	0.107899	0.170708	0.0729401	0.0861162	0.368425	0.129333	0.0704076	0.886874	0.992159
ENSMUSP00000027252	Eif5b	0.173401	0.331327	-0.103128	0.0721508	0.261538	0.609337	0.0812569	0.0696457	0.645138	0.975398
ENSMUSP00000027271	Inpp1	0.92873	0.959417	-0.00552459	0.0607383	0.632885	0.855184	-0.0285876	0.0586295	0.468357	0.95388
ENSMUSP00000027286	Coa5	0.00807082	0.0428303	0.323906	0.10613	0.987096	0.993318	-0.00168469	0.102445	0.0243575	0.581062
ENSMUSP00000027337	Fam135a	0.110419	0.242532	-0.130721	0.0770486	0.104589	0.405292	-0.128486	0.0743735	0.463977	0.95342
ENSMUSP00000027339	Smap1	0.0825648	0.198014	-0.0838901	0.0450951	0.742457	0.913859	0.014571	0.0435294	0.176425	0.854307
ENSMUSP00000027343	Ogfrl1	0.446636	0.614154	-0.170722	0.218438	0.353492	0.684203	-0.201894	0.210854	0.398432	0.944794
ENSMUSP00000027356	Cyp27a1	3.26098e-05	0.000869322	-0.487652	0.0835198	0.0118676	0.155836	-0.230758	0.08062	0.69858	0.975398
ENSMUSP00000027373	Ppm1f	0.0359216	0.113027	-0.145793	0.063269	0.0681519	0.335799	0.120037	0.0610723	0.902334	0.992159
ENSMUSP00000027379	Xrcc5	0.963063	0.980435	-0.00369771	0.0785247	0.0289334	0.229435	0.183092	0.0757983	0.306362	0.912652
ENSMUSP00000027381	Pecr	0.464153	0.628626	0.051388	0.0684074	0.358596	0.686614	0.0625392	0.0660323	0.0411763	0.636811
ENSMUSP00000027384	Atic	0.183292	0.343699	0.14226	0.101969	0.256006	0.602482	0.116241	0.0984289	0.293352	0.902012
ENSMUSP00000027396	Abcb6	0.463945	0.628506	0.0968346	0.128845	0.182818	0.515329	-0.173713	0.124371	0.610755	0.974356
ENSMUSP00000027401	Stk16	0.307764	0.479638	-0.118271	0.112019	0.0369145	0.2536	0.247643	0.10813	0.388551	0.940073
ENSMUSP00000027409	Des	0.0369585	0.115313	0.480226	0.209741	0.730186	0.907067	-0.0711411	0.202459	0.148125	0.816844
ENSMUSP00000027432	Psmd1	0.198777	0.362547	-0.0660047	0.0490935	0.178048	0.508366	0.0669641	0.0473889	0.18763	0.858311
ENSMUSP00000027438	Ncl	0.161705	0.315389	0.119029	0.0808649	0.406368	0.723844	-0.0666855	0.0780572	0.901448	0.992159
ENSMUSP00000027464	Mrpl44	0.821075	0.895703	-0.0212867	0.0924854	0.91606	0.974042	0.00956913	0.0892742	0.0107763	0.539227
ENSMUSP00000027467	Serpine2	0.0574912	0.154431	-0.201264	0.0978347	0.111577	0.417218	-0.159658	0.0944378	0.579143	0.970117
ENSMUSP00000027475	Gigyf2	0.757807	0.855308	0.0264299	0.0841578	0.416139	0.7282	-0.0679332	0.0812359	0.557625	0.965713
ENSMUSP00000027478	Ndufa10	0.00254535	0.0193158	-0.222917	0.0616618	0.331477	0.670921	0.0597365	0.0595209	0.621408	0.975398
ENSMUSP00000027491	Agxt	1.52894e-05	0.000537153	0.725261	0.115862	0.140691	0.46186	0.173957	0.11184	0.0198573	0.581062
ENSMUSP00000027494	Ppp1r7	0.00103424	0.0103717	0.222501	0.0548548	0.345573	0.680131	0.0515658	0.0529503	0.68697	0.975398
ENSMUSP00000027502	Atg4b	0.621837	0.757137	-0.0469312	0.093186	0.986312	0.993318	-0.00156914	0.0899505	0.584416	0.970699
ENSMUSP00000027503	Dtymk	0.0253877	0.0903905	-0.171902	0.0692574	0.308073	0.651246	0.0705372	0.0668527	0.476212	0.95457
ENSMUSP00000027512	Atg16l1	0.590089	0.730895	0.0275646	0.0500729	0.141717	0.462976	-0.0749715	0.0483344	0.823051	0.985304
ENSMUSP00000027517	Dgkd	0.138051	0.282221	-0.27341	0.174522	0.317187	0.657908	0.174314	0.168462	0.560175	0.966102
ENSMUSP00000027518	Spp2	0.0159725	0.0667199	0.235036	0.0865712	0.0876919	0.372164	0.152659	0.0835654	0.514506	0.95711
ENSMUSP00000027532	Scly	6.15257e-07	4.5971e-05	0.491396	0.0597783	0.51479	0.795304	0.0384981	0.0577028	0.743767	0.977809
ENSMUSP00000027534	Ilkap	0.000350976	0.00475838	0.177344	0.0386016	0.0288221	0.229316	0.0900786	0.0372613	0.950267	0.99475
ENSMUSP00000027592	Ubxn4	0.015715	0.0660899	-0.229611	0.0843215	0.46603	0.760471	-0.0608821	0.0813938	0.815047	0.98393
ENSMUSP00000027601	Mcm6	0.923893	0.956227	-0.0278131	0.286289	0.0313387	0.235484	0.656229	0.276349	0.73485	0.975398
ENSMUSP00000027602	Dars	0.253234	0.420735	-0.093833	0.0789718	0.935974	0.979694	0.00622711	0.0762299	0.327013	0.926776
ENSMUSP00000027615	F13b	0.00119687	0.0114403	0.212299	0.0532834	0.017321	0.179119	-0.137559	0.0514334	0.391052	0.941258
ENSMUSP00000027623	Tsn	0.00152817	0.0135116	0.200034	0.0517626	0.0205064	0.19357	0.129406	0.0499654	0.292396	0.902012
ENSMUSP00000027626	Nifk	0.420225	0.591482	-0.0840718	0.101441	0.373346	0.698002	-0.0898508	0.0979192	0.251586	0.887537
ENSMUSP00000027632	Epb41l5	0.544805	0.697852	-0.0669976	0.108127	0.0118321	0.155836	-0.298899	0.104373	0.367179	0.940073
ENSMUSP00000027657	C4bp	2.4797e-09	5.97947e-07	-0.893687	0.0715165	0.11584	0.422068	-0.11522	0.0690334	0.641485	0.975398
ENSMUSP00000027675	Pigr	0.0220141	0.08167	0.237459	0.0929683	0.00407658	0.0932165	-0.303824	0.0897404	0.296678	0.905143
ENSMUSP00000027684	Arl8a	0.48916	0.64891	0.0770813	0.108708	0.128895	0.442869	-0.168629	0.104934	0.64638	0.975398
ENSMUSP00000027687	Ube2t	0.0194909	0.0758203	-0.300691	0.114968	0.0140812	0.166489	0.30825	0.110977	0.31326	0.918612
ENSMUSP00000027693	Rab29	0.993214	0.996596	0.000841463	0.0973045	0.0607781	0.320814	0.190423	0.0939261	0.476269	0.95457
ENSMUSP00000027752	Lamc1	0.808206	0.886905	-0.0287709	0.11645	0.968738	0.989821	0.00447949	0.112406	0.0216656	0.581062
ENSMUSP00000027754	Ncf2	0.341202	0.510929	0.0838897	0.0853413	0.000102804	0.0236239	0.430393	0.0823782	0.039001	0.62491
ENSMUSP00000027766	Coq8a	0.000562098	0.00677711	0.292403	0.0670927	0.0180317	0.181171	-0.171908	0.0647633	0.715548	0.975398
ENSMUSP00000027768	Ahctf1	0.176545	0.335089	0.108739	0.0766684	0.0834611	0.36425	-0.137231	0.0740064	0.724034	0.975398
ENSMUSP00000027777	Parp1	0.463741	0.62839	0.0732775	0.0974552	0.357398	0.686457	0.0893242	0.0940715	0.591569	0.974014
ENSMUSP00000027780	Acbd3	0.587617	0.728513	-0.0322745	0.0582372	0.0403308	0.263177	0.126161	0.0562152	0.711848	0.975398
ENSMUSP00000027792	Srp9	0.583664	0.72684	-0.0341486	0.0609661	0.424005	0.730886	-0.0483684	0.0588493	0.00355761	0.434759
ENSMUSP00000027797	Nvl	0.0156788	0.0660128	0.199254	0.0731423	0.782571	0.93419	-0.0198374	0.0706028	0.940213	0.99475
ENSMUSP00000027810	Fh1	0.000110123	0.00204267	-0.382631	0.0737441	0.347964	0.681414	-0.0689692	0.0711837	0.897423	0.992159
ENSMUSP00000027817	Spta1	0.00538871	0.0324854	0.261731	0.0805447	0.000966974	0.047942	-0.317937	0.0777481	0.437909	0.953236
ENSMUSP00000027826	Dusp23	0.623189	0.757913	-0.0321481	0.0640834	0.00545467	0.107673	0.200642	0.0618584	0.464746	0.95342
ENSMUSP00000027853	Mpc2	0.044503	0.129421	0.514079	0.23444	0.436374	0.739931	-0.180969	0.2263	0.398484	0.944794
ENSMUSP00000027863	Atp1b1	0.742122	0.846112	-0.0587074	0.175146	0.259181	0.607045	-0.198272	0.169065	0.564903	0.967167
ENSMUSP00000027866	Blzf1	0.10656	0.236132	0.132286	0.0770473	0.408469	0.724967	0.0632467	0.0743722	0.192616	0.858462
ENSMUSP00000027916	Bpnt1	0.111828	0.244841	-0.244707	0.144855	0.445388	0.745896	0.109588	0.139825	0.989995	0.998293
ENSMUSP00000027921	Iars2	0.639884	0.77087	-0.0356327	0.0746223	0.51988	0.798483	0.0474693	0.0720314	0.376577	0.940073
ENSMUSP00000027961	Hspa14	0.0206775	0.0789008	-0.157489	0.0609068	0.166419	0.493489	0.0855118	0.0587921	0.288944	0.900858
ENSMUSP00000027970	Dusp12	0.501555	0.659254	0.0646028	0.0938103	0.0250244	0.212769	0.225422	0.0905532	0.68652	0.975398
ENSMUSP00000027973	Sephs1	0.0296452	0.0995366	-0.195875	0.0815097	0.102911	0.402021	-0.136649	0.0786797	0.692248	0.975398
ENSMUSP00000027975	Phyh	9.87078e-07	6.89007e-05	-0.766818	0.096923	0.0564441	0.311213	-0.193385	0.0935578	0.45609	0.95342
ENSMUSP00000028004	Aldh9a1	4.99454e-05	0.00113231	0.287022	0.0511847	0.303376	0.648272	0.0526578	0.0494075	0.808659	0.98348
ENSMUSP00000028010	Fmo3	1.44107e-09	4.49698e-07	3.73999	0.287751	0.327918	0.667795	-0.280894	0.27776	0.00516714	0.460579
ENSMUSP00000028014	Fmo4	0.000153413	0.00258367	0.608695	0.121341	0.0163269	0.173575	0.316714	0.117128	0.359351	0.940073
ENSMUSP00000028045	Mrc1	0.0164237	0.0676458	0.272195	0.100773	0.985514	0.993318	-0.00179586	0.0972742	0.921031	0.992159
ENSMUSP00000028049	Rabgap1l	0.566959	0.714252	-0.0425954	0.0727585	0.0272263	0.223584	0.171825	0.0702323	0.243899	0.881411
ENSMUSP00000028052	Rabgap1l	0.275231	0.442857	-0.069456	0.0613335	0.0388481	0.257611	0.134022	0.059204	0.00975239	0.526763
ENSMUSP00000028059	Rsu1	0.322178	0.492694	-0.0510954	0.0499097	0.101915	0.399179	0.0839386	0.0481768	0.0675158	0.704494
ENSMUSP00000028062	Vim	0.0636333	0.166293	0.266846	0.133247	0.0359953	0.2514	0.29625	0.128621	0.0172188	0.567433
ENSMUSP00000028080	Nebl	0.625683	0.760075	-0.135988	0.27305	0.0279065	0.226367	0.641518	0.26357	0.00328021	0.434759
ENSMUSP00000028083	Psmb7	0.499315	0.657124	-0.0485875	0.0701807	0.755867	0.920329	-0.0214517	0.067744	0.400395	0.945207
ENSMUSP00000028087	Ppp6c	0.130423	0.271931	0.0917309	0.0573282	0.644869	0.862373	0.0260282	0.0553377	0.264668	0.892228
ENSMUSP00000028105	Mindy3	0.0057696	0.0338581	-0.477253	0.148392	0.790907	0.934835	-0.0386618	0.143239	0.0710378	0.71355
ENSMUSP00000028106	Itga8	0.209122	0.375175	0.135712	0.103409	0.0280188	0.226931	0.242751	0.0998189	0.0311527	0.585628
ENSMUSP00000028117	Yme1l1	0.0784489	0.191475	0.171281	0.0906953	0.688596	0.884033	-0.0357727	0.0875464	0.596833	0.974356
ENSMUSP00000028135	Niban2	0.359469	0.528689	0.0976725	0.103321	0.159364	0.486361	0.147683	0.0997333	0.78206	0.980671
ENSMUSP00000028160	Slc25a25	0.224075	0.391669	0.12756	0.100587	0.32655	0.666801	-0.0984773	0.0970947	0.254061	0.889288
ENSMUSP00000028162	Ptges2	0.765918	0.859754	0.0191176	0.0630573	0.81616	0.939923	0.0144019	0.0608679	0.133358	0.792231
ENSMUSP00000028199	Tor1b	0.25556	0.42367	-0.124096	0.104978	0.157815	0.483935	0.15065	0.101333	0.533155	0.959494
ENSMUSP00000028200	Tor1a	0.416767	0.587862	0.0634458	0.0759743	0.847135	0.949313	-0.014384	0.0733364	0.703184	0.975398
ENSMUSP00000028205	BC005624	0.0037193	0.0249167	0.29379	0.0856459	0.972812	0.990196	0.00286503	0.0826723	0.615753	0.975398
ENSMUSP00000028207	Crat	0.917605	0.952062	0.0168225	0.159898	0.00178778	0.062423	0.584612	0.154347	0.670325	0.975398
ENSMUSP00000028222	Hspa5	0.2654	0.433081	-0.10603	0.0916486	0.0473003	0.284296	-0.191154	0.0884666	0.87443	0.992159
ENSMUSP00000028223	Kynu	0.0792809	0.192867	-0.143308	0.0761177	0.972113	0.989838	0.00261178	0.0734749	0.395208	0.943298
ENSMUSP00000028225	Psmd5	0.633379	0.766091	-0.0448546	0.092126	0.0360661	0.2514	0.204734	0.0889273	0.710342	0.975398
ENSMUSP00000028233	Hc	4.0645e-05	0.000996719	-0.496968	0.0869004	0.626284	0.852125	0.0417034	0.0838832	0.15741	0.826858
ENSMUSP00000028238	Rab14	0.423754	0.593952	0.101846	0.123846	0.217948	0.558288	-0.153734	0.119546	0.527937	0.958412
ENSMUSP00000028239	Gsn	0.000248418	0.00371208	0.366393	0.0768234	0.155001	0.480864	0.111051	0.074156	0.287912	0.900858
ENSMUSP00000028241	Stom	0.675191	0.797215	-0.0425404	0.0995431	0.0796358	0.358327	0.180668	0.0960869	0.87877	0.992159
ENSMUSP00000028250	Mrrf	0.068592	0.174439	0.185601	0.0945979	0.341101	0.678069	-0.0897796	0.0913134	0.644745	0.975398
ENSMUSP00000028252	Grb14	7.16874e-06	0.000303629	-0.266971	0.0398772	0.0370481	0.2536	-0.088085	0.0384927	0.944768	0.99475
ENSMUSP00000028259	Ifih1	0.340975	0.510837	-0.134365	0.136624	0.119267	0.430123	0.217892	0.13188	0.915912	0.992159
ENSMUSP00000028278	Psmd14	0.00274139	0.0202268	-0.284291	0.0794337	0.107087	0.408428	0.131432	0.0766757	0.407521	0.946812
ENSMUSP00000028279	Strbp	0.0126837	0.0573631	-0.156596	0.0553459	0.0543478	0.304773	-0.111507	0.0534242	0.996147	0.99984
ENSMUSP00000028286	Agpat2	0.461336	0.625931	-0.103115	0.136389	0.657659	0.869364	-0.0595218	0.131653	0.683157	0.975398
ENSMUSP00000028288	Notch1	0.886978	0.934913	0.018177	0.125734	0.924339	0.975769	0.0117218	0.121369	0.104362	0.765754
ENSMUSP00000028295	Dnlz	0.00303954	0.0217315	0.218286	0.0618612	0.789864	0.934835	-0.0161998	0.0597134	0.228543	0.875782
ENSMUSP00000028307	Fcna	0.00437626	0.0279039	0.32754	0.0977437	0.423413	0.730655	-0.0776478	0.09435	0.95282	0.99475
ENSMUSP00000028332	Dpp7	9.2993e-08	1.12065e-05	-0.80667	0.0845904	0.0917548	0.378212	-0.147099	0.0816534	0.582477	0.970409
ENSMUSP00000028382	Nup35	1.76469e-05	0.000592663	0.348265	0.0563633	0.100664	0.397931	-0.0951733	0.0544064	0.799244	0.981979
ENSMUSP00000028499	Itgav	2.97693e-05	0.000828149	0.227593	0.0386491	0.00052388	0.0414804	0.163902	0.0373072	0.221446	0.875762
ENSMUSP00000028509	Gorasp2	0.00115796	0.0112303	-0.177255	0.0443073	0.62891	0.853728	-0.0211001	0.042769	0.240439	0.880871
ENSMUSP00000028511	Mtx2	0.0317871	0.104545	-0.126116	0.0532734	0.0282598	0.227493	0.124833	0.0514237	0.538345	0.960166
ENSMUSP00000028517	Ola1	1.92939e-06	0.000114746	-0.354388	0.0473352	0.192324	0.525917	-0.0623773	0.0456917	0.189443	0.858311
ENSMUSP00000028551	Emc4	0.273003	0.440272	-0.157067	0.138029	0.674486	0.876367	0.0570716	0.133237	0.893432	0.992159
ENSMUSP00000028583	Lin7c	0.00303067	0.0216973	-0.237627	0.0673152	0.358473	0.686614	-0.0615569	0.064978	0.673982	0.975398
ENSMUSP00000028584	Commd9	0.0988857	0.224443	0.0936032	0.0532021	0.965249	0.988775	-0.00227504	0.0513549	0.95896	0.99475
ENSMUSP00000028592	Eif3m	0.173826	0.331349	-0.0985939	0.0690509	0.194775	0.529036	0.0904652	0.0666534	0.0301611	0.581062
ENSMUSP00000028595	Depdc7	0.412137	0.583504	0.127095	0.150655	0.106718	0.408428	0.249563	0.145424	0.589565	0.972895
ENSMUSP00000028599	Cstf3	0.624622	0.758973	0.0369844	0.0740315	0.768246	0.925418	0.021443	0.0714611	0.77982	0.980671
ENSMUSP00000028603	Fbxo3	0.978746	0.989313	-0.0021792	0.0804471	0.307715	0.651246	0.0819964	0.0776539	0.347068	0.933196
ENSMUSP00000028607	Caprin1	0.418583	0.589953	0.0685523	0.0824172	0.14767	0.470302	-0.121449	0.0795557	0.894217	0.992159
ENSMUSP00000028610	Cat	0.404679	0.57571	-0.0372658	0.0434603	0.7714	0.928114	0.0124114	0.0419514	0.828882	0.985304
ENSMUSP00000028617	Api5	0.212537	0.378205	0.0914504	0.0702353	0.808687	0.939522	-0.0167074	0.0677967	0.175207	0.854294
ENSMUSP00000028619	Hsd17b12	0.0220962	0.0817435	-0.497974	0.195106	0.223865	0.565308	0.238947	0.188332	0.962108	0.99475
ENSMUSP00000028624	Gatm	0.00431302	0.027734	0.312468	0.0930489	0.192283	0.525917	0.12263	0.0898182	0.236353	0.877642
ENSMUSP00000028681	F2	0.0478474	0.135448	-0.115872	0.0537768	0.0475168	0.284832	0.112039	0.0519096	0.447284	0.953346
ENSMUSP00000028683	Pdia3	0.115373	0.250636	-0.118168	0.0707011	0.186864	0.520261	-0.0943945	0.0682463	0.451746	0.95342
ENSMUSP00000028691	Arfgap2	0.435582	0.60459	0.0516033	0.0644158	0.879277	0.961208	0.00960657	0.0621793	0.462404	0.95342
ENSMUSP00000028694	Pacsin3	0.973551	0.986568	0.00246319	0.0730655	0.153385	0.47791	-0.106063	0.0705286	0.622865	0.975398
ENSMUSP00000028704	Hao1	1.79134e-10	1.15028e-07	-1.48209	0.0982454	0.490172	0.776692	0.0670844	0.0948343	0.511231	0.956541
ENSMUSP00000028755	Ehd4	0.0574932	0.154431	0.160393	0.0779678	0.591599	0.836079	0.0412603	0.0752608	0.58607	0.970699
ENSMUSP00000028767	Rtf1	0.0146565	0.0633656	0.209196	0.0758581	0.262349	0.610155	0.0852807	0.0732242	0.727135	0.975398
ENSMUSP00000028768	Ndufaf1	0.15701	0.309715	-0.157346	0.105618	0.0718265	0.34201	-0.197468	0.101951	0.0783262	0.720287
ENSMUSP00000028807	Ivd	0.0443396	0.129172	0.292321	0.133192	0.0942027	0.384716	-0.229717	0.128568	0.309295	0.915197
ENSMUSP00000028817	Pcna	0.0737161	0.182997	0.17713	0.0921255	0.00713661	0.120958	0.276761	0.0889268	0.385557	0.940073
ENSMUSP00000028825	Fam98b	0.00357553	0.0243807	0.292264	0.0847266	0.168619	0.495856	0.118299	0.0817849	0.644141	0.975398
ENSMUSP00000028844	Sppl2a	0.00290672	0.0210658	-0.293909	0.0827814	0.59356	0.836608	0.0435739	0.0799072	0.723563	0.975398
ENSMUSP00000028848	Fahd2a	0.152035	0.302303	-0.0678847	0.0449821	0.254895	0.601009	0.0514031	0.0434203	0.633214	0.975398
ENSMUSP00000028852	Mrps5	0.846711	0.912347	-0.0176445	0.0897079	0.0912414	0.377269	-0.156271	0.0865932	0.114427	0.779249
ENSMUSP00000028866	Zc3h8	0.0724077	0.180849	0.300163	0.155324	0.228546	0.57095	0.188221	0.149931	0.224742	0.875762
ENSMUSP00000028892	Idh3b	0.284772	0.454078	0.115998	0.104569	0.377609	0.699445	-0.091776	0.100939	0.393014	0.942958
ENSMUSP00000028900	Vps16	0.263497	0.430555	-0.0877452	0.0755296	0.309046	0.65225	0.0767652	0.0729072	0.877823	0.992159
ENSMUSP00000028909	Snx5	0.110258	0.242403	0.12894	0.0759615	0.697792	0.887986	0.029025	0.073324	0.340793	0.929287
ENSMUSP00000028915	Rbbp9	0.103398	0.231055	-0.102724	0.0592379	0.198826	0.533843	0.0768693	0.0571811	0.641237	0.975398
ENSMUSP00000028916	Sec23b	0.00592306	0.0345295	-0.234977	0.0733534	0.495509	0.78095	0.0494634	0.0708065	0.360525	0.940073
ENSMUSP00000028917	Dtd1	0.00164462	0.0142132	0.332443	0.086834	0.683958	0.882178	0.0347918	0.0838191	0.886174	0.992159
ENSMUSP00000028921	Xrn2	0.0850688	0.201649	0.104573	0.0567186	0.600518	0.840491	0.0292887	0.0547493	0.522906	0.957137
ENSMUSP00000028938	Cst3	0.191362	0.35399	0.109317	0.0798918	0.353154	0.684203	0.0738943	0.077118	0.39238	0.942744
ENSMUSP00000028963	Tbc1d20	0.199474	0.363023	0.188903	0.140735	0.433123	0.736739	0.109424	0.135848	0.769517	0.980671
ENSMUSP00000028981	Mapre1	0.379191	0.549682	0.0822611	0.0907826	0.122498	0.435556	0.143425	0.0876306	0.525066	0.958412
ENSMUSP00000028991	Snta1	0.109074	0.240416	0.0941752	0.0552793	0.23827	0.581562	-0.0655405	0.05336	0.313336	0.918612
ENSMUSP00000029005	Rtf2	0.0198533	0.0768773	0.252923	0.0970474	0.112135	0.417218	0.158106	0.0936778	0.946169	0.99475
ENSMUSP00000029013	Rae1	0.00343272	0.0237426	0.163382	0.0470928	0.830549	0.944213	-0.00989895	0.0454577	0.759554	0.980639
ENSMUSP00000029017	Pck1	0.0471515	0.133979	-0.209885	0.0970606	0.00178582	0.062423	-0.354918	0.0936906	0.359771	0.940073
ENSMUSP00000029018	Zbp1	0.00108289	0.0106979	0.827717	0.205208	0.13036	0.446456	0.317009	0.198083	0.469954	0.95388
ENSMUSP00000029024	Rab22a	0.056635	0.1529	0.198789	0.0962564	0.403252	0.720772	-0.079919	0.0929143	0.462785	0.95342
ENSMUSP00000029041	Fabp4	0.020307	0.078121	-0.70834	0.272982	0.284632	0.632581	0.292392	0.263504	0.0230003	0.581062
ENSMUSP00000029046	Fabp5	0.0894818	0.208257	0.339186	0.186823	0.0014051	0.0560455	0.704322	0.180337	0.585546	0.970699
ENSMUSP00000029053	Ptpn1	0.982967	0.990365	0.00224213	0.103288	0.0235442	0.206665	0.251274	0.0997014	0.112752	0.779249
ENSMUSP00000029076	Car3	0.000120357	0.00214981	-0.452661	0.0880272	0.314361	0.65549	-0.0884554	0.0849709	0.537416	0.960166
ENSMUSP00000029078	Car2	0.0114154	0.053639	0.285368	0.0990352	0.0116856	0.155057	-0.274355	0.0955967	0.0340273	0.597732
ENSMUSP00000029082	Psma7	0.982245	0.990365	-0.00145289	0.0642064	0.912731	0.973469	-0.00690788	0.0619771	0.529008	0.958412
ENSMUSP00000029087	Ogfr	0.000915984	0.00956401	0.26287	0.0638648	0.912184	0.973082	-0.00691436	0.0616474	0.281781	0.900858
ENSMUSP00000029116	Pcmtd2	0.780577	0.868126	0.0393576	0.138768	0.693278	0.885849	0.0538618	0.13395	0.880186	0.992159
ENSMUSP00000029125	Armc1	0.674486	0.796738	-0.023089	0.0539027	0.237726	0.581562	-0.063986	0.0520311	0.426561	0.951435
ENSMUSP00000029142	Eif6	0.495793	0.653939	0.0558837	0.0800507	0.167779	0.494208	0.112006	0.0772713	0.23827	0.880871
ENSMUSP00000029147	Nfs1	0.079347	0.192913	0.11487	0.0610277	0.0959141	0.387233	-0.104658	0.0589088	0.327849	0.926776
ENSMUSP00000029165	Rab5if	0.757214	0.855258	-0.0443461	0.140849	0.832737	0.944921	-0.029218	0.135959	0.734642	0.975398
ENSMUSP00000029178	Ctnnbl1	0.214925	0.380821	0.116835	0.0902256	0.298602	0.64469	0.093778	0.087093	0.608965	0.974356
ENSMUSP00000029180	Rprd1b	0.00368595	0.0248147	0.239208	0.069645	0.902518	0.968706	0.0083745	0.0672269	0.451261	0.95342
ENSMUSP00000029214	Actl6a	0.0601813	0.159711	0.0875134	0.0430535	0.74823	0.916904	0.0135872	0.0415586	0.503814	0.955807
ENSMUSP00000029240	Slc2a2	0.983735	0.990661	0.00354111	0.170826	0.278014	0.628035	-0.185609	0.164895	0.133065	0.791547
ENSMUSP00000029256	Sec62	0.246034	0.413435	-0.141917	0.117556	0.86485	0.955151	-0.0196479	0.113474	0.82642	0.985304
ENSMUSP00000029259	Mccc1	0.00403788	0.0265111	0.164804	0.0486115	0.659385	0.869942	0.0210997	0.0469237	0.792132	0.981426
ENSMUSP00000029266	Anxa5	0.0895054	0.208257	-0.349301	0.19241	0.042621	0.270137	0.41147	0.18573	0.0759862	0.718639
ENSMUSP00000029269	Exosc9	0.360395	0.529474	0.0509179	0.0539693	0.21769	0.557897	0.0670332	0.0520955	0.390597	0.94059
ENSMUSP00000029303	Naa15	0.254301	0.42211	-0.0965727	0.0814686	0.400052	0.718198	0.0681138	0.07864	0.766908	0.980671
ENSMUSP00000029316	Exosc8	0.207037	0.372694	-0.0646024	0.048988	0.0214154	0.19554	0.121438	0.0472871	0.831936	0.986367
ENSMUSP00000029325	Aadac	0.36887	0.53745	-0.147511	0.159219	0.859196	0.953795	-0.0277372	0.153691	0.789408	0.981188
ENSMUSP00000029336	Dhx36	0.00172426	0.0147616	-0.210311	0.0552671	0.514003	0.795014	0.0356606	0.0533482	0.388907	0.940073
ENSMUSP00000029353	Kpna4	0.170794	0.328165	-0.144429	0.100393	0.245597	0.589545	0.117104	0.0969077	0.688034	0.975398
ENSMUSP00000029358	Nmd3	0.781633	0.868516	-0.0293863	0.104126	0.608408	0.845587	-0.0525976	0.100511	0.69659	0.975398
ENSMUSP00000029367	Bche	0.00576401	0.0338581	0.353515	0.109902	0.00273979	0.0723297	0.379708	0.106086	0.0846246	0.726261
ENSMUSP00000029382	Ppid	0.485869	0.645675	-0.0308394	0.0431601	0.187771	0.520261	-0.0574983	0.0416616	0.837565	0.986367
[truncated: 4,007 more rows]

## Sheet: Fat effects
protein.id	symbol	sex_pval	sex_qval	sex_effect	sex_effect_se	age_pval	age_qval	age_effect	age_effect_se	sex_by_age_pval	sex_by_age_qval
[truncated: 3,730 more rows]

[truncated: 8 more sheets: Spleen effects, Lung effects, Heart effects, Skeletal Muscle effects, Striatum effects, Cerebellum effects, Hippocampus effects, Cross-tissue effects]
