# Supplementary material for: Global and tissue-specific aging effects on murine proteomes
Source: Cell Rep. Author manuscript; Available in PMC 2023 Oct 20. (PMC10588767; doi:10.1016/j.celrep.2023.112715)
Supplement: 2 [file NIHMS1920481-supplement-2.zip › supp_tables/table_s4.xlsx]

## Sheet: Kidney - B6 vs DO (Takemon)
protein.id	symbol	b6_age_z	b6_age_pval	b6_age_qval	compare_age_z	compare_age_pval
ENSMUSP00000001279	Lsr	-2.56467	0.000344513	0.0143556	-2.29384	1.07893e-14
ENSMUSP00000006911	Cdk4	2.26807	0.000791315	0.0224655	2.03317	8.49061e-12
ENSMUSP00000010250	Slc22a6	-4.52176	5.28257e-07	0.000303278	-3.11627	3.23046e-10
ENSMUSP00000021166	Cygb	2.29249	0.000722073	0.0211986	2.04353	6.83391e-12
ENSMUSP00000026328	Prdx4	2.15751	0.00119937	0.0292318	2.14361	6.84025e-12
ENSMUSP00000029574	Vcam1	3.38964	1.43802e-05	0.00212293	2.36277	6.5562e-15
ENSMUSP00000032376	Lmcd1	2.05078	0.00179457	0.0370901	2.1334	2.43461e-11
ENSMUSP00000034000	Asah1	2.91352	7.44258e-05	0.00600521	2.0093	2.9193e-08
ENSMUSP00000037858	Fermt3	2.04178	0.00185663	0.0377077	2.36123	4.73847e-12
ENSMUSP00000041186	Slc22a2	-2.07907	0.0021289	0.0411986	-2.38768	4.6612e-09
ENSMUSP00000044004	Lrp1	2.27807	0.000762183	0.0218789	2.32634	9.09359e-08
ENSMUSP00000044502	Efhd2	2.81248	0.00010676	0.00707215	2.80575	6.74386e-11
ENSMUSP00000045216	Slc16a1	-3.25629	2.90263e-05	0.00333286	-2.0548	1.81225e-07
ENSMUSP00000110639	Fam234a	-2.55857	0.000352376	0.0144502	-2.02709	9.78343e-07

## Sheet: Heart - B6 vs DO (Gerdes)
protein.id	symbol	b6_age_z	b6_age_pval	b6_age_qval	compare_age_z	compare_age_pval
ENSMUSP00000023088	Naga	2.91968	0.00018894	0.0148993	2.1051	3.03563e-18
ENSMUSP00000097743	Abcc1	2.1399	0.00330902	0.0541139	2.08414	4.96634e-18
ENSMUSP00000078589	Ybx1	-2.45073	0.000281706	0.0175212	-2.51069	9.02039e-12
ENSMUSP00000107135	Fmo2	2.50593	0.00085188	0.0326468	2.16342	5.15444e-19
ENSMUSP00000055862	Arf6	2.14434	0.0032549	0.0536384	2.52467	7.50455e-23

## Sheet: Kidney - B6 vs B6 (Yu)
protein.id	symbol	b6_age_z	b6_age_pval	b6_age_qval	compare_age_z	compare_age_pval
ENSMUSP00000063325	Acox1	-2.1823	0.00144115	0.0325144	-2.13243	0.0013785
ENSMUSP00000021853	Eci3	-2.38928	0.000661689	0.0204727	-2.92676	0.000783512
ENSMUSP00000031411	Aldh2	3.02739	4.98004e-05	0.00474221	3.60142	0.000141098
ENSMUSP00000025656	Aldh1a7	2.83117	9.98381e-05	0.00671991	2.79046	0.000742404
ENSMUSP00000153410	Aldh1a1	2.67427	0.000175964	0.00967242	3.27841	0.000264446
ENSMUSP00000112664	Akr1c14	-3.42651	1.62612e-05	0.00233394	-2.74539	0.00118491
ENSMUSP00000044004	Lrp1	2.27807	0.000762183	0.0218789	3.44115	0.000191712
ENSMUSP00000029440	Olfml3	3.23172	2.45436e-05	0.00317042	4.76774	1.97238e-05
ENSMUSP00000041967	Agps	-3.05864	5.77651e-05	0.00497453	-3.70319	0.000157678
ENSMUSP00000003720	Crot	-4.25818	1.14985e-06	0.000540115	-3.3974	0.000287532
ENSMUSP00000099453	Acsf2	2.5031	0.000329686	0.0140803	2.54651	0.00129606
ENSMUSP00000037719	Tgfbi	3.0184	5.13961e-05	0.00474221	3.12861	0.000359032
ENSMUSP00000047712	Cbr3	3.30774	1.89494e-05	0.00257663	3.60394	0.000140429
ENSMUSP00000072483	Acadm	-2.44963	0.000528137	0.0180721	-3.35121	0.000315894
ENSMUSP00000109875	Acox3	-2.98332	7.54018e-05	0.00600521	-2.35652	0.00303741
ENSMUSP00000077074	Cfi	2.36058	0.00055974	0.0186592	2.00722	0.00492977
ENSMUSP00000158977	Tnxb	3.2095	2.64848e-05	0.00320186	5.08838	1.22959e-05
ENSMUSP00000020864	Pctp	-2.12658	0.00177882	0.0369124	-2.13266	0.00540341
ENSMUSP00000069416	Itgb5	2.89253	8.01935e-05	0.00600521	2.90499	0.000577101
ENSMUSP00000100206	Igkc	3.58828	7.45458e-06	0.0013282	2.30927	0.00229142
ENSMUSP00000024866	Xdh	2.13309	0.00131509	0.0308867	2.37	0.00197514
ENSMUSP00000005532	Nid1	2.8442	9.52891e-05	0.0066535	7.70699	5.47592e-07
ENSMUSP00000066915	Amacr	-3.40943	1.72252e-05	0.00240547	-3.00603	0.000657162
ENSMUSP00000034989	Me1	-2.61206	0.000289225	0.013049	-2.05691	0.0066024
ENSMUSP00000028610	Cat	-3.56297	1.03129e-05	0.00161475	-2.54242	0.0019186
ENSMUSP00000025797	Mbl2	3.02282	5.06039e-05	0.00474221	5.17116	1.09279e-05
ENSMUSP00000036140	Acsm1	-3.22061	3.28266e-05	0.00346153	-2.86689	0.000896584
ENSMUSP00000111006	Kng2	2.33793	0.000609165	0.01955	2.03556	0.00457916
ENSMUSP00000004208	Angptl2	5.00995	1.10464e-07	0.000114153	2.91981	0.000558842
ENSMUSP00000061731	Vill	-2.48895	0.000456206	0.0170295	-2.56424	0.00181994
ENSMUSP00000028499	Itgav	3.1475	3.27856e-05	0.00346153	2.13711	0.00352643
ENSMUSP00000015998	Cd5l	3.68967	5.3663e-06	0.0011646	3.80661	9.66444e-05
ENSMUSP00000121203	Ctsd	2.32132	0.000648189	0.0204219	2.71304	0.000883266
ENSMUSP00000027675	Pigr	4.53107	4.16206e-07	0.000268817	3.38577	0.000213631
ENSMUSP00000108098	Parp3	2.41409	0.00045857	0.0170295	7.89034	4.57373e-07
ENSMUSP00000127250	Mvp	4.10841	1.44802e-06	0.000623492	5.21106	1.03298e-05
ENSMUSP00000023053	Col14a1	2.71718	0.000150567	0.00874132	4.58858	8.70627e-08
ENSMUSP00000105850	Col14a1	2.63063	0.000206328	0.0105554	4.58858	8.70627e-08
ENSMUSP00000020768	Pgam2	-2.01693	0.00269286	0.0469551	-2.61359	0.00161652
ENSMUSP00000046530	Itih2	2.43659	0.000421787	0.0163343	2.31616	0.00225289
ENSMUSP00000102791	Dusp3	2.55747	0.000269806	0.0125594	2.15919	0.00333399
ENSMUSP00000152515	Atp6v1c2	-2.72456	0.000191473	0.0100953	-2.43775	0.00247969
ENSMUSP00000080866	Mep1b	-2.05697	0.00231441	0.0428623	-3.09803	0.000537798
ENSMUSP00000133302	Apoe	3.20415	2.69753e-05	0.00320186	2.49569	0.00146089
ENSMUSP00000006367	Htra1	3.8792	2.93822e-06	0.000948861	7.07686	1.04926e-06
ENSMUSP00000022616	Clu	3.16388	3.09825e-05	0.00341297	2.63884	0.0010461
ENSMUSP00000036338	Abca9	2.43866	0.000418552	0.0163343	2.31155	0.00227859
ENSMUSP00000033741	Bgn	5.12491	8.13758e-08	0.000107236	2.47485	0.00153497
ENSMUSP00000000049	Apoh	3.73677	4.61342e-06	0.0011646	3.03947	0.000432655
ENSMUSP00000107607	Cfh	2.07222	0.00165485	0.0356275	2.20455	0.00297324
ENSMUSP00000159242	Cfhr2	2.87771	8.45391e-05	0.0062402	2.47309	0.0015414
ENSMUSP00000084259	Jchain	3.68006	5.53506e-06	0.0011646	3.86672	8.67492e-05
ENSMUSP00000029574	Vcam1	3.38964	1.43802e-05	0.00212293	2.52814	0.00135319
ENSMUSP00000034000	Asah1	2.91352	7.44258e-05	0.00600521	3.17029	0.000329436
ENSMUSP00000014578	Plg	2.1019	0.00147938	0.0329542	3.1205	0.000365124
ENSMUSP00000146652	Umod	3.67452	5.63479e-06	0.0011646	2.39924	0.00183998
ENSMUSP00000108325	Nmi	3.78185	3.99576e-06	0.001147	2.08265	0.00405414
ENSMUSP00000029912	Sdcbp	2.60705	0.000224917	0.0108944	3.06496	0.000410034
ENSMUSP00000026211	Cyp2c23	3.41957	1.30103e-05	0.00197718	2.00131	0.00500658
ENSMUSP00000100222	Ighm	3.06768	4.32555e-05	0.004217	2.58009	0.00119833
ENSMUSP00000010250	Slc22a6	-4.52176	5.28257e-07	0.000303278	-3.54034	0.000216119
ENSMUSP00000033749	Pir	2.29797	0.000707398	0.0208864	2.69731	0.000915311
ENSMUSP00000110639	Fam234a	-2.55857	0.000352376	0.0144502	-4.14523	7.0425e-05
ENSMUSP00000001046	S100a4	2.61362	0.000219571	0.0108457	2.07583	0.00412598
ENSMUSP00000027518	Spp2	2.35424	0.000573141	0.0187432	2.6736	0.00096606
ENSMUSP00000156303	Serpind1	2.90072	7.78891e-05	0.00600521	3.22608	0.000293945
ENSMUSP00000015667	Ctss	2.1516	0.00122641	0.0296115	3.31978	0.000243439

## Sheet: Heart - B6 vs B6 (Yu)
protein.id	symbol	b6_age_z	b6_age_pval	b6_age_qval	compare_age_z	compare_age_pval
ENSMUSP00000032508	Fkbp4	-2.26765	0.000548635	0.026019	-2.14377	0.0115013
ENSMUSP00000025486	Lmnb1	-2.21437	0.000667118	0.0287619	-2.12724	0.0119228
ENSMUSP00000104532	Acsl6	2.79713	0.000293727	0.0179742	4.1975	0.000335341
ENSMUSP00000146938	Acsm5	5.46318	7.56624e-08	0.000157933	7.0587	7.69777e-06
ENSMUSP00000112481	Ctsf	3.54683	2.14931e-05	0.00543007	5.55906	4.57201e-05
ENSMUSP00000100206	Igkc	2.45284	0.00103636	0.0353095	4.51622	0.000202271
ENSMUSP00000138602	Ank2	-2.03004	0.00131745	0.0382055	-4.33334	1.38486e-07
ENSMUSP00000001147	Col6a1	2.176	0.00289391	0.050831	2.15245	0.0173032
ENSMUSP00000111160	Myot	2.91364	0.000193072	0.0148993	2.93099	0.00332471
ENSMUSP00000107630	Prkab1	-2.66616	0.000130222	0.0126683	-2.36658	0.00712799
ENSMUSP00000022169	Hexb	2.65587	0.000491104	0.024198	2.11758	0.018698
ENSMUSP00000146858	Htatip2	2.84804	0.000244402	0.0157163	3.40046	0.00134261
ENSMUSP00000110882	Bdh1	2.20687	0.00258046	0.0479914	4.03212	0.000440568
ENSMUSP00000034903	Gsta4	2.90088	0.000202108	0.0148993	3.89126	0.000559195
ENSMUSP00000003947	Nqo1	2.37165	0.00139973	0.0382055	2.91289	0.00344778
ENSMUSP00000028241	Stom	2.35741	0.00147562	0.0383653	3.47267	0.00117493
ENSMUSP00000144827	Suclg2	2.09986	0.00383907	0.0594049	4.01773	0.000451319
ENSMUSP00000023088	Naga	2.91968	0.00018894	0.0148993	2.78888	0.00443449
ENSMUSP00000061519	Pltp	2.86244	0.000232045	0.015592	2.66358	0.00574593
ENSMUSP00000142171	Igha	3.85159	7.9154e-06	0.00396069	3.79022	0.000665806
ENSMUSP00000084259	Jchain	2.04481	0.00470784	0.0663998	5.3835	5.77797e-05
ENSMUSP00000063548	Abat	4.57381	8.67254e-07	0.000822591	4.7518	0.0001415
ENSMUSP00000084977	Prune2	2.47266	0.000963161	0.0348022	3.01321	0.00282244
ENSMUSP00000136807	Ighm	2.37956	0.00135931	0.0382055	4.48953	0.000210806
ENSMUSP00000107060	Creg1	2.17921	0.00285966	0.050831	3.00035	0.00289531
ENSMUSP00000033184	Tpp1	3.24319	6.04156e-05	0.00916867	3.3855	0.00138052

## Sheet: Liver - B6 vs B6 (Yu)
protein.id	symbol	b6_age_z	b6_age_pval	b6_age_qval	compare_age_z	compare_age_pval
ENSMUSP00000020522	Pfkl	2.48023	0.000761482	0.0443669	2.19959	0.00458541
ENSMUSP00000109292	Kyat1	-2.50247	0.00198765	0.0650474	-2.08204	0.00539229
ENSMUSP00000044556	Tkfc	2.11582	0.00248708	0.070743	2.34338	0.003203
ENSMUSP00000105769	Gpcpd1	-3.09437	0.000296511	0.0328484	-4.09624	7.69933e-05
ENSMUSP00000001187	Anxa4	2.20956	0.0018314	0.0634038	3.33729	0.000348747
ENSMUSP00000072074	Ggt5	2.12697	0.00239812	0.0702875	2.01258	0.00741663
ENSMUSP00000025385	Hsd17b4	2.04368	0.00314875	0.0791665	2.11036	0.00575666
ENSMUSP00000069416	Itgb5	2.29496	0.00138679	0.0557344	2.58329	0.00179896
ENSMUSP00000100206	Igkc	2.10389	0.00258597	0.070743	5.15502	1.58874e-05
ENSMUSP00000021652	Acot4	2.38828	0.00102461	0.0489689	2.26458	0.00389431
ENSMUSP00000108160	Cd163	-2.90153	0.000546716	0.0416079	-2.93989	0.000713775
ENSMUSP00000058567	Ces2c	-2.69838	0.00105119	0.0497908	-2.84633	0.000875245
ENSMUSP00000090909	Ces3b	-4.18358	1.16159e-05	0.0099839	-2.46805	0.00207986
ENSMUSP00000075690	Serpinb1a	2.30023	0.00136326	0.0556316	2.20821	0.00448672
ENSMUSP00000068940	Abcd2	3.11875	0.000102671	0.0236239	2.3728	0.00297989
ENSMUSP00000029367	Bche	2.08622	0.00273979	0.0723297	2.07709	0.00627194
ENSMUSP00000078436	Aadat	-2.77755	0.000813976	0.0443669	-3.33759	0.000312942
ENSMUSP00000004377	Ptpn6	2.02504	0.00334674	0.0837474	2.21433	0.0044179
ENSMUSP00000028207	Crat	2.21695	0.00178778	0.062423	2.48058	0.00229524
ENSMUSP00000025065	Nudt12	2.05091	0.00307511	0.0780864	2.57341	0.00184121
ENSMUSP00000130992	Gpd2	2.57039	0.000570154	0.0416079	2.81299	0.00106216
ENSMUSP00000108098	Parp3	2.10173	0.00260428	0.070743	2.37238	0.00298293
ENSMUSP00000095331	Fam126b	-2.43156	0.00250564	0.070743	-2.8447	0.000878383
ENSMUSP00000003947	Nqo1	2.61495	0.000494502	0.0403042	2.24972	0.00404182
ENSMUSP00000042095	Serpina3k	-3.47387	9.17268e-05	0.0236239	-2.1711	0.00430156
ENSMUSP00000063389	Capg	2.84157	0.000241628	0.0328484	2.69266	0.00139551
ENSMUSP00000079306	Hspa2	2.64156	0.000454312	0.0395102	2.31362	0.00344722
ENSMUSP00000022821	Dhrs4	2.17083	0.00207805	0.066547	2.44268	0.00251432
ENSMUSP00000008991	Sptbn2	-3.66242	5.20885e-05	0.018837	-2.22403	0.00376751
ENSMUSP00000084259	Jchain	2.42603	0.000906887	0.0469442	2.49279	0.00222915
ENSMUSP00000088358	Selenbp2	-3.09935	0.000291901	0.0328484	-2.58417	0.00158326
ENSMUSP00000003100	Cyp2f2	-2.26019	0.00438873	0.096098	-2.05986	0.00570769
ENSMUSP00000086795	Lgals1	2.78344	0.000289968	0.0328484	3.26352	0.000405007
ENSMUSP00000040599	Vnn1	2.479	0.000764505	0.0443669	2.29847	0.00357915
ENSMUSP00000032761	Pex11a	2.18277	0.00199863	0.0650474	2.45259	0.00245492

## Sheet: Skeletal Muscle - B6 vs B6 (Yu)
protein.id	symbol	b6_age_z	b6_age_pval	b6_age_qval	compare_age_z	compare_age_pval
ENSMUSP00000112928	Dpysl3	-2.42988	8.20917e-05	0.00577745	-3.46182	0.000941307
ENSMUSP00000006969	Krt23	-2.20337	0.00020414	0.00945563	-3.21801	0.00146538
ENSMUSP00000097967	Mpp2	-2.35964	0.000108565	0.0067601	-3.4524	0.000957227
ENSMUSP00000159366	Lamb1	-2.22156	0.000189545	0.00945563	-6.39912	1.43593e-05
ENSMUSP00000099453	Acsf2	2.47706	0.000188013	0.00945563	3.13681	0.00227071
ENSMUSP00000019992	Lama4	-3.94064	4.04897e-07	0.000339304	-4.02549	0.000361252
ENSMUSP00000080159	H2-Q4	2.21334	0.000559428	0.0136409	2.11505	0.0188545
ENSMUSP00000100206	Igkc	2.35915	0.000304914	0.0107289	3.57785	0.00100172
ENSMUSP00000022340	Nid2	-2.89976	1.36272e-05	0.00190326	-3.98346	0.000386828
ENSMUSP00000159082	Prx	-3.07164	7.30243e-06	0.00135932	-4.17788	0.000283015
ENSMUSP00000025439	Me2	2.22849	0.000525026	0.0132522	2.36027	0.0110577
ENSMUSP00000034756	Anxa2	-3.14296	5.66613e-06	0.00130655	-2.25369	0.0100562
ENSMUSP00000037454	Npl	3.17016	1.28068e-05	0.00190326	2.30406	0.0124815
ENSMUSP00000041204	Abcb1a	2.11604	0.000842693	0.0161071	2.16821	0.0167762
ENSMUSP00000113674	Ltbp4	-3.07436	7.23153e-06	0.00135932	-6.10805	2.01497e-05
ENSMUSP00000124119	Cadm1	-2.1138	0.000294819	0.010649	-3.33697	0.00117814
ENSMUSP00000021950	Dbn1	-2.12208	0.000284928	0.0104724	-2.28508	0.00940527
ENSMUSP00000146969	Serpinh1	-2.72617	2.60548e-05	0.00278564	-2.12181	0.013358
ENSMUSP00000142171	Igha	3.25031	9.56073e-06	0.00154075	2.84221	0.00405412
ENSMUSP00000023550	Pdia5	-3.11589	6.23651e-06	0.00130655	-3.03046	0.00208495
ENSMUSP00000152680	Fbln5	-3.99337	3.44258e-07	0.000339304	-5.74811	3.12195e-05
ENSMUSP00000020759	Efemp1	-2.07143	0.000351281	0.0112356	-4.13864	0.000301201
ENSMUSP00000029912	Sdcbp	2.26306	0.000454384	0.0124951	5.99568	2.76959e-05
ENSMUSP00000136807	Ighm	2.27634	0.000429917	0.0122541	2.97442	0.00311531

## Sheet: Lung - B6 vs B6 (Yu)
protein.id	symbol	b6_age_z	b6_age_pval	b6_age_qval	compare_age_z	compare_age_pval
ENSMUSP00000153410	Aldh1a1	3.52619	0.000117643	0.0212935	2.74451	0.000729378
ENSMUSP00000037930	Uggt1	2.92832	0.000656331	0.0688422	2.05733	0.00438037
ENSMUSP00000034267	Slc27a1	3.37751	0.00017896	0.030078	4.30426	3.02976e-05
ENSMUSP00000101999	Prpsap1	5.44915	9.12577e-07	0.000715765	4.41106	2.52467e-05
ENSMUSP00000126274	Prpsap2	6.88351	4.63672e-08	5.4551e-05	3.54502	0.000124781
ENSMUSP00000034929	Lactb	2.75803	0.00108541	0.0751169	4.49977	2.17587e-05
ENSMUSP00000070368	Amy1	5.06402	2.21902e-06	0.00130534	3.83958	7.01759e-05
ENSMUSP00000152680	Fbln5	-4.28864	1.53319e-05	0.00450949	-2.2375	0.00163762
ENSMUSP00000132954	Agpat3	3.69905	7.27744e-05	0.0142698	3.34586	0.000188076
ENSMUSP00000133736	Prps1l3	7.38705	1.81599e-08	4.27302e-05	4.45002	2.36437e-05
ENSMUSP00000124562	Manf	3.82897	5.10011e-05	0.0109096	2.64233	0.000935896
ENSMUSP00000040956	Sccpdh	2.8675	0.000785073	0.0688422	2.03491	0.00466586
ENSMUSP00000034856	Mpi	3.27594	0.000239119	0.0375097	2.81762	0.000612392

## Sheet: Spleen - B6 vs B6 (Yu)
protein.id	symbol	b6_age_z	b6_age_pval	b6_age_qval	compare_age_z	compare_age_pval
ENSMUSP00000020238	Hsp90b1	2.85566	0.00027972	0.0218341	3.23997	0.000310077
ENSMUSP00000104725	Sec24a	3.18825	9.37823e-05	0.0126362	4.1187	7.18409e-05
ENSMUSP00000076521	Pdia4	2.18281	0.00280143	0.0661103	4.86571	2.4975e-05
ENSMUSP00000024042	Creld2	2.64769	0.000564075	0.0280157	2.90272	0.000588402
ENSMUSP00000100206	Igkc	2.90965	0.00023366	0.0204528	3.89646	0.000101423
ENSMUSP00000056276	Aldh3b1	2.94697	0.000206439	0.0199032	2.17707	0.00281312
ENSMUSP00000114273	Enpp1	2.33425	0.001656	0.0493488	2.65939	0.000964829
ENSMUSP00000001824	Folh1	3.70816	1.84465e-05	0.00523874	2.22914	0.00249097
ENSMUSP00000104817	Mgat1	3.6204	2.40939e-05	0.00607536	2.53969	0.00124389
ENSMUSP00000029053	Ptpn1	2.77583	0.000365594	0.0243992	2.1214	0.00320924
ENSMUSP00000041839	Txndc5	3.11946	0.000117195	0.0144968	2.31419	0.00204881
ENSMUSP00000130304	Ckap4	2.94005	0.000211228	0.0199677	2.88181	0.000613262
ENSMUSP00000107182	Dennd5b	2.48034	0.000999992	0.038116	2.87097	0.000626612
ENSMUSP00000072929	Erlec1	2.09226	0.00383848	0.0777489	3.36356	0.000248168
ENSMUSP00000025161	Tapbp	2.19227	0.0027108	0.0648614	2.46606	0.00145964
ENSMUSP00000068487	Tgoln1	2.14168	0.00323226	0.0713492	2.15119	0.00299014
ENSMUSP00000031773	Pon3	3.33913	5.78776e-05	0.00948614	3.97458	8.96874e-05
ENSMUSP00000043580	Alg2	2.06613	0.00420361	0.0821684	2.37803	0.00177394
ENSMUSP00000025211	Mzb1	2.84552	0.000289369	0.0223189	3.37173	0.000244591
ENSMUSP00000151568	Man1a	2.49641	0.000946242	0.0378212	2.24362	0.00240877
ENSMUSP00000033626	Serpina7	2.15547	0.00308082	0.0692337	2.45284	0.00150262
ENSMUSP00000022865	Mtdh	2.37722	0.00142715	0.0462903	3.22608	6.65523e-06
ENSMUSP00000053558	Abhd12	2.53007	0.000842976	0.0363589	2.06903	0.00363855
ENSMUSP00000159242	Cfhr2	2.82908	0.000305735	0.0230391	2.44664	0.00152325
ENSMUSP00000030412	Ppt1	2.31273	0.00178418	0.051303	2.02906	0.0040087
ENSMUSP00000100222	Ighm	2.18212	0.00280813	0.0661103	4.74853	2.91989e-05
ENSMUSP00000036996	Man1b1	3.72957	1.72911e-05	0.00523874	2.20753	0.00261946
ENSMUSP00000025197	Tap2	2.43115	0.00118465	0.0419815	2.06041	0.0037151
ENSMUSP00000124562	Manf	2.67615	0.000512085	0.0270438	2.05082	0.00380235
ENSMUSP00000041175	Cyp2s1	2.90132	0.000240217	0.0204528	2.40285	0.00167832
ENSMUSP00000140958	Dph5	-3.70542	1.16746e-05	0.00510256	-2.54092	0.00206959
ENSMUSP00000002837	Tmed5	3.1841	9.50476e-05	0.0126362	2.33489	0.00195482
ENSMUSP00000021784	Irf4	2.05	0.00444623	0.0849839	2.26518	0.00229185
ENSMUSP00000054530	Fut8	4.63532	1.31967e-06	0.00173035	2.2127	0.00258804
ENSMUSP00000090281	Aup1	2.29478	0.00189879	0.0530592	2.9731	0.00051264
ENSMUSP00000136206	St6gal1	2.7415	0.000410457	0.0249479	4.75788	2.88339e-05
ENSMUSP00000103310	Tmem154	2.46879	0.00104053	0.0389813	2.67793	0.00092822

## Sheet: Fat|WAT - B6 vs B6 (Yu)
protein.id	symbol	b6_age_z	b6_age_pval	b6_age_qval	compare_age_z	compare_age_pval
ENSMUSP00000135199	Nptn	-3.25701	1.74995e-05	0.00948034	-2.06704	0.00161043
ENSMUSP00000107760	Pzp	2.25441	0.000600011	0.028385	2.82943	0.000140297
ENSMUSP00000114906	Coa7	-2.23082	0.000732088	0.0312638	-2.41063	0.000594751
ENSMUSP00000006704	Itih1	2.06649	0.00123896	0.0388373	2.31845	0.000517557
ENSMUSP00000030340	Scp2	-2.02495	0.00162511	0.0424304	-2.10453	0.00143813
ENSMUSP00000103965	Cp	2.58975	0.000169454	0.0179766	2.89439	0.000120281
ENSMUSP00000028045	Mrc1	2.71769	0.000105901	0.0158004	3.4544	3.51578e-05
ENSMUSP00000158365	Pglyrp2	2.40272	0.000341192	0.022172	2.09794	0.000962367
ENSMUSP00000046199	Stab1	2.39997	0.000344766	0.022172	2.35469	0.000469019
ENSMUSP00000025523	Csf1r	2.91122	5.27614e-05	0.0157924	2.96976	0.000100923
ENSMUSP00000033741	Bgn	2.81407	7.4688e-05	0.0157924	2.56681	0.000268502
ENSMUSP00000025196	Psmb8	2.11694	0.00101887	0.0355175	2.86448	0.000129076
ENSMUSP00000038350	Scamp2	2.40119	0.000343172	0.022172	2.06803	0.00104983
ENSMUSP00000025211	Mzb1	2.64771	0.000136828	0.0164999	4.56596	4.62476e-06
ENSMUSP00000119221	Fen1	2.06432	0.00124946	0.0388373	2.05775	0.00108186
ENSMUSP00000061519	Pltp	2.40137	0.000342938	0.022172	3.90564	1.45651e-05
ENSMUSP00000142171	Igha	2.42162	0.000317691	0.022172	2.26405	0.0006011
ENSMUSP00000084259	Jchain	2.10208	0.00107923	0.0365956	3.78506	1.82761e-05
ENSMUSP00000029574	Vcam1	2.23707	0.000641267	0.02953	3.33538	4.50452e-05
ENSMUSP00000034000	Asah1	2.06768	0.00123323	0.0388373	2.52843	0.000296329
ENSMUSP00000027966	Fcgr2b	2.04199	0.00136267	0.0397045	2.33359	0.000496636
ENSMUSP00000100222	Ighm	2.87637	5.97353e-05	0.0157924	2.07066	0.00104178
ENSMUSP00000027015	Casp1	2.11124	0.00104163	0.0356447	2.38067	0.000437303
ENSMUSP00000030985	Hgfac	2.5196	0.000219953	0.0198347	2.3403	0.000487664

## Sheet: Hippo|brain - B6 vs B6 (Yu)
protein.id	symbol	b6_age_z	b6_age_pval	b6_age_qval	compare_age_z	compare_age_pval
ENSMUSP00000005014	Hapln2	5.77603	0.000155659	0.0898328	6.30236	0.0002487
ENSMUSP00000100206	Igkc	5.81822	0.000144715	0.0898328	2.87724	0.0231648
ENSMUSP00000130482	Casq2	9.22274	7.01181e-07	0.00182097	4.6522	0.00179609
ENSMUSP00000030412	Ppt1	5.69727	0.000178422	0.0926726	7.40133	8.05629e-05
ENSMUSP00000136807	Ighm	6.66208	3.47802e-05	0.030108	3.29704	0.0121972
