# Supplementary material for: Global and tissue-specific aging effects on murine proteomes
Source: Cell Rep. Author manuscript; Available in PMC 2023 Oct 20. (PMC10588767; doi:10.1016/j.celrep.2023.112715)
Supplement: 2 [file NIHMS1920481-supplement-2.zip › supp_tables/table_s5.xlsx]

## Sheet: Kidney age set
ONTOLOGY	ID	Description	GeneRatio	BgRatio	pvalue	p.adjust	qvalue	geneID	Count
BP	GO:0006952	defense response	80/474	396/4937	1.60667e-11	5.19116e-08	4.81326e-08	Ace/Trim28/Htra1/Ggt1/Ctss/Cd5l/Ada/Wfdc2/Lsp1/Egfr/Serpina3n/F12/Clu/Kng1/Adipoq/Serping1/Mbl2/Rela/Hras/Vim/Kynu/Hc/Itgav/F2/Nras/Aldh2/Anxa3/Ctsc/Coro1a/Pycard/Stx4a/Hpx/Was/Ngp/1300017J02Rik/Scd1/H2-Ab1/C8g/Lrp1/Thbs1/H2-Aa/Eif4g1/Fn1/Lxn/Ahcy/C1ra/C8a/Ephx2/Hp/Prcp/Cfi/Fcgr2b/Dtx3l/Mep1b/Icam1/Jchain/Gpx4/Igkc/Ighg2c/Ighm/Prdx2/Ifi204/Afap1l2/Cfh/Nmi/Itih4/C1s1/Rab1a/Lpl/Apoe/Aif1/Ptprc/Ighg…	80
BP	GO:0006959	humoral immune response	25/474	63/4937	1.49021e-10	2.40743e-07	2.23218e-07	Cd5l/Wfdc2/Serping1/Mbl2/Hc/F2/Hpx/1300017J02Rik/H2-Ab1/C8g/C1ra/C8a/C4b/Cfi/Fcgr2b/Jchain/Igkc/Ighg2c/Ighm/Cfh/C1s1/Ptprc/Ighg2b/Igha/Rnase6	25
BP	GO:0002455	humoral immune response mediated by circulating immunoglobulin	17/474	31/4937	2.82492e-10	3.04244e-07	2.82096e-07	Serping1/Mbl2/Hc/Hpx/H2-Ab1/C8g/C1ra/C8a/Cfi/Fcgr2b/Igkc/Ighg2c/Ighm/C1s1/Ptprc/Ighg2b/Igha	17
BP	GO:0016064	immunoglobulin mediated immune response	20/474	47/4937	2.49687e-09	1.4507e-06	1.3451e-06	Serping1/Mbl2/Hc/Aplf/Hpx/H2-Ab1/C8g/C1ra/C8a/C4b/Cfi/Fcgr2b/Igkc/Ighg2c/Ighm/Parp3/C1s1/Ptprc/Ighg2b/Igha	20
BP	GO:0019724	B cell mediated immunity	20/474	47/4937	2.49687e-09	1.4507e-06	1.3451e-06	Serping1/Mbl2/Hc/Aplf/Hpx/H2-Ab1/C8g/C1ra/C8a/C4b/Cfi/Fcgr2b/Igkc/Ighg2c/Ighm/Parp3/C1s1/Ptprc/Ighg2b/Igha	20
BP	GO:0002460	adaptive immune response based on somatic recombination of immune receptors built from immunoglobulin superfamily domains	27/474	81/4937	2.69397e-09	1.4507e-06	1.3451e-06	Ada/Serping1/Mbl2/Hras/Hc/Nras/Aplf/Ctsc/Hpx/Was/H2-Ab1/C8g/C1ra/C8a/C4b/Cfi/Fcgr2b/Icam1/Igkc/Ighg2c/Ighm/Parp3/C1s1/Ptprc/Ighg2b/Igha/Anxa1	27
BP	GO:0006956	complement activation	16/474	32/4937	5.74342e-09	2.651e-06	2.45801e-06	Cd5l/Serping1/Mbl2/Hc/C8g/C1ra/C8a/C4b/Cfi/Igkc/Ighg2c/Ighm/Cfh/C1s1/Ighg2b/Igha	16
BP	GO:0002250	adaptive immune response	30/474	105/4937	2.10104e-08	8.48556e-06	7.86783e-06	Ada/Serping1/Mbl2/Hras/Hc/Nras/Aplf/Ctsc/Pycard/Hpx/Was/H2-Ab1/C8g/H2-Aa/C1ra/C8a/C4b/Cfi/Fcgr2b/Icam1/Jchain/Igkc/Ighg2c/Ighm/Parp3/C1s1/Ptprc/Ighg2b/Igha/Anxa1	30
BP	GO:0006954	inflammatory response	40/474	169/4937	3.4491e-08	1.23823e-05	1.14809e-05	Ace/Ggt1/Ctss/Cd5l/Ada/Egfr/Serpina3n/F12/Clu/Kng1/Adipoq/Rela/Hc/Itgav/F2/Aldh2/Ctsc/Pycard/Lrp1/Thbs1/Fn1/Lxn/Ahcy/Ephx2/Hp/Prcp/Fcgr2b/Mep1b/Icam1/Gpx4/Prdx2/Afap1l2/Cfh/Itih4/Lpl/Apoe/Aif1/Ighg2b/Umod/Anxa1	40
BP	GO:0006958	complement activation, classical pathway	13/474	24/4937	4.65983e-08	1.50559e-05	1.39599e-05	Serping1/Mbl2/Hc/C8g/C1ra/C8a/Cfi/Igkc/Ighg2c/Ighm/C1s1/Ighg2b/Igha	13
BP	GO:0002449	lymphocyte mediated immunity	24/474	83/4937	4.41277e-07	0.000129615	0.000120179	Serping1/Mbl2/Hc/Aplf/Ctsc/Coro1a/Hpx/Was/H2-Ab1/C8g/C1ra/C8a/C4b/Cfi/Fcgr2b/Icam1/Igkc/Ighg2c/Ighm/Parp3/C1s1/Ptprc/Ighg2b/Igha	24
BP	GO:0002443	leukocyte mediated immunity	28/474	108/4937	5.898e-07	0.000158804	0.000147243	Ace/Serping1/Mbl2/Hc/F2/Anxa3/Aplf/Ctsc/Coro1a/Stx4a/Hpx/Was/H2-Ab1/C8g/C1ra/C8a/C4b/Cfi/Fcgr2b/Icam1/Igkc/Ighg2c/Ighm/Parp3/C1s1/Ptprc/Ighg2b/Igha	28
BP	GO:0001775	cell activation	46/474	238/4937	1.92428e-06	0.000478258	0.000443442	Ada/Egfr/Cygb/Clu/Spta1/Itgav/F2/Vcam1/Anxa3/Mad1l1/Aplf/Ctsc/Coro1a/Pycard/Stx4a/Was/Psmb10/Gclc/Fermt3/H2-Ab1/Lrp1/Thbs1/H2-Aa/Fn1/Prkar1a/Pik3r1/Fcgr2b/Icam1/Igkc/Ighg2c/Ighm/Dusp3/Prdx2/Cfh/Parp3/Lcp1/Atp11c/Fbxo7/Apoe/Aif1/Ptprc/Ighg2b/Igha/Hsph1/Evl/Anxa1	46
BP	GO:0002682	regulation of immune system process	62/474	361/4937	2.13195e-06	0.000492024	0.000456205	Ace/Calr/Htra1/Ggt1/Cd5l/Ada/Hcls1/Adipoq/Serping1/Mbl2/Rela/Hras/Pigr/Spta1/Hc/Car2/Nras/Vcam1/Mad1l1/Aplf/Ctsc/Coro1a/Pycard/Stx4a/Hpx/Was/H2-Ab1/C8g/Thbs1/H2-Aa/Gpi1/Prkar1a/Pik3r1/Rbp1/C1ra/C8a/C4b/Cfi/Fcgr2b/Dtx3l/Icam1/Igkc/Ighg2c/Ighm/Dusp3/Prdx2/Ifi204/Cfh/Parp3/Nmi/Prxl2a/Atp11c/Fbxo7/C1s1/Apoe/Aif1/Ptprc/Ighg2b/Igha/Hsph1/Anxa1/Ptk2	62
BP	GO:0030198	extracellular matrix organization	23/474	85/4937	2.75899e-06	0.000557143	0.000516584	Nid1/Eng/Plg/Ctss/Ntn4/Col14a1/Prdx4/Col4a1/Col4a2/Anxa2/Qsox1/Tgfbi/Fn1/Fbln1/Col18a1/Adamtsl5/Col4a5/Col4a3/Papln/Lcp1/Myh11/Tnxb/Ptk2	23
BP	GO:0043062	extracellular structure organization	23/474	85/4937	2.75899e-06	0.000557143	0.000516584	Nid1/Eng/Plg/Ctss/Ntn4/Col14a1/Prdx4/Col4a1/Col4a2/Anxa2/Qsox1/Tgfbi/Fn1/Fbln1/Col18a1/Adamtsl5/Col4a5/Col4a3/Papln/Lcp1/Myh11/Tnxb/Ptk2	23
BP	GO:0007596	blood coagulation	20/474	69/4937	3.92485e-06	0.00070451	0.000653223	Apoh/Plg/F12/Kng1/Serping1/F2/F9/Anxa2/Fermt3/Thbs1/Serpina10/Fn1/Fbln1/Serpinc1/Prdx2/Cfh/Kng2/Apoe/Evl/Serpind1	20
BP	GO:0050817	coagulation	20/474	69/4937	3.92485e-06	0.00070451	0.000653223	Apoh/Plg/F12/Kng1/Serping1/F2/F9/Anxa2/Fermt3/Thbs1/Serpina10/Fn1/Fbln1/Serpinc1/Prdx2/Cfh/Kng2/Apoe/Evl/Serpind1	20
BP	GO:0006909	phagocytosis	23/474	87/4937	4.25997e-06	0.00072442	0.000671683	Calr/Cnn2/Adipoq/Mbl2/Itgav/Anxa3/Mfge8/Coro1a/Pycard/Txndc5/Lrp1/Thbs1/Cd302/Fcgr2b/Igkc/Ighg2c/Ighm/Aif1/Ptprc/Ighg2b/Igha/Anxa1/Ptk2	23
BP	GO:0002253	activation of immune response	25/474	100/4937	4.90054e-06	0.000771369	0.000715215	Cd5l/Ada/Serping1/Mbl2/Rela/Hras/Hc/Nras/Pycard/C8g/C1ra/C8a/C4b/Cfi/Fcgr2b/Igkc/Ighg2c/Ighm/Dusp3/Ifi204/Cfh/C1s1/Ptprc/Ighg2b/Igha	25
BP	GO:0007599	hemostasis	20/474	70/4937	5.01354e-06	0.000771369	0.000715215	Apoh/Plg/F12/Kng1/Serping1/F2/F9/Anxa2/Fermt3/Thbs1/Serpina10/Fn1/Fbln1/Serpinc1/Prdx2/Cfh/Kng2/Apoe/Evl/Serpind1	20
BP	GO:0032373	positive regulation of sterol transport	8/474	13/4937	5.68268e-06	0.000798294	0.000740179	Acat2/Adipoq/Scp2/Ces1d/Anxa2/Lrp1/Pltp/Apoe	8
BP	GO:0032376	positive regulation of cholesterol transport	8/474	13/4937	5.68268e-06	0.000798294	0.000740179	Acat2/Adipoq/Scp2/Ces1d/Anxa2/Lrp1/Pltp/Apoe	8
BP	GO:0002252	immune effector process	40/474	206/4937	8.30012e-06	0.0011174	0.00103606	Ace/Htra1/Cd5l/Ada/Clu/Serping1/Mbl2/Hc/F2/Anxa3/Aplf/Ctsc/Coro1a/Pycard/Stx4a/Hpx/Was/H2-Ab1/C8g/Lrp1/Gpi1/C1ra/C8a/C4b/Cfi/Fcgr2b/Dtx3l/Icam1/Igkc/Ighg2c/Ighm/Prdx2/Cfh/Parp3/Lcp1/C1s1/Ptprc/Ighg2b/Igha/Anxa1	40
BP	GO:0006955	immune response	60/474	364/4937	1.22807e-05	0.00158716	0.00147162	Trim28/Ctss/Cd5l/Ada/Wfdc2/Serping1/Mbl2/Rela/Hras/Pigr/Vim/Kynu/Hc/F2/Nras/Anxa3/Aplf/Ctsc/Coro1a/Pycard/Stx4a/Hpx/Was/1300017J02Rik/H2-Ab1/C8g/Lrp1/H2-Aa/Ahcy/C1ra/C8a/C4b/Cfi/Fcgr2b/Dtx3l/Icam1/Jchain/Igkv10-96/Igkv10-95/Igkc/Ighg2c/Ighm/Dusp3/Ifi204/Cfh/Parp3/Nmi/Lcp1/C1s1/Apoe/Ptprc/Ighg2b/Lcn2/Igha/Igkv17-127/Umod/Evl/Rnase6/Anxa1/Ptk2	60
BP	GO:0043207	response to external biotic stimulus	60/474	365/4937	1.34095e-05	0.00160467	0.00148785	Ace/Trim28/Htra1/Ggt1/Cdk4/Wfdc2/Serpina3n/Adipoq/Serping1/Mbl2/Rela/Prdx3/Hras/Vim/Kynu/Hc/Itgav/F2/Nras/Anxa3/Coro1a/Pycard/Stx4a/Hpx/Was/Gpm6a/1300017J02Rik/Scd1/H2-Ab1/C8g/H2-Aa/C1ra/C8a/Hp/Cfi/Fcgr2b/Dtx3l/Jchain/Cubn/Igkc/Ighg2c/Ighm/Prdx2/Ifi204/Cfh/Nmi/C1s1/Rab1a/Lpl/Apoe/Ptprc/Ighg2b/Lcn2/Igha/Nexn/Umod/Evl/Rnase6/Anxa1/Ptk2	60
BP	GO:0051707	response to other organism	60/474	365/4937	1.34095e-05	0.00160467	0.00148785	Ace/Trim28/Htra1/Ggt1/Cdk4/Wfdc2/Serpina3n/Adipoq/Serping1/Mbl2/Rela/Prdx3/Hras/Vim/Kynu/Hc/Itgav/F2/Nras/Anxa3/Coro1a/Pycard/Stx4a/Hpx/Was/Gpm6a/1300017J02Rik/Scd1/H2-Ab1/C8g/H2-Aa/C1ra/C8a/Hp/Cfi/Fcgr2b/Dtx3l/Jchain/Cubn/Igkc/Ighg2c/Ighm/Prdx2/Ifi204/Cfh/Nmi/C1s1/Rab1a/Lpl/Apoe/Ptprc/Ighg2b/Lcn2/Igha/Nexn/Umod/Evl/Rnase6/Anxa1/Ptk2	60
BP	GO:0072376	protein activation cascade	7/474	11/4937	1.68746e-05	0.00191715	0.00177758	Apoh/F12/Fn1/Fbln1/Serpinc1/Prcp/Mvp	7
BP	GO:0051249	regulation of lymphocyte activation	25/474	107/4937	1.76539e-05	0.00191715	0.00177758	Ada/Spta1/Vcam1/Mad1l1/Aplf/Coro1a/Pycard/H2-Ab1/H2-Aa/Prkar1a/Fcgr2b/Igkc/Ighg2c/Ighm/Dusp3/Prdx2/Parp3/Atp11c/Fbxo7/Aif1/Ptprc/Ighg2b/Igha/Hsph1/Anxa1	25
BP	GO:0032787	monocarboxylic acid metabolic process	52/474	305/4937	1.89602e-05	0.00191715	0.00177758	Prkar2b/Crot/Adh1/Ggt1/Acat2/Acad9/Pgam1/Pgam2/Cygb/Eci3/Acox2/Ehhadh/Adipoq/Hsd17b4/Cyp2c23/Pecr/Kynu/Scp2/Aacs/Ces1d/Ces1f/Me1/Acsm1/Pdk3/Scd1/Grhpr/Bpgm/Gpi1/Asrgl1/Fasn/Rbp1/Acox1/Amacr/Ephx2/Acadm/Acnat1/Gpx4/Acsm2/Acsf2/Acaca/Idh2/Naaa/Acox3/Akr1c14/Ndufab1/Mpc1/Lpl/Acsm5/Aldh1a1/Eci1/Anxa1/Tnxb	52
BP	GO:0098542	defense response to other organism	47/474	266/4937	1.89657e-05	0.00191715	0.00177758	Trim28/Htra1/Wfdc2/Serping1/Mbl2/Rela/Hras/Vim/Kynu/Hc/F2/Nras/Anxa3/Coro1a/Pycard/Stx4a/Hpx/Was/1300017J02Rik/Scd1/H2-Ab1/C8g/H2-Aa/C1ra/C8a/Hp/Cfi/Dtx3l/Jchain/Igkc/Ighg2c/Ighm/Ifi204/Cfh/Nmi/C1s1/Rab1a/Apoe/Ptprc/Ighg2b/Lcn2/Igha/Umod/Evl/Rnase6/Anxa1/Ptk2	47
BP	GO:0050865	regulation of cell activation	31/474	148/4937	1.89875e-05	0.00191715	0.00177758	Ada/Cygb/Spta1/Vcam1/Mad1l1/Aplf/Ctsc/Coro1a/Pycard/Stx4a/Gclc/H2-Ab1/Thbs1/H2-Aa/Prkar1a/Fcgr2b/Igkc/Ighg2c/Ighm/Dusp3/Prdx2/Parp3/Atp11c/Fbxo7/Apoe/Aif1/Ptprc/Ighg2b/Igha/Hsph1/Anxa1	31
BP	GO:0002694	regulation of leukocyte activation	28/474	131/4937	3.2766e-05	0.00320809	0.00297454	Ada/Spta1/Vcam1/Mad1l1/Aplf/Ctsc/Coro1a/Pycard/Stx4a/H2-Ab1/Thbs1/H2-Aa/Prkar1a/Fcgr2b/Igkc/Ighg2c/Ighm/Dusp3/Prdx2/Parp3/Atp11c/Fbxo7/Aif1/Ptprc/Ighg2b/Igha/Hsph1/Anxa1	28
BP	GO:0010466	negative regulation of peptidase activity	21/474	85/4937	3.42663e-05	0.00325159	0.00301488	Wfdc2/Serpina3n/Kng1/Serping1/Itih5/Ambp/Mug1/Ngp/Serpina3k/Serpina6/Thbs1/Itih2/Serpina10/Gpi1/Lxn/Serpinc1/Kng2/Itih4/Papln/Serpina3m/Serpind1	21
BP	GO:0009617	response to bacterium	34/474	174/4937	3.5223e-05	0.00325159	0.00301488	Ace/Ggt1/Cdk4/Wfdc2/Serpina3n/Adipoq/Mbl2/Rela/Prdx3/Vim/Itgav/F2/Anxa3/Pycard/Gpm6a/1300017J02Rik/Scd1/Hp/Fcgr2b/Jchain/Cubn/Igkc/Ighg2c/Ighm/Prdx2/Ifi204/Rab1a/Lpl/Ighg2b/Lcn2/Igha/Nexn/Umod/Rnase6	34
BP	GO:0009607	response to biotic stimulus	60/474	377/4937	3.69387e-05	0.00331217	0.00307105	Ace/Trim28/Htra1/Ggt1/Cdk4/Wfdc2/Serpina3n/Adipoq/Serping1/Mbl2/Rela/Prdx3/Hras/Vim/Kynu/Hc/Itgav/F2/Nras/Anxa3/Coro1a/Pycard/Stx4a/Hpx/Was/Gpm6a/1300017J02Rik/Scd1/H2-Ab1/C8g/H2-Aa/C1ra/C8a/Hp/Cfi/Fcgr2b/Dtx3l/Jchain/Cubn/Igkc/Ighg2c/Ighm/Prdx2/Ifi204/Cfh/Nmi/C1s1/Rab1a/Lpl/Apoe/Ptprc/Ighg2b/Lcn2/Igha/Nexn/Umod/Evl/Rnase6/Anxa1/Ptk2	60
BP	GO:0042060	wound healing	28/474	132/4937	3.79295e-05	0.00331217	0.00307105	Apoh/Cnn2/Eng/Plg/Egfr/F12/Kng1/Serping1/Hras/F2/F9/Anxa2/Fermt3/Ptk7/Thbs1/Serpina10/Fn1/Fbln1/Serpinc1/Prcp/Prdx2/Cfh/Kng2/Apoe/Evl/Serpind1/Anxa1/Ptk2	28
BP	GO:0006631	fatty acid metabolic process	38/474	205/4937	4.20318e-05	0.00357381	0.00331364	Prkar2b/Crot/Ggt1/Acat2/Acad9/Cygb/Eci3/Acox2/Ehhadh/Adipoq/Hsd17b4/Cyp2c23/Pecr/Scp2/Aacs/Ces1d/Ces1f/Acsm1/Pdk3/Scd1/Fasn/Acox1/Ephx2/Acadm/Acnat1/Gpx4/Acsm2/Acsf2/Acaca/Naaa/Acox3/Akr1c14/Ndufab1/Lpl/Acsm5/Eci1/Anxa1/Tnxb	38
BP	GO:0002684	positive regulation of immune system process	44/474	251/4937	4.33562e-05	0.00359189	0.00333041	Calr/Cd5l/Ada/Hcls1/Serping1/Mbl2/Rela/Hras/Spta1/Hc/Car2/Nras/Vcam1/Ctsc/Coro1a/Pycard/Stx4a/Hpx/H2-Ab1/C8g/Thbs1/H2-Aa/Gpi1/C1ra/C8a/C4b/Cfi/Fcgr2b/Icam1/Igkc/Ighg2c/Ighm/Dusp3/Ifi204/Cfh/Atp11c/C1s1/Aif1/Ptprc/Ighg2b/Igha/Hsph1/Anxa1/Ptk2	44
BP	GO:0033865	nucleoside bisphosphate metabolic process	19/474	75/4937	5.58121e-05	0.00429354	0.00398098	Crot/Cs/Mvd/Pipox/Ehhadh/Hsd17b4/Kynu/Scp2/Ces1d/Acsm1/Pdk3/Glyat/Fasn/Acnat1/Acsm2/Acaca/Coasy/Mpc1/Acsm5	19
BP	GO:0033875	ribonucleoside bisphosphate metabolic process	19/474	75/4937	5.58121e-05	0.00429354	0.00398098	Crot/Cs/Mvd/Pipox/Ehhadh/Hsd17b4/Kynu/Scp2/Ces1d/Acsm1/Pdk3/Glyat/Fasn/Acnat1/Acsm2/Acaca/Coasy/Mpc1/Acsm5	19
BP	GO:0034032	purine nucleoside bisphosphate metabolic process	19/474	75/4937	5.58121e-05	0.00429354	0.00398098	Crot/Cs/Mvd/Pipox/Ehhadh/Hsd17b4/Kynu/Scp2/Ces1d/Acsm1/Pdk3/Glyat/Fasn/Acnat1/Acsm2/Acaca/Coasy/Mpc1/Acsm5	19
BP	GO:0006629	lipid metabolic process	72/474	485/4937	6.4407e-05	0.00483951	0.0044872	Apoh/Lsr/Prkar2b/Crot/Adh1/Ggt1/Mvd/Cdk4/Acat2/Acad9/Pctp/Cygb/Eci3/Hexb/Acox2/Naga/Ehhadh/Adipoq/Hsd17b4/Cyp2c23/Hexa/Pecr/Bpnt1/Cat/F2/Scp2/Ppt1/Aacs/Asah1/Ces1d/Ces1f/Lactb/Acsm1/Pdk3/Scd1/Agps/Lrp1/Serpina6/Igfbp7/Slc16a1/Gc/Fasn/Pik3r1/Rbp1/Pltp/Ces2b/Acox1/Amacr/Ephx2/Acadm/Ttr/Cubn/Acnat1/Gpx4/Fam126b/Acsm2/Acsf2/Acaca/Ces2e/Pm20d1/Naaa/Acox3/Akr1c14/Ndufab1/Lpl/Apoe/Umod/Acsm5/Aldh1a1/Eci…	72
BP	GO:0009611	response to wounding	32/474	165/4937	6.98866e-05	0.00494139	0.00458167	Apoh/Cnn2/Eng/Plg/Egfr/F12/Kng1/Serping1/Hras/F2/Tnc/F9/Anxa2/Fermt3/Ptk7/Lrp1/Thbs1/Serpina10/Fn1/Fbln1/Serpinc1/Prcp/Prdx2/Cfh/Kng2/Dpysl3/Lcp1/Apoe/Evl/Serpind1/Anxa1/Ptk2	32
BP	GO:0042742	defense response to bacterium	18/474	70/4937	7.07426e-05	0.00494139	0.00458167	Wfdc2/Mbl2/F2/Anxa3/Pycard/1300017J02Rik/Scd1/Hp/Jchain/Igkc/Ighg2c/Ighm/Rab1a/Ighg2b/Lcn2/Igha/Umod/Rnase6	18
BP	GO:0006637	acyl-CoA metabolic process	17/474	64/4937	7.21013e-05	0.00494139	0.00458167	Cs/Mvd/Pipox/Ehhadh/Hsd17b4/Kynu/Scp2/Ces1d/Acsm1/Pdk3/Glyat/Fasn/Acnat1/Acsm2/Acaca/Mpc1/Acsm5	17
BP	GO:0035383	thioester metabolic process	17/474	64/4937	7.21013e-05	0.00494139	0.00458167	Cs/Mvd/Pipox/Ehhadh/Hsd17b4/Kynu/Scp2/Ces1d/Acsm1/Pdk3/Glyat/Fasn/Acnat1/Acsm2/Acaca/Mpc1/Acsm5	17
BP	GO:0002637	regulation of immunoglobulin production	8/474	17/4937	7.57398e-05	0.00494139	0.00458167	Aplf/Stx4a/Hpx/Gpi1/Fcgr2b/Ighm/Parp3/Ptprc	8
BP	GO:0030195	negative regulation of blood coagulation	10/474	26/4937	7.79978e-05	0.00494139	0.00458167	Apoh/Plg/F12/Kng1/Serping1/F2/Anxa2/Thbs1/Kng2/Apoe	10
BP	GO:0050819	negative regulation of coagulation	10/474	26/4937	7.79978e-05	0.00494139	0.00458167	Apoh/Plg/F12/Kng1/Serping1/F2/Anxa2/Thbs1/Kng2/Apoe	10
BP	GO:1900047	negative regulation of hemostasis	10/474	26/4937	7.79978e-05	0.00494139	0.00458167	Apoh/Plg/F12/Kng1/Serping1/F2/Anxa2/Thbs1/Kng2/Apoe	10
BP	GO:0031638	zymogen activation	11/474	31/4937	8.10612e-05	0.00503671	0.00467005	Apoh/Ggt1/Cd5l/Ctsz/F12/Ruvbl1/Pycard/F9/Thbs1/C1ra/Hp	11
BP	GO:0050878	regulation of body fluid levels	25/474	118/4937	0.000100808	0.00613814	0.0056913	Apoh/Lsr/Plg/Ada/F12/Kng1/Serping1/Xdh/F2/F9/Anxa2/Scd1/Fermt3/Thbs1/Serpina10/Fn1/Fbln1/Serpinc1/Prdx2/Cfh/Kng2/Apoe/Umod/Evl/Serpind1	25
BP	GO:0032944	regulation of mononuclear cell proliferation	14/474	48/4937	0.000104487	0.00613814	0.0056913	Ada/Spta1/Vcam1/Mad1l1/Coro1a/Pycard/H2-Ab1/H2-Aa/Prkar1a/Fcgr2b/Ighm/Aif1/Ptprc/Anxa1	14
BP	GO:0050670	regulation of lymphocyte proliferation	14/474	48/4937	0.000104487	0.00613814	0.0056913	Ada/Spta1/Vcam1/Mad1l1/Coro1a/Pycard/H2-Ab1/H2-Aa/Prkar1a/Fcgr2b/Ighm/Aif1/Ptprc/Anxa1	14
BP	GO:0070663	regulation of leukocyte proliferation	15/474	54/4937	0.000110137	0.00635454	0.00589194	Ada/Spta1/Vcam1/Mad1l1/Coro1a/Pycard/H2-Ab1/H2-Aa/Prkar1a/Fcgr2b/Ighm/Aif1/Ptprc/Anxa1/Ptk2	15
BP	GO:0048878	chemical homeostasis	58/474	375/4937	0.000115567	0.00645391	0.00598407	Lsr/Ckb/Ace/Cp/Slc2a4/Egfr/Hexb/Acox2/Kng1/Adipoq/Ehd1/Aspscr1/Atp1b1/Hc/Itgav/F2/Car2/Vcam1/Ppt1/Aacs/Coro1a/Stx4a/Hpx/Ces1d/Gclc/Pdk3/Scd1/Lrp1/Slc16a1/Gpi1/Pik3r1/Rbp1/Acox1/Ephx2/Car12/Prcp/Slc4a2/Slc31a1/Icam1/Cubn/Atp6v0a1/Acaca/Epb42/Cfh/Acox3/Stxbp5l/Kng2/Ank1/Ndufaf2/Lpl/Apoe/Ptprc/Ank2/Ank3/Lcn2/Umod/Rcn3/Ptk2	58
BP	GO:0045861	negative regulation of proteolysis	27/474	133/4937	0.000115855	0.00645391	0.00598407	Ctsz/Wfdc2/Serpina3n/Kng1/Serping1/Itih5/F2/Sdcbp/Ambp/Mug1/Ngp/Serpina3k/Serpina6/Thbs1/Itih2/Serpina10/Gpi1/Pik3r1/Lxn/Serpinc1/Erlec1/Kng2/Hdac6/Itih4/Papln/Serpina3m/Serpind1	27
BP	GO:0050866	negative regulation of cell activation	13/474	43/4937	0.000122909	0.00673081	0.00624082	Cygb/Mad1l1/Gclc/H2-Ab1/H2-Aa/Prkar1a/Fcgr2b/Dusp3/Prdx2/Parp3/Fbxo7/Apoe/Anxa1	13
BP	GO:0046649	lymphocyte activation	31/474	163/4937	0.000132678	0.00710414	0.00658697	Ada/Spta1/Itgav/Vcam1/Mad1l1/Aplf/Coro1a/Pycard/Was/Psmb10/H2-Ab1/H2-Aa/Prkar1a/Pik3r1/Fcgr2b/Icam1/Igkc/Ighg2c/Ighm/Dusp3/Prdx2/Parp3/Lcp1/Atp11c/Fbxo7/Aif1/Ptprc/Ighg2b/Igha/Hsph1/Anxa1	31
BP	GO:0045321	leukocyte activation	36/474	201/4937	0.000140236	0.00710414	0.00658697	Ada/Clu/Spta1/Itgav/Vcam1/Anxa3/Mad1l1/Aplf/Ctsc/Coro1a/Pycard/Stx4a/Was/Psmb10/H2-Ab1/Thbs1/H2-Aa/Prkar1a/Pik3r1/Fcgr2b/Icam1/Igkc/Ighg2c/Ighm/Dusp3/Prdx2/Parp3/Lcp1/Atp11c/Fbxo7/Aif1/Ptprc/Ighg2b/Igha/Hsph1/Anxa1	36
BP	GO:0030193	regulation of blood coagulation	12/474	38/4937	0.00014072	0.00710414	0.00658697	Apoh/Plg/F12/Kng1/Serping1/F2/Anxa2/Thbs1/Serpinc1/Prdx2/Kng2/Apoe	12
BP	GO:0050818	regulation of coagulation	12/474	38/4937	0.00014072	0.00710414	0.00658697	Apoh/Plg/F12/Kng1/Serping1/F2/Anxa2/Thbs1/Serpinc1/Prdx2/Kng2/Apoe	12
BP	GO:1900046	regulation of hemostasis	12/474	38/4937	0.00014072	0.00710414	0.00658697	Apoh/Plg/F12/Kng1/Serping1/F2/Anxa2/Thbs1/Serpinc1/Prdx2/Kng2/Apoe	12
BP	GO:0002696	positive regulation of leukocyte activation	20/474	87/4937	0.000155269	0.00767169	0.0071132	Ada/Spta1/Vcam1/Ctsc/Coro1a/Pycard/Stx4a/H2-Ab1/Thbs1/H2-Aa/Igkc/Ighg2c/Ighm/Atp11c/Aif1/Ptprc/Ighg2b/Igha/Hsph1/Anxa1	20
BP	GO:0002526	acute inflammatory response	10/474	28/4937	0.000161459	0.00767169	0.0071132	Serpina3n/F12/F2/Fn1/Hp/Prcp/Fcgr2b/Icam1/Itih4/Ighg2b	10
BP	GO:0032963	collagen metabolic process	10/474	28/4937	0.000161459	0.00767169	0.0071132	Ctsb/Eng/Ctss/Cygb/Prdx5/Vim/F2/Fn1/Rcn3/Tnxb	10
BP	GO:0051250	negative regulation of lymphocyte activation	10/474	28/4937	0.000161459	0.00767169	0.0071132	Mad1l1/H2-Ab1/H2-Aa/Prkar1a/Fcgr2b/Dusp3/Prdx2/Parp3/Fbxo7/Anxa1	10
BP	GO:0043086	negative regulation of catalytic activity	43/474	258/4937	0.000177247	0.00829977	0.00769556	Prkar2b/Eng/Wfdc2/Dusp9/Serpina3n/Kng1/Adipoq/Serping1/Prdx5/Prdx3/Hras/Itih5/Ambp/Mug1/Pycard/Ngp/1300017J02Rik/Pdk3/Serpina3k/Serpina6/Thbs1/Itih2/Serpina10/Gpi1/Prkar1a/Lxn/Serpinc1/Hp/Dtx3l/Deptor/Dusp3/Parp3/Kng2/Itih4/Papln/Fbxo7/Mvp/Cdkn1c/Serpina3m/Apoe/Ptprc/Serpind1/Anxa1	43
BP	GO:0044092	negative regulation of molecular function	55/474	356/4937	0.000181284	0.00836757	0.00775843	Anxa4/Ace/Prkar2b/Eng/Ctsz/Wfdc2/Dusp9/Serpina3n/Kng1/Adipoq/Serping1/Prdx5/Prdx3/Hras/Itih5/Cat/Ambp/Mug1/Camk1/Pycard/Anxa2/Ngp/1300017J02Rik/Pdk3/Serpina3k/Serpina6/Thbs1/Itih2/Serpina10/Gpi1/Prkar1a/Lxn/Serpinc1/Hp/Dtx3l/Deptor/Faf1/Dusp3/Ruvbl2/Cpne1/Prdx2/Parp3/Kng2/Itih4/Papln/Fbxo7/Mvp/Cdkn1c/Serpina3m/Apoe/Agrn/Ptprc/Ank3/Serpind1/Anxa1	55
BP	GO:0002377	immunoglobulin production	12/474	39/4937	0.000185879	0.00845881	0.00784303	Aplf/Stx4a/Hpx/H2-Ab1/Gpi1/Fcgr2b/Igkv10-96/Igkv10-95/Ighm/Parp3/Ptprc/Igkv17-127	12
BP	GO:0070661	leukocyte proliferation	18/474	76/4937	0.000221238	0.00992806	0.00920532	Ada/Clu/Spta1/Vcam1/Mad1l1/Coro1a/Pycard/Psmb10/H2-Ab1/H2-Aa/Prkar1a/Fcgr2b/Ighm/Prdx2/Aif1/Ptprc/Anxa1/Ptk2	18
BP	GO:0001937	negative regulation of endothelial cell proliferation	7/474	15/4937	0.000233397	0.0100581	0.00932593	Apoh/Eng/Xdh/Thbs1/Col4a3/Apoe/Sparc	7
BP	GO:0042730	fibrinolysis	7/474	15/4937	0.000233397	0.0100581	0.00932593	Apoh/Plg/F12/Serping1/F2/Anxa2/Thbs1	7
BP	GO:0045087	innate immune response	36/474	206/4937	0.000233476	0.0100581	0.00932593	Trim28/Wfdc2/Serping1/Mbl2/Rela/Vim/Kynu/Hc/Coro1a/Pycard/Stx4a/Hpx/Was/H2-Ab1/C8g/H2-Aa/C1ra/C8a/Cfi/Dtx3l/Jchain/Igkc/Ighg2c/Ighm/Ifi204/Cfh/Nmi/C1s1/Apoe/Ighg2b/Lcn2/Igha/Evl/Rnase6/Anxa1/Ptk2	36
BP	GO:1903037	regulation of leukocyte cell-cell adhesion	17/474	70/4937	0.000238698	0.0101478	0.00940906	Ada/Rela/Spta1/Vcam1/Mad1l1/Coro1a/Pycard/H2-Ab1/H2-Aa/Prkar1a/Icam1/Dusp3/Prdx2/Aif1/Ptprc/Hsph1/Anxa1	17
BP	GO:0050776	regulation of immune response	35/474	200/4937	0.000277262	0.0116342	0.0107872	Cd5l/Ada/Serping1/Mbl2/Rela/Hras/Pigr/Hc/Nras/Aplf/Pycard/Stx4a/Hpx/Was/H2-Ab1/C8g/C1ra/C8a/C4b/Cfi/Fcgr2b/Igkc/Ighg2c/Ighm/Dusp3/Ifi204/Cfh/Parp3/Nmi/C1s1/Apoe/Ptprc/Ighg2b/Igha/Anxa1	35
BP	GO:0032371	regulation of sterol transport	8/474	20/4937	0.000302478	0.0123183	0.0114215	Acat2/Adipoq/Scp2/Ces1d/Anxa2/Lrp1/Pltp/Apoe	8
BP	GO:0032374	regulation of cholesterol transport	8/474	20/4937	0.000302478	0.0123183	0.0114215	Acat2/Adipoq/Scp2/Ces1d/Anxa2/Lrp1/Pltp/Apoe	8
BP	GO:2000146	negative regulation of cell motility	21/474	98/4937	0.000305002	0.0123183	0.0114215	Apoh/Calr/Cnn2/Eng/Ada/Cygb/Adipoq/Hc/Was/Lrp1/Thbs1/Fbln1/Dusp3/Idh2/Arhgdib/Mmrn2/Dpysl3/Apoe/Aif1/Evl/Ptk2	21
BP	GO:0050778	positive regulation of immune response	29/474	156/4937	0.000327404	0.0130598	0.0121091	Cd5l/Ada/Serping1/Mbl2/Rela/Hras/Hc/Nras/Pycard/Stx4a/Hpx/H2-Ab1/C8g/C1ra/C8a/C4b/Cfi/Fcgr2b/Igkc/Ighg2c/Ighm/Dusp3/Ifi204/Cfh/C1s1/Ptprc/Ighg2b/Igha/Anxa1	29
BP	GO:0007159	leukocyte cell-cell adhesion	19/474	85/4937	0.00033248	0.0131005	0.0121468	Ada/Rela/Spta1/Vcam1/Mad1l1/Coro1a/Pycard/Fermt3/H2-Ab1/H2-Aa/Prkar1a/Icam1/Dusp3/Prdx2/Aif1/Ptprc/Hsph1/Umod/Anxa1	19
BP	GO:0044419	interspecies interaction between organisms	69/474	485/4937	0.00034827	0.0135573	0.0125704	Ace/Trim28/Ctsb/Htra1/Ggt1/Cdk4/Plg/Wfdc2/Rad50/Serpina3n/Adipoq/Serping1/Mbl2/Rela/Prdx3/Hras/Vim/Kynu/Hc/Itgav/F2/Nras/Vcam1/Anxa3/Coro1a/Pycard/Stx4a/Hpx/Was/Gpm6a/Anxa2/1300017J02Rik/Scd1/H2-Ab1/C8g/H2-Aa/Fn1/Fbln1/C1ra/C8a/Hp/Cfi/Fcgr2b/Dtx3l/Icam1/Jchain/Cubn/AU040320/Igkc/Ighg2c/Ighm/Prdx2/Ifi204/Cfh/Nmi/C1s1/Rab1a/Lpl/Apoe/Ptprc/Ighg2b/Lcn2/Igha/Nexn/Umod/Evl/Rnase6/Anxa1/Ptk2	69
BP	GO:0030334	regulation of cell migration	51/474	332/4937	0.00036338	0.0139133	0.0129004	Apoh/Ace/Mien1/Calr/Cnn2/Eng/Phlda2/Plg/Ada/Egfr/Efemp1/Cygb/Adipoq/Hras/Vim/Hc/Itgav/Sdcbp/Anxa3/Tjp1/Coro1a/Pycard/Stx4a/Akap12/Fermt3/Spag9/Lrp1/Thbs1/Gpi1/Fn1/Fbln1/Pik3r1/Col18a1/Prcp/Icam1/Synpo2/Dusp3/Idh2/Arhgdib/Mmrn2/Hdac6/Dpysl3/Apoe/Aif1/Ptprc/Nexn/Rufy3/Sparc/Evl/Anxa1/Ptk2	51
BP	GO:0032943	mononuclear cell proliferation	16/474	66/4937	0.000370332	0.0139133	0.0129004	Ada/Spta1/Vcam1/Mad1l1/Coro1a/Pycard/Psmb10/H2-Ab1/H2-Aa/Prkar1a/Fcgr2b/Ighm/Prdx2/Aif1/Ptprc/Anxa1	16
BP	GO:0046651	lymphocyte proliferation	16/474	66/4937	0.000370332	0.0139133	0.0129004	Ada/Spta1/Vcam1/Mad1l1/Coro1a/Pycard/Psmb10/H2-Ab1/H2-Aa/Prkar1a/Fcgr2b/Ighm/Prdx2/Aif1/Ptprc/Anxa1	16
BP	GO:0032964	collagen biosynthetic process	7/474	16/4937	0.000380905	0.0139853	0.0129672	Eng/Cygb/Prdx5/Vim/F2/Fn1/Rcn3	7
BP	GO:0042744	hydrogen peroxide catabolic process	7/474	16/4937	0.000380905	0.0139853	0.0129672	Hbb-b1/Prdx5/Prdx3/Prdx4/Cat/Hp/Prdx2	7
BP	GO:0043277	apoptotic cell clearance	6/474	12/4937	0.000423615	0.0153786	0.0142591	Itgav/Mfge8/Txndc5/Lrp1/Thbs1/Anxa1	6
BP	GO:0040012	regulation of locomotion	54/474	360/4937	0.000446124	0.0157786	0.01463	Apoh/Ace/Mien1/Calr/Cnn2/Eng/Phlda2/Plg/Ada/Egfr/Efemp1/Cygb/Adipoq/Hras/Vim/Hc/Itgav/Sdcbp/Anxa3/Tjp1/Coro1a/Pycard/Stx4a/Was/Akap12/Fermt3/Spag9/Lrp1/Thbs1/Gpi1/Fn1/Fbln1/Pik3r1/Col18a1/Prcp/Icam1/Synpo2/Dusp3/Idh2/Arhgdib/Mmrn2/Hdac6/Dpysl3/Fbxo7/Apoe/Aif1/Agrn/Ptprc/Nexn/Rufy3/Sparc/Evl/Anxa1/Ptk2	54
BP	GO:0006911	phagocytosis, engulfment	9/474	26/4937	0.000451775	0.0157786	0.01463	Mfge8/Thbs1/Fcgr2b/Igkc/Ighg2c/Ighm/Aif1/Ighg2b/Igha	9
BP	GO:0090303	positive regulation of wound healing	9/474	26/4937	0.000451775	0.0157786	0.01463	Apoh/Plg/F12/Hras/F2/Thbs1/Prdx2/Anxa1/Ptk2	9
BP	GO:0010876	lipid localization	27/474	144/4937	0.000454166	0.0157786	0.01463	Apoh/Ace/Crot/Acat2/Slc5a8/Pctp/Hexb/Adipoq/Ehd1/Hexa/Itgav/Scp2/Ces1d/Anxa2/Tmem30a/Abca9/Abcb1a/Lrp1/Thbs1/Pltp/Slc51b/Ren1/Atp5j/Atp11c/Lpl/Apoe/Anxa1	27
BP	GO:0050867	positive regulation of cell activation	20/474	94/4937	0.0004662	0.0160244	0.0148578	Ada/Spta1/Vcam1/Ctsc/Coro1a/Pycard/Stx4a/H2-Ab1/Thbs1/H2-Aa/Igkc/Ighg2c/Ighm/Atp11c/Aif1/Ptprc/Ighg2b/Igha/Hsph1/Anxa1	20
BP	GO:0061041	regulation of wound healing	15/474	61/4937	0.000477004	0.016111	0.0149382	Apoh/Plg/F12/Kng1/Serping1/Hras/F2/Anxa2/Thbs1/Serpinc1/Prdx2/Kng2/Apoe/Anxa1/Ptk2	15
BP	GO:0052547	regulation of peptidase activity	28/474	152/4937	0.000483016	0.016111	0.0149382	Wfdc2/Serpina3n/Kng1/Serping1/Xdh/Itih5/Ambp/Mug1/Pycard/Ngp/Slc22a2/Serpina3k/Serpina6/Thbs1/Itih2/Serpina10/Gpi1/Lxn/Serpinc1/Diablo/Col4a3/Kng2/Itih4/Papln/Ctsd/Serpina3m/Rcn3/Serpind1	28
BP	GO:0051251	positive regulation of lymphocyte activation	17/474	74/4937	0.00048368	0.016111	0.0149382	Ada/Spta1/Vcam1/Coro1a/Pycard/H2-Ab1/H2-Aa/Igkc/Ighg2c/Ighm/Atp11c/Aif1/Ptprc/Ighg2b/Igha/Hsph1/Anxa1	17
BP	GO:0040013	negative regulation of locomotion	21/474	102/4937	0.000540611	0.0178236	0.0165261	Apoh/Calr/Cnn2/Eng/Ada/Cygb/Adipoq/Hc/Was/Lrp1/Thbs1/Fbln1/Dusp3/Idh2/Arhgdib/Mmrn2/Dpysl3/Apoe/Aif1/Evl/Ptk2	21
BP	GO:0022407	regulation of cell-cell adhesion	23/474	117/4937	0.000597341	0.019495	0.0180758	Ada/Adipoq/Rela/Spta1/Vcam1/Mad1l1/Tjp1/Coro1a/Pycard/Fermt3/H2-Ab1/H2-Aa/Prkar1a/Pik3r1/Icam1/Dusp3/Prdx2/Aif1/Ptprc/Ank3/Hsph1/Anxa1/Ptk2	23
BP	GO:0042129	regulation of T cell proliferation	11/474	38/4937	0.000618553	0.0199854	0.0185305	Spta1/Vcam1/Mad1l1/Coro1a/Pycard/H2-Ab1/H2-Aa/Prkar1a/Aif1/Ptprc/Anxa1	11
BP	GO:2000145	regulation of cell motility	52/474	348/4937	0.000627441	0.0200719	0.0186107	Apoh/Ace/Mien1/Calr/Cnn2/Eng/Phlda2/Plg/Ada/Egfr/Efemp1/Cygb/Adipoq/Hras/Vim/Hc/Itgav/Sdcbp/Anxa3/Tjp1/Coro1a/Pycard/Stx4a/Was/Akap12/Fermt3/Spag9/Lrp1/Thbs1/Gpi1/Fn1/Fbln1/Pik3r1/Col18a1/Prcp/Icam1/Synpo2/Dusp3/Idh2/Arhgdib/Mmrn2/Hdac6/Dpysl3/Apoe/Aif1/Ptprc/Nexn/Rufy3/Sparc/Evl/Anxa1/Ptk2	52
BP	GO:0050764	regulation of phagocytosis	12/474	44/4937	0.000641669	0.0203258	0.0188461	Calr/Cnn2/Adipoq/Mbl2/Itgav/Mfge8/Pycard/Lrp1/Fcgr2b/Ptprc/Ighg2b/Ptk2	12
BP	GO:0002920	regulation of humoral immune response	6/474	13/4937	0.000723385	0.021923	0.020327	Cd5l/Serping1/Hpx/Fcgr2b/Cfh/Ptprc	6
BP	GO:0006910	phagocytosis, recognition	6/474	13/4937	0.000723385	0.021923	0.020327	Mfge8/Igkc/Ighg2c/Ighm/Ighg2b/Igha	6
BP	GO:0032965	regulation of collagen biosynthetic process	6/474	13/4937	0.000723385	0.021923	0.020327	Eng/Cygb/Prdx5/Vim/F2/Fn1	6
BP	GO:0007584	response to nutrient	10/474	33/4937	0.000732802	0.021923	0.020327	Ada/Kynu/Aacs/Slc16a1/Rbp1/Ahcy/Serpinc1/Cubn/Arsa/Lpl	10
BP	GO:0061045	negative regulation of wound healing	10/474	33/4937	0.000732802	0.021923	0.020327	Apoh/Plg/F12/Kng1/Serping1/F2/Anxa2/Thbs1/Kng2/Apoe	10
BP	GO:0070665	positive regulation of leukocyte proliferation	10/474	33/4937	0.000732802	0.021923	0.020327	Ada/Spta1/Vcam1/Coro1a/Pycard/Ighm/Aif1/Ptprc/Anxa1/Ptk2	10
BP	GO:0042098	T cell proliferation	13/474	51/4937	0.000781244	0.0231578	0.021472	Spta1/Vcam1/Mad1l1/Coro1a/Pycard/Psmb10/H2-Ab1/H2-Aa/Prkar1a/Prdx2/Aif1/Ptprc/Anxa1	13
BP	GO:0032368	regulation of lipid transport	12/474	45/4937	0.000800459	0.0235117	0.0218001	Acat2/Adipoq/Itgav/Scp2/Ces1d/Anxa2/Lrp1/Thbs1/Pltp/Ren1/Atp5j/Apoe	12
BP	GO:0044255	cellular lipid metabolic process	56/474	386/4937	0.000814323	0.0235619	0.0218466	Apoh/Prkar2b/Crot/Adh1/Ggt1/Mvd/Acat2/Acad9/Cygb/Eci3/Hexb/Acox2/Naga/Ehhadh/Adipoq/Hsd17b4/Cyp2c23/Hexa/Pecr/Bpnt1/Cat/Scp2/Aacs/Asah1/Ces1d/Ces1f/Acsm1/Pdk3/Scd1/Lrp1/Fasn/Pik3r1/Rbp1/Acox1/Amacr/Ephx2/Acadm/Ttr/Acnat1/Gpx4/Fam126b/Acsm2/Acsf2/Acaca/Pm20d1/Naaa/Acox3/Akr1c14/Ndufab1/Lpl/Apoe/Acsm5/Aldh1a1/Eci1/Anxa1/Tnxb	56
BP	GO:0030336	negative regulation of cell migration	19/474	91/4937	0.00082159	0.0235619	0.0218466	Apoh/Calr/Cnn2/Eng/Ada/Cygb/Adipoq/Hc/Lrp1/Thbs1/Dusp3/Idh2/Arhgdib/Mmrn2/Dpysl3/Apoe/Aif1/Evl/Ptk2	19
BP	GO:0016042	lipid catabolic process	28/474	157/4937	0.000826231	0.0235619	0.0218466	Apoh/Crot/Cdk4/Acat2/Eci3/Hexb/Acox2/Naga/Ehhadh/Adipoq/Hsd17b4/Hexa/Scp2/Ppt1/Asah1/Ces1d/Ces1f/Lrp1/Ces2b/Acox1/Amacr/Acadm/Ces2e/Naaa/Acox3/Lpl/Apoe/Eci1	28
BP	GO:0032946	positive regulation of mononuclear cell proliferation	9/474	28/4937	0.000838631	0.0235619	0.0218466	Ada/Spta1/Vcam1/Coro1a/Pycard/Ighm/Aif1/Ptprc/Anxa1	9
BP	GO:0050671	positive regulation of lymphocyte proliferation	9/474	28/4937	0.000838631	0.0235619	0.0218466	Ada/Spta1/Vcam1/Coro1a/Pycard/Ighm/Aif1/Ptprc/Anxa1	9
BP	GO:0032101	regulation of response to external stimulus	41/474	261/4937	0.000884364	0.0246326	0.0228394	Apoh/Ace/Calr/Htra1/Ggt1/Plg/Ctss/Ada/Egfr/F12/Kng1/Adipoq/Serping1/Rela/Hc/F2/Aldh2/Ctsc/Pycard/Stx4a/Hpx/Anxa2/Lrp1/Thbs1/Fn1/Serpinc1/Fcgr2b/Dtx3l/Gpx4/Dusp3/Prdx2/Ifi204/Nmi/Kng2/Lpl/Apoe/Aif1/Agrn/Ighg2b/Anxa1/Ptk2	41
BP	GO:1905952	regulation of lipid localization	14/474	58/4937	0.000893586	0.0246767	0.0228803	Acat2/Adipoq/Ehd1/Itgav/Scp2/Ces1d/Anxa2/Lrp1/Thbs1/Pltp/Ren1/Atp5j/Lpl/Apoe	14
BP	GO:0032637	interleukin-8 production	8/474	23/4937	0.000908259	0.0248694	0.0230589	Anxa4/Adipoq/Rela/Pycard/Afap1l2/Rab1a/Ptprc/Anxa1	8
BP	GO:0051270	regulation of cellular component movement	54/474	371/4937	0.00093647	0.0254263	0.0235754	Apoh/Ace/Mien1/Calr/Cnn2/Eng/Phlda2/Plg/Ada/Egfr/Efemp1/Cygb/Adipoq/Hras/Vim/Hc/Itgav/Sdcbp/Anxa3/Tjp1/Coro1a/Pycard/Stx4a/Was/Akap12/Fermt3/Spag9/Lrp1/Thbs1/Gpi1/Fn1/Fbln1/Pik3r1/Col18a1/Prcp/Icam1/Synpo2/Dusp3/Idh2/Arhgdib/Mmrn2/Hdac6/Dpysl3/Apoe/Aif1/Agrn/Ptprc/Ank2/Nexn/Rufy3/Sparc/Evl/Anxa1/Ptk2	54
BP	GO:1903039	positive regulation of leukocyte cell-cell adhesion	13/474	52/4937	0.000952577	0.0256481	0.023781	Ada/Rela/Spta1/Vcam1/Coro1a/Pycard/H2-Ab1/H2-Aa/Icam1/Aif1/Ptprc/Hsph1/Anxa1	13
BP	GO:0051271	negative regulation of cellular component movement	21/474	108/4937	0.00118502	0.031643	0.0293394	Apoh/Calr/Cnn2/Eng/Ada/Cygb/Adipoq/Hc/Was/Lrp1/Thbs1/Fbln1/Dusp3/Idh2/Arhgdib/Mmrn2/Dpysl3/Apoe/Aif1/Evl/Ptk2	21
BP	GO:0002695	negative regulation of leukocyte activation	10/474	35/4937	0.0012191	0.0322862	0.0299358	Mad1l1/H2-Ab1/H2-Aa/Prkar1a/Fcgr2b/Dusp3/Prdx2/Parp3/Fbxo7/Anxa1	10
BP	GO:0002819	regulation of adaptive immune response	11/474	41/4937	0.0012454	0.0327146	0.030333	Ada/Aplf/Pycard/Hpx/Was/H2-Ab1/Fcgr2b/Parp3/Ptprc/Ighg2b/Anxa1	11
BP	GO:0099024	plasma membrane invagination	9/474	30/4937	0.00145935	0.0380256	0.0352574	Mfge8/Thbs1/Fcgr2b/Igkc/Ighg2c/Ighm/Aif1/Ighg2b/Igha	9
BP	GO:0007155	cell adhesion	55/474	387/4937	0.0014876	0.0384514	0.0356522	Calr/Nid1/Eng/Plg/Ada/Ntn4/Egfr/Col14a1/Adipoq/Rela/Spta1/Atp1b1/Itgav/Vcam1/Tnc/Mad1l1/Tjp1/Mfge8/Coro1a/Pycard/Stx4a/Lgals3bp/Tgfbi/Fermt3/H2-Ab1/Ptk7/Lrp1/Thbs1/Igfbp7/H2-Aa/Fn1/Fbln1/Prkar1a/Pik3r1/Itgb5/Col18a1/Cdh11/Fmn1/Icam1/Faf1/Fblim1/Dusp3/Prdx2/Cfh/Col4a3/Rab1a/Aif1/Ptprc/Ank3/Nexn/Hsph1/Umod/Anxa1/Tnxb/Ptk2	55
BP	GO:0050864	regulation of B cell activation	11/474	42/4937	0.00154464	0.0390283	0.0361871	Ada/Aplf/Fcgr2b/Igkc/Ighg2c/Ighm/Parp3/Atp11c/Ptprc/Ighg2b/Igha	11
BP	GO:1903035	negative regulation of response to wounding	10/474	36/4937	0.00154615	0.0390283	0.0361871	Apoh/Plg/F12/Kng1/Serping1/F2/Anxa2/Thbs1/Kng2/Apoe	10
BP	GO:1903036	positive regulation of response to wounding	10/474	36/4937	0.00154615	0.0390283	0.0361871	Apoh/Plg/F12/Hras/F2/Lrp1/Thbs1/Prdx2/Anxa1/Ptk2	10
BP	GO:0006869	lipid transport	23/474	126/4937	0.00172128	0.0431121	0.0399736	Apoh/Ace/Crot/Acat2/Slc5a8/Pctp/Adipoq/Itgav/Scp2/Ces1d/Anxa2/Tmem30a/Abca9/Abcb1a/Lrp1/Thbs1/Pltp/Slc51b/Ren1/Atp5j/Atp11c/Apoe/Anxa1	23
BP	GO:0030194	positive regulation of blood coagulation	6/474	15/4937	0.00178476	0.043686	0.0405057	Apoh/Plg/F12/F2/Thbs1/Prdx2	6
BP	GO:0050820	positive regulation of coagulation	6/474	15/4937	0.00178476	0.043686	0.0405057	Apoh/Plg/F12/F2/Thbs1/Prdx2	6
BP	GO:1900048	positive regulation of hemostasis	6/474	15/4937	0.00178476	0.043686	0.0405057	Apoh/Plg/F12/F2/Thbs1/Prdx2	6
BP	GO:0050868	negative regulation of T cell activation	7/474	20/4937	0.00183553	0.0445911	0.0413449	Mad1l1/H2-Ab1/H2-Aa/Prkar1a/Dusp3/Prdx2/Anxa1	7
BP	GO:0050766	positive regulation of phagocytosis	9/474	31/4937	0.00188505	0.0454523	0.0421434	Calr/Mbl2/Mfge8/Pycard/Lrp1/Fcgr2b/Ptprc/Ighg2b/Ptk2	9
BP	GO:1903034	regulation of response to wounding	16/474	76/4937	0.00190044	0.0454838	0.0421726	Apoh/Plg/F12/Kng1/Serping1/Hras/F2/Anxa2/Lrp1/Thbs1/Serpinc1/Prdx2/Kng2/Apoe/Anxa1/Ptk2	16
BP	GO:0042127	regulation of cell population proliferation	59/474	427/4937	0.00199294	0.0469783	0.0435583	Apoh/Eef1e1/Ace/Calr/Cnn2/Htra1/Mvd/Cdk4/Eng/Phlda2/Rpa3/Ctsz/Ada/Egfr/Efemp1/Clu/Hcls1/Adipoq/Xdh/Rela/Prdx3/Prdx4/Hras/Spta1/Vim/Itgav/F2/Nras/Vcam1/Sdcbp/Ndufaf4/Tnc/Mad1l1/Coro1a/Pycard/Stx4a/Anxa2/Cops8/Slc16a2/H2-Ab1/Thbs1/H2-Aa/Fn1/Fbln1/Prkar1a/Pik3r1/Lifr/Col18a1/Fcgr2b/Ighm/Idh2/Col4a3/Apoe/Aif1/Ptprc/Sparc/Anxa1/Tns3/Ptk2	59
BP	GO:0042110	T cell activation	20/474	105/4937	0.00199975	0.0469783	0.0435583	Ada/Spta1/Itgav/Vcam1/Mad1l1/Coro1a/Pycard/Was/Psmb10/H2-Ab1/H2-Aa/Prkar1a/Icam1/Dusp3/Prdx2/Lcp1/Aif1/Ptprc/Hsph1/Anxa1	20
BP	GO:0030162	regulation of proteolysis	41/474	272/4937	0.0020065	0.0469783	0.0435583	Ctsz/Wfdc2/Serpina3n/F12/Clu/Kng1/Serping1/Xdh/Itih5/F2/Sdcbp/Ambp/Ruvbl1/Mug1/Ctsc/Pycard/Gclc/Ngp/Slc22a2/Serpina3k/Serpina6/Thbs1/Itih2/Serpina10/Gpi1/Pik3r1/Lxn/Serpinc1/Erlec1/Diablo/Col4a3/Kng2/Hdac6/Itih4/Papln/Ctsd/Serpina3m/Apoe/Rcn3/Serpind1/Ptk2	41
BP	GO:0044242	cellular lipid catabolic process	22/474	120/4937	0.00203318	0.0472604	0.0438199	Apoh/Crot/Acat2/Eci3/Hexb/Acox2/Naga/Ehhadh/Adipoq/Hsd17b4/Hexa/Scp2/Asah1/Ces1d/Ces1f/Lrp1/Acox1/Amacr/Acadm/Acox3/Lpl/Eci1	22
BP	GO:0015711	organic anion transport	26/474	151/4937	0.00212164	0.0489643	0.0453998	Ace/Crot/Slc22a6/Slc5a8/Pctp/Dpysl2/Scp2/Ces1d/Tmem30a/Slc16a2/Slc22a2/Abcb1a/Thbs1/Slc16a1/Pltp/Slc51b/Slc4a2/Slc22a7/Slc22a30/Atp5j/Slc26a1/Atp11c/Mpc1/Slc17a3/Apoe/Anxa1	26
BP	GO:0022610	biological adhesion	55/474	394/4937	0.00225283	0.051061	0.0473438	Calr/Nid1/Eng/Plg/Ada/Ntn4/Egfr/Col14a1/Adipoq/Rela/Spta1/Atp1b1/Itgav/Vcam1/Tnc/Mad1l1/Tjp1/Mfge8/Coro1a/Pycard/Stx4a/Lgals3bp/Tgfbi/Fermt3/H2-Ab1/Ptk7/Lrp1/Thbs1/Igfbp7/H2-Aa/Fn1/Fbln1/Prkar1a/Pik3r1/Itgb5/Col18a1/Cdh11/Fmn1/Icam1/Faf1/Fblim1/Dusp3/Prdx2/Cfh/Col4a3/Rab1a/Aif1/Ptprc/Ank3/Nexn/Hsph1/Umod/Anxa1/Tnxb/Ptk2	55
BP	GO:0010874	regulation of cholesterol efflux	5/474	11/4937	0.00225989	0.051061	0.0473438	Adipoq/Ces1d/Lrp1/Pltp/Apoe	5
BP	GO:0018149	peptide cross-linking	5/474	11/4937	0.00225989	0.051061	0.0473438	Bgn/Thbs1/Fn1/Epb42/Anxa1	5
BP	GO:1905954	positive regulation of lipid localization	10/474	38/4937	0.00241322	0.0541467	0.0502049	Acat2/Adipoq/Ehd1/Scp2/Ces1d/Anxa2/Lrp1/Pltp/Lpl/Apoe	10
BP	GO:0050863	regulation of T cell activation	15/474	71/4937	0.00251563	0.0555921	0.0515451	Ada/Spta1/Vcam1/Mad1l1/Coro1a/Pycard/H2-Ab1/H2-Aa/Prkar1a/Dusp3/Prdx2/Aif1/Ptprc/Hsph1/Anxa1	15
BP	GO:0032677	regulation of interleukin-8 production	7/474	21/4937	0.00252926	0.0555921	0.0515451	Anxa4/Adipoq/Rela/Pycard/Afap1l2/Ptprc/Anxa1	7
BP	GO:0042102	positive regulation of T cell proliferation	7/474	21/4937	0.00252926	0.0555921	0.0515451	Spta1/Vcam1/Coro1a/Pycard/Aif1/Ptprc/Anxa1	7
BP	GO:0002712	regulation of B cell mediated immunity	6/474	16/4937	0.00262707	0.056587	0.0524676	Aplf/Hpx/Fcgr2b/Parp3/Ptprc/Ighg2b	6
BP	GO:0002889	regulation of immunoglobulin mediated immune response	6/474	16/4937	0.00262707	0.056587	0.0524676	Aplf/Hpx/Fcgr2b/Parp3/Ptprc/Ighg2b	6
BP	GO:0010712	regulation of collagen metabolic process	6/474	16/4937	0.00262707	0.056587	0.0524676	Eng/Cygb/Prdx5/Vim/F2/Fn1	6
BP	GO:1902105	regulation of leukocyte differentiation	13/474	58/4937	0.00277188	0.0593108	0.0549931	Ada/Hcls1/Adipoq/Car2/H2-Aa/Pik3r1/Rbp1/Prdx2/Prxl2a/Atp11c/Fbxo7/Ptprc/Anxa1	13
BP	GO:0002822	regulation of adaptive immune response based on somatic recombination of immune receptors built from immunoglobulin superfamily domains	10/474	39/4937	0.00297346	0.0632056	0.0586044	Ada/Aplf/Hpx/Was/H2-Ab1/Fcgr2b/Parp3/Ptprc/Ighg2b/Anxa1	10
BP	GO:0032102	negative regulation of response to external stimulus	20/474	109/4937	0.00316831	0.0669073	0.0620366	Apoh/Htra1/Plg/Ada/F12/Kng1/Adipoq/Serping1/Hc/F2/Pycard/Anxa2/Thbs1/Fcgr2b/Dusp3/Prdx2/Nmi/Kng2/Apoe/Aif1	20
BP	GO:0006022	aminoglycan metabolic process	7/474	22/4937	0.00340822	0.0715061	0.0663006	Hexb/Hexa/Itih5/Bgn/Itih2/Ctbs/Itih4	7
BP	GO:0050727	regulation of inflammatory response	18/474	95/4937	0.00350244	0.0730089	0.067694	Ace/Ggt1/Ctss/Ada/Egfr/F12/Adipoq/Rela/F2/Aldh2/Ctsc/Pycard/Fcgr2b/Gpx4/Lpl/Apoe/Ighg2b/Anxa1	18
BP	GO:1905953	negative regulation of lipid localization	5/474	12/4937	0.00357152	0.073262	0.0679286	Itgav/Ces1d/Thbs1/Atp5j/Apoe	5
BP	GO:0000003	reproduction	45/474	315/4937	0.00362359	0.073262	0.0679286	Txnrd3/Ace/Calr/Trim28/Ctsb/Htra1/Ggt1/Phlda2/Plg/Ada/Ddo/Egfr/Rad50/Hexb/Hsd17b4/Prdx3/Hexa/Prdx4/Strbp/Itgav/Vcam1/Tnc/Stx2/Mug1/Mfge8/Arid4a/Abcb1a/Psme4/Pltp/Acox1/Icam1/Ren1/Gpx4/AU040320/Nsun2/Arhgdib/Septin6/Selenop/Septin7/Arsa/Cdkn1c/Tdrkh/Eif4g3/Anxa1/Septin4	45
BP	GO:0022414	reproductive process	45/474	315/4937	0.00362359	0.073262	0.0679286	Txnrd3/Ace/Calr/Trim28/Ctsb/Htra1/Ggt1/Phlda2/Plg/Ada/Ddo/Egfr/Rad50/Hexb/Hsd17b4/Prdx3/Hexa/Prdx4/Strbp/Itgav/Vcam1/Tnc/Stx2/Mug1/Mfge8/Arid4a/Abcb1a/Psme4/Pltp/Acox1/Icam1/Ren1/Gpx4/AU040320/Nsun2/Arhgdib/Septin6/Selenop/Septin7/Arsa/Cdkn1c/Tdrkh/Eif4g3/Anxa1/Septin4	45
BP	GO:0019882	antigen processing and presentation	10/474	40/4937	0.00363278	0.073262	0.0679286	Calr/Ctss/Pycard/Was/H2-Ab1/Thbs1/H2-Aa/Fcgr2b/Icam1/Ighm	10
BP	GO:0006635	fatty acid beta-oxidation	12/474	53/4937	0.00365063	0.073262	0.0679286	Crot/Acat2/Eci3/Acox2/Ehhadh/Adipoq/Hsd17b4/Scp2/Acox1/Acadm/Acox3/Eci1	12
BP	GO:0050851	antigen receptor-mediated signaling pathway	12/474	53/4937	0.00365063	0.073262	0.0679286	Ada/Rela/Hras/Nras/Fcgr2b/Igkc/Ighg2c/Ighm/Dusp3/Ptprc/Ighg2b/Igha	12
BP	GO:0003006	developmental process involved in reproduction	34/474	222/4937	0.00368172	0.0733272	0.0679891	Txnrd3/Ace/Trim28/Ctsb/Htra1/Ggt1/Phlda2/Plg/Ada/Egfr/Hexb/Hsd17b4/Prdx3/Prdx4/Strbp/Itgav/Vcam1/Tnc/Arid4a/Abcb1a/Psme4/Acox1/Icam1/Ren1/Gpx4/AU040320/Nsun2/Septin6/Septin7/Cdkn1c/Tdrkh/Eif4g3/Anxa1/Septin4	34
BP	GO:0032835	glomerulus development	6/474	17/4937	0.00373573	0.0733272	0.0679891	Nid1/Adipoq/Hc/Prom1/Cfh/Col4a3	6
BP	GO:0048002	antigen processing and presentation of peptide antigen	6/474	17/4937	0.00373573	0.0733272	0.0679891	Calr/Ctss/Pycard/H2-Ab1/H2-Aa/Fcgr2b	6
BP	GO:0032370	positive regulation of lipid transport	8/474	28/4937	0.00374466	0.0733272	0.0679891	Acat2/Adipoq/Scp2/Ces1d/Anxa2/Lrp1/Pltp/Apoe	8
BP	GO:0022409	positive regulation of cell-cell adhesion	15/474	74/4937	0.00383322	0.0746092	0.0691778	Ada/Rela/Spta1/Vcam1/Tjp1/Coro1a/Pycard/H2-Ab1/H2-Aa/Icam1/Aif1/Ptprc/Ank3/Hsph1/Anxa1	15
BP	GO:0098609	cell-cell adhesion	33/474	215/4937	0.00405188	0.0783929	0.0726861	Ada/Egfr/Adipoq/Rela/Spta1/Itgav/Vcam1/Mad1l1/Tjp1/Coro1a/Pycard/Fermt3/H2-Ab1/H2-Aa/Fn1/Prkar1a/Pik3r1/Itgb5/Cdh11/Icam1/Fblim1/Dusp3/Prdx2/Cfh/Aif1/Ptprc/Ank3/Nexn/Hsph1/Umod/Anxa1/Tnxb/Ptk2	33
BP	GO:0030155	regulation of cell adhesion	35/474	233/4937	0.00445858	0.0857481	0.0795058	Calr/Nid1/Plg/Ada/Adipoq/Rela/Spta1/Itgav/Vcam1/Tnc/Mad1l1/Tjp1/Coro1a/Pycard/Stx4a/Fermt3/H2-Ab1/Lrp1/Thbs1/H2-Aa/Fn1/Fbln1/Prkar1a/Pik3r1/Fmn1/Icam1/Faf1/Dusp3/Prdx2/Aif1/Ptprc/Ank3/Hsph1/Anxa1/Ptk2	35
BP	GO:0010324	membrane invagination	9/474	35/4937	0.00466687	0.0892229	0.0827277	Mfge8/Thbs1/Fcgr2b/Igkc/Ighg2c/Ighm/Aif1/Ighg2b/Igha	9
BP	GO:0050871	positive regulation of B cell activation	8/474	29/4937	0.00474662	0.0902137	0.0836464	Ada/Igkc/Ighg2c/Ighm/Atp11c/Ptprc/Ighg2b/Igha	8
BP	GO:0050870	positive regulation of T cell activation	11/474	48/4937	0.00480655	0.0908185	0.0842071	Ada/Spta1/Vcam1/Coro1a/Pycard/H2-Ab1/H2-Aa/Aif1/Ptprc/Hsph1/Anxa1	11
BP	GO:0002768	immune response-regulating cell surface receptor signaling pathway	13/474	62/4937	0.00511437	0.0960728	0.0890789	Ada/Rela/Hras/Pigr/Nras/Fcgr2b/Igkc/Ighg2c/Ighm/Dusp3/Ptprc/Ighg2b/Igha	13
BP	GO:0006790	sulfur compound metabolic process	27/474	169/4937	0.0051977	0.096598	0.0895659	Txnrd3/Cs/Ggt1/Mvd/Pipox/Ehhadh/Hsd17b4/Kynu/Scp2/Bgn/Ces1d/Ciapin1/Gsta4/Gclc/Acsm1/Pdk3/Glyat/Fasn/Gstz1/Ahcy/Acnat1/Gpx4/Acsm2/Chac2/Acaca/Mpc1/Acsm5	27
BP	GO:0006953	acute-phase response	5/474	13/4937	0.00535161	0.096598	0.0895659	Serpina3n/F2/Fn1/Hp/Itih4	5
BP	GO:0031639	plasminogen activation	5/474	13/4937	0.00535161	0.096598	0.0895659	Apoh/Ctsz/F12/Ruvbl1/Thbs1	5
BP	GO:0033028	myeloid cell apoptotic process	5/474	13/4937	0.00535161	0.096598	0.0895659	Apoh/Adipoq/Plekho2/Fcgr2b/Anxa1	5
BP	GO:0046635	positive regulation of alpha-beta T cell activation	5/474	13/4937	0.00535161	0.096598	0.0895659	Ada/H2-Ab1/Ptprc/Hsph1/Anxa1	5
BP	GO:0061900	glial cell activation	5/474	13/4937	0.00535161	0.096598	0.0895659	Egfr/Clu/Ctsc/Lrp1/Aif1	5
BP	GO:0150076	neuroinflammatory response	5/474	13/4937	0.00535161	0.096598	0.0895659	Egfr/Clu/Ctsc/Lrp1/Aif1	5
CC	GO:0005615	extracellular space	128/475	416/4984	3.14512e-38	1.27692e-35	1.22163e-35	Apoh/Lsr/Ckb/Ace/Cp/Calr/Angptl2/Ctsb/Ggt1/Eng/Plg/Ctss/Ctsz/Ada/Wfdc2/Slc2a4/Cpm/Efemp1/Serpina3n/F12/Hexb/Clu/Col14a1/Ppp1r1a/Kng1/Adipoq/Hbb-b1/Serping1/Xdh/Mbl2/Prdx4/Pigr/Hc/Cat/F2/Car2/Vcam1/Sdcbp/Ambp/Ppt1/Stx2/Mug1/Ctsc/Mfge8/Stx4a/Hpx/F9/Bgn/Col4a1/Col4a2/Asah1/Gpt2/Ces1d/Ces1f/Anxa2/Ngp/1300017J02Rik/Lgals3bp/Qsox1/Tgfbi/C8g/Serpina3k/Serpina6/Thbs1/Igfbp7/Gc/Serpina10/Prelp/Gpi1/Fn1/Fb…	128
CC	GO:0062023	collagen-containing extracellular matrix	49/475	157/4984	8.84169e-15	1.79486e-12	1.71715e-12	Anxa4/Calr/Angptl2/Nid1/Ctsb/Htra1/Plg/Ctsz/Ntn4/Efemp1/Col14a1/Kng1/Serping1/Mbl2/Itih5/F2/Ambp/Tnc/Anxa3/Ctsc/Mfge8/Bgn/Col4a1/Col4a2/Anxa2/Tgfbi/Serpina3k/Lgalsl/Thbs1/Igfbp7/Itih2/Prelp/Fn1/Fbln1/Serpinc1/Col18a1/Adamtsl5/Mmrn2/Col4a5/Col4a3/Kng2/Itih4/Papln/Ctsd/Agrn/Nav2/Sparc/Anxa1/Tnxb	49
CC	GO:0031012	extracellular matrix	50/475	169/4984	4.99498e-14	6.75988e-12	6.46719e-12	Anxa4/Calr/Angptl2/Nid1/Ctsb/Htra1/Plg/Ctsz/Ntn4/Efemp1/Col14a1/Kng1/Serping1/Mbl2/Itih5/F2/Ambp/Tnc/Anxa3/Ctsc/Mfge8/Bgn/Col4a1/Col4a2/Anxa2/Tgfbi/Serpina3k/Lgalsl/Thbs1/Igfbp7/Itih2/Prelp/Fn1/Fbln1/Serpinc1/Col18a1/Adamtsl5/Mmrn2/Col4a5/Col4a3/Kng2/Itih4/Papln/Ctsd/Apoe/Agrn/Nav2/Sparc/Anxa1/Tnxb	50
CC	GO:0009986	cell surface	53/475	228/4984	2.66033e-10	2.70024e-08	2.58332e-08	Apoh/Anxa4/Ace/Calr/Ctsb/Rala/Eng/Plg/Ctss/Cd5l/Ctsz/Ada/Slc2a4/Egfr/Sptb/Clu/Adipoq/Itgav/F2/Vcam1/Ambp/Stx2/Tjp1/Mfge8/Stx4a/Bgn/Anxa2/H2-Ab1/Abcb1a/Thbs1/H2-Aa/Lifr/Itgb5/Prom1/Cd302/Fcgr2b/Icam1/Igkc/Ighg2c/Ighm/Atp5j/Fam234a/Arsa/Lpl/Apoe/Agrn/Ptprc/Ank3/Ighg2b/Igha/Umod/Sparc/Anxa1	53
CC	GO:0009897	external side of plasma membrane	27/475	90/4984	3.00831e-08	2.44275e-06	2.33698e-06	Ace/Calr/Ctsb/Eng/Plg/Ada/Slc2a4/Itgav/F2/Vcam1/Mfge8/H2-Ab1/Thbs1/H2-Aa/Lifr/Cd302/Fcgr2b/Icam1/Igkc/Ighg2c/Ighm/Arsa/Apoe/Ptprc/Ighg2b/Igha/Anxa1	27
CC	GO:0005604	basement membrane	17/475	48/4984	8.60581e-07	5.82327e-05	5.57113e-05	Nid1/Ntn4/Efemp1/Tnc/Col4a1/Col4a2/Anxa2/Tgfbi/Fn1/Fbln1/Col18a1/Mmrn2/Col4a5/Col4a3/Papln/Agrn/Sparc	17
CC	GO:0005777	peroxisome	24/475	93/4984	3.67754e-06	0.000186635	0.000178554	Crot/Mvd/Pipox/Ddo/Eci3/Acox2/Tkt/Ehhadh/Xdh/Hsd17b4/Prdx5/Pecr/Vim/Cat/Scp2/Agps/Nudt19/Acox1/Amacr/Ephx2/Acnat1/Idh2/Acox3/Dao	24
CC	GO:0042579	microbody	24/475	93/4984	3.67754e-06	0.000186635	0.000178554	Crot/Mvd/Pipox/Ddo/Eci3/Acox2/Tkt/Ehhadh/Xdh/Hsd17b4/Prdx5/Pecr/Vim/Cat/Scp2/Agps/Nudt19/Acox1/Amacr/Ephx2/Acnat1/Idh2/Acox3/Dao	24
CC	GO:0098552	side of membrane	34/475	168/4984	1.39291e-05	0.000628357	0.00060115	Ace/Mien1/Calr/Ctsb/Eng/Plg/Ada/Slc2a4/Aspscr1/Spta1/Itgav/F2/Vcam1/Mfge8/H2-Ab1/Thbs1/H2-Aa/Lifr/Cd302/Fcgr2b/Icam1/Igkc/Ighg2c/Ighm/Diablo/Ank1/Arsa/Apoe/Ptprc/Ighg2b/Igha/Gng12/Anxa1/Ptk2	34
CC	GO:0019814	immunoglobulin complex	6/475	11/4984	0.000221144	0.00816222	0.00780881	Jchain/Igkc/Ighg2c/Ighm/Ighg2b/Igha	6
CC	GO:0042571	immunoglobulin complex, circulating	6/475	11/4984	0.000221144	0.00816222	0.00780881	Jchain/Igkc/Ighg2c/Ighm/Ighg2b/Igha	6
CC	GO:0000323	lytic vacuole	34/475	194/4984	0.000287097	0.00896627	0.00857805	Ace/Ctsb/Ctss/Ctsz/Ada/Hexb/Naga/Hexa/Arl8a/Cat/Ppt1/Ctsc/Asah1/Anxa2/Spag9/H2-Aa/Ctbs/Lamp2/Prcp/Dtx3l/Cubn/Ggh/Naaa/Fnbp1/Ctsf/Ctsd/Arsa/Slc17a3/Apoe/Ank2/Ank3/Rnase6/Anxa1/Snx14	34
CC	GO:0005764	lysosome	34/475	194/4984	0.000287097	0.00896627	0.00857805	Ace/Ctsb/Ctss/Ctsz/Ada/Hexb/Naga/Hexa/Arl8a/Cat/Ppt1/Ctsc/Asah1/Anxa2/Spag9/H2-Aa/Ctbs/Lamp2/Prcp/Dtx3l/Cubn/Ggh/Naaa/Fnbp1/Ctsf/Ctsd/Arsa/Slc17a3/Apoe/Ank2/Ank3/Rnase6/Anxa1/Snx14	34
CC	GO:0005581	collagen trimer	8/475	22/4984	0.00061453	0.0178214	0.0170498	Col14a1/Adipoq/Mbl2/Col4a1/Col4a2/Col18a1/Col4a5/Col4a3	8
CC	GO:0005773	vacuole	38/475	236/4984	0.000735641	0.0199113	0.0190492	Ace/Ctsb/Ctss/Ctsz/Ada/Hexb/Naga/Hexa/Atp6v1g3/Arl8a/Cat/Ppt1/Ctsc/Stx4a/Asah1/Anxa2/Spag9/H2-Aa/Ctbs/Lamp2/Prcp/Dtx3l/Cubn/Ggh/Atp6v0a1/Naaa/Fnbp1/Ctsf/Ctsd/Arsa/Slc17a3/Apoe/Ank2/Ank3/Atp6v1c2/Rnase6/Anxa1/Snx14	38
CC	GO:0070062	extracellular exosome	12/475	53/4984	0.00343634	0.0871971	0.0834217	Ace/Slc2a4/Sdcbp/Anxa2/Qsox1/Fn1/Prom1/Lamp2/Icam1/Cubn/Nsun2/Anxa1	12
CC	GO:1903561	extracellular vesicle	12/475	54/4984	0.00404685	0.0966482	0.0924635	Ace/Slc2a4/Sdcbp/Anxa2/Qsox1/Fn1/Prom1/Lamp2/Icam1/Cubn/Nsun2/Anxa1	12
MF	GO:0043394	proteoglycan binding	11/474	14/4897	1.74265e-09	8.09409e-07	7.51217e-07	Nid1/Ctsb/Ctss/Sdcbp/Tnc/Fn1/Cfh/Lpl/Apoe/Agrn/Ptprc	11
MF	GO:0061134	peptidase regulator activity	28/474	86/4897	2.99227e-09	8.09409e-07	7.51217e-07	Wfdc2/Serpina3n/Kng1/Serping1/Prdx5/Prdx3/Itih5/Hc/Ambp/Mug1/Ctsc/Pycard/Anxa2/Ngp/Serpina3k/Serpina6/Psme4/Itih2/Serpina10/Fn1/Fbln1/Lxn/Serpinc1/Kng2/Itih4/Papln/Serpina3m/Serpind1	28
MF	GO:0005539	glycosaminoglycan binding	21/474	54/4897	8.16958e-09	1.47325e-06	1.36733e-06	Apoh/Eng/F2/Bgn/Thbs1/Serpina10/Prelp/Fn1/Lxn/Serpinc1/Jchain/Adamtsl5/Cfh/Dpysl3/Lpl/Apoe/Agrn/Ptprc/Nav2/Serpind1/Tnxb	21
MF	GO:0005201	extracellular matrix structural constituent	24/474	71/4897	1.80395e-08	2.43984e-06	2.26443e-06	Nid1/Efemp1/Col14a1/Adipoq/Tnc/Mfge8/Bgn/Col4a1/Col4a2/Tgfbi/Thbs1/Igfbp7/Prelp/Fn1/Fbln1/Col18a1/Mmrn2/Col4a5/Col4a3/Papln/Agrn/Umod/Sparc/Tnxb	24
MF	GO:0004866	endopeptidase inhibitor activity	23/474	67/4897	2.58008e-08	2.79164e-06	2.59094e-06	Wfdc2/Serpina3n/Kng1/Serping1/Prdx5/Prdx3/Itih5/Hc/Ambp/Mug1/Anxa2/Ngp/Serpina3k/Serpina6/Itih2/Serpina10/Lxn/Serpinc1/Kng2/Itih4/Papln/Serpina3m/Serpind1	23
MF	GO:0030414	peptidase inhibitor activity	23/474	69/4897	4.85728e-08	4.37965e-06	4.06477e-06	Wfdc2/Serpina3n/Kng1/Serping1/Prdx5/Prdx3/Itih5/Hc/Ambp/Mug1/Anxa2/Ngp/Serpina3k/Serpina6/Itih2/Serpina10/Lxn/Serpinc1/Kng2/Itih4/Papln/Serpina3m/Serpind1	23
MF	GO:0004867	serine-type endopeptidase inhibitor activity	16/474	37/4897	8.73108e-08	6.74788e-06	6.26274e-06	Wfdc2/Serpina3n/Serping1/Itih5/Ambp/Mug1/Anxa2/Serpina3k/Serpina6/Itih2/Serpina10/Serpinc1/Itih4/Papln/Serpina3m/Serpind1	16
MF	GO:0061135	endopeptidase regulator activity	23/474	72/4897	1.19021e-07	8.04877e-06	7.47011e-06	Wfdc2/Serpina3n/Kng1/Serping1/Prdx5/Prdx3/Itih5/Hc/Ambp/Mug1/Anxa2/Ngp/Serpina3k/Serpina6/Itih2/Serpina10/Lxn/Serpinc1/Kng2/Itih4/Papln/Serpina3m/Serpind1	23
MF	GO:0008201	heparin binding	16/474	39/4897	2.1271e-07	1.27862e-05	1.1867e-05	Apoh/F2/Thbs1/Serpina10/Prelp/Fn1/Lxn/Serpinc1/Adamtsl5/Cfh/Lpl/Apoe/Ptprc/Nav2/Serpind1/Tnxb	16
MF	GO:0004857	enzyme inhibitor activity	34/474	145/4897	5.89777e-07	3.04519e-05	2.82626e-05	Prkar2b/Wfdc2/Serpina3n/Ppp1r1a/Kng1/Serping1/Impact/Prdx5/Prdx3/Itih5/Hc/Ambp/Anxa3/Mug1/Anxa2/Ngp/1300017J02Rik/Serpina3k/Serpina6/Itih2/Lmtk2/Serpina10/Prkar1a/Lxn/Serpinc1/Dtx3l/Kng2/Itih4/Papln/Cdkn1c/Serpina3m/Agrn/Serpind1/Anxa1	34
MF	GO:0008236	serine-type peptidase activity	15/474	37/4897	6.19171e-07	3.04519e-05	2.82626e-05	Scpep1/Ace/Htra1/Plg/Cd5l/F12/F2/Ctsc/F9/C1ra/Hp/Prcp/Cfi/Habp2/C1s1	15
MF	GO:0008233	peptidase activity	39/474	184/4897	1.3885e-06	6.25981e-05	5.80976e-05	Scpep1/Folh1/Ace/Ctsb/Htra1/Ggt1/Plg/Ctss/Cd5l/Ctsz/Scrn1/Cpm/F12/F2/Psmb2/Ctsc/Pycard/F9/Psmb10/Lactb/Npepl1/Asrgl1/C1ra/Hp/Prcp/Cfi/Habp2/Mep1b/Ren1/Adamtsl5/Ggh/Cpne1/Usp8/Pm20d1/Usp2/Ctsf/Papln/Ctsd/C1s1	39
MF	GO:1901681	sulfur compound binding	25/474	96/4897	2.5443e-06	0.000105882	9.82698e-05	Apoh/Acad9/Eci3/Tkt/F2/Scp2/Gsta4/Thbs1/Serpina10/Prelp/Fn1/Lxn/Serpinc1/Acadm/Adamtsl5/Acaca/Cfh/Dpysl3/Lpl/Apoe/Agrn/Ptprc/Nav2/Serpind1/Tnxb	25
MF	GO:0017171	serine hydrolase activity	15/474	41/4897	2.90604e-06	0.000112298	0.000104224	Scpep1/Ace/Htra1/Plg/Cd5l/F12/F2/Ctsc/F9/C1ra/Hp/Prcp/Cfi/Habp2/C1s1	15
MF	GO:0005509	calcium ion binding	38/474	188/4897	6.36568e-06	0.000222444	0.000206451	S100a4/Anxa4/Calr/Nid1/Rcn1/Rab11fip4/Efemp1/F12/Tkt/Ehd1/Mbl2/Spta1/F2/Anxa3/F9/Anxa2/Lrp1/Efhd2/Thbs1/Fbln1/C1ra/Cdh11/Habp2/Cubn/Cpne1/Pls3/Efhd1/Lcp1/C1s1/Arsa/Gpd2/Lpl/Aif1/Agrn/Umod/Rcn3/Sparc/Anxa1	38
MF	GO:0004252	serine-type endopeptidase activity	12/474	29/4897	6.57874e-06	0.000222444	0.000206451	Htra1/Plg/Cd5l/F12/F2/Ctsc/F9/C1ra/Hp/Cfi/Habp2/C1s1	12
MF	GO:0004175	endopeptidase activity	26/474	111/4897	1.31962e-05	0.000419949	0.000389757	Ace/Ctsb/Htra1/Plg/Ctss/Cd5l/Ctsz/F12/F2/Psmb2/Ctsc/Pycard/F9/Psmb10/C1ra/Hp/Cfi/Habp2/Mep1b/Ren1/Adamtsl5/Cpne1/Ctsf/Papln/Ctsd/C1s1	26
MF	GO:0003823	antigen binding	9/474	23/4897	0.000163602	0.00491716	0.00456365	Plg/H2-Ab1/H2-Aa/Jchain/Igkc/Ighg2c/Ighm/Ighg2b/Igha	9
MF	GO:0071949	FAD binding	8/474	20/4897	0.000319974	0.00911084	0.00845583	Ddo/Acox2/Xdh/Qsox1/Agps/Acox1/Acox3/Dao	8
MF	GO:0050840	extracellular matrix binding	9/474	26/4897	0.000479979	0.0129834	0.01205	Nid1/Ctss/Ntn4/Itgav/Bgn/Anxa2/Tgfbi/Thbs1/Sparc	9
MF	GO:0005178	integrin binding	15/474	62/4897	0.000626538	0.0161408	0.0149804	Calr/Egfr/Itgav/Vcam1/Mfge8/Tgfbi/Fermt3/Thbs1/Fn1/Fbln1/Itgb5/Icam1/Col4a3/Lcp1/Ptk2	15
MF	GO:0034987	immunoglobulin receptor binding	6/474	13/4897	0.00075579	0.0185856	0.0172494	Jchain/Igkc/Ighg2c/Ighm/Ighg2b/Igha	6
MF	GO:0016209	antioxidant activity	12/474	45/4897	0.000860705	0.0202453	0.0187898	Txnrd3/Cygb/Hbb-b1/Prdx5/Prdx3/Prdx4/Cat/Hp/Gpx4/Prdx2/Prxl2a/Apoe	12
MF	GO:0016810	hydrolase activity, acting on carbon-nitrogen (but not peptide) bonds	13/474	55/4897	0.00179291	0.0402956	0.0373986	Ada/Dpysl2/Cat/Asah1/Asrgl1/Gda/Mier1/Pm20d1/Naaa/Hdac6/Dpysl3/Suds3/Acy3	13
MF	GO:0030020	extracellular matrix structural constituent conferring tensile strength	6/474	15/4897	0.00186209	0.0402956	0.0373986	Col14a1/Col4a1/Col4a2/Col18a1/Col4a5/Col4a3	6
MF	GO:0050839	cell adhesion molecule binding	22/474	119/4897	0.0020171	0.0419712	0.0389537	Calr/Egfr/Itgav/Vcam1/Sdcbp/Tjp1/Mfge8/Tgfbi/Fermt3/Thbs1/Fn1/Fbln1/Itgb5/Prom1/Cdh11/Tbc1d2/Icam1/Col4a3/Lcp1/Ank3/Nexn/Ptk2	22
MF	GO:0001968	fibronectin binding	5/474	11/4897	0.00234396	0.0454802	0.0422105	Ctss/Itgav/Tnc/Thbs1/Fbln1	5
MF	GO:0004601	peroxidase activity	8/474	26/4897	0.00235388	0.0454802	0.0422105	Cygb/Hbb-b1/Prdx5/Prdx3/Prdx4/Cat/Gpx4/Prdx2	8
MF	GO:0004180	carboxypeptidase activity	6/474	16/4897	0.00273899	0.0510962	0.0474227	Scpep1/Folh1/Ace/Ctsz/Cpm/Prcp	6
MF	GO:0016684	oxidoreductase activity, acting on peroxide as acceptor	8/474	27/4897	0.0030674	0.0553155	0.0513386	Cygb/Hbb-b1/Prdx5/Prdx3/Prdx4/Cat/Gpx4/Prdx2	8
MF	GO:0019838	growth factor binding	10/474	40/4897	0.00385355	0.0672506	0.0624157	Htra1/Eng/Egfr/Itgav/Sdcbp/Col4a1/Thbs1/Igfbp7/Lifr/Agrn	10
MF	GO:0016811	hydrolase activity, acting on carbon-nitrogen (but not peptide) bonds, in linear amides	9/474	35/4897	0.00492599	0.0832801	0.0772927	Cat/Asah1/Asrgl1/Mier1/Pm20d1/Naaa/Hdac6/Suds3/Acy3	9
MF	GO:0019955	cytokine binding	5/474	13/4897	0.00554314	0.0856812	0.0795212	Eng/Itgav/Thbs1/Lifr/Agrn	5
MF	GO:0071813	lipoprotein particle binding	5/474	13/4897	0.00554314	0.0856812	0.0795212	Lsr/Thbs1/Pltp/Lpl/Apoe	5
MF	GO:0071814	protein-lipid complex binding	5/474	13/4897	0.00554314	0.0856812	0.0795212	Lsr/Thbs1/Pltp/Lpl/Apoe	5

## Sheet: Kidney older up set
ONTOLOGY	ID	Description	GeneRatio	BgRatio	pvalue	p.adjust	qvalue	geneID	Count
BP	GO:0006952	defense response	62/257	396/4937	2.81711e-16	7.73015e-13	6.80851e-13	Trim28/Htra1/Ctss/Cd5l/Ada/Wfdc2/Lsp1/Serpina3n/F12/Clu/Kng1/Adipoq/Serping1/Mbl2/Rela/Vim/Kynu/Hc/Itgav/F2/Aldh2/Anxa3/Ctsc/Coro1a/Pycard/Hpx/Was/Ngp/1300017J02Rik/H2-Ab1/Lrp1/Thbs1/H2-Aa/Fn1/Lxn/C1ra/Hp/Prcp/Cfi/Fcgr2b/Dtx3l/Icam1/Jchain/Igkc/Ighg2c/Ighm/Ifi204/Afap1l2/Cfh/Nmi/Itih4/C1s1/Apoe/Aif1/Ptprc/Ighg2b/Lcn2/Igha/Umod/Evl/Rnase6/Anxa1	62
BP	GO:0006959	humoral immune response	23/257	63/4937	1.6613e-14	2.2793e-11	2.00755e-11	Cd5l/Wfdc2/Serping1/Mbl2/Hc/F2/Hpx/1300017J02Rik/H2-Ab1/C1ra/C4b/Cfi/Fcgr2b/Jchain/Igkc/Ighg2c/Ighm/Cfh/C1s1/Ptprc/Ighg2b/Igha/Rnase6	23
BP	GO:0006955	immune response	53/257	364/4937	1.39091e-12	1.27222e-09	1.12054e-09	Trim28/Ctss/Cd5l/Ada/Wfdc2/Serping1/Mbl2/Rela/Pigr/Vim/Kynu/Hc/F2/Anxa3/Aplf/Ctsc/Coro1a/Pycard/Hpx/Was/1300017J02Rik/H2-Ab1/Lrp1/H2-Aa/C1ra/C4b/Cfi/Fcgr2b/Dtx3l/Icam1/Jchain/Igkv10-96/Igkv10-95/Igkc/Ighg2c/Ighm/Dusp3/Ifi204/Cfh/Parp3/Nmi/Lcp1/C1s1/Apoe/Ptprc/Ighg2b/Lcn2/Igha/Igkv17-127/Umod/Evl/Rnase6/Anxa1	53
BP	GO:0016064	immunoglobulin mediated immune response	18/257	47/4937	5.14232e-12	2.4303e-09	2.14054e-09	Serping1/Mbl2/Hc/Aplf/Hpx/H2-Ab1/C1ra/C4b/Cfi/Fcgr2b/Igkc/Ighg2c/Ighm/Parp3/C1s1/Ptprc/Ighg2b/Igha	18
BP	GO:0019724	B cell mediated immunity	18/257	47/4937	5.14232e-12	2.4303e-09	2.14054e-09	Serping1/Mbl2/Hc/Aplf/Hpx/H2-Ab1/C1ra/C4b/Cfi/Fcgr2b/Igkc/Ighg2c/Ighm/Parp3/C1s1/Ptprc/Ighg2b/Igha	18
BP	GO:0002455	humoral immune response mediated by circulating immunoglobulin	15/257	31/4937	5.31407e-12	2.4303e-09	2.14054e-09	Serping1/Mbl2/Hc/Hpx/H2-Ab1/C1ra/Cfi/Fcgr2b/Igkc/Ighg2c/Ighm/C1s1/Ptprc/Ighg2b/Igha	15
BP	GO:0002460	adaptive immune response based on somatic recombination of immune receptors built from immunoglobulin superfamily domains	23/257	81/4937	7.2424e-12	2.83902e-09	2.50053e-09	Ada/Serping1/Mbl2/Hc/Aplf/Ctsc/Hpx/Was/H2-Ab1/C1ra/C4b/Cfi/Fcgr2b/Icam1/Igkc/Ighg2c/Ighm/Parp3/C1s1/Ptprc/Ighg2b/Igha/Anxa1	23
BP	GO:0002250	adaptive immune response	26/257	105/4937	9.26814e-12	3.17897e-09	2.79995e-09	Ada/Serping1/Mbl2/Hc/Aplf/Ctsc/Pycard/Hpx/Was/H2-Ab1/H2-Aa/C1ra/C4b/Cfi/Fcgr2b/Icam1/Jchain/Igkc/Ighg2c/Ighm/Parp3/C1s1/Ptprc/Ighg2b/Igha/Anxa1	26
BP	GO:0002449	lymphocyte mediated immunity	22/257	83/4937	9.48378e-11	2.8915e-08	2.54675e-08	Serping1/Mbl2/Hc/Aplf/Ctsc/Coro1a/Hpx/Was/H2-Ab1/C1ra/C4b/Cfi/Fcgr2b/Icam1/Igkc/Ighg2c/Ighm/Parp3/C1s1/Ptprc/Ighg2b/Igha	22
BP	GO:0006956	complement activation	14/257	32/4937	1.53773e-10	4.21952e-08	3.71644e-08	Cd5l/Serping1/Mbl2/Hc/C1ra/C4b/Cfi/Igkc/Ighg2c/Ighm/Cfh/C1s1/Ighg2b/Igha	14
BP	GO:0001775	cell activation	38/257	238/4937	2.18422e-10	5.44864e-08	4.79902e-08	Ada/Cygb/Clu/Itgav/F2/Vcam1/Anxa3/Mad1l1/Aplf/Ctsc/Coro1a/Pycard/Was/Psmb10/Fermt3/H2-Ab1/Lrp1/Thbs1/H2-Aa/Fn1/Prkar1a/Pik3r1/Fcgr2b/Icam1/Igkc/Ighg2c/Ighm/Dusp3/Cfh/Parp3/Lcp1/Apoe/Aif1/Ptprc/Ighg2b/Igha/Evl/Anxa1	38
BP	GO:0006954	inflammatory response	31/257	169/4937	3.49904e-10	8.00113e-08	7.04718e-08	Ctss/Cd5l/Ada/Serpina3n/F12/Clu/Kng1/Adipoq/Rela/Hc/Itgav/F2/Aldh2/Ctsc/Pycard/Lrp1/Thbs1/Fn1/Lxn/Hp/Prcp/Fcgr2b/Icam1/Afap1l2/Cfh/Itih4/Apoe/Aif1/Ighg2b/Umod/Anxa1	31
BP	GO:0002443	leukocyte mediated immunity	24/257	108/4937	6.90924e-10	1.45838e-07	1.2845e-07	Serping1/Mbl2/Hc/F2/Anxa3/Aplf/Ctsc/Coro1a/Hpx/Was/H2-Ab1/C1ra/C4b/Cfi/Fcgr2b/Icam1/Igkc/Ighg2c/Ighm/Parp3/C1s1/Ptprc/Ighg2b/Igha	24
BP	GO:0002252	immune effector process	34/257	206/4937	8.80226e-10	1.72524e-07	1.51955e-07	Htra1/Cd5l/Ada/Clu/Serping1/Mbl2/Hc/F2/Anxa3/Aplf/Ctsc/Coro1a/Pycard/Hpx/Was/H2-Ab1/Lrp1/C1ra/C4b/Cfi/Fcgr2b/Dtx3l/Icam1/Igkc/Ighg2c/Ighm/Cfh/Parp3/Lcp1/C1s1/Ptprc/Ighg2b/Igha/Anxa1	34
BP	GO:0098542	defense response to other organism	39/257	266/4937	1.64899e-09	2.91883e-07	2.57083e-07	Trim28/Htra1/Wfdc2/Serping1/Mbl2/Rela/Vim/Kynu/Hc/F2/Anxa3/Coro1a/Pycard/Hpx/Was/1300017J02Rik/H2-Ab1/H2-Aa/C1ra/Hp/Cfi/Dtx3l/Jchain/Igkc/Ighg2c/Ighm/Ifi204/Cfh/Nmi/C1s1/Apoe/Ptprc/Ighg2b/Lcn2/Igha/Umod/Evl/Rnase6/Anxa1	39
BP	GO:0006909	phagocytosis	21/257	87/4937	1.70194e-09	2.91883e-07	2.57083e-07	Cnn2/Adipoq/Mbl2/Itgav/Anxa3/Mfge8/Coro1a/Pycard/Txndc5/Lrp1/Thbs1/Cd302/Fcgr2b/Igkc/Ighg2c/Ighm/Aif1/Ptprc/Ighg2b/Igha/Anxa1	21
BP	GO:0030198	extracellular matrix organization	20/257	85/4937	6.82737e-09	9.31732e-07	8.20644e-07	Nid1/Eng/Plg/Ctss/Ntn4/Col14a1/Prdx4/Col4a1/Col4a2/Qsox1/Tgfbi/Fn1/Fbln1/Col18a1/Adamtsl5/Col4a5/Col4a3/Papln/Lcp1/Tnxb	20
BP	GO:0043062	extracellular structure organization	20/257	85/4937	6.82737e-09	9.31732e-07	8.20644e-07	Nid1/Eng/Plg/Ctss/Ntn4/Col14a1/Prdx4/Col4a1/Col4a2/Qsox1/Tgfbi/Fn1/Fbln1/Col18a1/Adamtsl5/Col4a5/Col4a3/Papln/Lcp1/Tnxb	20
BP	GO:0007596	blood coagulation	18/257	69/4937	6.86517e-09	9.31732e-07	8.20644e-07	Apoh/Plg/F12/Kng1/Serping1/F2/F9/Fermt3/Thbs1/Serpina10/Fn1/Fbln1/Serpinc1/Cfh/Kng2/Apoe/Evl/Serpind1	18
BP	GO:0050817	coagulation	18/257	69/4937	6.86517e-09	9.31732e-07	8.20644e-07	Apoh/Plg/F12/Kng1/Serping1/F2/F9/Fermt3/Thbs1/Serpina10/Fn1/Fbln1/Serpinc1/Cfh/Kng2/Apoe/Evl/Serpind1	18
BP	GO:0043207	response to external biotic stimulus	46/257	365/4937	7.47015e-09	9.31732e-07	8.20644e-07	Trim28/Htra1/Cdk4/Wfdc2/Serpina3n/Adipoq/Serping1/Mbl2/Rela/Vim/Kynu/Hc/Itgav/F2/Anxa3/Coro1a/Pycard/Hpx/Was/1300017J02Rik/H2-Ab1/H2-Aa/C1ra/Hp/Cfi/Fcgr2b/Dtx3l/Jchain/Cubn/Igkc/Ighg2c/Ighm/Ifi204/Cfh/Nmi/C1s1/Apoe/Ptprc/Ighg2b/Lcn2/Igha/Nexn/Umod/Evl/Rnase6/Anxa1	46
BP	GO:0051707	response to other organism	46/257	365/4937	7.47015e-09	9.31732e-07	8.20644e-07	Trim28/Htra1/Cdk4/Wfdc2/Serpina3n/Adipoq/Serping1/Mbl2/Rela/Vim/Kynu/Hc/Itgav/F2/Anxa3/Coro1a/Pycard/Hpx/Was/1300017J02Rik/H2-Ab1/H2-Aa/C1ra/Hp/Cfi/Fcgr2b/Dtx3l/Jchain/Cubn/Igkc/Ighg2c/Ighm/Ifi204/Cfh/Nmi/C1s1/Apoe/Ptprc/Ighg2b/Lcn2/Igha/Nexn/Umod/Evl/Rnase6/Anxa1	46
BP	GO:0006958	complement activation, classical pathway	11/257	24/4937	8.40908e-09	1.00324e-06	8.83627e-07	Serping1/Mbl2/Hc/C1ra/Cfi/Igkc/Ighg2c/Ighm/C1s1/Ighg2b/Igha	11
BP	GO:0007599	hemostasis	18/257	70/4937	8.81531e-09	1.00788e-06	8.87717e-07	Apoh/Plg/F12/Kng1/Serping1/F2/F9/Fermt3/Thbs1/Serpina10/Fn1/Fbln1/Serpinc1/Cfh/Kng2/Apoe/Evl/Serpind1	18
BP	GO:0045087	innate immune response	32/257	206/4937	1.35744e-08	1.48993e-06	1.31229e-06	Trim28/Wfdc2/Serping1/Mbl2/Rela/Vim/Kynu/Hc/Coro1a/Pycard/Hpx/Was/H2-Ab1/H2-Aa/C1ra/Cfi/Dtx3l/Jchain/Igkc/Ighg2c/Ighm/Ifi204/Cfh/Nmi/C1s1/Apoe/Ighg2b/Lcn2/Igha/Evl/Rnase6/Anxa1	32
BP	GO:0002682	regulation of immune system process	45/257	361/4937	1.58606e-08	1.67391e-06	1.47433e-06	Htra1/Cd5l/Ada/Hcls1/Adipoq/Serping1/Mbl2/Rela/Pigr/Hc/Vcam1/Mad1l1/Aplf/Ctsc/Coro1a/Pycard/Hpx/Was/H2-Ab1/Thbs1/H2-Aa/Prkar1a/Pik3r1/Rbp1/C1ra/C4b/Cfi/Fcgr2b/Dtx3l/Icam1/Igkc/Ighg2c/Ighm/Dusp3/Ifi204/Cfh/Parp3/Nmi/C1s1/Apoe/Aif1/Ptprc/Ighg2b/Igha/Anxa1	45
BP	GO:0009607	response to biotic stimulus	46/257	377/4937	2.10909e-08	2.14346e-06	1.8879e-06	Trim28/Htra1/Cdk4/Wfdc2/Serpina3n/Adipoq/Serping1/Mbl2/Rela/Vim/Kynu/Hc/Itgav/F2/Anxa3/Coro1a/Pycard/Hpx/Was/1300017J02Rik/H2-Ab1/H2-Aa/C1ra/Hp/Cfi/Fcgr2b/Dtx3l/Jchain/Cubn/Igkc/Ighg2c/Ighm/Ifi204/Cfh/Nmi/C1s1/Apoe/Ptprc/Ighg2b/Lcn2/Igha/Nexn/Umod/Evl/Rnase6/Anxa1	46
BP	GO:0002253	activation of immune response	21/257	100/4937	2.48328e-08	2.43362e-06	2.14347e-06	Cd5l/Ada/Serping1/Mbl2/Rela/Hc/Pycard/C1ra/C4b/Cfi/Fcgr2b/Igkc/Ighg2c/Ighm/Dusp3/Ifi204/Cfh/C1s1/Ptprc/Ighg2b/Igha	21
BP	GO:0009611	response to wounding	27/257	165/4937	6.66362e-08	6.30516e-06	5.55342e-06	Apoh/Cnn2/Eng/Plg/F12/Kng1/Serping1/F2/Tnc/F9/Fermt3/Ptk7/Lrp1/Thbs1/Serpina10/Fn1/Fbln1/Serpinc1/Prcp/Cfh/Kng2/Dpysl3/Lcp1/Apoe/Evl/Serpind1/Anxa1	27
BP	GO:0044419	interspecies interaction between organisms	53/257	485/4937	6.89725e-08	6.30868e-06	5.55652e-06	Trim28/Ctsb/Htra1/Cdk4/Plg/Wfdc2/Rad50/Serpina3n/Adipoq/Serping1/Mbl2/Rela/Vim/Kynu/Hc/Itgav/F2/Vcam1/Anxa3/Coro1a/Pycard/Hpx/Was/1300017J02Rik/H2-Ab1/H2-Aa/Fn1/Fbln1/C1ra/Hp/Cfi/Fcgr2b/Dtx3l/Icam1/Jchain/Cubn/Igkc/Ighg2c/Ighm/Ifi204/Cfh/Nmi/C1s1/Apoe/Ptprc/Ighg2b/Lcn2/Igha/Nexn/Umod/Evl/Rnase6/Anxa1	53
BP	GO:0050776	regulation of immune response	30/257	200/4937	9.07041e-08	8.02878e-06	7.07153e-06	Cd5l/Ada/Serping1/Mbl2/Rela/Pigr/Hc/Aplf/Pycard/Hpx/Was/H2-Ab1/C1ra/C4b/Cfi/Fcgr2b/Igkc/Ighg2c/Ighm/Dusp3/Ifi204/Cfh/Parp3/Nmi/C1s1/Apoe/Ptprc/Ighg2b/Igha/Anxa1	30
BP	GO:0045321	leukocyte activation	30/257	201/4937	1.01736e-07	8.72384e-06	7.68373e-06	Ada/Clu/Itgav/Vcam1/Anxa3/Mad1l1/Aplf/Ctsc/Coro1a/Pycard/Was/Psmb10/H2-Ab1/Thbs1/H2-Aa/Prkar1a/Pik3r1/Fcgr2b/Icam1/Igkc/Ighg2c/Ighm/Dusp3/Parp3/Lcp1/Aif1/Ptprc/Ighg2b/Igha/Anxa1	30
BP	GO:0046649	lymphocyte activation	26/257	163/4937	2.01374e-07	1.66264e-05	1.46441e-05	Ada/Itgav/Vcam1/Mad1l1/Aplf/Coro1a/Pycard/Was/Psmb10/H2-Ab1/H2-Aa/Prkar1a/Pik3r1/Fcgr2b/Icam1/Igkc/Ighg2c/Ighm/Dusp3/Parp3/Lcp1/Aif1/Ptprc/Ighg2b/Igha/Anxa1	26
BP	GO:0042060	wound healing	23/257	132/4937	2.06012e-07	1.66264e-05	1.46441e-05	Apoh/Cnn2/Eng/Plg/F12/Kng1/Serping1/F2/F9/Fermt3/Ptk7/Thbs1/Serpina10/Fn1/Fbln1/Serpinc1/Prcp/Cfh/Kng2/Apoe/Evl/Serpind1/Anxa1	23
BP	GO:0072376	protein activation cascade	7/257	11/4937	2.63686e-07	2.0673e-05	1.82082e-05	Apoh/F12/Fn1/Fbln1/Serpinc1/Prcp/Mvp	7
BP	GO:0042742	defense response to bacterium	16/257	70/4937	3.58682e-07	2.73395e-05	2.40799e-05	Wfdc2/Mbl2/F2/Anxa3/Pycard/1300017J02Rik/Hp/Jchain/Igkc/Ighg2c/Ighm/Ighg2b/Lcn2/Igha/Umod/Rnase6	16
BP	GO:0051249	regulation of lymphocyte activation	20/257	107/4937	4.11604e-07	3.05255e-05	2.6886e-05	Ada/Vcam1/Mad1l1/Aplf/Coro1a/Pycard/H2-Ab1/H2-Aa/Prkar1a/Fcgr2b/Igkc/Ighg2c/Ighm/Dusp3/Parp3/Aif1/Ptprc/Ighg2b/Igha/Anxa1	20
BP	GO:0050865	regulation of cell activation	24/257	148/4937	4.46003e-07	3.22061e-05	2.83663e-05	Ada/Cygb/Vcam1/Mad1l1/Aplf/Ctsc/Coro1a/Pycard/H2-Ab1/Thbs1/H2-Aa/Prkar1a/Fcgr2b/Igkc/Ighg2c/Ighm/Dusp3/Parp3/Apoe/Aif1/Ptprc/Ighg2b/Igha/Anxa1	24
BP	GO:0050878	regulation of body fluid levels	21/257	118/4937	4.9558e-07	3.48685e-05	3.07113e-05	Apoh/Plg/Ada/F12/Kng1/Serping1/Xdh/F2/F9/Fermt3/Thbs1/Serpina10/Fn1/Fbln1/Serpinc1/Cfh/Kng2/Apoe/Umod/Evl/Serpind1	21
BP	GO:0032944	regulation of mononuclear cell proliferation	13/257	48/4937	5.71883e-07	3.82743e-05	3.3711e-05	Ada/Vcam1/Mad1l1/Coro1a/Pycard/H2-Ab1/H2-Aa/Prkar1a/Fcgr2b/Ighm/Aif1/Ptprc/Anxa1	13
BP	GO:0050670	regulation of lymphocyte proliferation	13/257	48/4937	5.71883e-07	3.82743e-05	3.3711e-05	Ada/Vcam1/Mad1l1/Coro1a/Pycard/H2-Ab1/H2-Aa/Prkar1a/Fcgr2b/Ighm/Aif1/Ptprc/Anxa1	13
BP	GO:0002526	acute inflammatory response	10/257	28/4937	7.01105e-07	4.58055e-05	4.03443e-05	Serpina3n/F12/F2/Fn1/Hp/Prcp/Fcgr2b/Icam1/Itih4/Ighg2b	10
BP	GO:0002694	regulation of leukocyte activation	22/257	131/4937	7.44387e-07	4.70246e-05	4.1418e-05	Ada/Vcam1/Mad1l1/Aplf/Ctsc/Coro1a/Pycard/H2-Ab1/Thbs1/H2-Aa/Prkar1a/Fcgr2b/Igkc/Ighg2c/Ighm/Dusp3/Parp3/Aif1/Ptprc/Ighg2b/Igha/Anxa1	22
BP	GO:0009617	response to bacterium	26/257	174/4937	7.54039e-07	4.70246e-05	4.1418e-05	Cdk4/Wfdc2/Serpina3n/Adipoq/Mbl2/Rela/Vim/Itgav/F2/Anxa3/Pycard/1300017J02Rik/Hp/Fcgr2b/Jchain/Cubn/Igkc/Ighg2c/Ighm/Ifi204/Ighg2b/Lcn2/Igha/Nexn/Umod/Rnase6	26
BP	GO:0007155	cell adhesion	43/257	387/4937	9.62748e-07	5.8092e-05	5.11659e-05	Nid1/Eng/Plg/Ada/Ntn4/Col14a1/Adipoq/Rela/Itgav/Vcam1/Tnc/Mad1l1/Tjp1/Mfge8/Coro1a/Pycard/Lgals3bp/Tgfbi/Fermt3/H2-Ab1/Ptk7/Lrp1/Thbs1/Igfbp7/H2-Aa/Fn1/Fbln1/Prkar1a/Pik3r1/Itgb5/Col18a1/Cdh11/Icam1/Fblim1/Dusp3/Cfh/Col4a3/Aif1/Ptprc/Nexn/Umod/Anxa1/Tnxb	43
BP	GO:0045861	negative regulation of proteolysis	22/257	133/4937	9.73845e-07	5.8092e-05	5.11659e-05	Ctsz/Wfdc2/Serpina3n/Kng1/Serping1/F2/Sdcbp/Ambp/Ngp/Serpina6/Thbs1/Itih2/Serpina10/Pik3r1/Lxn/Serpinc1/Erlec1/Kng2/Itih4/Papln/Serpina3m/Serpind1	22
BP	GO:0010466	negative regulation of peptidase activity	17/257	85/4937	1.16771e-06	6.81745e-05	6.00463e-05	Wfdc2/Serpina3n/Kng1/Serping1/Ambp/Ngp/Serpina6/Thbs1/Itih2/Serpina10/Lxn/Serpinc1/Kng2/Itih4/Papln/Serpina3m/Serpind1	17
BP	GO:0050778	positive regulation of immune response	24/257	156/4937	1.20369e-06	6.88109e-05	6.06068e-05	Cd5l/Ada/Serping1/Mbl2/Rela/Hc/Pycard/Hpx/H2-Ab1/C1ra/C4b/Cfi/Fcgr2b/Igkc/Ighg2c/Ighm/Dusp3/Ifi204/Cfh/C1s1/Ptprc/Ighg2b/Igha/Anxa1	24
BP	GO:0002684	positive regulation of immune system process	32/257	251/4937	1.48277e-06	8.30349e-05	7.3135e-05	Cd5l/Ada/Hcls1/Serping1/Mbl2/Rela/Hc/Vcam1/Ctsc/Coro1a/Pycard/Hpx/H2-Ab1/Thbs1/H2-Aa/C1ra/C4b/Cfi/Fcgr2b/Icam1/Igkc/Ighg2c/Ighm/Dusp3/Ifi204/Cfh/C1s1/Aif1/Ptprc/Ighg2b/Igha/Anxa1	32
BP	GO:0022610	biological adhesion	43/257	394/4937	1.57352e-06	8.6355e-05	7.60592e-05	Nid1/Eng/Plg/Ada/Ntn4/Col14a1/Adipoq/Rela/Itgav/Vcam1/Tnc/Mad1l1/Tjp1/Mfge8/Coro1a/Pycard/Lgals3bp/Tgfbi/Fermt3/H2-Ab1/Ptk7/Lrp1/Thbs1/Igfbp7/H2-Aa/Fn1/Fbln1/Prkar1a/Pik3r1/Itgb5/Col18a1/Cdh11/Icam1/Fblim1/Dusp3/Cfh/Col4a3/Aif1/Ptprc/Nexn/Umod/Anxa1/Tnxb	43
BP	GO:0031638	zymogen activation	10/257	31/4937	2.06145e-06	0.000109951	9.6842e-05	Apoh/Cd5l/Ctsz/F12/Ruvbl1/Pycard/F9/Thbs1/C1ra/Hp	10
BP	GO:2000146	negative regulation of cell motility	18/257	98/4937	2.08362e-06	0.000109951	9.6842e-05	Apoh/Cnn2/Eng/Ada/Cygb/Adipoq/Hc/Was/Lrp1/Thbs1/Fbln1/Dusp3/Arhgdib/Mmrn2/Dpysl3/Apoe/Aif1/Evl	18
BP	GO:0030334	regulation of cell migration	38/257	332/4937	2.19033e-06	0.000113401	9.98808e-05	Apoh/Cnn2/Eng/Plg/Ada/Efemp1/Cygb/Adipoq/Vim/Hc/Itgav/Sdcbp/Anxa3/Tjp1/Coro1a/Pycard/Akap12/Fermt3/Lrp1/Thbs1/Fn1/Fbln1/Pik3r1/Col18a1/Prcp/Icam1/Synpo2/Dusp3/Arhgdib/Mmrn2/Dpysl3/Apoe/Aif1/Ptprc/Nexn/Sparc/Evl/Anxa1	38
BP	GO:0040012	regulation of locomotion	40/257	360/4937	2.44951e-06	0.000123657	0.000108914	Apoh/Cnn2/Eng/Plg/Ada/Efemp1/Cygb/Adipoq/Vim/Hc/Itgav/Sdcbp/Anxa3/Tjp1/Coro1a/Pycard/Was/Akap12/Fermt3/Lrp1/Thbs1/Fn1/Fbln1/Pik3r1/Col18a1/Prcp/Icam1/Synpo2/Dusp3/Arhgdib/Mmrn2/Dpysl3/Apoe/Aif1/Agrn/Ptprc/Nexn/Sparc/Evl/Anxa1	40
BP	GO:0070663	regulation of leukocyte proliferation	13/257	54/4937	2.47855e-06	0.000123657	0.000108914	Ada/Vcam1/Mad1l1/Coro1a/Pycard/H2-Ab1/H2-Aa/Prkar1a/Fcgr2b/Ighm/Aif1/Ptprc/Anxa1	13
BP	GO:2000145	regulation of cell motility	39/257	348/4937	2.69116e-06	0.0001314	0.000115733	Apoh/Cnn2/Eng/Plg/Ada/Efemp1/Cygb/Adipoq/Vim/Hc/Itgav/Sdcbp/Anxa3/Tjp1/Coro1a/Pycard/Was/Akap12/Fermt3/Lrp1/Thbs1/Fn1/Fbln1/Pik3r1/Col18a1/Prcp/Icam1/Synpo2/Dusp3/Arhgdib/Mmrn2/Dpysl3/Apoe/Aif1/Ptprc/Nexn/Sparc/Evl/Anxa1	39
BP	GO:0043086	negative regulation of catalytic activity	32/257	258/4937	2.72951e-06	0.0001314	0.000115733	Eng/Wfdc2/Serpina3n/Kng1/Adipoq/Serping1/Ambp/Pycard/Ngp/1300017J02Rik/Serpina6/Thbs1/Itih2/Serpina10/Prkar1a/Lxn/Serpinc1/Hp/Dtx3l/Deptor/Dusp3/Parp3/Kng2/Itih4/Papln/Mvp/Cdkn1c/Serpina3m/Apoe/Ptprc/Serpind1/Anxa1	32
BP	GO:0006911	phagocytosis, engulfment	9/257	26/4937	3.49422e-06	0.000157183	0.000138442	Mfge8/Thbs1/Fcgr2b/Igkc/Ighg2c/Ighm/Aif1/Ighg2b/Igha	9
BP	GO:0030195	negative regulation of blood coagulation	9/257	26/4937	3.49422e-06	0.000157183	0.000138442	Apoh/Plg/F12/Kng1/Serping1/F2/Thbs1/Kng2/Apoe	9
BP	GO:0050819	negative regulation of coagulation	9/257	26/4937	3.49422e-06	0.000157183	0.000138442	Apoh/Plg/F12/Kng1/Serping1/F2/Thbs1/Kng2/Apoe	9
BP	GO:1900047	negative regulation of hemostasis	9/257	26/4937	3.49422e-06	0.000157183	0.000138442	Apoh/Plg/F12/Kng1/Serping1/F2/Thbs1/Kng2/Apoe	9
BP	GO:0040013	negative regulation of locomotion	18/257	102/4937	3.79909e-06	0.00016814	0.000148094	Apoh/Cnn2/Eng/Ada/Cygb/Adipoq/Hc/Was/Lrp1/Thbs1/Fbln1/Dusp3/Arhgdib/Mmrn2/Dpysl3/Apoe/Aif1/Evl	18
BP	GO:0001937	negative regulation of endothelial cell proliferation	7/257	15/4937	4.29075e-06	0.000186886	0.000164604	Apoh/Eng/Xdh/Thbs1/Col4a3/Apoe/Sparc	7
BP	GO:0002819	regulation of adaptive immune response	11/257	41/4937	4.81328e-06	0.000206369	0.000181765	Ada/Aplf/Pycard/Hpx/Was/H2-Ab1/Fcgr2b/Parp3/Ptprc/Ighg2b/Anxa1	11
BP	GO:0032943	mononuclear cell proliferation	14/257	66/4937	5.09472e-06	0.000211817	0.000186563	Ada/Vcam1/Mad1l1/Coro1a/Pycard/Psmb10/H2-Ab1/H2-Aa/Prkar1a/Fcgr2b/Ighm/Aif1/Ptprc/Anxa1	14
BP	GO:0046651	lymphocyte proliferation	14/257	66/4937	5.09472e-06	0.000211817	0.000186563	Ada/Vcam1/Mad1l1/Coro1a/Pycard/Psmb10/H2-Ab1/H2-Aa/Prkar1a/Fcgr2b/Ighm/Aif1/Ptprc/Anxa1	14
BP	GO:0051270	regulation of cellular component movement	40/257	371/4937	5.24151e-06	0.000214667	0.000189073	Apoh/Cnn2/Eng/Plg/Ada/Efemp1/Cygb/Adipoq/Vim/Hc/Itgav/Sdcbp/Anxa3/Tjp1/Coro1a/Pycard/Was/Akap12/Fermt3/Lrp1/Thbs1/Fn1/Fbln1/Pik3r1/Col18a1/Prcp/Icam1/Synpo2/Dusp3/Arhgdib/Mmrn2/Dpysl3/Apoe/Aif1/Agrn/Ptprc/Nexn/Sparc/Evl/Anxa1	40
BP	GO:0007159	leukocyte cell-cell adhesion	16/257	85/4937	5.60884e-06	0.000226333	0.000199348	Ada/Rela/Vcam1/Mad1l1/Coro1a/Pycard/Fermt3/H2-Ab1/H2-Aa/Prkar1a/Icam1/Dusp3/Aif1/Ptprc/Umod/Anxa1	16
BP	GO:0070661	leukocyte proliferation	15/257	76/4937	6.01951e-06	0.000239385	0.000210844	Ada/Clu/Vcam1/Mad1l1/Coro1a/Pycard/Psmb10/H2-Ab1/H2-Aa/Prkar1a/Fcgr2b/Ighm/Aif1/Ptprc/Anxa1	15
BP	GO:0032963	collagen metabolic process	9/257	28/4937	7.04407e-06	0.000276127	0.000243206	Ctsb/Eng/Ctss/Cygb/Vim/F2/Fn1/Rcn3/Tnxb	9
BP	GO:0002696	positive regulation of leukocyte activation	16/257	87/4937	7.68398e-06	0.00029697	0.000261563	Ada/Vcam1/Ctsc/Coro1a/Pycard/H2-Ab1/Thbs1/H2-Aa/Igkc/Ighg2c/Ighm/Aif1/Ptprc/Ighg2b/Igha/Anxa1	16
BP	GO:0030162	regulation of proteolysis	32/257	272/4937	8.5414e-06	0.000325522	0.000286711	Ctsz/Wfdc2/Serpina3n/F12/Clu/Kng1/Serping1/Xdh/F2/Sdcbp/Ambp/Ruvbl1/Ctsc/Pycard/Ngp/Serpina6/Thbs1/Itih2/Serpina10/Pik3r1/Lxn/Serpinc1/Erlec1/Col4a3/Kng2/Itih4/Papln/Ctsd/Serpina3m/Apoe/Rcn3/Serpind1	32
BP	GO:0051271	negative regulation of cellular component movement	18/257	108/4937	8.79532e-06	0.000330608	0.00029119	Apoh/Cnn2/Eng/Ada/Cygb/Adipoq/Hc/Was/Lrp1/Thbs1/Fbln1/Dusp3/Arhgdib/Mmrn2/Dpysl3/Apoe/Aif1/Evl	18
BP	GO:0052547	regulation of peptidase activity	22/257	152/4937	9.53933e-06	0.000353729	0.000311555	Wfdc2/Serpina3n/Kng1/Serping1/Xdh/Ambp/Pycard/Ngp/Serpina6/Thbs1/Itih2/Serpina10/Lxn/Serpinc1/Col4a3/Kng2/Itih4/Papln/Ctsd/Serpina3m/Rcn3/Serpind1	22
BP	GO:0032101	regulation of response to external stimulus	31/257	261/4937	9.83503e-06	0.000359831	0.00031693	Apoh/Htra1/Plg/Ctss/Ada/F12/Kng1/Adipoq/Serping1/Rela/Hc/F2/Aldh2/Ctsc/Pycard/Hpx/Lrp1/Thbs1/Fn1/Serpinc1/Fcgr2b/Dtx3l/Dusp3/Ifi204/Nmi/Kng2/Apoe/Aif1/Agrn/Ighg2b/Anxa1	31
BP	GO:0032102	negative regulation of response to external stimulus	18/257	109/4937	1.00492e-05	0.000362828	0.000319569	Apoh/Htra1/Plg/Ada/F12/Kng1/Adipoq/Serping1/Hc/F2/Pycard/Thbs1/Fcgr2b/Dusp3/Nmi/Kng2/Apoe/Aif1	18
BP	GO:1903037	regulation of leukocyte cell-cell adhesion	14/257	70/4937	1.05388e-05	0.000375563	0.000330786	Ada/Rela/Vcam1/Mad1l1/Coro1a/Pycard/H2-Ab1/H2-Aa/Prkar1a/Icam1/Dusp3/Aif1/Ptprc/Anxa1	14
BP	GO:0099024	plasma membrane invagination	9/257	30/4937	1.33077e-05	0.000462408	0.000407277	Mfge8/Thbs1/Fcgr2b/Igkc/Ighg2c/Ighm/Aif1/Ighg2b/Igha	9
BP	GO:0043277	apoptotic cell clearance	6/257	12/4937	1.33128e-05	0.000462408	0.000407277	Itgav/Mfge8/Txndc5/Lrp1/Thbs1/Anxa1	6
BP	GO:0098609	cell-cell adhesion	27/257	215/4937	1.38782e-05	0.000474038	0.00041752	Ada/Adipoq/Rela/Itgav/Vcam1/Mad1l1/Tjp1/Coro1a/Pycard/Fermt3/H2-Ab1/H2-Aa/Fn1/Prkar1a/Pik3r1/Itgb5/Cdh11/Icam1/Fblim1/Dusp3/Cfh/Aif1/Ptprc/Nexn/Umod/Anxa1/Tnxb	27
BP	GO:0030336	negative regulation of cell migration	16/257	91/4937	1.39931e-05	0.000474038	0.00041752	Apoh/Cnn2/Eng/Ada/Cygb/Adipoq/Hc/Lrp1/Thbs1/Dusp3/Arhgdib/Mmrn2/Dpysl3/Apoe/Aif1/Evl	16
BP	GO:0030193	regulation of blood coagulation	10/257	38/4937	1.58832e-05	0.000512746	0.000451613	Apoh/Plg/F12/Kng1/Serping1/F2/Thbs1/Serpinc1/Kng2/Apoe	10
BP	GO:0042129	regulation of T cell proliferation	10/257	38/4937	1.58832e-05	0.000512746	0.000451613	Vcam1/Mad1l1/Coro1a/Pycard/H2-Ab1/H2-Aa/Prkar1a/Aif1/Ptprc/Anxa1	10
BP	GO:0050818	regulation of coagulation	10/257	38/4937	1.58832e-05	0.000512746	0.000451613	Apoh/Plg/F12/Kng1/Serping1/F2/Thbs1/Serpinc1/Kng2/Apoe	10
BP	GO:1900046	regulation of hemostasis	10/257	38/4937	1.58832e-05	0.000512746	0.000451613	Apoh/Plg/F12/Kng1/Serping1/F2/Thbs1/Serpinc1/Kng2/Apoe	10
BP	GO:0002377	immunoglobulin production	10/257	39/4937	2.03936e-05	0.000642582	0.000565969	Aplf/Hpx/H2-Ab1/Fcgr2b/Igkv10-96/Igkv10-95/Ighm/Parp3/Ptprc/Igkv17-127	10
BP	GO:0002822	regulation of adaptive immune response based on somatic recombination of immune receptors built from immunoglobulin superfamily domains	10/257	39/4937	2.03936e-05	0.000642582	0.000565969	Ada/Aplf/Hpx/Was/H2-Ab1/Fcgr2b/Parp3/Ptprc/Ighg2b/Anxa1	10
BP	GO:0051251	positive regulation of lymphocyte activation	14/257	74/4937	2.06076e-05	0.000642582	0.000565969	Ada/Vcam1/Coro1a/Pycard/H2-Ab1/H2-Aa/Igkc/Ighg2c/Ighm/Aif1/Ptprc/Ighg2b/Igha/Anxa1	14
BP	GO:0050867	positive regulation of cell activation	16/257	94/4937	2.14051e-05	0.000659952	0.000581268	Ada/Vcam1/Ctsc/Coro1a/Pycard/H2-Ab1/Thbs1/H2-Aa/Igkc/Ighg2c/Ighm/Aif1/Ptprc/Ighg2b/Igha/Anxa1	16
BP	GO:0042110	T cell activation	17/257	105/4937	2.33235e-05	0.000705392	0.000621291	Ada/Itgav/Vcam1/Mad1l1/Coro1a/Pycard/Was/Psmb10/H2-Ab1/H2-Aa/Prkar1a/Icam1/Dusp3/Lcp1/Aif1/Ptprc/Anxa1	17
BP	GO:0002920	regulation of humoral immune response	6/257	13/4937	2.36502e-05	0.000705392	0.000621291	Cd5l/Serping1/Hpx/Fcgr2b/Cfh/Ptprc	6
BP	GO:0006910	phagocytosis, recognition	6/257	13/4937	2.36502e-05	0.000705392	0.000621291	Mfge8/Igkc/Ighg2c/Ighm/Ighg2b/Igha	6
BP	GO:0022407	regulation of cell-cell adhesion	18/257	117/4937	2.74366e-05	0.000809527	0.000713009	Ada/Adipoq/Rela/Vcam1/Mad1l1/Tjp1/Coro1a/Pycard/Fermt3/H2-Ab1/H2-Aa/Prkar1a/Pik3r1/Icam1/Dusp3/Aif1/Ptprc/Anxa1	18
BP	GO:0044092	negative regulation of molecular function	37/257	356/4937	2.85261e-05	0.000832719	0.000733437	Eng/Ctsz/Wfdc2/Serpina3n/Kng1/Adipoq/Serping1/Ambp/Camk1/Pycard/Ngp/1300017J02Rik/Serpina6/Thbs1/Itih2/Serpina10/Prkar1a/Lxn/Serpinc1/Hp/Dtx3l/Deptor/Dusp3/Ruvbl2/Cpne1/Parp3/Kng2/Itih4/Papln/Mvp/Cdkn1c/Serpina3m/Apoe/Agrn/Ptprc/Serpind1/Anxa1	37
BP	GO:0061045	negative regulation of wound healing	9/257	33/4937	3.1249e-05	0.000902603	0.000794988	Apoh/Plg/F12/Kng1/Serping1/F2/Thbs1/Kng2/Apoe	9
BP	GO:0050864	regulation of B cell activation	10/257	42/4937	4.10833e-05	0.0011743	0.00103429	Ada/Aplf/Fcgr2b/Igkc/Ighg2c/Ighm/Parp3/Ptprc/Ighg2b/Igha	10
BP	GO:0042098	T cell proliferation	11/257	51/4937	4.5557e-05	0.00128875	0.00113509	Vcam1/Mad1l1/Coro1a/Pycard/Psmb10/H2-Ab1/H2-Aa/Prkar1a/Aif1/Ptprc/Anxa1	11
BP	GO:0050866	negative regulation of cell activation	10/257	43/4937	5.11136e-05	0.00143118	0.00126054	Cygb/Mad1l1/H2-Ab1/H2-Aa/Prkar1a/Fcgr2b/Dusp3/Parp3/Apoe/Anxa1	10
BP	GO:0010324	membrane invagination	9/257	35/4937	5.21864e-05	0.00144646	0.001274	Mfge8/Thbs1/Fcgr2b/Igkc/Ighg2c/Ighm/Aif1/Ighg2b/Igha	9
BP	GO:0016477	cell migration	46/257	496/4937	5.31777e-05	0.0014592	0.00128522	Apoh/Cnn2/Eng/Plg/Ada/Ntn4/Efemp1/Cygb/Hexb/Adipoq/Vim/Hc/Itgav/Vcam1/Sdcbp/Anxa3/Tjp1/Coro1a/Pycard/Akap12/Fermt3/Ptk7/Lrp1/Thbs1/Fn1/Fbln1/Pik3r1/Itgb5/Col18a1/Prcp/Icam1/Synpo2/Dusp3/Arhgdib/Mmrn2/Dpysl3/Lcp1/Apoe/Aif1/Ptprc/Nexn/Umod/Sparc/Evl/Anxa1/Tns3	46
BP	GO:0048514	blood vessel morphogenesis	24/257	194/4937	5.48113e-05	0.00146939	0.0012942	Apoh/Angptl2/Eng/Plg/Xdh/Hc/Itgav/Anxa3/Tjp1/Mfge8/Col4a1/Col4a2/Ngp/Lrp1/Thbs1/Fn1/Col18a1/Prcp/Mmrn2/Cfh/Col4a3/Apoe/Sparc/Anxa1	24
BP	GO:0002683	negative regulation of immune system process	17/257	112/4937	5.49672e-05	0.00146939	0.0012942	Htra1/Ada/Adipoq/Serping1/Hc/Mad1l1/H2-Ab1/Thbs1/H2-Aa/Prkar1a/Pik3r1/Fcgr2b/Dusp3/Parp3/Nmi/Ptprc/Anxa1	17
BP	GO:1903039	positive regulation of leukocyte cell-cell adhesion	11/257	52/4937	5.51558e-05	0.00146939	0.0012942	Ada/Rela/Vcam1/Coro1a/Pycard/H2-Ab1/H2-Aa/Icam1/Aif1/Ptprc/Anxa1	11
BP	GO:0032946	positive regulation of mononuclear cell proliferation	8/257	28/4937	6.0474e-05	0.00156548	0.00137883	Ada/Vcam1/Coro1a/Pycard/Ighm/Aif1/Ptprc/Anxa1	8
BP	GO:0050671	positive regulation of lymphocyte proliferation	8/257	28/4937	6.0474e-05	0.00156548	0.00137883	Ada/Vcam1/Coro1a/Pycard/Ighm/Aif1/Ptprc/Anxa1	8
BP	GO:0051250	negative regulation of lymphocyte activation	8/257	28/4937	6.0474e-05	0.00156548	0.00137883	Mad1l1/H2-Ab1/H2-Aa/Prkar1a/Fcgr2b/Dusp3/Parp3/Anxa1	8
BP	GO:0042730	fibrinolysis	6/257	15/4937	6.31264e-05	0.0016047	0.00141338	Apoh/Plg/F12/Serping1/F2/Thbs1	6
BP	GO:0050764	regulation of phagocytosis	10/257	44/4937	6.31587e-05	0.0016047	0.00141338	Cnn2/Adipoq/Mbl2/Itgav/Mfge8/Pycard/Lrp1/Fcgr2b/Ptprc/Ighg2b	10
BP	GO:0042127	regulation of cell population proliferation	41/257	427/4937	6.59867e-05	0.00165784	0.00146018	Apoh/Cnn2/Htra1/Cdk4/Eng/Rpa3/Ctsz/Ada/Efemp1/Clu/Hcls1/Adipoq/Xdh/Rela/Prdx4/Vim/Itgav/F2/Vcam1/Sdcbp/Tnc/Mad1l1/Coro1a/Pycard/H2-Ab1/Thbs1/H2-Aa/Fn1/Fbln1/Prkar1a/Pik3r1/Col18a1/Fcgr2b/Ighm/Col4a3/Apoe/Aif1/Ptprc/Sparc/Anxa1/Tns3	41
BP	GO:1903035	negative regulation of response to wounding	9/257	36/4937	6.64587e-05	0.00165784	0.00146018	Apoh/Plg/F12/Kng1/Serping1/F2/Thbs1/Kng2/Apoe	9
BP	GO:0051248	negative regulation of protein metabolic process	40/257	414/4937	7.13046e-05	0.0017627	0.00155254	Eng/Ctsz/Wfdc2/Serpina3n/Clu/Kng1/Adipoq/Serping1/Xdh/Impact/Rela/Itgav/F2/Sdcbp/Ambp/Pycard/Ngp/Serpina6/Thbs1/Sf3b3/Itih2/Serpina10/Fbln1/Prkar1a/Pik3r1/Lxn/Serpinc1/Erlec1/Dtx3l/Deptor/Dusp3/Kng2/Itih4/Papln/Mvp/Cdkn1c/Serpina3m/Apoe/Ptprc/Serpind1	40
BP	GO:0002712	regulation of B cell mediated immunity	6/257	16/4937	9.66276e-05	0.00232584	0.00204854	Aplf/Hpx/Fcgr2b/Parp3/Ptprc/Ighg2b	6
BP	GO:0002889	regulation of immunoglobulin mediated immune response	6/257	16/4937	9.66276e-05	0.00232584	0.00204854	Aplf/Hpx/Fcgr2b/Parp3/Ptprc/Ighg2b	6
BP	GO:0032964	collagen biosynthetic process	6/257	16/4937	9.66276e-05	0.00232584	0.00204854	Eng/Cygb/Vim/F2/Fn1/Rcn3	6
BP	GO:0007162	negative regulation of cell adhesion	14/257	85/4937	0.000102472	0.00244507	0.00215356	Plg/Adipoq/Tnc/Mad1l1/H2-Ab1/Lrp1/Thbs1/H2-Aa/Fbln1/Prkar1a/Pik3r1/Dusp3/Ptprc/Anxa1	14
BP	GO:0001525	angiogenesis	21/257	165/4937	0.000107888	0.0025521	0.00224782	Apoh/Angptl2/Eng/Plg/Hc/Itgav/Anxa3/Tjp1/Mfge8/Col4a1/Col4a2/Ngp/Thbs1/Fn1/Col18a1/Prcp/Mmrn2/Cfh/Col4a3/Sparc/Anxa1	21
BP	GO:0042113	B cell activation	12/257	67/4937	0.000141111	0.00328784	0.00289584	Ada/Aplf/H2-Ab1/Pik3r1/Fcgr2b/Igkc/Ighg2c/Ighm/Parp3/Ptprc/Ighg2b/Igha	12
BP	GO:0002637	regulation of immunoglobulin production	6/257	17/4937	0.000142871	0.00328784	0.00289584	Aplf/Hpx/Fcgr2b/Ighm/Parp3/Ptprc	6
BP	GO:0032835	glomerulus development	6/257	17/4937	0.000142871	0.00328784	0.00289584	Nid1/Adipoq/Hc/Prom1/Cfh/Col4a3	6
BP	GO:0035295	tube development	33/257	327/4937	0.000143783	0.00328784	0.00289584	Apoh/Angptl2/Eng/Plg/Ctsz/Ada/Xdh/Hc/Itgav/Tnc/Anxa3/Tjp1/Mfge8/Col4a1/Col4a2/Asah1/Ngp/Ptk7/Lrp1/Thbs1/Fn1/Col18a1/Prom1/Prcp/Mmrn2/Cfh/Col4a3/Apoe/Umod/Rcn3/Sparc/Anxa1/Tns3	33
BP	GO:0050853	B cell receptor signaling pathway	7/257	24/4937	0.000153848	0.00347872	0.00306396	Fcgr2b/Igkc/Ighg2c/Ighm/Ptprc/Ighg2b/Igha	7
BP	GO:0030155	regulation of cell adhesion	26/257	233/4937	0.000154666	0.00347872	0.00306396	Nid1/Plg/Ada/Adipoq/Rela/Itgav/Vcam1/Tnc/Mad1l1/Tjp1/Coro1a/Pycard/Fermt3/H2-Ab1/Lrp1/Thbs1/H2-Aa/Fn1/Fbln1/Prkar1a/Pik3r1/Icam1/Dusp3/Aif1/Ptprc/Anxa1	26
BP	GO:0002263	cell activation involved in immune response	11/257	58/4937	0.000157359	0.00351052	0.00309198	Ada/Anxa3/Aplf/Coro1a/Pycard/Lrp1/Icam1/Parp3/Lcp1/Ptprc/Anxa1	11
BP	GO:0019882	antigen processing and presentation	9/257	40/4937	0.000160669	0.00355544	0.00313154	Ctss/Pycard/Was/H2-Ab1/Thbs1/H2-Aa/Fcgr2b/Icam1/Ighm	9
BP	GO:0001568	blood vessel development	25/257	224/4937	0.000207486	0.00455472	0.00401168	Apoh/Angptl2/Eng/Plg/Xdh/Hc/Itgav/Anxa3/Tjp1/Mfge8/Col4a1/Col4a2/Ngp/Ptk7/Lrp1/Thbs1/Fn1/Col18a1/Prcp/Mmrn2/Cfh/Col4a3/Apoe/Sparc/Anxa1	25
BP	GO:0070665	positive regulation of leukocyte proliferation	8/257	33/4937	0.00021521	0.00468679	0.004128	Ada/Vcam1/Coro1a/Pycard/Ighm/Aif1/Ptprc/Anxa1	8
BP	GO:2000181	negative regulation of blood vessel morphogenesis	9/257	42/4937	0.00023906	0.0051652	0.00454937	Apoh/Plg/Xdh/Col4a2/Ngp/Thbs1/Mmrn2/Col4a3/Sparc	9
BP	GO:0050863	regulation of T cell activation	12/257	71/4937	0.000250054	0.00530911	0.00467612	Ada/Vcam1/Mad1l1/Coro1a/Pycard/H2-Ab1/H2-Aa/Prkar1a/Dusp3/Aif1/Ptprc/Anxa1	12
BP	GO:0061041	regulation of wound healing	11/257	61/4937	0.000251423	0.00530911	0.00467612	Apoh/Plg/F12/Kng1/Serping1/F2/Thbs1/Serpinc1/Kng2/Apoe/Anxa1	11
BP	GO:0051241	negative regulation of multicellular organismal process	34/257	351/4937	0.000251525	0.00530911	0.00467612	Apoh/Plg/Ctsz/Ada/Efemp1/F12/Kng1/Adipoq/Serping1/Xdh/Prdx4/Vim/F2/Ctsc/Pycard/Col4a2/Ngp/Lrp1/Thbs1/Pik3r1/Fcgr2b/Arhgdib/Mmrn2/Parp3/Nmi/Col4a3/Kng2/Dpysl3/Apoe/Ptprc/Sparc/Evl/Aldh1a1/Anxa1	34
BP	GO:0002285	lymphocyte activation involved in immune response	8/257	34/4937	0.000268939	0.00563335	0.0049617	Ada/Aplf/Coro1a/Icam1/Parp3/Lcp1/Ptprc/Anxa1	8
BP	GO:0032269	negative regulation of cellular protein metabolic process	37/257	397/4937	0.000288018	0.00598727	0.00527343	Eng/Ctsz/Wfdc2/Serpina3n/Kng1/Adipoq/Serping1/Xdh/Impact/Rela/F2/Sdcbp/Ambp/Pycard/Ngp/Serpina6/Thbs1/Itih2/Serpina10/Fbln1/Prkar1a/Pik3r1/Lxn/Serpinc1/Erlec1/Dtx3l/Deptor/Dusp3/Kng2/Itih4/Papln/Mvp/Cdkn1c/Serpina3m/Apoe/Ptprc/Serpind1	37
BP	GO:0002768	immune response-regulating cell surface receptor signaling pathway	11/257	62/4937	0.000291811	0.00602052	0.00530271	Ada/Rela/Pigr/Fcgr2b/Igkc/Ighg2c/Ighm/Dusp3/Ptprc/Ighg2b/Igha	11
BP	GO:0050851	antigen receptor-mediated signaling pathway	10/257	53/4937	0.000327641	0.00661569	0.00582692	Ada/Rela/Fcgr2b/Igkc/Ighg2c/Ighm/Dusp3/Ptprc/Ighg2b/Igha	10
BP	GO:0002695	negative regulation of leukocyte activation	8/257	35/4937	0.000333162	0.00661569	0.00582692	Mad1l1/H2-Ab1/H2-Aa/Prkar1a/Fcgr2b/Dusp3/Parp3/Anxa1	8
BP	GO:0006953	acute-phase response	5/257	13/4937	0.000335151	0.00661569	0.00582692	Serpina3n/F2/Fn1/Hp/Itih4	5
BP	GO:0031639	plasminogen activation	5/257	13/4937	0.000335151	0.00661569	0.00582692	Apoh/Ctsz/F12/Ruvbl1/Thbs1	5
BP	GO:0032965	regulation of collagen biosynthetic process	5/257	13/4937	0.000335151	0.00661569	0.00582692	Eng/Cygb/Vim/F2/Fn1	5
BP	GO:0033028	myeloid cell apoptotic process	5/257	13/4937	0.000335151	0.00661569	0.00582692	Apoh/Adipoq/Plekho2/Fcgr2b/Anxa1	5
BP	GO:0002764	immune response-regulating signaling pathway	11/257	63/4937	0.000337535	0.00661569	0.00582692	Ada/Rela/Pigr/Fcgr2b/Igkc/Ighg2c/Ighm/Dusp3/Ptprc/Ighg2b/Igha	11
BP	GO:1901343	negative regulation of vasculature development	9/257	44/4937	0.000346835	0.00674976	0.00594501	Apoh/Plg/Xdh/Col4a2/Ngp/Thbs1/Mmrn2/Col4a3/Sparc	9
BP	GO:0022409	positive regulation of cell-cell adhesion	12/257	74/4937	0.000372757	0.00720313	0.00634432	Ada/Rela/Vcam1/Tjp1/Coro1a/Pycard/H2-Ab1/H2-Aa/Icam1/Aif1/Ptprc/Anxa1	12
BP	GO:0050868	negative regulation of T cell activation	6/257	20/4937	0.000391934	0.00752075	0.00662407	Mad1l1/H2-Ab1/H2-Aa/Prkar1a/Dusp3/Anxa1	6
BP	GO:0002366	leukocyte activation involved in immune response	10/257	55/4937	0.000448215	0.00854099	0.00752268	Ada/Anxa3/Aplf/Coro1a/Pycard/Icam1/Parp3/Lcp1/Ptprc/Anxa1	10
BP	GO:1903034	regulation of response to wounding	12/257	76/4937	0.000480165	0.00908672	0.00800334	Apoh/Plg/F12/Kng1/Serping1/F2/Lrp1/Thbs1/Serpinc1/Kng2/Apoe/Anxa1	12
BP	GO:0001944	vasculature development	25/257	237/4937	0.000497466	0.00927767	0.00817152	Apoh/Angptl2/Eng/Plg/Xdh/Hc/Itgav/Anxa3/Tjp1/Mfge8/Col4a1/Col4a2/Ngp/Ptk7/Lrp1/Thbs1/Fn1/Col18a1/Prcp/Mmrn2/Cfh/Col4a3/Apoe/Sparc/Anxa1	25
BP	GO:0019731	antibacterial humoral response	5/257	14/4937	0.000499351	0.00927767	0.00817152	Wfdc2/1300017J02Rik/Jchain/Ighg2c/Rnase6	5
BP	GO:0051346	negative regulation of hydrolase activity	18/257	146/4937	0.000500399	0.00927767	0.00817152	Wfdc2/Serpina3n/Kng1/Serping1/Ambp/Ngp/Serpina6/Thbs1/Itih2/Serpina10/Lxn/Serpinc1/Kng2/Itih4/Papln/Serpina3m/Serpind1/Anxa1	18
BP	GO:0032677	regulation of interleukin-8 production	6/257	21/4937	0.000525046	0.00960485	0.0084597	Adipoq/Rela/Pycard/Afap1l2/Ptprc/Anxa1	6
BP	GO:0042102	positive regulation of T cell proliferation	6/257	21/4937	0.000525046	0.00960485	0.0084597	Vcam1/Coro1a/Pycard/Aif1/Ptprc/Anxa1	6
BP	GO:0050871	positive regulation of B cell activation	7/257	29/4937	0.000554448	0.0100755	0.00887427	Ada/Igkc/Ighg2c/Ighm/Ptprc/Ighg2b/Igha	7
BP	GO:0031347	regulation of defense response	19/257	160/4937	0.000564841	0.0101969	0.00898112	Htra1/Ctss/Ada/F12/Adipoq/Serping1/Rela/F2/Aldh2/Ctsc/Pycard/Hpx/Fcgr2b/Dtx3l/Ifi204/Nmi/Apoe/Ighg2b/Anxa1	19
BP	GO:0035239	tube morphogenesis	27/257	268/4937	0.00061617	0.0110508	0.00973324	Apoh/Angptl2/Eng/Plg/Ctsz/Xdh/Hc/Itgav/Tnc/Anxa3/Tjp1/Mfge8/Col4a1/Col4a2/Ngp/Ptk7/Lrp1/Thbs1/Fn1/Col18a1/Prcp/Mmrn2/Cfh/Col4a3/Apoe/Sparc/Anxa1	27
BP	GO:0050870	positive regulation of T cell activation	9/257	48/4937	0.000683401	0.0121642	0.0107139	Ada/Vcam1/Coro1a/Pycard/H2-Ab1/H2-Aa/Aif1/Ptprc/Anxa1	9
BP	GO:0006022	aminoglycan metabolic process	6/257	22/4937	0.000690836	0.0121642	0.0107139	Hexb/Hexa/Bgn/Itih2/Ctbs/Itih4	6
BP	GO:0002821	positive regulation of adaptive immune response	7/257	30/4937	0.00069155	0.0121642	0.0107139	Ada/Pycard/Hpx/H2-Ab1/Ptprc/Ighg2b/Anxa1	7
BP	GO:0002381	immunoglobulin production involved in immunoglobulin mediated immune response	5/257	15/4937	0.000717463	0.0123045	0.0108375	Aplf/H2-Ab1/Ighm/Parp3/Ptprc	5
BP	GO:0030194	positive regulation of blood coagulation	5/257	15/4937	0.000717463	0.0123045	0.0108375	Apoh/Plg/F12/F2/Thbs1	5
BP	GO:0050820	positive regulation of coagulation	5/257	15/4937	0.000717463	0.0123045	0.0108375	Apoh/Plg/F12/F2/Thbs1	5
BP	GO:1900048	positive regulation of hemostasis	5/257	15/4937	0.000717463	0.0123045	0.0108375	Apoh/Plg/F12/F2/Thbs1	5
BP	GO:0002697	regulation of immune effector process	15/257	114/4937	0.0007407	0.0126241	0.011119	Htra1/Cd5l/Serping1/Aplf/Pycard/Hpx/Was/Fcgr2b/Dtx3l/Ighm/Cfh/Parp3/Ptprc/Ighg2b/Anxa1	15
BP	GO:0080134	regulation of response to stress	38/257	432/4937	0.00075105	0.0127215	0.0112047	Apoh/Trim28/Htra1/Plg/Ctss/Ada/F12/Clu/Kng1/Adipoq/Serping1/Xdh/Impact/Rela/F2/Aldh2/Ctsc/Pycard/Hpx/Was/Abcb1a/Lrp1/Thbs1/Pik3r1/Serpinc1/Erlec1/Fcgr2b/Dtx3l/Dusp3/Ifi204/Parp3/Nmi/Kng2/Efhd1/Apoe/Ighg2b/Anxa1/Tnxb	38
BP	GO:0050766	positive regulation of phagocytosis	7/257	31/4937	0.000854195	0.0143798	0.0126654	Mbl2/Mfge8/Pycard/Lrp1/Fcgr2b/Ptprc/Ighg2b	7
BP	GO:0016525	negative regulation of angiogenesis	8/257	40/4937	0.000868034	0.0145237	0.0127921	Apoh/Plg/Col4a2/Ngp/Thbs1/Mmrn2/Col4a3/Sparc	8
BP	GO:0032637	interleukin-8 production	6/257	23/4937	0.000894431	0.0148747	0.0131012	Adipoq/Rela/Pycard/Afap1l2/Ptprc/Anxa1	6
BP	GO:0010712	regulation of collagen metabolic process	5/257	16/4937	0.000999661	0.0164256	0.0144672	Eng/Cygb/Vim/F2/Fn1	5
BP	GO:0050829	defense response to Gram-negative bacterium	5/257	16/4937	0.000999661	0.0164256	0.0144672	F2/Pycard/Ighm/Umod/Rnase6	5
BP	GO:0002429	immune response-activating cell surface receptor signaling pathway	10/257	61/4937	0.00104871	0.0170275	0.0149974	Ada/Rela/Fcgr2b/Igkc/Ighg2c/Ighm/Dusp3/Ptprc/Ighg2b/Igha	10
BP	GO:0002757	immune response-activating signal transduction	10/257	61/4937	0.00104871	0.0170275	0.0149974	Ada/Rela/Fcgr2b/Igkc/Ighg2c/Ighm/Dusp3/Ptprc/Ighg2b/Igha	10
BP	GO:0019730	antimicrobial humoral response	6/257	24/4937	0.00114129	0.0183061	0.0161235	Wfdc2/F2/1300017J02Rik/Jchain/Ighg2c/Rnase6	6
BP	GO:1903038	negative regulation of leukocyte cell-cell adhesion	6/257	24/4937	0.00114129	0.0183061	0.0161235	Mad1l1/H2-Ab1/H2-Aa/Prkar1a/Dusp3/Anxa1	6
BP	GO:0050727	regulation of inflammatory response	13/257	95/4937	0.00114746	0.0183061	0.0161235	Ctss/Ada/F12/Adipoq/Rela/F2/Aldh2/Ctsc/Pycard/Fcgr2b/Apoe/Ighg2b/Anxa1	13
BP	GO:0002251	organ or tissue specific immune response	4/257	10/4937	0.00117417	0.0186238	0.0164033	Pigr/Cfh/Igha/Umod	4
BP	GO:0002440	production of molecular mediator of immune response	10/257	62/4937	0.00119427	0.0188337	0.0165882	Aplf/Hpx/H2-Ab1/Fcgr2b/Igkv10-96/Igkv10-95/Ighm/Parp3/Ptprc/Igkv17-127	10
BP	GO:0048002	antigen processing and presentation of peptide antigen	5/257	17/4937	0.00135666	0.0212724	0.0187361	Ctss/Pycard/H2-Ab1/H2-Aa/Fcgr2b	5
BP	GO:0045785	positive regulation of cell adhesion	17/257	146/4937	0.00137025	0.02135	0.0188045	Nid1/Ada/Rela/Itgav/Vcam1/Tjp1/Coro1a/Pycard/H2-Ab1/Thbs1/H2-Aa/Fn1/Fbln1/Icam1/Aif1/Ptprc/Anxa1	17
BP	GO:0008284	positive regulation of cell population proliferation	25/257	254/4937	0.00137717	0.02135	0.0188045	Htra1/Cdk4/Ctsz/Ada/Efemp1/Clu/Hcls1/Rela/Vim/Itgav/F2/Vcam1/Sdcbp/Tnc/Coro1a/Pycard/Thbs1/Fn1/Fbln1/Col18a1/Ighm/Aif1/Ptprc/Anxa1/Tns3	25
BP	GO:0031952	regulation of protein autophosphorylation	6/257	25/4937	0.00143719	0.0221553	0.0195138	Eng/Rad50/Adipoq/Impact/Mvp/Ptprc	6
BP	GO:0022603	regulation of anatomical structure morphogenesis	32/257	358/4937	0.00155327	0.0238109	0.020972	Apoh/Eng/Plg/Ada/Ntn4/Hexb/Dpysl2/Adipoq/Xdh/Vim/Hc/F2/Anxa3/Camk1/Tjp1/Coro1a/Col4a2/Ngp/Ptk7/Lrp1/Thbs1/Fn1/Fbln1/Icam1/Ighm/Fblim1/Mmrn2/Col4a3/Apoe/Agrn/Sparc/Anxa1	32
BP	GO:0022408	negative regulation of cell-cell adhesion	8/257	44/4937	0.00166981	0.0254553	0.0224203	Adipoq/Mad1l1/H2-Ab1/H2-Aa/Prkar1a/Pik3r1/Dusp3/Anxa1	8
BP	GO:0010874	regulation of cholesterol efflux	4/257	11/4937	0.00177017	0.0263986	0.0232511	Adipoq/Lrp1/Pltp/Apoe	4
BP	GO:0018149	peptide cross-linking	4/257	11/4937	0.00177017	0.0263986	0.0232511	Bgn/Thbs1/Fn1/Anxa1	4
BP	GO:0033032	regulation of myeloid cell apoptotic process	4/257	11/4937	0.00177017	0.0263986	0.0232511	Apoh/Adipoq/Fcgr2b/Anxa1	4
BP	GO:0050922	negative regulation of chemotaxis	4/257	11/4937	0.00177017	0.0263986	0.0232511	Hc/Thbs1/Dusp3/Aif1	4
BP	GO:0090303	positive regulation of wound healing	6/257	26/4937	0.00178815	0.0265226	0.0233604	Apoh/Plg/F12/F2/Thbs1/Anxa1	6
BP	GO:0001936	regulation of endothelial cell proliferation	7/257	35/4937	0.00182731	0.0268871	0.0236814	Apoh/Eng/Xdh/Thbs1/Col4a3/Apoe/Sparc	7
BP	GO:1901342	regulation of vasculature development	14/257	112/4937	0.00183232	0.0268871	0.0236814	Apoh/Eng/Plg/Xdh/Hc/Anxa3/Tjp1/Col4a2/Ngp/Thbs1/Mmrn2/Col4a3/Sparc/Anxa1	14
BP	GO:0030335	positive regulation of cell migration	21/257	204/4937	0.00191483	0.0279483	0.0246162	Plg/Itgav/Sdcbp/Anxa3/Tjp1/Coro1a/Pycard/Akap12/Fermt3/Lrp1/Thbs1/Fn1/Fbln1/Pik3r1/Col18a1/Icam1/Synpo2/Aif1/Ptprc/Sparc/Anxa1	21
BP	GO:0010951	negative regulation of endopeptidase activity	10/257	66/4937	0.00195063	0.0283202	0.0249437	Serpina3n/Kng1/Serping1/Serpina6/Thbs1/Serpina10/Serpinc1/Kng2/Serpina3m/Serpind1	10
BP	GO:1903036	positive regulation of response to wounding	7/257	36/4937	0.00216957	0.0313332	0.0275975	Apoh/Plg/F12/F2/Lrp1/Thbs1/Anxa1	7
BP	GO:0001776	leukocyte homeostasis	6/257	27/4937	0.00220047	0.0314484	0.027699	Ada/Hc/Coro1a/Fcgr2b/Cfh/Anxa1	6
BP	GO:0030183	B cell differentiation	6/257	27/4937	0.00220047	0.0314484	0.027699	Ada/H2-Ab1/Pik3r1/Igkc/Ighm/Ptprc	6
BP	GO:0030203	glycosaminoglycan metabolic process	5/257	19/4937	0.00233989	0.0329265	0.0290008	Hexb/Hexa/Bgn/Itih2/Itih4	5
BP	GO:0032945	negative regulation of mononuclear cell proliferation	5/257	19/4937	0.00233989	0.0329265	0.0290008	Mad1l1/H2-Ab1/H2-Aa/Prkar1a/Fcgr2b	5
BP	GO:0050672	negative regulation of lymphocyte proliferation	5/257	19/4937	0.00233989	0.0329265	0.0290008	Mad1l1/H2-Ab1/H2-Aa/Prkar1a/Fcgr2b	5
BP	GO:0048646	anatomical structure formation involved in morphogenesis	29/257	323/4937	0.00242477	0.0337904	0.0297617	Apoh/Angptl2/Fhl2/Eng/Plg/Ada/Nebl/Hc/Itgav/Anxa3/Camk1/Tjp1/Mfge8/Col4a1/Col4a2/Ngp/Ptk7/Thbs1/Fn1/Prkar1a/Col18a1/Prom1/Prcp/Mmrn2/Cfh/Col4a3/Sparc/Aldh1a1/Anxa1	29
BP	GO:0045765	regulation of angiogenesis	13/257	103/4937	0.00242592	0.0337904	0.0297617	Apoh/Eng/Plg/Hc/Anxa3/Tjp1/Col4a2/Ngp/Thbs1/Mmrn2/Col4a3/Sparc/Anxa1	13
BP	GO:0046514	ceramide catabolic process	4/257	12/4937	0.00254758	0.0353058	0.0310964	Hexb/Naga/Hexa/Asah1	4
BP	GO:0002824	positive regulation of adaptive immune response based on somatic recombination of immune receptors built from immunoglobulin superfamily domains	6/257	28/4937	0.00268064	0.0369632	0.0325562	Ada/Hpx/H2-Ab1/Ptprc/Ighg2b/Anxa1	6
BP	GO:2000147	positive regulation of cell motility	21/257	210/4937	0.00273649	0.0375446	0.0330683	Plg/Itgav/Sdcbp/Anxa3/Tjp1/Coro1a/Pycard/Akap12/Fermt3/Lrp1/Thbs1/Fn1/Fbln1/Pik3r1/Col18a1/Icam1/Synpo2/Aif1/Ptprc/Sparc/Anxa1	21
BP	GO:0010594	regulation of endothelial cell migration	9/257	58/4937	0.00275165	0.0375648	0.033086	Apoh/Plg/Anxa3/Thbs1/Prcp/Mmrn2/Apoe/Sparc/Anxa1	9
BP	GO:0050854	regulation of antigen receptor-mediated signaling pathway	5/257	20/4937	0.00298921	0.0406059	0.0357646	Ada/Rela/Fcgr2b/Dusp3/Ptprc	5
BP	GO:0048608	reproductive structure development	14/257	118/4937	0.00300806	0.0406607	0.0358128	Trim28/Ctsb/Htra1/Plg/Ada/Prdx4/Itgav/Vcam1/Tnc/Arid4a/Abcb1a/Icam1/Cdkn1c/Anxa1	14
BP	GO:0072359	circulatory system development	30/257	345/4937	0.00332693	0.0447505	0.0394151	Apoh/Angptl2/Fhl2/Eng/Plg/Col14a1/Xdh/Nebl/Hc/Itgav/Vcam1/Anxa3/Tjp1/Mfge8/Col4a1/Col4a2/Ngp/Ptk7/Lrp1/Thbs1/Fn1/Prkar1a/Col18a1/Prcp/Mmrn2/Cfh/Col4a3/Apoe/Sparc/Anxa1	30
BP	GO:0001890	placenta development	8/257	49/4937	0.00339219	0.04493	0.0395732	Trim28/Ctsb/Htra1/Plg/Ada/Itgav/Vcam1/Cdkn1c	8
BP	GO:0001935	endothelial cell proliferation	7/257	39/4937	0.0034983	0.04493	0.0395732	Apoh/Eng/Xdh/Thbs1/Col4a3/Apoe/Sparc	7
BP	GO:0072006	nephron development	7/257	39/4937	0.0034983	0.04493	0.0395732	Nid1/Adipoq/Hc/Prom1/Cfh/Col4a3/Umod	7
BP	GO:0061458	reproductive system development	14/257	120/4937	0.00351609	0.04493	0.0395732	Trim28/Ctsb/Htra1/Plg/Ada/Prdx4/Itgav/Vcam1/Tnc/Arid4a/Abcb1a/Icam1/Cdkn1c/Anxa1	14
BP	GO:0019884	antigen processing and presentation of exogenous antigen	4/257	13/4937	0.00353088	0.04493	0.0395732	Ctss/H2-Ab1/H2-Aa/Fcgr2b	4
BP	GO:0032373	positive regulation of sterol transport	4/257	13/4937	0.00353088	0.04493	0.0395732	Adipoq/Lrp1/Pltp/Apoe	4
BP	GO:0032376	positive regulation of cholesterol transport	4/257	13/4937	0.00353088	0.04493	0.0395732	Adipoq/Lrp1/Pltp/Apoe	4
BP	GO:0045776	negative regulation of blood pressure	4/257	13/4937	0.00353088	0.04493	0.0395732	Scpep1/Adipoq/Pik3r1/Prcp	4
BP	GO:0046635	positive regulation of alpha-beta T cell activation	4/257	13/4937	0.00353088	0.04493	0.0395732	Ada/H2-Ab1/Ptprc/Anxa1	4
BP	GO:0061900	glial cell activation	4/257	13/4937	0.00353088	0.04493	0.0395732	Clu/Ctsc/Lrp1/Aif1	4
BP	GO:0150076	neuroinflammatory response	4/257	13/4937	0.00353088	0.04493	0.0395732	Clu/Ctsc/Lrp1/Aif1	4
BP	GO:0010942	positive regulation of cell death	23/257	243/4937	0.00353677	0.04493	0.0395732	Folh1/Cdk4/Ctsz/Clu/Adipoq/Xdh/Ctsc/Pycard/Akap12/Lrp1/Thbs1/Col18a1/Hp/Fcgr2b/Col4a3/Ctsd/Suds3/Apoe/Agrn/Ptprc/Aldh1a1/Anxa1/Septin4	23
BP	GO:0040017	positive regulation of locomotion	21/257	215/4937	0.00363196	0.0457161	0.0402655	Plg/Itgav/Sdcbp/Anxa3/Tjp1/Coro1a/Pycard/Akap12/Fermt3/Lrp1/Thbs1/Fn1/Fbln1/Pik3r1/Col18a1/Icam1/Synpo2/Aif1/Ptprc/Sparc/Anxa1	21
BP	GO:0051272	positive regulation of cellular component movement	21/257	215/4937	0.00363196	0.0457161	0.0402655	Plg/Itgav/Sdcbp/Anxa3/Tjp1/Coro1a/Pycard/Akap12/Fermt3/Lrp1/Thbs1/Fn1/Fbln1/Pik3r1/Col18a1/Icam1/Synpo2/Aif1/Ptprc/Sparc/Anxa1	21
BP	GO:0070664	negative regulation of leukocyte proliferation	5/257	21/4937	0.00375926	0.0471024	0.0414865	Mad1l1/H2-Ab1/H2-Aa/Prkar1a/Fcgr2b	5
BP	GO:0030168	platelet activation	6/257	30/4937	0.00387123	0.0480663	0.0423355	F2/Fermt3/Fn1/Cfh/Apoe/Evl	6
BP	GO:0043535	regulation of blood vessel endothelial cell migration	6/257	30/4937	0.00387123	0.0480663	0.0423355	Plg/Thbs1/Prcp/Mmrn2/Apoe/Anxa1	6
BP	GO:0006935	chemotaxis	16/257	148/4937	0.00403095	0.0496005	0.0436868	Eng/Lsp1/Dpysl2/Hc/Itgav/Vcam1/Coro1a/Lrp1/Thbs1/Fn1/Dusp3/Aif1/Agrn/Nexn/Evl/Anxa1	16
BP	GO:0042330	taxis	16/257	148/4937	0.00403095	0.0496005	0.0436868	Eng/Lsp1/Dpysl2/Hc/Itgav/Vcam1/Coro1a/Lrp1/Thbs1/Fn1/Dusp3/Aif1/Agrn/Nexn/Evl/Anxa1	16
BP	GO:0048585	negative regulation of response to stimulus	37/257	459/4937	0.00420213	0.0514761	0.0453387	Apoh/Htra1/Fhl2/Eng/Plg/Ada/Ppm1a/F12/Clu/Kng1/Adipoq/Serping1/Xdh/Rela/Hc/Itgav/F2/Pycard/Lrp1/Thbs1/Fbln1/Erlec1/Fcgr2b/Icam1/Deptor/Dusp3/Ruvbl2/Cpne1/Mmrn2/Parp3/Nmi/Kng2/Mvp/Apoe/Aif1/Ptprc/Anxa1	37
BP	GO:0008037	cell recognition	8/257	51/4937	0.00437798	0.0533919	0.0470261	Mfge8/Igkc/Ighg2c/Ighm/Arsa/Ighg2b/Igha/Nexn	8
BP	GO:0071887	leukocyte apoptotic process	6/257	31/4937	0.00459532	0.0557945	0.0491423	Ada/Hcls1/Plekho2/Fcgr2b/Gimap8/Anxa1	6
BP	GO:0016485	protein processing	11/257	86/4937	0.00464036	0.0560932	0.0494054	Apoh/Ctss/Cd5l/Ctsz/F12/Ruvbl1/Pycard/F9/Thbs1/C1ra/Hp	11
BP	GO:0022617	extracellular matrix disassembly	4/257	14/4937	0.00474349	0.0563469	0.0496288	Eng/Plg/Ctss/Lcp1	4
BP	GO:0030888	regulation of B cell proliferation	4/257	14/4937	0.00474349	0.0563469	0.0496288	Ada/Fcgr2b/Ighm/Ptprc	4
BP	GO:1904645	response to amyloid-beta	4/257	14/4937	0.00474349	0.0563469	0.0496288	Vcam1/Lrp1/Fcgr2b/Icam1	4
BP	GO:1904646	cellular response to amyloid-beta	4/257	14/4937	0.00474349	0.0563469	0.0496288	Vcam1/Lrp1/Fcgr2b/Icam1	4
BP	GO:0031348	negative regulation of defense response	9/257	63/4937	0.00487446	0.0576531	0.0507793	Htra1/Ada/Adipoq/Serping1/F2/Pycard/Fcgr2b/Nmi/Apoe	9
BP	GO:0051093	negative regulation of developmental process	24/257	265/4937	0.00511988	0.0602959	0.053107	Apoh/Plg/Ctsz/Efemp1/Adipoq/Xdh/Vim/Itgav/F2/Ctsc/Col4a2/Ngp/Lrp1/Thbs1/Fbln1/Pik3r1/Arhgdib/Mmrn2/Parp3/Col4a3/Dpysl3/Apoe/Sparc/Anxa1	24
BP	GO:0052548	regulation of endopeptidase activity	14/257	126/4937	0.00547503	0.0642029	0.0565482	Serpina3n/Kng1/Serping1/Xdh/Pycard/Serpina6/Thbs1/Serpina10/Serpinc1/Col4a3/Kng2/Ctsd/Serpina3m/Serpind1	14
BP	GO:0030323	respiratory tube development	8/257	53/4937	0.00557073	0.0647716	0.0570491	Ctsz/Ada/Tnc/Asah1/Ptk7/Rcn3/Sparc/Tns3	8
BP	GO:0030324	lung development	8/257	53/4937	0.00557073	0.0647716	0.0570491	Ctsz/Ada/Tnc/Asah1/Ptk7/Rcn3/Sparc/Tns3	8
BP	GO:2000106	regulation of leukocyte apoptotic process	5/257	23/4937	0.00570822	0.0660901	0.0582104	Ada/Hcls1/Fcgr2b/Gimap8/Anxa1	5
BP	GO:0002706	regulation of lymphocyte mediated immunity	7/257	43/4937	0.00613808	0.0707684	0.0623309	Aplf/Hpx/Was/Fcgr2b/Parp3/Ptprc/Ighg2b	7
BP	GO:0007584	response to nutrient	6/257	33/4937	0.00633567	0.0727409	0.0640683	Ada/Kynu/Rbp1/Serpinc1/Cubn/Arsa	6
BP	GO:0000003	reproduction	27/257	315/4937	0.00643539	0.0732727	0.0645366	Trim28/Ctsb/Htra1/Plg/Ada/Rad50/Hexb/Hexa/Prdx4/Itgav/Vcam1/Tnc/Mfge8/Arid4a/Abcb1a/Pltp/Icam1/Nsun2/Arhgdib/Septin6/Selenop/Septin7/Arsa/Cdkn1c/Tdrkh/Anxa1/Septin4	27
BP	GO:0022414	reproductive process	27/257	315/4937	0.00643539	0.0732727	0.0645366	Trim28/Ctsb/Htra1/Plg/Ada/Rad50/Hexb/Hexa/Prdx4/Itgav/Vcam1/Tnc/Mfge8/Arid4a/Abcb1a/Pltp/Icam1/Nsun2/Arhgdib/Septin6/Selenop/Septin7/Arsa/Cdkn1c/Tdrkh/Anxa1/Septin4	27
BP	GO:0031589	cell-substrate adhesion	15/257	142/4937	0.00656794	0.0744729	0.0655937	Nid1/Plg/Ntn4/Itgav/Vcam1/Coro1a/Fermt3/Lrp1/Thbs1/Fn1/Fbln1/Pik3r1/Itgb5/Dusp3/Tnxb	15
BP	GO:0043542	endothelial cell migration	10/257	78/4937	0.0067225	0.0758069	0.0667687	Apoh/Plg/Itgav/Anxa3/Thbs1/Prcp/Mmrn2/Apoe/Sparc/Anxa1	10
BP	GO:0007167	enzyme linked receptor protein signaling pathway	24/257	271/4937	0.00676245	0.0758069	0.0667687	Htra1/Cdk4/Eng/Efemp1/Ppm1a/Adipoq/Xdh/Rela/Hexa/Pigr/Vim/Sdcbp/Col4a1/Col4a2/Lrp1/Thbs1/Pik3r1/Itgb5/Dusp3/Afap1l2/Mmrn2/Col4a5/Col4a3/Mvp	24
BP	GO:0008285	negative regulation of cell population proliferation	17/257	170/4937	0.00680516	0.0758069	0.0667687	Apoh/Eng/Adipoq/Xdh/Prdx4/Mad1l1/H2-Ab1/Thbs1/H2-Aa/Fbln1/Prkar1a/Pik3r1/Fcgr2b/Col4a3/Apoe/Aif1/Sparc	17
BP	GO:0001819	positive regulation of cytokine production	13/257	116/4937	0.00682372	0.0758069	0.0667687	Clu/Adipoq/Rela/Hc/Pycard/Lrp1/Thbs1/Pik3r1/Ifi204/Afap1l2/Aif1/Ptprc/Anxa1	13
BP	GO:0051604	protein maturation	13/257	116/4937	0.00682372	0.0758069	0.0667687	Apoh/Ctss/Cd5l/Ctsz/F12/Prdx4/Ambp/Ruvbl1/Pycard/F9/Thbs1/C1ra/Hp	13
BP	GO:0006826	iron ion transport	5/257	24/4937	0.00691004	0.0761492	0.0670702	Cp/Hpx/1300017J02Rik/Cubn/Lcn2	5
BP	GO:0008347	glial cell migration	5/257	24/4937	0.00691004	0.0761492	0.0670702	Efemp1/Hexb/Vim/Lrp1/Fn1	5
BP	GO:0034341	response to interferon-gamma	8/257	55/4937	0.00699668	0.0767956	0.0676395	Vim/Kynu/Hpx/Was/H2-Ab1/H2-Aa/Nmi/Evl	8
BP	GO:0002521	leukocyte differentiation	12/257	104/4937	0.00731947	0.0800184	0.0704781	Ada/Hcls1/Adipoq/Pir/H2-Ab1/H2-Aa/Pik3r1/Rbp1/Igkc/Ighm/Ptprc/Anxa1	12
BP	GO:0060541	respiratory system development	8/257	56/4937	0.00780548	0.0841576	0.0741237	Ctsz/Ada/Tnc/Asah1/Ptk7/Rcn3/Sparc/Tns3	8
BP	GO:0050680	negative regulation of epithelial cell proliferation	7/257	45/4937	0.00791224	0.0841576	0.0741237	Apoh/Eng/Xdh/Thbs1/Col4a3/Apoe/Sparc	7
BP	GO:0010737	protein kinase A signaling	4/257	16/4937	0.00794344	0.0841576	0.0741237	Adipoq/Akap12/Prkar1a/Lcp1	4
BP	GO:0032757	positive regulation of interleukin-8 production	4/257	16/4937	0.00794344	0.0841576	0.0741237	Adipoq/Rela/Pycard/Afap1l2	4
BP	GO:0033344	cholesterol efflux	4/257	16/4937	0.00794344	0.0841576	0.0741237	Adipoq/Lrp1/Pltp/Apoe	4
BP	GO:0042130	negative regulation of T cell proliferation	4/257	16/4937	0.00794344	0.0841576	0.0741237	Mad1l1/H2-Ab1/H2-Aa/Prkar1a	4
BP	GO:0046634	regulation of alpha-beta T cell activation	4/257	16/4937	0.00794344	0.0841576	0.0741237	Ada/H2-Ab1/Ptprc/Anxa1	4
BP	GO:0072577	endothelial cell apoptotic process	4/257	16/4937	0.00794344	0.0841576	0.0741237	Thbs1/Col18a1/Icam1/Col4a3	4
BP	GO:0033209	tumor necrosis factor-mediated signaling pathway	5/257	25/4937	0.00827825	0.0873674	0.0769509	Adipoq/Rela/Pycard/Cpne1/Umod	5
BP	GO:0070371	ERK1 and ERK2 cascade	11/257	93/4937	0.00838738	0.0881799	0.0776665	Adipoq/Itgav/Pycard/Akap12/Lrp1/Fn1/Fbln1/Icam1/Dusp3/Apoe/Ptprc	11
BP	GO:0001655	urogenital system development	12/257	106/4937	0.0084988	0.0890104	0.078398	Nid1/Adipoq/Hc/Tnc/Col4a1/Ptk7/Prom1/Cfh/Col4a3/Cdkn1c/Umod/Anxa1	12
BP	GO:0001817	regulation of cytokine production	17/257	175/4937	0.00903276	0.0942429	0.0830067	Clu/Adipoq/Rela/Hc/Itgav/F2/Pycard/Lrp1/Thbs1/Pik3r1/Fcgr2b/Ifi204/Afap1l2/Nmi/Aif1/Ptprc/Anxa1	17
BP	GO:0034097	response to cytokine	25/257	293/4937	0.00914726	0.095076	0.0837404	Cdk4/Lsp1/Serpina3n/Hcls1/Adipoq/Rela/Vim/Kynu/Coro1a/Pycard/Hpx/Was/Asah1/H2-Ab1/H2-Aa/Fn1/Icam1/Cpne1/Ifi204/Nmi/Serpina3m/Ptprc/Umod/Evl/Anxa1	25
BP	GO:1902105	regulation of leukocyte differentiation	8/257	58/4937	0.00963162	0.0997327	0.0878419	Ada/Hcls1/Adipoq/H2-Aa/Pik3r1/Rbp1/Ptprc/Anxa1	8
CC	GO:0005615	extracellular space	103/257	416/4984	5.9836e-48	1.88483e-45	1.77618e-45	Apoh/Ckb/Cp/Angptl2/Ctsb/Eng/Plg/Ctss/Ctsz/Ada/Wfdc2/Efemp1/Serpina3n/F12/Hexb/Clu/Col14a1/Kng1/Adipoq/Serping1/Xdh/Mbl2/Prdx4/Pigr/Hc/F2/Vcam1/Sdcbp/Ambp/Ppt1/Ctsc/Mfge8/Hpx/F9/Bgn/Col4a1/Col4a2/Asah1/Gpt2/Ngp/1300017J02Rik/Lgals3bp/Qsox1/Tgfbi/Serpina6/Thbs1/Igfbp7/Gc/Serpina10/Prelp/Fn1/Fbln1/Lxn/Pltp/C1ra/Serpinc1/C4b/Col18a1/Prom1/Hp/Lamp2/Ttr/Cfi/Habp2/Icam1/Jchain/Cubn/Ggh/Cnp/Igkv10-96/Ig…	103
CC	GO:0062023	collagen-containing extracellular matrix	43/257	157/4984	6.48971e-21	1.02213e-18	9.6321e-19	Angptl2/Nid1/Ctsb/Htra1/Plg/Ctsz/Ntn4/Efemp1/Col14a1/Kng1/Serping1/Mbl2/F2/Ambp/Tnc/Anxa3/Ctsc/Mfge8/Bgn/Col4a1/Col4a2/Tgfbi/Lgalsl/Thbs1/Igfbp7/Itih2/Prelp/Fn1/Fbln1/Serpinc1/Col18a1/Adamtsl5/Mmrn2/Col4a5/Col4a3/Kng2/Itih4/Papln/Ctsd/Agrn/Sparc/Anxa1/Tnxb	43
CC	GO:0031012	extracellular matrix	44/257	169/4984	1.97457e-20	2.07329e-18	1.95378e-18	Angptl2/Nid1/Ctsb/Htra1/Plg/Ctsz/Ntn4/Efemp1/Col14a1/Kng1/Serping1/Mbl2/F2/Ambp/Tnc/Anxa3/Ctsc/Mfge8/Bgn/Col4a1/Col4a2/Tgfbi/Lgalsl/Thbs1/Igfbp7/Itih2/Prelp/Fn1/Fbln1/Serpinc1/Col18a1/Adamtsl5/Mmrn2/Col4a5/Col4a3/Kng2/Itih4/Papln/Ctsd/Apoe/Agrn/Sparc/Anxa1/Tnxb	44
CC	GO:0009986	cell surface	38/257	228/4984	4.4396e-11	3.49618e-09	3.29465e-09	Apoh/Ctsb/Eng/Plg/Ctss/Cd5l/Ctsz/Ada/Clu/Adipoq/Itgav/F2/Vcam1/Ambp/Tjp1/Mfge8/Bgn/H2-Ab1/Abcb1a/Thbs1/H2-Aa/Itgb5/Prom1/Cd302/Fcgr2b/Icam1/Igkc/Ighg2c/Ighm/Arsa/Apoe/Agrn/Ptprc/Ighg2b/Igha/Umod/Sparc/Anxa1	38
CC	GO:0009897	external side of plasma membrane	23/257	90/4984	6.49385e-11	4.09113e-09	3.8553e-09	Ctsb/Eng/Plg/Ada/Itgav/F2/Vcam1/Mfge8/H2-Ab1/Thbs1/H2-Aa/Cd302/Fcgr2b/Icam1/Igkc/Ighg2c/Ighm/Arsa/Apoe/Ptprc/Ighg2b/Igha/Anxa1	23
CC	GO:0005604	basement membrane	16/257	48/4984	8.02933e-10	4.2154e-08	3.97241e-08	Nid1/Ntn4/Efemp1/Tnc/Col4a1/Col4a2/Tgfbi/Fn1/Fbln1/Col18a1/Mmrn2/Col4a5/Col4a3/Papln/Agrn/Sparc	16
CC	GO:0000323	lytic vacuole	26/257	194/4984	5.18538e-06	0.000204175	0.000192405	Ctsb/Ctss/Ctsz/Ada/Hexb/Naga/Hexa/Ppt1/Ctsc/Asah1/H2-Aa/Ctbs/Lamp2/Prcp/Dtx3l/Cubn/Ggh/Naaa/Fnbp1/Ctsf/Ctsd/Arsa/Apoe/Rnase6/Anxa1/Snx14	26
CC	GO:0005764	lysosome	26/257	194/4984	5.18538e-06	0.000204175	0.000192405	Ctsb/Ctss/Ctsz/Ada/Hexb/Naga/Hexa/Ppt1/Ctsc/Asah1/H2-Aa/Ctbs/Lamp2/Prcp/Dtx3l/Cubn/Ggh/Naaa/Fnbp1/Ctsf/Ctsd/Arsa/Apoe/Rnase6/Anxa1/Snx14	26
CC	GO:0019814	immunoglobulin complex	6/257	11/4984	6.58817e-06	0.000207527	0.000195565	Jchain/Igkc/Ighg2c/Ighm/Ighg2b/Igha	6
CC	GO:0042571	immunoglobulin complex, circulating	6/257	11/4984	6.58817e-06	0.000207527	0.000195565	Jchain/Igkc/Ighg2c/Ighm/Ighg2b/Igha	6
CC	GO:0005581	collagen trimer	8/257	22/4984	7.62901e-06	0.000218467	0.000205874	Col14a1/Adipoq/Mbl2/Col4a1/Col4a2/Col18a1/Col4a5/Col4a3	8
CC	GO:0098552	side of membrane	23/257	168/4984	1.31015e-05	0.000343913	0.000324089	Ctsb/Eng/Plg/Ada/Itgav/F2/Vcam1/Mfge8/H2-Ab1/Thbs1/H2-Aa/Cd302/Fcgr2b/Icam1/Igkc/Ighg2c/Ighm/Arsa/Apoe/Ptprc/Ighg2b/Igha/Anxa1	23
CC	GO:0005773	vacuole	26/257	236/4984	0.000164098	0.00397623	0.00374702	Ctsb/Ctss/Ctsz/Ada/Hexb/Naga/Hexa/Ppt1/Ctsc/Asah1/H2-Aa/Ctbs/Lamp2/Prcp/Dtx3l/Cubn/Ggh/Naaa/Fnbp1/Ctsf/Ctsd/Arsa/Apoe/Rnase6/Anxa1/Snx14	26
CC	GO:0035861	site of double-strand break	5/257	17/4984	0.00130031	0.0282622	0.026633	Rpa3/Rad50/Aplf/Was/Parp3	5
CC	GO:0070062	extracellular exosome	9/257	53/4984	0.00134582	0.0282622	0.026633	Sdcbp/Qsox1/Fn1/Prom1/Lamp2/Icam1/Cubn/Nsun2/Anxa1	9
CC	GO:1903561	extracellular vesicle	9/257	54/4984	0.00154375	0.0303925	0.0286406	Sdcbp/Qsox1/Fn1/Prom1/Lamp2/Icam1/Cubn/Nsun2/Anxa1	9
CC	GO:0090734	site of DNA damage	6/257	26/4984	0.00170365	0.0315676	0.0297479	Rpa3/Rad50/Aplf/Was/Parp3/Cbx5	6
CC	GO:0043230	extracellular organelle	9/257	60/4984	0.00327541	0.0573197	0.0540156	Sdcbp/Qsox1/Fn1/Prom1/Lamp2/Icam1/Cubn/Nsun2/Anxa1	9
CC	GO:0034364	high-density lipoprotein particle	4/257	15/4984	0.0060027	0.0961588	0.0906158	Apoh/Clu/Pltp/Apoe	4
CC	GO:0099081	supramolecular polymer	30/257	363/4984	0.00610532	0.0961588	0.0906158	Tpm4/Fhl2/Dpysl2/Hcls1/Des/Vim/Nebl/Dctn3/Coro1a/Was/Col4a1/Col4a2/Frg1/Prph/Fbln1/Klc1/Nes/Adamtsl5/Cnp/Synpo2/Col4a5/Col4a3/Pls3/Dpysl3/Lcp1/Apoe/Aif1/Nexn/Svil/Anxa1	30
MF	GO:0005201	extracellular matrix structural constituent	24/254	71/4897	2.95278e-14	1.2195e-11	1.10341e-11	Nid1/Efemp1/Col14a1/Adipoq/Tnc/Mfge8/Bgn/Col4a1/Col4a2/Tgfbi/Thbs1/Igfbp7/Prelp/Fn1/Fbln1/Col18a1/Mmrn2/Col4a5/Col4a3/Papln/Agrn/Umod/Sparc/Tnxb	24
MF	GO:0005539	glycosaminoglycan binding	19/254	54/4897	7.07395e-12	1.46077e-09	1.32171e-09	Apoh/Eng/F2/Bgn/Thbs1/Serpina10/Prelp/Fn1/Lxn/Serpinc1/Jchain/Adamtsl5/Cfh/Dpysl3/Apoe/Agrn/Ptprc/Serpind1/Tnxb	19
MF	GO:0043394	proteoglycan binding	10/254	14/4897	9.88269e-11	1.36052e-08	1.231e-08	Nid1/Ctsb/Ctss/Sdcbp/Tnc/Fn1/Cfh/Apoe/Agrn/Ptprc	10
MF	GO:0061134	peptidase regulator activity	21/254	86/4897	1.26024e-09	1.23659e-07	1.11888e-07	Wfdc2/Serpina3n/Kng1/Serping1/Hc/Ambp/Ctsc/Pycard/Ngp/Serpina6/Itih2/Serpina10/Fn1/Fbln1/Lxn/Serpinc1/Kng2/Itih4/Papln/Serpina3m/Serpind1	21
MF	GO:0008236	serine-type peptidase activity	14/254	37/4897	1.49709e-09	1.23659e-07	1.11888e-07	Scpep1/Htra1/Plg/Cd5l/F12/F2/Ctsc/F9/C1ra/Hp/Prcp/Cfi/Habp2/C1s1	14
MF	GO:0008201	heparin binding	14/254	39/4897	3.36662e-09	2.31735e-07	2.09675e-07	Apoh/F2/Thbs1/Serpina10/Prelp/Fn1/Lxn/Serpinc1/Adamtsl5/Cfh/Apoe/Ptprc/Serpind1/Tnxb	14
MF	GO:0004252	serine-type endopeptidase activity	12/254	29/4897	6.91775e-09	3.69671e-07	3.3448e-07	Htra1/Plg/Cd5l/F12/F2/Ctsc/F9/C1ra/Hp/Cfi/Habp2/C1s1	12
MF	GO:0017171	serine hydrolase activity	14/254	41/4897	7.16069e-09	3.69671e-07	3.3448e-07	Scpep1/Htra1/Plg/Cd5l/F12/F2/Ctsc/F9/C1ra/Hp/Prcp/Cfi/Habp2/C1s1	14
MF	GO:0005509	calcium ion binding	30/254	188/4897	1.94231e-08	8.91303e-07	8.06455e-07	S100a4/Nid1/Rcn1/Rab11fip4/Efemp1/F12/Mbl2/F2/Anxa3/F9/Lrp1/Efhd2/Thbs1/Fbln1/C1ra/Cdh11/Habp2/Cubn/Cpne1/Pls3/Efhd1/Lcp1/C1s1/Arsa/Aif1/Agrn/Umod/Rcn3/Sparc/Anxa1	30
MF	GO:0004866	endopeptidase inhibitor activity	17/254	67/4897	2.72353e-08	1.12482e-06	1.01774e-06	Wfdc2/Serpina3n/Kng1/Serping1/Hc/Ambp/Ngp/Serpina6/Itih2/Serpina10/Lxn/Serpinc1/Kng2/Itih4/Papln/Serpina3m/Serpind1	17
MF	GO:0004175	endopeptidase activity	22/254	111/4897	3.24475e-08	1.21825e-06	1.10228e-06	Ctsb/Htra1/Plg/Ctss/Cd5l/Ctsz/F12/F2/Ctsc/Pycard/F9/Psmb10/C1ra/Hp/Cfi/Habp2/Adamtsl5/Cpne1/Ctsf/Papln/Ctsd/C1s1	22
MF	GO:0030414	peptidase inhibitor activity	17/254	69/4897	4.38617e-08	1.44376e-06	1.30632e-06	Wfdc2/Serpina3n/Kng1/Serping1/Hc/Ambp/Ngp/Serpina6/Itih2/Serpina10/Lxn/Serpinc1/Kng2/Itih4/Papln/Serpina3m/Serpind1	17
MF	GO:0008233	peptidase activity	29/254	184/4897	4.54453e-08	1.44376e-06	1.30632e-06	Scpep1/Folh1/Ctsb/Htra1/Plg/Ctss/Cd5l/Ctsz/Scrn1/F12/F2/Ctsc/Pycard/F9/Psmb10/Asrgl1/C1ra/Hp/Prcp/Cfi/Habp2/Adamtsl5/Ggh/Cpne1/Pm20d1/Ctsf/Papln/Ctsd/C1s1	29
MF	GO:0004857	enzyme inhibitor activity	25/254	145/4897	6.7814e-08	2.00051e-06	1.81007e-06	Wfdc2/Serpina3n/Kng1/Serping1/Impact/Hc/Ambp/Anxa3/Ngp/1300017J02Rik/Serpina6/Itih2/Serpina10/Prkar1a/Lxn/Serpinc1/Dtx3l/Kng2/Itih4/Papln/Cdkn1c/Serpina3m/Agrn/Serpind1/Anxa1	25
MF	GO:0061135	endopeptidase regulator activity	17/254	72/4897	8.65953e-08	2.38426e-06	2.15729e-06	Wfdc2/Serpina3n/Kng1/Serping1/Hc/Ambp/Ngp/Serpina6/Itih2/Serpina10/Lxn/Serpinc1/Kng2/Itih4/Papln/Serpina3m/Serpind1	17
MF	GO:0004867	serine-type endopeptidase inhibitor activity	12/254	37/4897	1.69963e-07	4.38718e-06	3.96954e-06	Wfdc2/Serpina3n/Serping1/Ambp/Serpina6/Itih2/Serpina10/Serpinc1/Itih4/Papln/Serpina3m/Serpind1	12
MF	GO:0003823	antigen binding	9/254	23/4897	1.01699e-06	2.47068e-05	2.23549e-05	Plg/H2-Ab1/H2-Aa/Jchain/Igkc/Ighg2c/Ighm/Ighg2b/Igha	9
MF	GO:1901681	sulfur compound binding	17/254	96/4897	6.44212e-06	0.000147811	0.00013374	Apoh/F2/Gsta4/Thbs1/Serpina10/Prelp/Fn1/Lxn/Serpinc1/Adamtsl5/Cfh/Dpysl3/Apoe/Agrn/Ptprc/Serpind1/Tnxb	17
MF	GO:0034987	immunoglobulin receptor binding	6/254	13/4897	2.31567e-05	0.000503353	0.000455436	Jchain/Igkc/Ighg2c/Ighm/Ighg2b/Igha	6
MF	GO:0050840	extracellular matrix binding	8/254	26/4897	3.24156e-05	0.000669381	0.000605659	Nid1/Ctss/Ntn4/Itgav/Bgn/Tgfbi/Thbs1/Sparc	8
MF	GO:0030020	extracellular matrix structural constituent conferring tensile strength	6/254	15/4897	6.18307e-05	0.0011615	0.00105093	Col14a1/Col4a1/Col4a2/Col18a1/Col4a5/Col4a3	6
MF	GO:0005178	integrin binding	12/254	62/4897	6.18715e-05	0.0011615	0.00105093	Itgav/Vcam1/Mfge8/Tgfbi/Fermt3/Thbs1/Fn1/Fbln1/Itgb5/Icam1/Col4a3/Lcp1	12
MF	GO:0050839	cell adhesion molecule binding	17/254	119/4897	0.000114424	0.00205465	0.00185906	Itgav/Vcam1/Sdcbp/Tjp1/Mfge8/Tgfbi/Fermt3/Thbs1/Fn1/Fbln1/Itgb5/Prom1/Cdh11/Icam1/Col4a3/Lcp1/Nexn	17
MF	GO:0001968	fibronectin binding	5/254	11/4897	0.000128892	0.00221802	0.00200688	Ctss/Itgav/Tnc/Thbs1/Fbln1	5
MF	GO:0005102	signaling receptor binding	40/254	441/4897	0.000261235	0.0041502	0.00375512	S100a4/Angptl2/Eng/Plg/Efemp1/Clu/Kng1/Adipoq/Mbl2/Pigr/Itgav/F2/Vcam1/Sdcbp/Mfge8/Pycard/Asah1/Tgfbi/Fermt3/Thbs1/Fn1/Fbln1/Pik3r1/Itgb5/Ttr/Icam1/Jchain/Nes/Igkc/Ighg2c/Ighm/Dusp3/Cnpy4/Col4a3/Kng2/Lcp1/Apoe/Ptprc/Ighg2b/Igha	40
MF	GO:0005518	collagen binding	7/254	26/4897	0.000261272	0.0041502	0.00375512	Nid1/Ctsb/Ctss/Tgfbi/Thbs1/Sparc/Tnxb	7
MF	GO:0005198	structural molecule activity	30/254	306/4897	0.000454987	0.00695962	0.00629709	Nid1/Efemp1/Col14a1/Adipoq/Mrps18a/Des/Vim/Tnc/Mfge8/Bgn/Col4a1/Col4a2/Tgfbi/Thbs1/Igfbp7/Prelp/Prph/Fn1/Fbln1/Col18a1/Mmrn2/Col4a5/Col4a3/Pls3/Papln/Agrn/Nexn/Umod/Sparc/Tnxb	30
MF	GO:0019838	growth factor binding	8/254	40/4897	0.000847195	0.0124961	0.0113066	Htra1/Eng/Itgav/Sdcbp/Col4a1/Thbs1/Igfbp7/Agrn	8
MF	GO:0016810	hydrolase activity, acting on carbon-nitrogen (but not peptide) bonds	9/254	55/4897	0.00183551	0.0261402	0.0236518	Ada/Dpysl2/Asah1/Asrgl1/Mier1/Pm20d1/Naaa/Dpysl3/Suds3	9
MF	GO:0030234	enzyme regulator activity	34/254	396/4897	0.00205963	0.0283543	0.0256551	Apoh/Wfdc2/Serpina3n/Kng1/Serping1/Impact/Hc/Ambp/Anxa3/Ctsc/Pycard/Ngp/1300017J02Rik/Serpina6/Itih2/Serpina10/Fn1/Fbln1/Prkar1a/Pik3r1/Lxn/Serpinc1/Dtx3l/Afap1l2/Arhgdib/Kng2/Itih4/Papln/Cdkn1c/Serpina3m/Apoe/Agrn/Serpind1/Anxa1	34
MF	GO:0038024	cargo receptor activity	5/254	19/4897	0.00230241	0.0306741	0.0277541	Cd5l/Lgals3bp/Lrp1/Cfi/Cubn	5
MF	GO:0004197	cysteine-type endopeptidase activity	6/254	29/4897	0.00317644	0.040996	0.0370933	Ctsb/Ctss/Ctsz/Ctsc/Pycard/Ctsf	6
MF	GO:0003678	DNA helicase activity	4/254	13/4897	0.00348436	0.0423247	0.0382955	Rad50/Ruvbl1/Ruvbl2/Anxa1	4
MF	GO:0019955	cytokine binding	4/254	13/4897	0.00348436	0.0423247	0.0382955	Eng/Itgav/Thbs1/Agrn	4
MF	GO:0038023	signaling receptor activity	10/254	79/4897	0.00717025	0.0822587	0.074428	Eng/Efemp1/Pigr/F2/Lrp1/Itgb5/Cd302/Fcgr2b/Cubn/Ighm	10
MF	GO:0060089	molecular transducer activity	10/254	79/4897	0.00717025	0.0822587	0.074428	Eng/Efemp1/Pigr/F2/Lrp1/Itgb5/Cd302/Fcgr2b/Cubn/Ighm	10
MF	GO:0004180	carboxypeptidase activity	4/254	16/4897	0.00784243	0.0852348	0.0771208	Scpep1/Folh1/Ctsz/Prcp	4
MF	GO:0043236	laminin binding	4/254	16/4897	0.00784243	0.0852348	0.0771208	Nid1/Ctss/Ntn4/Thbs1	4
MF	GO:0016811	hydrolase activity, acting on carbon-nitrogen (but not peptide) bonds, in linear amides	6/254	35/4897	0.00836513	0.0885846	0.0801518	Asah1/Asrgl1/Mier1/Pm20d1/Naaa/Suds3	6

## Sheet: Kidney older down set
ONTOLOGY	ID	Description	GeneRatio	BgRatio	pvalue	p.adjust	qvalue	geneID	Count
BP	GO:0032787	monocarboxylic acid metabolic process	41/217	305/4937	3.94323e-11	9.30207e-08	9.22715e-08	Prkar2b/Crot/Adh1/Ggt1/Acat2/Acad9/Pgam1/Pgam2/Eci3/Acox2/Ehhadh/Hsd17b4/Pecr/Scp2/Aacs/Ces1d/Ces1f/Me1/Acsm1/Pdk3/Scd1/Grhpr/Bpgm/Gpi1/Fasn/Acox1/Amacr/Ephx2/Acadm/Acnat1/Gpx4/Acsm2/Acaca/Idh2/Acox3/Akr1c14/Ndufab1/Mpc1/Lpl/Acsm5/Eci1	41
BP	GO:0006631	fatty acid metabolic process	31/217	205/4937	6.93534e-10	8.18023e-07	8.11434e-07	Prkar2b/Crot/Ggt1/Acat2/Acad9/Eci3/Acox2/Ehhadh/Hsd17b4/Pecr/Scp2/Aacs/Ces1d/Ces1f/Acsm1/Pdk3/Scd1/Fasn/Acox1/Ephx2/Acadm/Acnat1/Gpx4/Acsm2/Acaca/Acox3/Akr1c14/Ndufab1/Lpl/Acsm5/Eci1	31
BP	GO:0033865	nucleoside bisphosphate metabolic process	18/217	75/4937	1.92185e-09	9.06729e-07	8.99425e-07	Crot/Cs/Mvd/Pipox/Ehhadh/Hsd17b4/Scp2/Ces1d/Acsm1/Pdk3/Glyat/Fasn/Acnat1/Acsm2/Acaca/Coasy/Mpc1/Acsm5	18
BP	GO:0033875	ribonucleoside bisphosphate metabolic process	18/217	75/4937	1.92185e-09	9.06729e-07	8.99425e-07	Crot/Cs/Mvd/Pipox/Ehhadh/Hsd17b4/Scp2/Ces1d/Acsm1/Pdk3/Glyat/Fasn/Acnat1/Acsm2/Acaca/Coasy/Mpc1/Acsm5	18
BP	GO:0034032	purine nucleoside bisphosphate metabolic process	18/217	75/4937	1.92185e-09	9.06729e-07	8.99425e-07	Crot/Cs/Mvd/Pipox/Ehhadh/Hsd17b4/Scp2/Ces1d/Acsm1/Pdk3/Glyat/Fasn/Acnat1/Acsm2/Acaca/Coasy/Mpc1/Acsm5	18
BP	GO:0006637	acyl-CoA metabolic process	16/217	64/4937	8.38084e-09	2.82434e-06	2.80159e-06	Cs/Mvd/Pipox/Ehhadh/Hsd17b4/Scp2/Ces1d/Acsm1/Pdk3/Glyat/Fasn/Acnat1/Acsm2/Acaca/Mpc1/Acsm5	16
BP	GO:0035383	thioester metabolic process	16/217	64/4937	8.38084e-09	2.82434e-06	2.80159e-06	Cs/Mvd/Pipox/Ehhadh/Hsd17b4/Scp2/Ces1d/Acsm1/Pdk3/Glyat/Fasn/Acnat1/Acsm2/Acaca/Mpc1/Acsm5	16
BP	GO:0006790	sulfur compound metabolic process	24/217	169/4937	2.35614e-07	6.94766e-05	6.8917e-05	Txnrd3/Cs/Ggt1/Mvd/Pipox/Ehhadh/Hsd17b4/Scp2/Ces1d/Ciapin1/Gclc/Acsm1/Pdk3/Glyat/Fasn/Gstz1/Ahcy/Acnat1/Gpx4/Acsm2/Chac2/Acaca/Mpc1/Acsm5	24
BP	GO:0055114	oxidation-reduction process	42/217	453/4937	1.62042e-06	0.000419412	0.000416034	Txnrd3/Crot/Adh1/Ndufs3/Cs/Acat2/Phlda2/Acad9/Pgam1/Pipox/Eci3/Acox2/Tkt/Ppp1r1a/Ehhadh/Hsd17b4/Prdx5/Prdx3/Pecr/Cat/Idh3b/Scp2/Me1/Agps/Grhpr/Csl/Fasn/Acox1/Ndufa8/Acadm/Coq7/Idh2/Prdx2/Sdr39u1/Acox3/Bdh1/Ndufab1/Prxl2a/Ndufaf2/Gpd2/Ndufa12/Eci1	42
BP	GO:0019693	ribose phosphate metabolic process	26/217	215/4937	1.77792e-06	0.000419412	0.000416034	Crot/Cs/Mvd/Pgam1/Pipox/Pgam2/Tkt/Ehhadh/Hsd17b4/Rfk/Scp2/Ak2/Ces1d/Acsm1/Pdk3/Glyat/Bpgm/Gpi1/Fasn/Acnat1/Acsm2/Acaca/Coasy/Atp5j/Mpc1/Acsm5	26
BP	GO:0009259	ribonucleotide metabolic process	25/217	205/4937	2.44596e-06	0.000524547	0.000520322	Crot/Cs/Mvd/Pgam1/Pipox/Pgam2/Ehhadh/Hsd17b4/Rfk/Scp2/Ak2/Ces1d/Acsm1/Pdk3/Glyat/Bpgm/Gpi1/Fasn/Acnat1/Acsm2/Acaca/Coasy/Atp5j/Mpc1/Acsm5	25
BP	GO:0072521	purine-containing compound metabolic process	27/217	235/4937	3.03022e-06	0.000595691	0.000590894	Crot/Cs/Mvd/Pgam1/Pipox/Pgam2/Ehhadh/Hsd17b4/Scp2/Ak2/Ces1d/Acsm1/Pdk3/Glyat/Bpgm/Gpi1/Fasn/Ahcy/Gda/Acnat1/Acsm2/Acaca/Coasy/Atp5j/Mpc1/Slc17a3/Acsm5	27
BP	GO:0044255	cellular lipid metabolic process	37/217	386/4937	3.45718e-06	0.000627344	0.000622292	Prkar2b/Crot/Adh1/Ggt1/Mvd/Acat2/Acad9/Eci3/Acox2/Ehhadh/Hsd17b4/Pecr/Bpnt1/Cat/Scp2/Aacs/Ces1d/Ces1f/Acsm1/Pdk3/Scd1/Fasn/Acox1/Amacr/Ephx2/Acadm/Acnat1/Gpx4/Fam126b/Acsm2/Acaca/Acox3/Akr1c14/Ndufab1/Lpl/Acsm5/Eci1	37
BP	GO:0006629	lipid metabolic process	43/217	485/4937	3.94505e-06	0.000632632	0.000627536	Lsr/Prkar2b/Crot/Adh1/Ggt1/Mvd/Acat2/Acad9/Pctp/Eci3/Acox2/Ehhadh/Hsd17b4/Pecr/Bpnt1/Cat/Scp2/Aacs/Ces1d/Ces1f/Lactb/Acsm1/Pdk3/Scd1/Agps/Slc16a1/Fasn/Ces2b/Acox1/Amacr/Ephx2/Acadm/Acnat1/Gpx4/Fam126b/Acsm2/Acaca/Acox3/Akr1c14/Ndufab1/Lpl/Acsm5/Eci1	43
BP	GO:0009150	purine ribonucleotide metabolic process	24/217	197/4937	4.02267e-06	0.000632632	0.000627536	Crot/Cs/Mvd/Pgam1/Pipox/Pgam2/Ehhadh/Hsd17b4/Scp2/Ak2/Ces1d/Acsm1/Pdk3/Glyat/Bpgm/Gpi1/Fasn/Acnat1/Acsm2/Acaca/Coasy/Atp5j/Mpc1/Acsm5	24
BP	GO:0015711	organic anion transport	20/217	151/4937	7.58947e-06	0.00111897	0.00110996	Ace/Crot/Slc22a6/Slc5a8/Pctp/Scp2/Ces1d/Tmem30a/Slc16a2/Slc22a2/Slc16a1/Slc51b/Slc4a2/Slc22a7/Slc22a30/Atp5j/Slc26a1/Atp11c/Mpc1/Slc17a3	20
BP	GO:0009062	fatty acid catabolic process	13/217	70/4937	8.1836e-06	0.00113559	0.00112645	Crot/Acat2/Eci3/Acox2/Ehhadh/Hsd17b4/Scp2/Ces1d/Ces1f/Acox1/Acadm/Acox3/Eci1	13
BP	GO:0006163	purine nucleotide metabolic process	24/217	209/4937	1.13339e-05	0.00148537	0.00147341	Crot/Cs/Mvd/Pgam1/Pipox/Pgam2/Ehhadh/Hsd17b4/Scp2/Ak2/Ces1d/Acsm1/Pdk3/Glyat/Bpgm/Gpi1/Fasn/Acnat1/Acsm2/Acaca/Coasy/Atp5j/Mpc1/Acsm5	24
BP	GO:0009117	nucleotide metabolic process	27/217	254/4937	1.32685e-05	0.00161601	0.001603	Crot/Cs/Mvd/Pgam1/Pipox/Pgam2/Ehhadh/Hsd17b4/Rfk/Scp2/Ak2/Ces1d/Acsm1/Pdk3/Glyat/Bpgm/Gpi1/Flad1/Fasn/Acnat1/Acsm2/Acaca/Coasy/Idh2/Atp5j/Mpc1/Acsm5	27
BP	GO:0006635	fatty acid beta-oxidation	11/217	53/4937	1.37008e-05	0.00161601	0.001603	Crot/Acat2/Eci3/Acox2/Ehhadh/Hsd17b4/Scp2/Acox1/Acadm/Acox3/Eci1	11
BP	GO:0006753	nucleoside phosphate metabolic process	27/217	257/4937	1.64829e-05	0.00185158	0.00183667	Crot/Cs/Mvd/Pgam1/Pipox/Pgam2/Ehhadh/Hsd17b4/Rfk/Scp2/Ak2/Ces1d/Acsm1/Pdk3/Glyat/Bpgm/Gpi1/Flad1/Fasn/Acnat1/Acsm2/Acaca/Coasy/Idh2/Atp5j/Mpc1/Acsm5	27
BP	GO:0016054	organic acid catabolic process	19/217	153/4937	3.28632e-05	0.00334631	0.00331936	Crot/Acat2/Pipox/Ddo/Eci3/Acox2/Ehhadh/Hsd17b4/Scp2/Bcat1/Ces1d/Ces1f/Gstz1/Ahcy/Acox1/Acadm/Acox3/Dao/Eci1	19
BP	GO:0046395	carboxylic acid catabolic process	19/217	153/4937	3.28632e-05	0.00334631	0.00331936	Crot/Acat2/Pipox/Ddo/Eci3/Acox2/Ehhadh/Hsd17b4/Scp2/Bcat1/Ces1d/Ces1f/Gstz1/Ahcy/Acox1/Acadm/Acox3/Dao/Eci1	19
BP	GO:0055086	nucleobase-containing small molecule metabolic process	29/217	298/4937	3.40447e-05	0.00334631	0.00331936	Crot/Cs/Mvd/Pgam1/Pipox/Pgam2/Ehhadh/Hsd17b4/Rfk/Scp2/Ak2/Ces1d/Acsm1/Pdk3/Glyat/Bpgm/Gpi1/Flad1/Fasn/Ahcy/Gda/Acnat1/Acsm2/Acaca/Coasy/Idh2/Atp5j/Mpc1/Acsm5	29
BP	GO:0072329	monocarboxylic acid catabolic process	13/217	80/4937	3.67512e-05	0.00346784	0.00343991	Crot/Acat2/Eci3/Acox2/Ehhadh/Hsd17b4/Scp2/Ces1d/Ces1f/Acox1/Acadm/Acox3/Eci1	13
BP	GO:0006820	anion transport	21/217	185/4937	4.92444e-05	0.00446799	0.004432	Ace/Crot/Slc22a6/Slc5a8/Pctp/Car2/Scp2/Ces1d/Tmem30a/Slc16a2/Slc22a2/Slc16a1/Slc51b/Slc4a2/Slc22a7/Slc22a30/Atp5j/Slc26a1/Atp11c/Mpc1/Slc17a3	21
BP	GO:0048878	chemical homeostasis	33/217	375/4937	7.33689e-05	0.00641027	0.00635864	Lsr/Ace/Slc2a4/Egfr/Acox2/Ehd1/Aspscr1/Atp1b1/Car2/Aacs/Stx4a/Ces1d/Gclc/Pdk3/Scd1/Slc16a1/Gpi1/Acox1/Ephx2/Car12/Slc4a2/Slc31a1/Atp6v0a1/Acaca/Epb42/Acox3/Stxbp5l/Ank1/Ndufaf2/Lpl/Ank2/Ank3/Ptk2	33
BP	GO:0019395	fatty acid oxidation	11/217	69/4937	0.000176164	0.0148418	0.0147222	Crot/Acat2/Eci3/Acox2/Ehhadh/Hsd17b4/Scp2/Acox1/Acadm/Acox3/Eci1	11
BP	GO:0034440	lipid oxidation	11/217	70/4937	0.000201064	0.0155692	0.0154438	Crot/Acat2/Eci3/Acox2/Ehhadh/Hsd17b4/Scp2/Acox1/Acadm/Acox3/Eci1	11
BP	GO:1901135	carbohydrate derivative metabolic process	33/217	396/4937	0.000211065	0.0155692	0.0154438	Crot/Cs/Mvd/Pgam1/Pipox/Slc2a4/Pgam2/Tkt/Ehhadh/Hsd17b4/Rfk/Itih5/Scp2/Ak2/Ces1d/Acsm1/Pdk3/Glyat/Bpgm/Gpi1/Fasn/Ahcy/Slc51b/Acnat1/Acsm2/Acaca/Coasy/Atp5j/Akr1c14/Mpc1/Rab1a/Gpd2/Acsm5	33
BP	GO:0030258	lipid modification	15/217	120/4937	0.000211197	0.0155692	0.0154438	Crot/Acat2/Eci3/Acox2/Ehhadh/Hsd17b4/Bpnt1/Scp2/Scd1/Acox1/Ephx2/Acadm/Fam126b/Acox3/Eci1	15
BP	GO:0044242	cellular lipid catabolic process	15/217	120/4937	0.000211197	0.0155692	0.0154438	Crot/Acat2/Eci3/Acox2/Ehhadh/Hsd17b4/Scp2/Ces1d/Ces1f/Acox1/Amacr/Acadm/Acox3/Lpl/Eci1	15
BP	GO:0006084	acetyl-CoA metabolic process	7/217	30/4937	0.000246424	0.0176156	0.0174737	Cs/Mvd/Pipox/Pdk3/Fasn/Acaca/Mpc1	7
BP	GO:0042744	hydrogen peroxide catabolic process	5/217	16/4937	0.000459771	0.0319	0.0316431	Hbb-b1/Prdx5/Prdx3/Cat/Prdx2	5
BP	GO:0006091	generation of precursor metabolites and energy	22/217	234/4937	0.000522841	0.0352395	0.0349557	Taco1/Crot/Adh1/Cs/Phlda2/Pgam1/Pgam2/Tkt/Ppp1r1a/Cat/Idh3b/Bpgm/Gpi1/Csl/Acox1/Ndufa8/Acadm/Coq7/Idh2/Atp5j/Ndufaf2/Ndufa12	22
BP	GO:0051791	medium-chain fatty acid metabolic process	4/217	10/4937	0.000618544	0.0405318	0.0402054	Crot/Acad9/Ces1d/Acadm	4
BP	GO:0070542	response to fatty acid	5/217	19/4937	0.00109846	0.070034	0.0694699	Aacs/Pdk3/Scd1/Acaca/Lpl	5
BP	GO:0044282	small molecule catabolic process	20/217	217/4937	0.00120819	0.0750029	0.0743988	Crot/Adh1/Acat2/Pipox/Ddo/Eci3/Acox2/Ehhadh/Hsd17b4/Scp2/Bcat1/Ces1d/Ces1f/Gstz1/Ahcy/Acox1/Acadm/Acox3/Dao/Eci1	20
BP	GO:0016042	lipid catabolic process	16/217	157/4937	0.00131701	0.0791738	0.0785361	Crot/Acat2/Eci3/Acox2/Ehhadh/Hsd17b4/Scp2/Ces1d/Ces1f/Ces2b/Acox1/Amacr/Acadm/Acox3/Lpl/Eci1	16
BP	GO:0046942	carboxylic acid transport	13/217	114/4937	0.0013425	0.0791738	0.0785361	Ace/Crot/Slc22a6/Slc5a8/Ces1d/Slc16a2/Slc22a2/Slc16a1/Slc51b/Atp5j/Slc26a1/Mpc1/Slc17a3	13
BP	GO:0015849	organic acid transport	13/217	115/4937	0.00145588	0.0836593	0.0829855	Ace/Crot/Slc22a6/Slc5a8/Ces1d/Slc16a2/Slc22a2/Slc16a1/Slc51b/Atp5j/Slc26a1/Mpc1/Slc17a3	13
BP	GO:0010876	lipid localization	15/217	144/4937	0.00148948	0.0836593	0.0829855	Ace/Crot/Acat2/Slc5a8/Pctp/Ehd1/Scp2/Ces1d/Anxa2/Tmem30a/Slc51b/Ren1/Atp5j/Atp11c/Lpl	15
BP	GO:0019637	organophosphate metabolic process	31/217	407/4937	0.00154252	0.0846235	0.0839419	Crot/Cs/Mvd/Pgam1/Pipox/Pgam2/Tkt/Ehhadh/Hsd17b4/Rfk/Bpnt1/Scp2/Ak2/Ces1d/Acsm1/Pdk3/Glyat/Bpgm/Gpi1/Flad1/Fasn/Acnat1/Fam126b/Acsm2/Acaca/Coasy/Idh2/Atp5j/Mpc1/Gpd2/Acsm5	31
BP	GO:0055088	lipid homeostasis	8/217	52/4937	0.00172947	0.0922642	0.0915211	Acox2/Ehd1/Ces1d/Acox1/Ephx2/Acaca/Acox3/Lpl	8
BP	GO:0006811	ion transport	34/217	464/4937	0.00176002	0.0922642	0.0915211	Ace/Taco1/Crot/Slc22a6/Slc5a8/Pctp/Atp6v1g3/Atp1b1/Car2/Armc1/Scp2/Ces1d/Slc44a2/Tmem30a/Slc16a2/Slc22a2/Slc16a1/Lmtk2/Slc51b/Slc4a2/Slc31a1/Slc22a7/Slc22a30/Atp6v0a1/Atp5j/Usp2/Slc26a1/Ank1/Atp11c/Mpc1/Slc17a3/Ank2/Ank3/Atp6v1c2	34
BP	GO:0032373	positive regulation of sterol transport	4/217	13/4937	0.00189715	0.0952206	0.0944536	Acat2/Scp2/Ces1d/Anxa2	4
BP	GO:0032376	positive regulation of cholesterol transport	4/217	13/4937	0.00189715	0.0952206	0.0944536	Acat2/Scp2/Ces1d/Anxa2	4
CC	GO:0005777	peroxisome	22/218	93/4984	3.41831e-11	5.21292e-09	5.01952e-09	Crot/Mvd/Pipox/Ddo/Eci3/Acox2/Tkt/Ehhadh/Hsd17b4/Prdx5/Pecr/Cat/Scp2/Agps/Nudt19/Acox1/Amacr/Ephx2/Acnat1/Idh2/Acox3/Dao	22
CC	GO:0042579	microbody	22/218	93/4984	3.41831e-11	5.21292e-09	5.01952e-09	Crot/Mvd/Pipox/Ddo/Eci3/Acox2/Tkt/Ehhadh/Hsd17b4/Prdx5/Pecr/Cat/Scp2/Agps/Nudt19/Acox1/Amacr/Ephx2/Acnat1/Idh2/Acox3/Dao	22
CC	GO:0005782	peroxisomal matrix	6/218	21/4984	0.000204087	0.0155616	0.0149842	Mvd/Hsd17b4/Prdx5/Scp2/Agps/Acox3	6
CC	GO:0031907	microbody lumen	6/218	21/4984	0.000204087	0.0155616	0.0149842	Mvd/Hsd17b4/Prdx5/Scp2/Agps/Acox3	6
CC	GO:0016323	basolateral plasma membrane	15/218	124/4984	0.000289358	0.0176509	0.016996	Ace/Slc22a6/Egfr/Atp1b1/Car2/Stx2/Stx4a/Anxa2/Slc22a2/Slc16a1/Slc51b/Slc4a2/Slc22a7/Ank3/Ptk2	15
CC	GO:0005887	integral component of plasma membrane	18/218	187/4984	0.00122687	0.0549642	0.0529249	Ggt1/Slc22a6/Slc2a4/Egfr/Atp1b1/Gpm6a/Slc16a2/Slc22a2/C8g/Slc16a1/Lmtk2/C8a/Mep1b/Slc22a7/Diablo/Slc26a1/Slc17a3/Ank2	18
CC	GO:0031226	intrinsic component of plasma membrane	19/218	203/4984	0.00126147	0.0549642	0.0529249	Mien1/Ggt1/Slc22a6/Slc2a4/Egfr/Atp1b1/Gpm6a/Slc16a2/Slc22a2/C8g/Slc16a1/Lmtk2/C8a/Mep1b/Slc22a7/Diablo/Slc26a1/Slc17a3/Ank2	19
MF	GO:0016746	transferase activity, transferring acyl groups	14/220	89/4897	3.42487e-05	0.0144872	0.0133029	Crot/Cs/Ggt1/Acat2/Nmt1/Scp2/Acsm1/Glyat/Csl/Fasn/Acnat1/Acsm2/Epb42/Acsm5	14
MF	GO:0016491	oxidoreductase activity	34/220	388/4897	9.55401e-05	0.0202067	0.0185549	Txnrd3/Adh1/Ndufs3/Acad9/Pipox/Ddo/Acox2/Ehhadh/Hbb-b1/Hsd17b4/Prdx5/Prdx3/Pecr/Cat/Idh3b/Me1/Scd1/Agps/Grhpr/Fasn/Acox1/Acadm/Gpx4/Coq7/Idh2/Prdx2/Sdr39u1/Acox3/Bdh1/Akr1c14/Dao/Ndufaf2/Gpd2/Ndufa12	34
MF	GO:0071949	FAD binding	6/220	20/4897	0.000175152	0.0212336	0.0194978	Ddo/Acox2/Agps/Acox1/Acox3/Dao	6
MF	GO:0015075	ion transmembrane transporter activity	21/220	202/4897	0.00024014	0.0212336	0.0194978	Slc22a6/Slc2a4/Slc5a8/Atp6v1g3/Atp1b1/Gpm6a/Slc44a2/Anxa2/Slc16a2/Slc22a2/Slc16a1/Slc51b/Slc4a2/Slc31a1/Slc22a7/Atp6v0a1/Atp5j/Slc26a1/Mpc1/Slc17a3/Atp6v1c2	21
MF	GO:0016408	C-acyltransferase activity	5/220	14/4897	0.000250988	0.0212336	0.0194978	Acat2/Scp2/Acsm1/Acsm2/Acsm5	5
MF	GO:0016853	isomerase activity	12/220	87/4897	0.000447269	0.0271482	0.0249289	Pgam1/Pgam2/Eci3/Ehhadh/Hsd17b4/Bpgm/Gpi1/Gstz1/Amacr/Acadm/Rpusd3/Eci1	12
MF	GO:0015318	inorganic molecular entity transmembrane transporter activity	19/220	183/4897	0.000486432	0.0271482	0.0249289	Slc22a6/Slc2a4/Slc5a8/Atp6v1g3/Atp1b1/Gpm6a/Anxa2/Slc16a2/Slc22a2/Slc16a1/Slc51b/Slc4a2/Slc31a1/Atp6v0a1/Atp5j/Slc26a1/Mpc1/Slc17a3/Atp6v1c2	19
MF	GO:0005215	transporter activity	26/220	296/4897	0.000659165	0.0271482	0.0249289	Slc22a6/Slc2a4/Slc5a8/Pctp/Hbb-b1/Atp6v1g3/Atp1b1/Scp2/Gpm6a/Slc44a2/Anxa2/Tmem30a/Slc16a2/Slc22a2/Slc16a1/Slc51b/Slc4a2/Slc31a1/Slc22a7/Atp6v0a1/Atp5j/Slc26a1/Mpc1/Mfsd4b5/Slc17a3/Atp6v1c2	26
MF	GO:0050660	flavin adenine dinucleotide binding	9/220	55/4897	0.00066104	0.0271482	0.0249289	Txnrd3/Acad9/Ddo/Acox2/Agps/Acox1/Acadm/Acox3/Dao	9
MF	GO:0016209	antioxidant activity	8/220	45/4897	0.000745857	0.0271482	0.0249289	Txnrd3/Hbb-b1/Prdx5/Prdx3/Cat/Gpx4/Prdx2/Prxl2a	8
MF	GO:0004601	peroxidase activity	6/220	26/4897	0.000829355	0.0271482	0.0249289	Hbb-b1/Prdx5/Prdx3/Cat/Gpx4/Prdx2	6
MF	GO:0016616	oxidoreductase activity, acting on the CH-OH group of donors, NAD or NADP as acceptor	11/220	81/4897	0.000882393	0.0271482	0.0249289	Adh1/Ehhadh/Hsd17b4/Idh3b/Me1/Grhpr/Fasn/Idh2/Bdh1/Akr1c14/Gpd2	11
MF	GO:0022857	transmembrane transporter activity	22/220	238/4897	0.000885969	0.0271482	0.0249289	Slc22a6/Slc2a4/Slc5a8/Atp6v1g3/Atp1b1/Gpm6a/Slc44a2/Anxa2/Slc16a2/Slc22a2/Slc16a1/Slc51b/Slc4a2/Slc31a1/Slc22a7/Atp6v0a1/Atp5j/Slc26a1/Mpc1/Mfsd4b5/Slc17a3/Atp6v1c2	22
MF	GO:0008514	organic anion transmembrane transporter activity	10/220	69/4897	0.000902081	0.0271482	0.0249289	Slc22a6/Slc5a8/Slc16a2/Slc22a2/Slc16a1/Slc51b/Slc22a7/Slc26a1/Mpc1/Slc17a3	10
MF	GO:0016866	intramolecular transferase activity	4/220	11/4897	0.00101921	0.0271482	0.0249289	Pgam1/Pgam2/Bpgm/Rpusd3	4
MF	GO:0016684	oxidoreductase activity, acting on peroxide as acceptor	6/220	27/4897	0.00102688	0.0271482	0.0249289	Hbb-b1/Prdx5/Prdx3/Cat/Gpx4/Prdx2	6
MF	GO:0016747	transferase activity, transferring acyl groups other than amino-acyl groups	10/220	72/4897	0.00126434	0.0314599	0.0288881	Crot/Acat2/Nmt1/Scp2/Acsm1/Glyat/Fasn/Acnat1/Acsm2/Acsm5	10
MF	GO:0016614	oxidoreductase activity, acting on CH-OH group of donors	11/220	86/4897	0.00146143	0.0343436	0.0315361	Adh1/Ehhadh/Hsd17b4/Idh3b/Me1/Grhpr/Fasn/Idh2/Bdh1/Akr1c14/Gpd2	11
MF	GO:0005342	organic acid transmembrane transporter activity	8/220	51/4897	0.00174697	0.0369483	0.0339279	Slc5a8/Slc16a2/Slc22a2/Slc16a1/Slc51b/Slc26a1/Mpc1/Slc17a3	8
MF	GO:0046943	carboxylic acid transmembrane transporter activity	8/220	51/4897	0.00174697	0.0369483	0.0339279	Slc5a8/Slc16a2/Slc22a2/Slc16a1/Slc51b/Slc26a1/Mpc1/Slc17a3	8
MF	GO:0008509	anion transmembrane transporter activity	11/220	93/4897	0.00276336	0.0543734	0.0499285	Slc22a6/Slc5a8/Slc16a2/Slc22a2/Slc16a1/Slc51b/Slc4a2/Slc22a7/Slc26a1/Mpc1/Slc17a3	11
MF	GO:0022804	active transmembrane transporter activity	12/220	107/4897	0.00282793	0.0543734	0.0499285	Slc22a6/Slc2a4/Slc5a8/Atp6v1g3/Atp1b1/Slc16a2/Slc22a2/Slc16a1/Slc4a2/Atp6v0a1/Slc26a1/Atp6v1c2	12
MF	GO:0016627	oxidoreductase activity, acting on the CH-CH group of donors	7/220	45/4897	0.00354141	0.061885	0.0568261	Acad9/Acox2/Pecr/Fasn/Acox1/Acadm/Acox3	7
MF	GO:0004806	triglyceride lipase activity	4/220	15/4897	0.00365751	0.061885	0.0568261	Ces1d/Ces1f/Ces2b/Lpl	4
MF	GO:0016405	CoA-ligase activity	4/220	15/4897	0.00365751	0.061885	0.0568261	Aacs/Acsm1/Acsm2/Acsm5	4
MF	GO:0022853	active ion transmembrane transporter activity	9/220	73/4897	0.00500718	0.081463	0.0748036	Slc22a6/Slc2a4/Slc5a8/Atp6v1g3/Atp1b1/Slc4a2/Atp6v0a1/Slc26a1/Atp6v1c2	9

## Sheet: Kidney sex set
ONTOLOGY	ID	Description	GeneRatio	BgRatio	pvalue	p.adjust	qvalue	geneID	Count
BP	GO:0032787	monocarboxylic acid metabolic process	200/2076	305/4937	1.11406e-17	4.14874e-14	3.74205e-14	Prkar2b/Crot/Gcdh/Adh1/Etfb/Mlxipl/Cyp2a5/Adh5/Cyp2d26/Atp6v1b1/Pdk1/Acaa1b/Pgam1/Gstm2/Acadsb/Hnf4a/Pdk4/Pex7/Tysnd1/Appl2/Pfkl/Mapk9/Pgam2/Galk1/Aspa/Akr1c21/Akr1c18/Acot2/Acot4/Acot3/Aoah/Eci3/Acot12/Pdhb/Acox2/Hacl1/Agxt2/Nit2/Ehhadh/Adipoq/Stard4/Me2/Abcc2/Cyp2e1/Dhtkd1/Lypla1/Rdh10/Cyp27a1/Pecr/Phyh/Kynu/Gatm/Ivd/Acss1/Pck1/Fabp5/Hao2/Hadh/Decr1/Aldob/Ptgr1/Scp2/Cpt2/Akr1a1/Cyp4a14/Mecr/Prk…	200
BP	GO:0006631	fatty acid metabolic process	141/2076	205/4937	2.77367e-15	5.16457e-12	4.6583e-12	Prkar2b/Crot/Gcdh/Etfb/Mlxipl/Cyp2a5/Adh5/Cyp2d26/Atp6v1b1/Pdk1/Acaa1b/Gstm2/Acadsb/Hnf4a/Pdk4/Pex7/Tysnd1/Appl2/Mapk9/Akr1c21/Akr1c18/Acot2/Acot4/Acot3/Aoah/Eci3/Acot12/Acox2/Hacl1/Ehhadh/Adipoq/Cyp2e1/Lypla1/Pecr/Phyh/Ivd/Acss1/Pck1/Fabp5/Hao2/Hadh/Decr1/Ptgr1/Scp2/Cpt2/Cyp4a14/Mecr/Prkag2/Prxl2b/Aacs/Acads/Hnf1a/Acacb/Nucb2/Erlin2/Hpgd/Acsl1/Cbr4/Lonp2/Ces1d/Ces1f/Slc27a1/Acat1/Apoa4/Apoa1/Etf…	141
BP	GO:0044282	small molecule catabolic process	144/2076	217/4937	1.36843e-13	1.69868e-10	1.53217e-10	Ftcd/Ocrl/Pon1/Crot/Gcdh/Adh1/Etfb/Adh5/Gcat/Ddah2/Acaa1b/Dhdh/Amdhd1/Pipox/Shmt1/Pex7/Pah/Tysnd1/Aldh1l2/Pfkl/Galk1/Blmh/Arg2/Akr1c18/Acot2/Acot4/Eci3/Mccc2/Acox2/Glud1/Hacl1/Agxt2/Ehhadh/Adipoq/Enpp4/Impa2/Pcyox1l/Gldc/Got1/Shmt2/Inpp5a/Gusb/Hprt/Cyp27a1/Scly/Phyh/Kynu/Ivd/Pck1/Hadh/Ddah1/Decr1/Aldob/Scp2/Cpt2/Hmgcl/Akr1a1/Cda/Hpd/Acads/Acacb/Aass/Pon3/Hibadh/Pcyox1/Bcat2/Tha1/Hpgd/Lonp2/Ces1d/…	144
BP	GO:0006629	lipid metabolic process	280/2076	485/4937	1.85937e-13	1.73108e-10	1.56138e-10	Ocrl/Cyp51/Pon1/Prkar2b/Crot/Gcdh/Stat5b/Adh1/Etfb/Mlxipl/Pafah1b3/Igf1r/Cyp2a5/Adh5/Cyp2d26/Atp6v1b1/Pdk1/Pip4k2a/Neu1/Rarres2/Acaa1b/Plcd1/Gstm2/Pip4k2c/Acadsb/Lta4h/Hsd11b1/Hnf4a/Cyb5r3/Ywhah/Pdk4/Smpdl3a/Pex7/Tysnd1/Appl2/Mapk9/Pctp/Fdxr/Galc/Sgpp1/Akr1c21/Akr1c13/Akr1c18/Acot2/Acot4/Acot3/Aoah/Eci3/Acot12/Hexb/Acox2/Hacl1/Dhrs4/Naga/Ehhadh/Adipoq/Stard4/Impa2/Slc22a19/Plcb3/Rbp4/Itgb8/Atp5b/…	280
BP	GO:0016054	organic acid catabolic process	108/2076	153/4937	4.02197e-13	2.4963e-10	2.2516e-10	Ftcd/Pon1/Crot/Gcdh/Etfb/Gcat/Ddah2/Acaa1b/Amdhd1/Pipox/Shmt1/Pex7/Pah/Tysnd1/Aldh1l2/Blmh/Arg2/Acot2/Acot4/Eci3/Mccc2/Acox2/Glud1/Hacl1/Agxt2/Ehhadh/Adipoq/Pcyox1l/Gldc/Got1/Shmt2/Gusb/Scly/Phyh/Kynu/Ivd/Pck1/Hadh/Ddah1/Decr1/Scp2/Cpt2/Hmgcl/Akr1a1/Hpd/Acads/Acacb/Aass/Pon3/Hibadh/Pcyox1/Bcat2/Tha1/Hpgd/Lonp2/Ces1d/Ces1f/Acat1/Etfa/Amt/Acaa2/Npl/Pck2/Aldh5a1/Faah/Aldh4a1/Hibch/Cdo1/Acsl5/Pex5/Ec…	108
BP	GO:0046395	carboxylic acid catabolic process	108/2076	153/4937	4.02197e-13	2.4963e-10	2.2516e-10	Ftcd/Pon1/Crot/Gcdh/Etfb/Gcat/Ddah2/Acaa1b/Amdhd1/Pipox/Shmt1/Pex7/Pah/Tysnd1/Aldh1l2/Blmh/Arg2/Acot2/Acot4/Eci3/Mccc2/Acox2/Glud1/Hacl1/Agxt2/Ehhadh/Adipoq/Pcyox1l/Gldc/Got1/Shmt2/Gusb/Scly/Phyh/Kynu/Ivd/Pck1/Hadh/Ddah1/Decr1/Scp2/Cpt2/Hmgcl/Akr1a1/Hpd/Acads/Acacb/Aass/Pon3/Hibadh/Pcyox1/Bcat2/Tha1/Hpgd/Lonp2/Ces1d/Ces1f/Acat1/Etfa/Amt/Acaa2/Npl/Pck2/Aldh5a1/Faah/Aldh4a1/Hibch/Cdo1/Acsl5/Pex5/Ec…	108
BP	GO:0044255	cellular lipid metabolic process	221/2076	386/4937	2.78675e-10	1.48255e-07	1.33722e-07	Ocrl/Pon1/Prkar2b/Crot/Gcdh/Adh1/Etfb/Mlxipl/Cyp2a5/Adh5/Cyp2d26/Atp6v1b1/Pdk1/Pip4k2a/Neu1/Rarres2/Acaa1b/Gstm2/Pip4k2c/Acadsb/Lta4h/Hnf4a/Pdk4/Smpdl3a/Pex7/Tysnd1/Appl2/Mapk9/Galc/Sgpp1/Akr1c21/Akr1c18/Acot2/Acot4/Acot3/Aoah/Eci3/Acot12/Hexb/Acox2/Hacl1/Dhrs4/Naga/Ehhadh/Adipoq/Stard4/Impa2/Plcb3/Rbp4/Itgb8/Cyp2e1/Lypla1/Rdh10/Pecr/Phyh/Cat/Ivd/Acss1/Pck1/Fabp5/Hao2/Hadh/Decr1/Ptgr1/Stoml2/Scp2…	221
BP	GO:0046394	carboxylic acid biosynthetic process	100/2076	153/4937	3.06488e-09	1.4267e-06	1.28685e-06	Haao/Mlxipl/Gstm2/Cad/Lta4h/Hnf4a/Shmt1/Pdk4/Pah/Mapk9/Mthfd1/Akr1c18/Dhfr/Glud1/Agxt2/Stard4/Psat1/Aldh18a1/Gsto1/Got1/Shmt2/Rdh10/Cyp27a1/Pecr/Atic/Pycr2/Mgst3/Fpgs/Kynu/Gatm/Acss1/Fabp5/Egf/Akr1a1/Cyp4a14/Mecr/Prkag2/Prxl2b/Ugdh/Enoph1/Hnf1a/Acacb/Aass/Bcat2/Tha1/Erlin2/Cbr4/Ces1d/Apoa4/Apoa1/Pklr/Acsm1/Scd1/Pnpla8/Decr2/Upb1/Rbp1/Ptgs1/Mtap/Prkaa1/Nanp/Phgdh/Agt/Cbs/Amacr/Pla2g4a/Ggt5/Acot7/H…	100
BP	GO:0016053	organic acid biosynthetic process	100/2076	154/4937	5.18638e-09	2.14601e-06	1.93564e-06	Haao/Mlxipl/Gstm2/Cad/Lta4h/Hnf4a/Shmt1/Pdk4/Pah/Mapk9/Mthfd1/Akr1c18/Dhfr/Glud1/Agxt2/Stard4/Psat1/Aldh18a1/Gsto1/Got1/Shmt2/Rdh10/Cyp27a1/Pecr/Atic/Pycr2/Mgst3/Fpgs/Kynu/Gatm/Acss1/Fabp5/Egf/Akr1a1/Cyp4a14/Mecr/Prkag2/Prxl2b/Ugdh/Enoph1/Hnf1a/Acacb/Aass/Bcat2/Tha1/Erlin2/Cbr4/Ces1d/Apoa4/Apoa1/Pklr/Acsm1/Scd1/Pnpla8/Decr2/Upb1/Rbp1/Ptgs1/Mtap/Prkaa1/Nanp/Phgdh/Agt/Cbs/Amacr/Pla2g4a/Ggt5/Acot7/H…	100
BP	GO:0016042	lipid catabolic process	101/2076	157/4937	9.15238e-09	3.40835e-06	3.07424e-06	Crot/Gcdh/Etfb/Pafah1b3/Neu1/Rarres2/Acaa1b/Plcd1/Hsd11b1/Ywhah/Smpdl3a/Pex7/Tysnd1/Galc/Akr1c18/Acot2/Aoah/Eci3/Hexb/Acox2/Hacl1/Naga/Ehhadh/Adipoq/Plcb3/Cyp27a1/Phyh/Ivd/Pck1/Hadh/Decr1/Scp2/Cpt2/Hsd17b11/Acads/Acacb/Ddhd2/Asah1/Hpgd/Lonp2/Ces1d/Ces1e/Ces1f/Ces1c/Acat1/Apoa4/Apoa1/Etfa/Acaa2/Ces1g/Pck2/Pcca/Faah/Smpd1/Pnpla8/Enpp6/Nceh1/Inpp5f/Acsl5/Pex5/Ces2g/Echdc2/Lipa/Ces2c/Sorl1/Ugt1a7c/Ce…	101
BP	GO:1901135	carbohydrate derivative metabolic process	219/2076	396/4937	2.15333e-08	7.29001e-06	6.57539e-06	Sdf2/Mdp1/Atp5d/Crot/Gcdh/Map2k1/Mlxipl/Shpk/Pdk1/Itih3/Ctnnb1/Neu1/Pgam1/Cad/Acadsb/Hsd11b1/Pipox/Hnf4a/Slc2a4/Shmt1/Pdk4/Nudt4/Pofut2/Pfkl/Pgam2/Galk1/Pfas/Galc/Akr1c21/Akr1c18/Acot2/Acot4/Acot3/Aoah/Fbp2/Habp4/Acot12/Mccc2/Hexb/Pdhb/Adsl/Naga/Ehhadh/Enpp4/Rfk/Papss2/Oga/Itgb8/Atp5b/Atp5a1/Taldo1/Gusb/Hprt/Prps2/Itih5/Dhtkd1/Atic/Dtymk/Parp1/Kynu/Galnt3/Acss1/Egf/Manba/Aldob/Erp44/Vcp/Stoml2/Gn…	219
BP	GO:0055114	oxidation-reduction process	246/2076	453/4937	2.43091e-08	7.54394e-06	6.80443e-06	Cox5a/Txnrd3/Cyp51/Blvra/Dhrs1/Atp5d/Crot/Gcdh/Nqo1/Gys1/Hmox2/Adh1/Etfb/Hmox1/Prkaca/Cyp2a5/Adh5/Cyp2d26/Shpk/P4ha1/Acaa1b/Pgam1/Acadsb/Hsd11b1/Pipox/Cyb5r3/Slc25a22/Pdk4/Iyd/Pex7/Pah/Tysnd1/Appl2/Pfkl/Pnpt1/Fdxr/Mthfd1/Akr1c21/Akr1c13/Akr1c18/Eci3/Uqcrb/Dhfr/Pdhb/Acox2/Glud1/Ero1a/Hacl1/Dhrs4/Adsl/Ppp1r1a/Ehhadh/Adipoq/Xdh/Txnl1/Gldc/Maoa/Gsto1/Prdx4/Shmt2/Cyp2e1/Taldo1/Gaa/Uqcrc1/Dhtkd1/Iscu/4…	246
BP	GO:0072329	monocarboxylic acid catabolic process	58/2076	80/4937	2.65473e-08	7.60479e-06	6.85932e-06	Crot/Gcdh/Etfb/Acaa1b/Pex7/Tysnd1/Acot2/Eci3/Acox2/Hacl1/Agxt2/Ehhadh/Adipoq/Phyh/Ivd/Pck1/Hadh/Decr1/Scp2/Cpt2/Akr1a1/Acads/Acacb/Pon3/Hpgd/Lonp2/Ces1d/Ces1f/Acat1/Etfa/Acaa2/Pck2/Aldh5a1/Faah/Acsl5/Pex5/Echdc2/Asrgl1/Acox1/Lypla2/Fabp1/Ldhd/Acadm/Acot7/Hoga1/Pgd/Mlycd/Acot8/Acadvl/Acox3/Hadhb/Bdh2/Hadha/Lipe/Acat3/Eci2/Eci1/Lpin1	58
BP	GO:1901606	alpha-amino acid catabolic process	44/2076	57/4937	6.04674e-08	1.60843e-05	1.45076e-05	Ftcd/Gcat/Ddah2/Amdhd1/Pipox/Shmt1/Pah/Blmh/Arg2/Mccc2/Glud1/Agxt2/Gldc/Got1/Shmt2/Scly/Kynu/Ivd/Ddah1/Hmgcl/Hpd/Aass/Hibadh/Bcat2/Tha1/Acat1/Amt/Aldh4a1/Hibch/Cdo1/Asrgl1/Gstz1/Ahcy/Prodh2/Hoga1/Oat/Aldh6a1/Sardh/Gls/Afmid/Hgd/Dao/Uroc1/Atp2b4	44
BP	GO:0048871	multicellular organismal homeostasis	92/2076	146/4937	1.8187e-07	4.51523e-05	4.07262e-05	Napsa/Aqp1/Mlxipl/Igf1r/Atp6v1b1/Acot13/Ctnnb1/Ctss/Slc22a5/Pdk4/Pbld1/Egfr/Appl2/Pctp/Map2k6/Ahsg/Adipoq/Aqp2/Rbp4/Gigyf2/Fh1/Esrrg/Itgav/Gatm/Fabp5/Car2/Hadh/Decr1/Cpt2/Hnf1a/Acacb/Tjp1/Acsl1/Slc27a1/Ctsh/Chmp4b/Scd1/Lnpep/Plcl1/Abcb1a/Eif4g1/Ppp1r13l/Wfs1/Sfn/Nod2/Lipa/Zfp830/Ptpn11/Ptgs1/Prkaa1/Npr3/Strap/Fto/Acot11/Bsg/Pla2g4a/Trpv4/Prom1/Prcp/Ush1c/Gpx1/Spp1/Itgb1/Adcy6/Crocc/Acadvl/Stk39/T…	92
BP	GO:0044283	small molecule biosynthetic process	164/2076	291/4937	2.90205e-07	6.73427e-05	6.07413e-05	Haao/Cyp51/Ranbp2/Mlxipl/Plcd1/Gstm2/Cad/Lta4h/Hnf4a/Cyb5r3/Shmt1/Pdk4/Smpdl3a/Enpp3/Nudt4/Pah/Mapk9/Pgam2/Fdxr/Mthfd1/Akr1c18/Fbp2/Dhfr/Glud1/Agxt2/Adipoq/Nudt12/Stard4/Psat1/Rfk/Rbp4/Aldh18a1/Gsto1/Got1/Shmt2/Hprt/Rdh10/Cyp27a1/Pecr/Atic/Pycr2/Mgst3/Fpgs/Kynu/Gatm/Acss1/Pck1/Fabp5/Egf/Vcp/Scp2/Hmgcl/Akr1a1/Cyp4a14/Mecr/Prkag2/H6pd/Prxl2b/Ugdh/Nudt9/Enoph1/Hnf1a/Acacb/Aass/Bcat2/Tha1/Erlin2/Asah…	164
BP	GO:1901605	alpha-amino acid metabolic process	82/2076	128/4937	3.07418e-07	6.73427e-05	6.07413e-05	Haao/Ftcd/Gcat/Ddah2/Cad/Amdhd1/Pipox/Hnf4a/Shmt1/Iyd/Pah/Blmh/Pfas/Mthfd1/Arg2/Mccc2/Glud1/Agxt2/Nit2/Psat1/Gldc/Aldh18a1/Got1/Shmt2/Scly/Pycr2/Fh1/Fpgs/Kynu/Ivd/Ddah1/Ctps/Hmgcl/Enoph1/Hpd/Aass/Hibadh/Bcat2/Tha1/Acat1/Gclc/Amt/Aldh5a1/Glyat/Aldh4a1/Hibch/Cdo1/Asrgl1/Gstz1/Tst/Atp7a/Mtap/Ahcy/Prodh2/Phgdh/Cbs/Aadat/Hoga1/Sephs2/Oat/Aldh6a1/Gm4952/Bhmt/Mtr/Ass1/Sardh/Kyat3/Dglucy/Sirt4/Ctps2/Kyat…	82
BP	GO:0009062	fatty acid catabolic process	50/2076	70/4937	5.28411e-07	0.000109322	9.86059e-05	Crot/Gcdh/Etfb/Acaa1b/Pex7/Tysnd1/Acot2/Eci3/Acox2/Hacl1/Ehhadh/Adipoq/Phyh/Ivd/Pck1/Hadh/Decr1/Scp2/Cpt2/Acads/Acacb/Hpgd/Lonp2/Ces1d/Ces1f/Acat1/Etfa/Acaa2/Pck2/Faah/Acsl5/Pex5/Echdc2/Acox1/Lypla2/Fabp1/Acadm/Acot7/Mlycd/Acot8/Acadvl/Acox3/Hadhb/Bdh2/Hadha/Lipe/Acat3/Eci2/Eci1/Lpin1	50
BP	GO:1901615	organic hydroxy compound metabolic process	114/2076	192/4937	6.23224e-07	0.000119829	0.000108083	Ocrl/Cyp51/Ddt/Pon1/Adh1/Adh5/Plcd1/Cyb5r3/Iyd/Nudt4/Pctp/Fdxr/Galk1/Sgpp1/Akr1c21/Akr1c18/Dhfr/Dhrs4/Stard4/Impa2/Plcb3/Rbp4/Maoa/Got1/Inpp5a/Cyp2e1/Hprt/Rdh10/Cyp27a1/Pecr/Cat/Idh3b/Pck1/Hao2/Scp2/Akr1a1/H6pd/Hnf1a/Crym/Erlin2/Asah1/Cbr4/Ces1d/Mtmr2/Fdx1/Apoa4/Apoa1/Slc16a2/Pdxk/Pck2/Cpq/Maob/Smpd1/Appl1/Hdlbp/Inpp5j/Inppl1/Lipa/Idh3g/Atp7a/Rbp1/Prkaa1/Plpp3/Amacr/Aldh3a2/Ldhd/Retsat/Ephx2/Itpk…	114
BP	GO:0044242	cellular lipid catabolic process	77/2076	120/4937	6.43551e-07	0.000119829	0.000108083	Crot/Gcdh/Etfb/Neu1/Acaa1b/Smpdl3a/Pex7/Tysnd1/Galc/Akr1c18/Acot2/Aoah/Eci3/Hexb/Acox2/Hacl1/Naga/Ehhadh/Adipoq/Plcb3/Phyh/Ivd/Pck1/Hadh/Decr1/Scp2/Cpt2/Acads/Acacb/Ddhd2/Asah1/Hpgd/Lonp2/Ces1d/Ces1f/Acat1/Apoa4/Apoa1/Etfa/Acaa2/Pck2/Faah/Smpd1/Pnpla8/Inpp5f/Acsl5/Pex5/Echdc2/Sorl1/Acox1/Lypla2/Fabp1/Amacr/Pla2g4a/Acadm/Sirt2/Acot7/Plcg2/Asah2/Mlycd/Acot8/Acadvl/Plcb1/Mgll/Acox3/Hadhb/Bdh2/Bco2/H…	77
BP	GO:0009063	cellular amino acid catabolic process	48/2076	67/4937	7.75604e-07	0.00013754	0.000124058	Ftcd/Gcat/Ddah2/Amdhd1/Pipox/Shmt1/Pah/Blmh/Arg2/Mccc2/Glud1/Agxt2/Pcyox1l/Gldc/Got1/Shmt2/Scly/Kynu/Ivd/Ddah1/Hmgcl/Hpd/Aass/Hibadh/Pcyox1/Bcat2/Tha1/Acat1/Amt/Aldh5a1/Aldh4a1/Hibch/Cdo1/Asrgl1/Gstz1/Acad8/Ahcy/Prodh2/Hoga1/Oat/Aldh6a1/Sardh/Gls/Afmid/Hgd/Dao/Uroc1/Atp2b4	48
BP	GO:0006820	anion transport	110/2076	185/4937	8.93169e-07	0.000151189	0.000136369	Slc13a2/Ace/Crot/Slc44a4/Clic1/Slc22a6/Slc22a8/Slc47a1/Slc12a7/Slc25a22/Slc5a8/Mapk9/Vdac1/Pctp/Map2k6/Arg2/Emb/Dpysl2/Slc7a8/Slc3a1/Slc23a1/Slc22a19/Rbp4/Sfxn2/Abcc2/Clns1a/Slc25a10/Fabp5/Car2/Slc13a3/Slc2a2/Slc25a24/Scp2/Slc2a1/Pxmp2/Hnf1a/Abcg2/Pcyox1/Arl6ip1/Slc25a15/Acsl1/Ces1d/Slc12a3/Slc27a1/Apoa4/Apoa1/Tmem30a/Slco1a1/Slc16a2/Slc22a2/Abcb1a/Pnpla8/Slc16a1/Pitpnc1/Acsl5/Bsnd/Slc12a6/Kcnj10…	110
BP	GO:0098739	import across plasma membrane	42/2076	57/4937	1.12648e-06	0.000182391	0.000164512	Slc47a1/Slc12a7/Slc7a8/Slc15a2/Iscu/Atp1b1/Slc2a1/Slc9a1/Slc2a5/Arl6ip1/Slc12a3/Slc27a1/Atp1b3/Slc16a2/Atp1a1/Slc22a2/Slc30a1/Acsl5/Slc12a6/Kcnj10/Agt/Slc6a13/Trpv4/Lrp2/Slc31a1/Wnk1/Itgb1/Pawr/Dlg1/Abcc1/Slc19a1/Slc1a5/Slc12a1/Atp1a4/Ace2/Cltrn/Slc3a2/Kcnj1/Slc8a1/Septin2/Slc5a6/Slc9a3	42
BP	GO:0006066	alcohol metabolic process	87/2076	141/4937	1.47412e-06	0.000228734	0.000206312	Ocrl/Cyp51/Pon1/Adh1/Adh5/Plcd1/Cyb5r3/Nudt4/Pctp/Fdxr/Galk1/Sgpp1/Akr1c21/Akr1c18/Dhfr/Dhrs4/Impa2/Plcb3/Rbp4/Got1/Inpp5a/Rdh10/Cyp27a1/Pecr/Cat/Idh3b/Pck1/Scp2/Akr1a1/H6pd/Hnf1a/Erlin2/Asah1/Cbr4/Ces1d/Mtmr2/Fdx1/Apoa4/Apoa1/Pck2/Smpd1/Hdlbp/Inpp5j/Inppl1/Idh3g/Rbp1/Prkaa1/Plpp3/Aldh3a2/Retsat/Ephx2/Itpkb/Pla2g4a/Aplp2/Lima1/Akr7a5/Ttr/Dab2/Plcg2/Cubn/Inpp5b/Asah2/Acadvl/Fmo5/Plcb1/Sord/Ppip5k1…	87
BP	GO:0015711	organic anion transport	92/2076	151/4937	1.63398e-06	0.000243398	0.000219538	Slc13a2/Ace/Crot/Slc44a4/Slc22a6/Slc22a8/Slc47a1/Slc25a22/Slc5a8/Mapk9/Pctp/Map2k6/Arg2/Emb/Dpysl2/Slc7a8/Slc3a1/Slc23a1/Slc22a19/Rbp4/Sfxn2/Abcc2/Slc25a10/Fabp5/Slc13a3/Slc2a2/Slc25a24/Scp2/Slc2a1/Pxmp2/Hnf1a/Abcg2/Arl6ip1/Slc25a15/Acsl1/Ces1d/Slc27a1/Apoa4/Apoa1/Tmem30a/Slco1a1/Slc16a2/Slc22a2/Abcb1a/Pnpla8/Slc16a1/Pitpnc1/Acsl5/Kcnj10/Sfxn3/Slc2a9/Slc51b/Fabp1/Slc25a42/Agt/Slc6a13/Fabp3/Pla2g4…	92
BP	GO:0098657	import into cell	56/2076	83/4937	2.16912e-06	0.000310685	0.00028023	Scrib/Slc47a1/Tsg101/Slc12a7/Slc7a8/Slc15a2/Slc22a1/Iscu/Atp1b1/Slc2a1/Slc9a1/Slc2a5/Arl6ip1/Acsl1/Slc12a3/Slc27a1/Atp1b3/Slc16a2/Pip5k1c/Atp1a1/Slc22a2/Slc30a1/Acsl5/Slc12a6/Kcnj10/Agt/Slc6a13/Fabp3/Trpv4/Sirt2/Vps28/Lrp2/Slc31a1/Dnm3/Wnk1/Itgb1/Cubn/Pawr/Dlg1/Abcc1/Iqsec1/Slc19a1/Slc1a5/Slc12a1/Atp1a4/Ace2/Cltrn/Synj1/Slc3a2/Kcnj1/Cd36/Slc8a1/Septin2/Dnm2/Slc5a6/Slc9a3	56
BP	GO:0055086	nucleobase-containing small molecule metabolic process	163/2076	298/4937	3.91024e-06	0.000522838	0.000471586	Haao/Atp5d/Crot/Gcdh/Map2k1/Mlxipl/Pdk1/Pgam1/Cad/Acadsb/Pipox/Hnf4a/Shmt1/Pdk4/Smpdl3a/Enpp3/Nudt4/Pfkl/Pgam2/Galk1/Pfas/Mthfd1/Acot2/Acot4/Acot3/Acot12/Mccc2/Pdhb/Adsl/Ehhadh/Enpp4/Xdh/Nudt12/Rfk/Papss2/Oga/Atp5b/Shmt2/Atp5a1/Hprt/Prps2/Dhtkd1/Atic/Dtymk/Parp1/Kynu/Acss1/Naxe/Aldob/Vcp/Stoml2/Gne/Scp2/Ctps/Ppcs/Hmgcl/Cda/Ak2/Prkag2/Ugdh/Nudt9/Acacb/Rrm1/Acsl1/Ces1d/Acat1/Mpi/Nt5e/Pklr/Acsm1/Pdk…	163
BP	GO:0003008	system process	236/2076	453/4937	3.95325e-06	0.000522838	0.000471586	Serpinf1/Hip1r/Col1a1/Itga3/Ace/Taco1/Pon1/Prkar2b/Sh3gl1/Grcc10/Aqp1/Map2k1/Wdr1/Hmox1/Adh5/Atp6v1b1/Nphs1/Rarres2/Slc22a6/Nol3/Ctss/Serpinb6a/Slc2a4/Slc22a5/Map2k3/Atp2b1/Pbld1/Egfr/Vdac1/Pgam2/Map2k6/Arg2/Yy1/Amn/Dbn1/Hexb/Dnm1l/Mylk/Adipoq/Slc15a2/Aqp2/Slc22a1/Diaph1/Capn1/Plcb3/Rbp4/Abcc2/Oga/Myl6b/Gaa/Rdh10/Pde6d/Gigyf2/Pigr/Parp1/Atp1b1/Niban2/Gsn/Gatm/Snta1/Fabp5/Mme/Lmna/Ddah1/Calb1/Cyp2…	236
BP	GO:0033865	nucleoside bisphosphate metabolic process	51/2076	75/4937	4.35231e-06	0.000522838	0.000471586	Crot/Gcdh/Pdk1/Acadsb/Pipox/Hnf4a/Pdk4/Acot2/Acot4/Acot3/Acot12/Mccc2/Pdhb/Ehhadh/Papss2/Kynu/Acss1/Scp2/Ppcs/Hmgcl/Acacb/Acsl1/Ces1d/Acat1/Acsm1/Pdk3/Acaa2/Pdk2/Glyat/Pank1/Acsl5/Pank4/Suclg1/Acot11/Acot7/Acnat2/Acnat1/Acsm2/Mlycd/Acot8/Acss2/Acsm3/Coasy/Acly/Nudt7/Hmgcs2/Enpp1/Acot1/Suclg2/Acsm5/Hmgcs1	51
BP	GO:0033875	ribonucleoside bisphosphate metabolic process	51/2076	75/4937	4.35231e-06	0.000522838	0.000471586	Crot/Gcdh/Pdk1/Acadsb/Pipox/Hnf4a/Pdk4/Acot2/Acot4/Acot3/Acot12/Mccc2/Pdhb/Ehhadh/Papss2/Kynu/Acss1/Scp2/Ppcs/Hmgcl/Acacb/Acsl1/Ces1d/Acat1/Acsm1/Pdk3/Acaa2/Pdk2/Glyat/Pank1/Acsl5/Pank4/Suclg1/Acot11/Acot7/Acnat2/Acnat1/Acsm2/Mlycd/Acot8/Acss2/Acsm3/Coasy/Acly/Nudt7/Hmgcs2/Enpp1/Acot1/Suclg2/Acsm5/Hmgcs1	51
BP	GO:0034032	purine nucleoside bisphosphate metabolic process	51/2076	75/4937	4.35231e-06	0.000522838	0.000471586	Crot/Gcdh/Pdk1/Acadsb/Pipox/Hnf4a/Pdk4/Acot2/Acot4/Acot3/Acot12/Mccc2/Pdhb/Ehhadh/Papss2/Kynu/Acss1/Scp2/Ppcs/Hmgcl/Acacb/Acsl1/Ces1d/Acat1/Acsm1/Pdk3/Acaa2/Pdk2/Glyat/Pank1/Acsl5/Pank4/Suclg1/Acot11/Acot7/Acnat2/Acnat1/Acsm2/Mlycd/Acot8/Acss2/Acsm3/Coasy/Acly/Nudt7/Hmgcs2/Enpp1/Acot1/Suclg2/Acsm5/Hmgcs1	51
BP	GO:0015849	organic acid transport	72/2076	115/4937	5.63473e-06	0.000655741	0.000591461	Slc13a2/Ace/Crot/Slc22a6/Slc47a1/Slc25a22/Slc5a8/Mapk9/Map2k6/Arg2/Emb/Dpysl2/Slc7a8/Slc3a1/Slc23a1/Rbp4/Sfxn2/Abcc2/Slc25a10/Fabp5/Slc13a3/Slc2a1/Pxmp2/Hnf1a/Abcg2/Arl6ip1/Slc25a15/Acsl1/Ces1d/Slc27a1/Slco1a1/Slc16a2/Slc22a2/Pnpla8/Slc16a1/Acsl5/Kcnj10/Sfxn3/Slc51b/Fabp1/Agt/Slc6a13/Fabp3/Pla2g4a/Lrp2/Slc22a13/Itgb1/Stxbp1/Abcc1/Slc38a10/Stk39/Slc19a1/Slc1a5/Cpt1b/Slco1a6/Ace2/Cltrn/Slc26a1/Lrrc…	72
BP	GO:0009636	response to toxic substance	40/2076	56/4937	7.40791e-06	0.000835972	0.000754024	Pon1/Inmt/Adh5/Slc22a8/Gstm2/Blmh/Dhfr/Slc23a1/Abcc2/Gsta3/Akr1a1/Aldh2/Pon3/Abcg2/Ces1d/Mt2/Apoa4/Ccs/Abcb1a/Slc30a1/Glyat/Mapk3/Atp7a/Pon2/Ephx2/Bak1/Gpx1/Abcc1/Sod3/Cnp/Ass1/Prdx2/Mapk1/Prdx1/Ralbp1/Slc17a3/Cd36/Ppp1r9a/Ddc/Lcn2	40
BP	GO:0046942	carboxylic acid transport	71/2076	114/4937	8.56736e-06	0.000938378	0.000846392	Slc13a2/Ace/Crot/Slc22a6/Slc47a1/Slc25a22/Slc5a8/Mapk9/Map2k6/Arg2/Emb/Dpysl2/Slc7a8/Slc3a1/Slc23a1/Rbp4/Sfxn2/Abcc2/Slc25a10/Fabp5/Slc13a3/Slc2a1/Pxmp2/Hnf1a/Abcg2/Arl6ip1/Slc25a15/Acsl1/Ces1d/Slc27a1/Slco1a1/Slc16a2/Slc22a2/Pnpla8/Slc16a1/Acsl5/Kcnj10/Sfxn3/Slc51b/Fabp1/Agt/Slc6a13/Fabp3/Pla2g4a/Lrp2/Slc22a13/Itgb1/Stxbp1/Abcc1/Slc38a10/Slc19a1/Slc1a5/Cpt1b/Slco1a6/Ace2/Cltrn/Slc26a1/Lrrc8d/Slc…	71
BP	GO:0019395	fatty acid oxidation	47/2076	69/4937	9.64978e-06	0.00102674	0.000926089	Crot/Gcdh/Etfb/Adh5/Acaa1b/Pdk4/Pex7/Tysnd1/Appl2/Eci3/Acox2/Hacl1/Ehhadh/Adipoq/Phyh/Ivd/Hao2/Hadh/Decr1/Scp2/Cpt2/Acads/Acacb/Nucb2/Lonp2/Acat1/Etfa/Acaa2/Acsl5/Pex5/Echdc2/Prkaa1/Acox1/Fabp1/Fabp3/Acadm/Mlycd/Acadvl/Sirt4/Acox3/Hadhb/Bdh2/Hadha/Acat3/Eci2/Cd36/Eci1	47
BP	GO:0006811	ion transport	239/2076	464/4937	1.016e-05	0.00103705	0.000935395	Slc13a2/Cnnm3/Ace/Taco1/Atp5d/Crot/Aqp1/Wdr1/Atp6v1b1/Ctnnb1/Slc44a4/Clic1/Slc22a6/Slc22a8/Slc47a1/Nol3/Ctss/Slc12a7/Slc22a5/Ywhah/Slc25a22/Atp2b1/Slc5a8/Mapk9/Vdac1/Pctp/Map2k6/Arg2/Emb/Ero1a/Dpysl2/Slc7a8/Dnm1l/Mylk/Aqp2/Slc22a1/Slc3a1/Kif5b/Slc23a1/Diaph1/Slc22a19/Rbp4/Sfxn2/Gsto1/Abcc2/Oga/Atp5b/Atp5a1/Clns1a/Ccdc51/Slc25a10/Iscu/Atp6v1g3/Atp1b1/Itgav/Commd9/Pacsin3/Snta1/Fabp5/Car2/Slc13a3/S…	239
BP	GO:0072521	purine-containing compound metabolic process	131/2076	235/4937	1.03037e-05	0.00103705	0.000935395	Atp5d/Crot/Gcdh/Map2k1/Mlxipl/Pdk1/Pgam1/Acadsb/Pipox/Hnf4a/Shmt1/Pdk4/Nudt4/Pfkl/Pgam2/Galk1/Pfas/Mthfd1/Acot2/Acot4/Acot3/Acot12/Mccc2/Pdhb/Adsl/Ehhadh/Enpp4/Xdh/Papss2/Oga/Atp5b/Shmt2/Atp5a1/Hprt/Prps2/Dhtkd1/Atic/Parp1/Kynu/Acss1/Aldob/Vcp/Stoml2/Scp2/Ppcs/Hmgcl/Ak2/Prkag2/Nudt9/Acacb/Abcg2/Acsl1/Ces1d/Acat1/Mpi/Nt5e/Pklr/Acsm1/Pdk3/Acaa2/Dpyd/Macrod1/Pdk2/Glyat/Pank1/Acsl5/Adk/Gpi1/Mtap/Ahcy…	131
BP	GO:0009117	nucleotide metabolic process	140/2076	254/4937	1.13949e-05	0.0011167	0.00100724	Haao/Atp5d/Crot/Gcdh/Map2k1/Mlxipl/Pdk1/Pgam1/Cad/Acadsb/Pipox/Hnf4a/Shmt1/Pdk4/Enpp3/Nudt4/Pfkl/Pgam2/Galk1/Pfas/Mthfd1/Acot2/Acot4/Acot3/Acot12/Mccc2/Pdhb/Adsl/Ehhadh/Nudt12/Rfk/Papss2/Oga/Atp5b/Atp5a1/Hprt/Prps2/Dhtkd1/Atic/Dtymk/Parp1/Kynu/Acss1/Naxe/Aldob/Vcp/Stoml2/Scp2/Ctps/Ppcs/Hmgcl/Cda/Ak2/Prkag2/Nudt9/Acacb/Rrm1/Acsl1/Ces1d/Acat1/Mpi/Nt5e/Pklr/Acsm1/Pdk3/Acaa2/Aspdh/Fcsk/Pdk2/Glyat/Pan…	140
BP	GO:0005975	carbohydrate metabolic process	135/2076	244/4937	1.26685e-05	0.00113496	0.0010237	Ocrl/Ranbp2/Gys1/Mlxipl/Shpk/Pdk1/Neu1/Plcd1/Dhdh/Pgam1/Hsd11b1/Igfbp4/Hnf4a/Pdk4/Pofut2/Pfkl/Pgam2/Galk1/Aoah/Fbp2/Hexb/Pdhb/Naga/Ppp1r1a/Adipoq/Slc3a1/Impa2/Rbp4/Gsto1/Got1/Inpp5a/Taldo1/Gusb/Gaa/Dhtkd1/Pck1/Fabp5/Egf/Manba/Aldob/Fuca1/Akr1a1/Prkag2/H6pd/Rbks/Ugdh/Acacb/Abcg2/St8sia1/Lcmt1/Pgls/Mtmr2/Treh/Mpi/Gclc/Pklr/Pygb/Pgm5/Pdk3/Ugt1a2/Npl/Pck2/Ppp1ca/Fcsk/Galm/Pdk2/Inpp5j/Xylb/Inppl1/Gpi1…	135
BP	GO:1901568	fatty acid derivative metabolic process	39/2076	55/4937	1.27971e-05	0.00113496	0.0010237	Gcdh/Cyp2a5/Cyp2d26/Atp6v1b1/Gstm2/Lta4h/Mapk9/Akr1c21/Akr1c18/Cyp2e1/Mgst3/Fabp5/Ptgr1/Hmgcl/Cyp4a14/Prxl2b/Hpgd/Acsl1/Acat1/Pnpla8/Acsl5/Ptgs1/Acox1/Lypla2/Pla2g4a/Ggt5/Acot7/Gpx1/Cyp4a12a/Ptgis/Cyp2d9/Acsm2/Cyp2a4/Oxct1/Mgll/Akr1c14/Hmgcs2/Ptgr2/Anxa1	39
BP	GO:0006637	acyl-CoA metabolic process	44/2076	64/4937	1.28632e-05	0.00113496	0.0010237	Gcdh/Pdk1/Acadsb/Pipox/Hnf4a/Pdk4/Acot2/Acot4/Acot3/Acot12/Pdhb/Ehhadh/Kynu/Acss1/Scp2/Ppcs/Hmgcl/Acacb/Acsl1/Ces1d/Acat1/Acsm1/Pdk3/Acaa2/Pdk2/Glyat/Acsl5/Suclg1/Acot11/Acot7/Acnat2/Acnat1/Acsm2/Mlycd/Acot8/Acss2/Acsm3/Acly/Nudt7/Hmgcs2/Acot1/Suclg2/Acsm5/Hmgcs1	44
BP	GO:0035383	thioester metabolic process	44/2076	64/4937	1.28632e-05	0.00113496	0.0010237	Gcdh/Pdk1/Acadsb/Pipox/Hnf4a/Pdk4/Acot2/Acot4/Acot3/Acot12/Pdhb/Ehhadh/Kynu/Acss1/Scp2/Ppcs/Hmgcl/Acacb/Acsl1/Ces1d/Acat1/Acsm1/Pdk3/Acaa2/Pdk2/Glyat/Acsl5/Suclg1/Acot11/Acot7/Acnat2/Acnat1/Acsm2/Mlycd/Acot8/Acss2/Acsm3/Acly/Nudt7/Hmgcs2/Acot1/Suclg2/Acsm5/Hmgcs1	44
BP	GO:0019637	organophosphate metabolic process	212/2076	407/4937	1.31051e-05	0.00113496	0.0010237	Ckmt1/Haao/Ocrl/Pon1/Atp5d/Crot/Gcdh/Map2k1/Mlxipl/Shpk/Pdk1/Pip4k2a/Plcd1/Pgam1/Cad/Pip4k2c/Acadsb/Hsd11b1/Pipox/Hnf4a/Shmt1/Pdk4/Smpdl3a/Enpp3/Nudt4/Pfkl/Pgam2/Galk1/Pfas/Mthfd1/Sgpp1/Acot2/Acot4/Acot3/Fbp2/Acot12/Mccc2/Hexb/Pdhb/Adsl/Ehhadh/Nudt12/Impa2/Rfk/Papss2/Plcb3/Oga/Atp5b/Atp5a1/Inpp5a/Taldo1/Hprt/Prps2/Dhtkd1/Atic/Dtymk/Parp1/Kynu/Acss1/Fabp5/Nfs1/Naxe/Aldob/Vcp/Stoml2/Scp2/Ctps/Ppcs/…	212
BP	GO:0055085	transmembrane transport	202/2076	386/4937	1.44665e-05	0.0012127	0.00109382	Slc13a2/Ace/Taco1/Atp5d/Aqp1/Wdr1/Atp6v1b1/Slc44a4/Clic1/Slc22a6/Slc22a8/Slc47a1/Pea15a/Timm23/Nol3/Ctss/Hspa8/Slc25a5/Slc12a7/Slc2a4/Slc22a5/Ywhah/Slc25a22/Atp2b1/Pex7/Slc5a8/Appl2/Vdac1/Pnpt1/Emb/Ero1a/Slc7a8/Adipoq/Slc15a2/Aqp2/Slc22a1/Kif5b/Slc23a1/Diaph1/Slc22a19/Rbp4/Sfxn2/Gsto1/Aspscr1/Abcc2/Oga/Atp5b/Atp5a1/Ccdc51/Slc25a10/Iscu/Hspd1/Atp6v1g3/Atp1b1/Dnlz/Itgav/Snta1/Fabp5/Car2/Slc13a3/Slc…	202
BP	GO:0006753	nucleoside phosphate metabolic process	141/2076	257/4937	1.4654e-05	0.0012127	0.00109382	Haao/Atp5d/Crot/Gcdh/Map2k1/Mlxipl/Pdk1/Pgam1/Cad/Acadsb/Pipox/Hnf4a/Shmt1/Pdk4/Smpdl3a/Enpp3/Nudt4/Pfkl/Pgam2/Galk1/Pfas/Mthfd1/Acot2/Acot4/Acot3/Acot12/Mccc2/Pdhb/Adsl/Ehhadh/Nudt12/Rfk/Papss2/Oga/Atp5b/Atp5a1/Hprt/Prps2/Dhtkd1/Atic/Dtymk/Parp1/Kynu/Acss1/Naxe/Aldob/Vcp/Stoml2/Scp2/Ctps/Ppcs/Hmgcl/Cda/Ak2/Prkag2/Nudt9/Acacb/Rrm1/Acsl1/Ces1d/Acat1/Mpi/Nt5e/Pklr/Acsm1/Pdk3/Acaa2/Aspdh/Fcsk/Pdk2/G…	141
BP	GO:0034440	lipid oxidation	47/2076	70/4937	1.74933e-05	0.00141619	0.00127737	Crot/Gcdh/Etfb/Adh5/Acaa1b/Pdk4/Pex7/Tysnd1/Appl2/Eci3/Acox2/Hacl1/Ehhadh/Adipoq/Phyh/Ivd/Hao2/Hadh/Decr1/Scp2/Cpt2/Acads/Acacb/Nucb2/Lonp2/Acat1/Etfa/Acaa2/Acsl5/Pex5/Echdc2/Prkaa1/Acox1/Fabp1/Fabp3/Acadm/Mlycd/Acadvl/Sirt4/Acox3/Hadhb/Bdh2/Hadha/Acat3/Eci2/Cd36/Eci1	47
BP	GO:0015850	organic hydroxy compound transport	48/2076	72/4937	1.90842e-05	0.00151211	0.00136389	Pon1/Aqp1/Plcd1/Emb/Adipoq/Aqp2/Slc22a1/Stard4/Osbp/Slc22a19/Rbp4/Abcc2/Egf/Naxe/Scp2/Stx12/Hnf1a/Nucb2/Ces1d/Apoa4/Apoa1/Anxa2/Slco1a1/Maob/Slc22a2/Slc16a1/Ptpn11/Ptgs1/Slc51b/Agt/Lima1/Stard5/Dab2/Spp1/Ren1/Serac1/Rtn4/Slco1a6/Osbpl6/Slc5a3/Entpd1/Lgals3/Commd1/Ralbp1/Igfbp3/Cd36/Abcc3/Slc16a7	48
BP	GO:0098656	anion transmembrane transport	48/2076	73/4937	3.31961e-05	0.00257546	0.002323	Slc13a2/Slc44a4/Slc47a1/Slc12a7/Slc25a22/Emb/Slc7a8/Slc23a1/Rbp4/Slc25a10/Slc13a3/Slc2a1/Arl6ip1/Slc25a15/Slc12a3/Slc27a1/Slc16a2/Slc22a2/Abcb1a/Slc16a1/Acsl5/Slc12a6/Kcnj10/Slc25a42/Agt/Slc6a13/Lrp2/Itgb1/Hk1/Abcc1/Slc38a10/Stk39/Slc19a1/Gopc/Slc1a5/Slc12a1/Ace2/Cltrn/Lrrc8d/Slc25a12/Slc35a3/Slc3a2/Septin2/Casr/Abcc3/Slc5a6/Slc16a7/Slc6a18	48
BP	GO:0042908	xenobiotic transport	14/2076	15/4937	4.81275e-05	0.00358528	0.00323383	Slc47a1/Slc15a2/Slc22a1/Abcc2/Slc2a1/Abcg2/Slc22a2/Abcb1a/Slc6a13/Abcc1/Lrrc8d/Ralbp1/Slc17a3/Abcc3	14
BP	GO:0001659	temperature homeostasis	34/2076	48/4937	4.81375e-05	0.00358528	0.00323383	Igf1r/Acot13/Appl2/Pctp/Map2k6/Adipoq/Fh1/Esrrg/Gatm/Fabp5/Hadh/Decr1/Cpt2/Acsl1/Slc27a1/Scd1/Lnpep/Plcl1/Npr3/Fto/Acot11/Gpx1/Acadvl/Prkab1/Pgam5/Dock7/Stat3/Abhd6/Cd36/Tle3/Gnas/Lcn2/Aldh1a1/Lpin1	34
BP	GO:0010565	regulation of cellular ketone metabolic process	41/2076	61/4937	5.80857e-05	0.0042414	0.00382562	Mlxipl/Pdk1/Hnf4a/Pdk4/Tysnd1/Appl2/Mapk9/Akr1c18/Adipoq/Stard4/Rdh10/Fh1/Fabp5/Prkag2/H6pd/Acacb/Nucb2/Erlin2/Hpgd/Lonp2/Ces1d/Apoa4/Apoa1/Pdk3/Pdk2/Acsl5/Pptc7/Fabp1/Agt/Fabp3/Pla2g4a/Dab2/Slc22a13/Mlycd/Acadvl/Lpgat1/Sirt4/Gk/Erlin1/Atp2b4/Anxa1	41
BP	GO:0019217	regulation of fatty acid metabolic process	32/2076	45/4937	7.12429e-05	0.00509007	0.0045911	Mlxipl/Pdk1/Hnf4a/Pdk4/Tysnd1/Appl2/Mapk9/Adipoq/Fabp5/Prkag2/Acacb/Nucb2/Erlin2/Hpgd/Lonp2/Apoa4/Apoa1/Pdk3/Pdk2/Acsl5/Fabp1/Agt/Fabp3/Pla2g4a/Slc22a13/Mlycd/Acadvl/Lpgat1/Sirt4/Gk/Erlin1/Anxa1	32
BP	GO:0019693	ribose phosphate metabolic process	118/2076	215/4937	7.24419e-05	0.00509007	0.0045911	Atp5d/Crot/Gcdh/Map2k1/Mlxipl/Pdk1/Pgam1/Cad/Acadsb/Pipox/Hnf4a/Pdk4/Nudt4/Pfkl/Pgam2/Galk1/Pfas/Acot2/Acot4/Acot3/Acot12/Mccc2/Pdhb/Adsl/Ehhadh/Rfk/Papss2/Atp5b/Atp5a1/Hprt/Prps2/Dhtkd1/Atic/Parp1/Kynu/Acss1/Aldob/Vcp/Stoml2/Scp2/Ctps/Ppcs/Hmgcl/Ak2/Prkag2/Nudt9/Acacb/Acsl1/Ces1d/Acat1/Mpi/Nt5e/Pklr/Acsm1/Pdk3/Acaa2/Pdk2/Glyat/Pank1/Acsl5/Gpi1/Prkaa1/Rpia/Pank4/Suclg1/Ldhd/Ak1/Acot11/Pygl/Entpd5…	118
BP	GO:0006520	cellular amino acid metabolic process	102/2076	182/4937	7.47277e-05	0.00515344	0.00464827	Haao/Ftcd/Farsa/Wars2/Gcat/Ddah2/Cad/Amdhd1/Pipox/Hnf4a/Shmt1/Iyd/Qrsl1/Pah/Blmh/Pfas/Mthfd1/Arg2/Mccc2/Glud1/Agxt2/Nit2/Acy1/Pcyox1l/Psat1/Gldc/Aldh18a1/Got1/Shmt2/Scly/Pycr2/Fh1/Fpgs/Kynu/Ivd/Ddah1/Rars2/Ctps/Hmgcl/Enoph1/Hpd/Aass/Hibadh/Pcyox1/Tarsl2/Bcat2/Tha1/Aars/Acat1/Gclc/Amt/Slc16a2/Aldh5a1/Glyat/Aldh4a1/Hibch/Cdo1/Upb1/Asrgl1/Gstz1/Acad8/Yars2/Tst/Atp7a/Mtap/Ahcy/Prodh2/Phgdh/Cbs/Ggt5/A…	102
BP	GO:0006163	purine nucleotide metabolic process	115/2076	209/4937	7.73323e-05	0.0052361	0.00472282	Atp5d/Crot/Gcdh/Map2k1/Mlxipl/Pdk1/Pgam1/Acadsb/Pipox/Hnf4a/Pdk4/Nudt4/Pfkl/Pgam2/Galk1/Pfas/Mthfd1/Acot2/Acot4/Acot3/Acot12/Mccc2/Pdhb/Adsl/Ehhadh/Papss2/Oga/Atp5b/Atp5a1/Hprt/Prps2/Dhtkd1/Atic/Parp1/Kynu/Acss1/Aldob/Vcp/Stoml2/Scp2/Ppcs/Hmgcl/Ak2/Prkag2/Nudt9/Acacb/Acsl1/Ces1d/Acat1/Mpi/Nt5e/Pklr/Acsm1/Pdk3/Acaa2/Pdk2/Glyat/Pank1/Acsl5/Adk/Gpi1/Prkaa1/Pank4/Suclg1/Ldhd/Ak1/Acot11/Entpd5/Acot7/A…	115
BP	GO:0072330	monocarboxylic acid biosynthetic process	56/2076	90/4937	7.93895e-05	0.00527174	0.00475497	Mlxipl/Gstm2/Hnf4a/Pdk4/Mapk9/Akr1c18/Stard4/Rdh10/Cyp27a1/Pecr/Gatm/Acss1/Fabp5/Mecr/Prkag2/Prxl2b/Hnf1a/Acacb/Erlin2/Cbr4/Ces1d/Apoa4/Apoa1/Pklr/Acsm1/Scd1/Pnpla8/Decr2/Rbp1/Ptgs1/Prkaa1/Agt/Amacr/Pla2g4a/Acot7/Hoga1/Ptgis/Asah2/Acsm2/Mlycd/Acss2/Acadvl/Acsm3/Acly/Lpgat1/Prkab1/Mgll/Lias/Myo5a/Pkm/Erlin1/Acsm5/Ldha/Aldh1a1/H2-Ke6/Anxa1	56
BP	GO:0009259	ribonucleotide metabolic process	113/2076	205/4937	8.069e-05	0.00527174	0.00475497	Atp5d/Crot/Gcdh/Map2k1/Mlxipl/Pdk1/Pgam1/Cad/Acadsb/Pipox/Hnf4a/Pdk4/Nudt4/Pfkl/Pgam2/Galk1/Pfas/Acot2/Acot4/Acot3/Acot12/Mccc2/Pdhb/Adsl/Ehhadh/Rfk/Papss2/Atp5b/Atp5a1/Hprt/Prps2/Dhtkd1/Atic/Parp1/Kynu/Acss1/Aldob/Vcp/Stoml2/Scp2/Ctps/Ppcs/Hmgcl/Ak2/Prkag2/Nudt9/Acacb/Acsl1/Ces1d/Acat1/Mpi/Nt5e/Pklr/Acsm1/Pdk3/Acaa2/Pdk2/Glyat/Pank1/Acsl5/Gpi1/Prkaa1/Pank4/Suclg1/Ldhd/Ak1/Acot11/Entpd5/Acot7/Acn…	113
BP	GO:1990845	adaptive thermogenesis	33/2076	47/4937	8.25058e-05	0.00529744	0.00477815	Igf1r/Acot13/Appl2/Pctp/Map2k6/Adipoq/Fh1/Esrrg/Gatm/Fabp5/Hadh/Decr1/Cpt2/Acsl1/Scd1/Lnpep/Plcl1/Sorl1/Npr3/Acot11/Trpv4/Prkab1/Pm20d1/Pgam5/Dock7/Abhd6/Cd36/Tle3/Gnas/Lcn2/Aldh1a1/Lpin1/Clic5	33
BP	GO:0140352	export from cell	168/2076	322/4937	9.78843e-05	0.00617832	0.00557268	Cyp51/Scrib/Aqp1/Hmox1/Prkaca/Slc44a4/M6pr/Sptbn2/Dynll1/Syn2/Snap47/Plcd1/Tvp23b/Tsg101/Myh9/Hnf4a/Scrn1/Atp2b1/Egfr/Rab21/Pfkl/Mapk9/Map2k6/Exoc7/Scfd1/Scamp1/Glud1/Dpysl2/Dnm1l/Adipoq/Kif5b/Rbp4/Abcc2/Oga/Atp1b1/Niban2/Anxa5/Ppid/Hadh/Egf/Sdcbp/Cyp2j5/Stx2/Aacs/Anxa3/Hnf1a/Abcg2/Vps33b/Nucb2/Lamp1/Sfrp1/Ap1g1/Cx3cl1/Slc27a1/Atp1b3/Pdcd6ip/Git1/Phpt1/Tmed10/Slc16a2/Pip5k1c/Copg2/Pck2/Exoc3/Atp1…	168
BP	GO:0042493	response to drug	52/2076	83/4937	0.000109798	0.00681482	0.00614679	Crot/Aqp1/Cyp2a5/Cyp2d26/Srp14/Slc47a1/Mapk9/Srp68/Blmh/Mylk/Adipoq/Abcc2/Cyp2e1/Ppm1f/Hadh/Cyp2j5/Uchl1/Aacs/Sfrp1/Tmem30a/Dpyd/Atp1a1/Abcb1a/Atg5/Rap2a/Rap1b/Ppp3ca/Nfatc2/Hmbs/Cyp2d9/Mat2a/Ren1/Ggh/Cyp2a4/Abcc1/Srp72/Cyp4b1/Slc19a1/Alad/Ywhaz/Slco1a6/Hadha/Ppp3cb/Cyp2j11/Abcc3/Gnas/Lcn2/Ncam1/Umod/Aldh1a1/Add3/Anxa1	52
BP	GO:0006790	sulfur compound metabolic process	95/2076	169/4937	0.000112853	0.00688955	0.00621419	Txnrd3/Gcdh/Stat5b/Pdk1/Gstm2/Acadsb/Pipox/Hnf4a/Pdk4/Blmh/Mthfd1/Acot2/Acot4/Acot3/Isca2/Acot12/Pdhb/Nubp1/Ehhadh/Hspa9/Pcyox1l/Papss2/Abcc2/Iscu/Gsta3/Kynu/Acss1/Nfs1/Scp2/Ppcs/Hmgcl/Ugdh/Enoph1/Acacb/Pcyox1/Bgn/Gsr/Acsl1/Ces1d/Ciapin1/Acat1/Gsta2/Gsta4/Gclc/Acsm1/Pdk3/Acaa2/Pdk2/Glyat/Nubpl/Cdo1/Acsl5/Gstz1/Tst/Suox/Lyrm4/Mtap/Ahcy/Phgdh/Suclg1/Cbs/Acot11/Ggt5/Acot7/Ethe1/Acnat2/Gpx1/Gpx3/Mat2…	95
BP	GO:0006633	fatty acid biosynthetic process	43/2076	66/4937	0.000117473	0.00696114	0.00627876	Mlxipl/Gstm2/Hnf4a/Pdk4/Mapk9/Pecr/Acss1/Fabp5/Mecr/Prkag2/Prxl2b/Hnf1a/Acacb/Erlin2/Cbr4/Apoa4/Apoa1/Acsm1/Scd1/Pnpla8/Decr2/Ptgs1/Prkaa1/Agt/Pla2g4a/Acot7/Ptgis/Asah2/Acsm2/Mlycd/Acss2/Acadvl/Acsm3/Acly/Lpgat1/Prkab1/Mgll/Lias/Myo5a/Erlin1/Acsm5/H2-Ke6/Anxa1	43
BP	GO:0006635	fatty acid beta-oxidation	36/2076	53/4937	0.000117764	0.00696114	0.00627876	Crot/Gcdh/Etfb/Acaa1b/Pex7/Tysnd1/Eci3/Acox2/Ehhadh/Adipoq/Ivd/Hadh/Decr1/Scp2/Cpt2/Acads/Acacb/Lonp2/Acat1/Etfa/Acaa2/Acsl5/Pex5/Echdc2/Acox1/Fabp1/Acadm/Mlycd/Acadvl/Acox3/Hadhb/Bdh2/Hadha/Acat3/Eci2/Eci1	36
BP	GO:0010817	regulation of hormone levels	88/2076	155/4937	0.000124748	0.00725879	0.00654723	Ace/Stat5b/Adh1/Aqp1/Igf1r/Dynll1/Hnf4a/Iyd/Egfr/Pfkl/Akr1c21/Akr1c18/Glud1/Slc7a8/Adipoq/Kif5b/Rbp4/Abcc2/Oga/Rdh10/Niban2/Anxa5/Hadh/Cyp2j5/Scp2/H6pd/Hsd17b11/Aacs/Hnf1a/Nucb2/Bcat2/Crym/Sfrp1/Fdx1/Phpt1/Slc16a2/Pck2/Cpq/Atp1a1/Stub1/Abcb1a/Slc16a1/Rab11fip1/Ugt1a7c/Ptpn11/Rbp1/Agt/Retsat/Ppp3ca/Trpv4/Ttr/Dab2/Lrp2/Spp1/Hsd3b3/Slc16a10/Ren1/Arrb1/Arhgef7/Ece1/Sult1a1/Ywhaz/Oxct1/Sirt4/Cltrn/Rab…	88
BP	GO:0048878	chemical homeostasis	192/2076	375/4937	0.000127019	0.00727723	0.00656386	Ace/Napsa/Hmox2/Aqp1/Map2k1/Mlxipl/Hmox1/Prkaca/Igf1r/Atp6v1b1/Pdk1/Dynll1/Plcd1/Nol3/Slc12a7/Hnf4a/Slc2a4/Pdk4/Atp2b1/Egfr/Appl2/Hexb/Acox2/Ero1a/Nubp1/Adipoq/Aqp2/Kif5b/Diaph1/Rbp4/Gsto1/Aspscr1/Got1/Abcc2/Oga/Atp5b/Iscu/Parp1/Atp1b1/Hc/Itgav/Commd9/Tbc1d20/Pck1/Fabp5/Car2/Calb1/Atp6v0d2/Stoml2/Slc9a1/Aacs/Hnf1a/Itpr1/Nucb2/Hpx/Ccdc22/Ces1d/Mt2/Slc12a3/Cx3cl1/Apoa4/Apoa1/Ireb2/Gclc/Ctsh/Atp1b3/…	192
BP	GO:0006814	sodium ion transport	45/2076	70/4937	0.000131677	0.00742978	0.00670146	Slc13a2/Atp6v1b1/Slc22a5/Ywhah/Slc5a8/Kif5b/Slc23a1/Atp1b1/Commd9/Snta1/Slc13a3/Slc9a1/Ikbkb/Slc12a3/Atp1b3/Fxyd2/Atp1a1/Tpcn1/Commd3/Slc5a10/Cpox/Slc6a13/Wnk1/Ank3/Slc38a10/Stk39/Plcb1/Slc12a1/Atp1a4/Slc5a3/Gpd1l/Slc4a4/Commd1/Camk2d/Kcnj1/Slc8a1/Atp2b4/Dnm2/Gnas/Slc5a6/Umod/Slc6a18/Slc9a3/Glrx/Nedd4l	45
BP	GO:0008202	steroid metabolic process	64/2076	107/4937	0.000138295	0.00757793	0.00683509	Cyp51/Pon1/Stat5b/Igf1r/Hsd11b1/Cyb5r3/Ywhah/Pctp/Fdxr/Akr1c21/Akr1c13/Akr1c18/Dhrs4/Stard4/Slc22a19/Cyp2e1/Cyp27a1/Acbd3/Cat/Scp2/H6pd/Hsd17b11/Hnf1a/Erlin2/Asah1/Ces1d/Fdx1/Apoa4/Apoa1/Scd1/Atp1a1/Stub1/Smpd1/Hdlbp/Serpina6/Igfbp7/Lipa/Ugt1a7c/Prkaa1/Agt/Amacr/Ephx2/Aplp2/Lima1/Dab2/Akr1c19/Spp1/Hsd3b3/Cubn/Acadvl/Sult1a1/Fmo5/Stat5a/Slco1a6/Lmf1/Akr1c14/Hmgcs2/Lipe/Erlin1/Gba/Hmgcs1/App/H2-Ke6…	64
BP	GO:0043648	dicarboxylic acid metabolic process	46/2076	72/4937	0.000138373	0.00757793	0.00683509	Haao/Amdhd1/Shmt1/Aldh1l2/Mthfd1/Acot4/Dhfr/Glud1/Nit2/Me2/Aldh18a1/Got1/Shmt2/Atic/Fh1/Phyh/Fpgs/Kynu/Idh3b/Pck1/Me3/Gclc/Me1/Pck2/Aldh5a1/Aldh4a1/Grhpr/Idh3g/Prodh2/Pcx/Suclg1/Aadat/Hoga1/Oat/Acot8/Ass1/Kyat3/Acly/Dglucy/Gls/Aldh1l1/Glul/Asl/Adssl1/Suclg2/Idh3a	46
BP	GO:0009150	purine ribonucleotide metabolic process	108/2076	197/4937	0.000155126	0.00837232	0.00755161	Atp5d/Crot/Gcdh/Map2k1/Mlxipl/Pdk1/Pgam1/Acadsb/Pipox/Hnf4a/Pdk4/Nudt4/Pfkl/Pgam2/Galk1/Pfas/Acot2/Acot4/Acot3/Acot12/Mccc2/Pdhb/Adsl/Ehhadh/Papss2/Atp5b/Atp5a1/Hprt/Prps2/Dhtkd1/Atic/Parp1/Kynu/Acss1/Aldob/Vcp/Stoml2/Scp2/Ppcs/Hmgcl/Ak2/Prkag2/Nudt9/Acacb/Acsl1/Ces1d/Acat1/Mpi/Nt5e/Pklr/Acsm1/Pdk3/Acaa2/Pdk2/Glyat/Pank1/Acsl5/Gpi1/Prkaa1/Pank4/Suclg1/Ldhd/Ak1/Acot11/Entpd5/Acot7/Acnat2/Pgk1/Insr…	108
BP	GO:0008610	lipid biosynthetic process	101/2076	183/4937	0.00018015	0.00958399	0.0086445	Cyp51/Mlxipl/Igf1r/Gstm2/Hsd11b1/Hnf4a/Cyb5r3/Pdk4/Pex7/Mapk9/Akr1c21/Akr1c18/Hexb/Stard4/Rdh10/Cyp27a1/Pecr/Acbd3/Acss1/Pck1/Fabp5/Scp2/Mecr/Prkag2/H6pd/Prxl2b/Cwh43/Hsd17b11/Hnf1a/Acacb/Erlin2/Asah1/Acsl1/Cbr4/Ces1d/Slc27a1/Fdx1/Apoa4/Apoa1/Acsm1/Scd1/Pip5k1c/Pck2/Atp1a1/Sccpdh/Agps/Smpd1/Pnpla8/Igfbp7/Decr2/Acsl5/Inppl1/Rbp1/Ptgs1/Crppa/Prkaa1/Pcx/Agt/Amacr/Capn2/Fabp3/Pla2g4a/Acot7/Dab2/Plcg2…	101
BP	GO:0120254	olefinic compound metabolic process	25/2076	34/4937	0.000190797	0.00975523	0.00879895	Stat5b/Cyp2a5/Cyp2d26/Gstm2/Akr1c21/Akr1c18/Dhrs4/Rbp4/Cyp2e1/Rdh10/Scp2/Cyp4a14/H6pd/Pnpla8/Ptgs1/Ephx2/Pla2g4a/Dab2/Gpx1/Cyp4a12a/Cyp2d9/Cyp2a4/Mgll/Akr1c14/Bco2	25
BP	GO:0042180	cellular ketone metabolic process	58/2076	96/4937	0.000192582	0.00975523	0.00879895	Stat5b/Mlxipl/Pdk1/Hnf4a/Pdk4/Tysnd1/Appl2/Mapk9/Fdxr/Nmt1/Akr1c21/Akr1c18/Dhrs4/Adipoq/Stard4/Rdh10/Fh1/Kynu/Fabp5/Scp2/Akr1a1/Prkag2/H6pd/Acacb/Nucb2/Erlin2/Hpgd/Cbr4/Lonp2/Ces1d/Apoa4/Apoa1/Pdk3/Pdk2/Acsl5/Cbr3/Pptc7/Fabp1/Agt/Fabp3/Pla2g4a/Akr7a5/Aadat/Dab2/Slc22a13/Mlycd/Acadvl/Kyat3/Oxct1/Lpgat1/Sirt4/Kyat1/Gk/Akr1c14/Afmid/Erlin1/Atp2b4/Anxa1	58
BP	GO:1903825	organic acid transmembrane transport	35/2076	52/4937	0.000193847	0.00975523	0.00879895	Slc13a2/Slc47a1/Slc25a22/Emb/Slc7a8/Slc23a1/Rbp4/Slc25a10/Slc13a3/Slc2a1/Arl6ip1/Slc25a15/Slc27a1/Slc16a2/Slc22a2/Slc16a1/Acsl5/Kcnj10/Agt/Slc6a13/Lrp2/Itgb1/Abcc1/Slc38a10/Slc19a1/Slc1a5/Ace2/Cltrn/Lrrc8d/Slc25a12/Slc3a2/Septin2/Slc5a6/Slc16a7/Slc6a18	35
BP	GO:1905039	carboxylic acid transmembrane transport	35/2076	52/4937	0.000193847	0.00975523	0.00879895	Slc13a2/Slc47a1/Slc25a22/Emb/Slc7a8/Slc23a1/Rbp4/Slc25a10/Slc13a3/Slc2a1/Arl6ip1/Slc25a15/Slc27a1/Slc16a2/Slc22a2/Slc16a1/Acsl5/Kcnj10/Agt/Slc6a13/Lrp2/Itgb1/Abcc1/Slc38a10/Slc19a1/Slc1a5/Ace2/Cltrn/Lrrc8d/Slc25a12/Slc3a2/Septin2/Slc5a6/Slc16a7/Slc6a18	35
BP	GO:0090407	organophosphate biosynthetic process	108/2076	198/4937	0.000202507	0.0099834	0.00900476	Ckmt1/Haao/Atp5d/Gcdh/Map2k1/Pdk1/Plcd1/Cad/Shmt1/Pdk4/Pfas/Mthfd1/Hexb/Pdhb/Adsl/Rfk/Papss2/Atp5b/Atp5a1/Hprt/Prps2/Atic/Dtymk/Parp1/Kynu/Acss1/Fabp5/Nfs1/Vcp/Stoml2/Scp2/Ctps/Ppcs/Ak2/Cwh43/Acacb/Rrm1/Acsl1/Slc27a1/Acat1/Apoa1/Pklr/Pdk3/Pip5k1c/Pdxk/Aspdh/Fcsk/Pdk2/Pank1/Acsl5/Adk/Inppl1/Flad1/Mocos/Pcx/Pank4/Ldhd/Ak1/Capn2/Itpkb/Fabp3/Pla2g4a/Pygl/Acot7/Plcg2/Dut/Uprt/Adcy6/Serac1/Mlycd/Acss2/…	108
BP	GO:0006690	icosanoid metabolic process	30/2076	43/4937	0.000209105	0.0099834	0.00900476	Cyp2a5/Cyp2d26/Atp6v1b1/Gstm2/Lta4h/Mapk9/Akr1c21/Akr1c18/Cyp2e1/Mgst3/Fabp5/Ptgr1/Cyp4a14/Prxl2b/Hpgd/Pnpla8/Ptgs1/Acox1/Lypla2/Pla2g4a/Ggt5/Gpx1/Cyp4a12a/Ptgis/Cyp2d9/Cyp2a4/Mgll/Akr1c14/Ptgr2/Anxa1	30
BP	GO:0009410	response to xenobiotic stimulus	30/2076	43/4937	0.000209105	0.0099834	0.00900476	Nqo1/Cyp2a5/Cyp2d26/Acaa1b/Gstm2/Hnf4a/Akr1c13/Gsto1/Abcc2/Cyp2e1/Gsta3/Pcna/Cyp2j5/Pon3/Acsl1/Gsta2/Gsta4/Gclc/Ugt1a2/Nceh1/Ugt1a7c/N6amt1/Gpx1/Cyp2d9/Cyp2a4/Sult1a1/Fmo2/Slco1a6/Cyp2j11/Cryz	30
BP	GO:0033559	unsaturated fatty acid metabolic process	30/2076	43/4937	0.000209105	0.0099834	0.00900476	Cyp2a5/Cyp2d26/Atp6v1b1/Gstm2/Mapk9/Akr1c21/Akr1c18/Cyp2e1/Fabp5/Ptgr1/Cyp4a14/Prxl2b/Hpgd/Scd1/Pnpla8/Decr2/Ptgs1/Acox1/Lypla2/Ephx2/Pla2g4a/Gpx1/Cyp4a12a/Ptgis/Cyp2d9/Cyp2a4/Mgll/Akr1c14/Ptgr2/Anxa1	30
BP	GO:0009064	glutamine family amino acid metabolic process	31/2076	45/4937	0.000236286	0.0111383	0.0100465	Ddah2/Cad/Amdhd1/Pfas/Arg2/Glud1/Nit2/Aldh18a1/Got1/Pycr2/Fh1/Fpgs/Ddah1/Ctps/Gclc/Aldh5a1/Aldh4a1/Asrgl1/Prodh2/Phgdh/Aadat/Oat/Ass1/Dglucy/Sirt4/Ctps2/Gls/Glul/Asl/Dao/Atp2b4	31
BP	GO:0046903	secretion	176/2076	344/4937	0.000257475	0.0119855	0.0108106	Hip1r/Cyp51/Ace/Scrib/Stat5b/Aqp1/Hmox1/Prkaca/Nphs1/Slc44a4/M6pr/Sptbn2/Dynll1/Syn2/Snap47/Slc22a6/Plcd1/Tvp23b/Tsg101/Myh9/Hnf4a/Scrn1/Egfr/Rab21/Pofut2/Pfkl/Mapk9/Map2k6/Exoc7/Scfd1/Scamp1/Glud1/Dpysl2/Dnm1l/Adipoq/Xdh/Kif5b/Rbp4/Abcc2/Oga/Niban2/Rab14/Car2/Anxa5/Ppid/Hadh/Egf/Sdcbp/Cyp2j5/Stx2/Aacs/Anxa3/Hnf1a/Vps33b/Nucb2/Lamp1/Sfrp1/Ap1g1/Ces1d/Cx3cl1/Anxa2/Pdcd6ip/Anpep/Git1/Phpt1/Tmed10/S…	176
BP	GO:0044057	regulation of system process	96/2076	174/4937	0.000263503	0.0121146	0.0109271	Hip1r/Ace/Sh3gl1/Grcc10/Aqp1/Map2k1/Nphs1/Nol3/Ctss/Slc22a5/Atp2b1/Egfr/Arg2/Yy1/Dbn1/Adipoq/Oga/Gaa/Parp1/Atp1b1/Snta1/Fabp5/Lmna/Cyp2j5/Slc9a1/Abcg2/Lmcd1/Ctsc/Flna/Cx3cl1/Mtmr2/Apoa4/Apoa1/Pin1/Anpep/Mtg1/Atp1a1/Abcb1a/Adk/Kcnj10/Rab11fip1/S100a1/Ptpn11/Ptgs1/Setd3/Agt/Fto/Rock1/Ppp3ca/Gsk3a/Tmem65/Errfi1/Dab2/Mtg2/Wnk1/Bin1/Npnt/Ren1/Pawr/Dlg1/Camk2g/Ece1/Stk39/Anxa6/Rtn4/Shank2/Akap1/Col14a1…	96
BP	GO:0034220	ion transmembrane transport	141/2076	269/4937	0.000273714	0.0124306	0.0112121	Slc13a2/Taco1/Atp5d/Wdr1/Atp6v1b1/Slc44a4/Clic1/Slc47a1/Nol3/Ctss/Slc12a7/Slc22a5/Ywhah/Slc25a22/Atp2b1/Vdac1/Emb/Ero1a/Slc7a8/Slc22a1/Kif5b/Slc23a1/Diaph1/Rbp4/Gsto1/Atp5b/Atp5a1/Ccdc51/Slc25a10/Iscu/Atp6v1g3/Atp1b1/Itgav/Snta1/Slc13a3/Atp6v0d2/Stoml2/Slc2a1/Slc9a1/Itpr1/Arl6ip1/Flna/Slc25a15/Ikbkb/Slc12a3/Cx3cl1/Slc27a1/Atp1b3/Fxyd2/Slc16a2/Tmem109/Atp1a1/Slc25a23/Slc22a2/Abcb1a/Cox15/Tpcn1/Slc…	141
BP	GO:0140115	export across plasma membrane	17/2076	21/4937	0.000311952	0.0139965	0.0126245	Atp2b1/Abcc2/Atp1b1/Abcg2/Slc27a1/Atp1b3/Atp1a1/Slc22a2/Abcb1a/Ywhae/Dlg1/Abcc1/Atp1a4/Slc4a4/Ralbp1/Slc17a3/Slc8a1	17
BP	GO:0106106	cold-induced thermogenesis	29/2076	42/4937	0.000353412	0.0154836	0.0139658	Igf1r/Acot13/Appl2/Pctp/Map2k6/Adipoq/Fh1/Esrrg/Gatm/Fabp5/Hadh/Decr1/Cpt2/Acsl1/Scd1/Lnpep/Plcl1/Npr3/Acot11/Prkab1/Pgam5/Dock7/Abhd6/Cd36/Tle3/Gnas/Lcn2/Aldh1a1/Lpin1	29
BP	GO:0120161	regulation of cold-induced thermogenesis	29/2076	42/4937	0.000353412	0.0154836	0.0139658	Igf1r/Acot13/Appl2/Pctp/Map2k6/Adipoq/Fh1/Esrrg/Gatm/Fabp5/Hadh/Decr1/Cpt2/Acsl1/Scd1/Lnpep/Plcl1/Npr3/Acot11/Prkab1/Pgam5/Dock7/Abhd6/Cd36/Tle3/Gnas/Lcn2/Aldh1a1/Lpin1	29
BP	GO:0016052	carbohydrate catabolic process	50/2076	82/4937	0.000385607	0.0166977	0.0150608	Mlxipl/Neu1/Dhdh/Pgam1/Hsd11b1/Pfkl/Pgam2/Galk1/Aoah/Hexb/Naga/Gusb/Gaa/Dhtkd1/Aldob/Akr1a1/Prkag2/Treh/Mpi/Pklr/Pygb/Ppp1ca/Galm/Gpi1/Stbd1/Ctbs/Prkaa1/Amy1/Pygl/Entpd5/Pgk1/Pgd/Insr/Hk1/Aldoc/Sord/Rpe/Gapdh/Pfkp/Slc4a4/Stat3/Agl/Man2c1/Pkm/Ppp1cb/Ldha/Adpgk/App/Pfkm/Tpi1	50
BP	GO:0005996	monosaccharide metabolic process	71/2076	124/4937	0.000393897	0.0168606	0.0152078	Ranbp2/Pdk1/Dhdh/Igfbp4/Hnf4a/Pdk4/Pofut2/Pfkl/Pgam2/Galk1/Fbp2/Pdhb/Adipoq/Rbp4/Gsto1/Pck1/Fabp5/Aldob/Fuca1/Akr1a1/H6pd/Rbks/Acacb/Lcmt1/Mpi/Gclc/Pgm5/Pdk3/Ugt1a2/Pck2/Ppp1ca/Galm/Pdk2/Xylb/Inppl1/Gpi1/Ugt1a7c/Car5a/Pgm1/Gdpgp1/Prkaa1/Pcx/Rpia/Acadm/Fggy/Pgk1/Pgd/Man2a1/Pgm2/Insr/Mlycd/Sorbs1/Hk1/Sord/Rpe/Fuca2/Gapdh/Enpp1/Ganc/Pfkp/Man2c1/Pkm/Arpp19/Igfbp3/Ppp1cb/Ldha/Adpgk/Gpt/Pmm2/Pfkm/Tpi1	71
BP	GO:0003333	amino acid transmembrane transport	21/2076	28/4937	0.000404383	0.0169642	0.0153012	Slc47a1/Slc25a22/Slc7a8/Slc13a3/Arl6ip1/Slc25a15/Slc16a2/Slc22a2/Kcnj10/Agt/Slc6a13/Itgb1/Slc38a10/Slc1a5/Ace2/Cltrn/Lrrc8d/Slc25a12/Slc3a2/Septin2/Slc6a18	21
BP	GO:0055078	sodium ion homeostasis	15/2076	18/4937	0.000405427	0.0169642	0.0153012	Ace/Atp6v1b1/Atp1b1/Slc9a1/Slc12a3/Atp1b3/Anpep/Atp1a1/Agt/Slc12a1/C7/Atp1a4/Slc8a1/Gnas/Umod	15
BP	GO:1901137	carbohydrate derivative biosynthetic process	106/2076	197/4937	0.000457835	0.0189442	0.0170872	Sdf2/Atp5d/Gcdh/Map2k1/Pdk1/Ctnnb1/Cad/Slc2a4/Shmt1/Pdk4/Pofut2/Pfas/Pdhb/Adsl/Rfk/Papss2/Oga/Atp5b/Atp5a1/Hprt/Prps2/Atic/Dtymk/Parp1/Galnt3/Acss1/Egf/Vcp/Stoml2/Ctps/Ppcs/Ak2/Cwh43/Ugdh/Acacb/St8sia1/Rrm1/Acsl1/Galnt2/Acat1/Mpi/Nt5e/Gorasp1/Pklr/Pdk3/Gmds/Uggt1/Fcsk/Sccpdh/Pdk2/Pank1/Acsl5/Adk/B3gnt2/Golph3/Atp7a/Mtap/Eogt/Crppa/Nanp/Pank4/Slc51b/Adal/Ldhd/Ak1/Pgm3/Pygl/Entpd5/Serpina1a/Acot7/D…	106
BP	GO:0006805	xenobiotic metabolic process	26/2076	37/4937	0.000465726	0.019059	0.0171907	Cyp2a5/Cyp2d26/Acaa1b/Gstm2/Hnf4a/Akr1c13/Gsto1/Abcc2/Cyp2e1/Gsta3/Cyp2j5/Pon3/Acsl1/Gsta2/Gsta4/Ugt1a2/Nceh1/Ugt1a7c/N6amt1/Cyp2d9/Cyp2a4/Sult1a1/Fmo2/Slco1a6/Cyp2j11/Cryz	26
BP	GO:0051606	detection of stimulus	22/2076	30/4937	0.000499546	0.0202208	0.0182386	Rbp4/Pde6d/Pigr/Parp1/Itgav/Rps3/Azgp1/Cdhr2/Tmem120a/Nod2/Lxn/Pawr/Arrb1/Atp2b2/Cep250/Col11a1/Dnaja1/Casr/Gnb1/Reep6/Pak1/Stim1	22
BP	GO:0071466	cellular response to xenobiotic stimulus	27/2076	39/4937	0.000529143	0.0211885	0.0191114	Cyp2a5/Cyp2d26/Acaa1b/Gstm2/Hnf4a/Akr1c13/Gsto1/Abcc2/Cyp2e1/Gsta3/Pcna/Cyp2j5/Pon3/Acsl1/Gsta2/Gsta4/Ugt1a2/Nceh1/Ugt1a7c/N6amt1/Cyp2d9/Cyp2a4/Sult1a1/Fmo2/Slco1a6/Cyp2j11/Cryz	27
BP	GO:0043269	regulation of ion transport	108/2076	202/4937	0.00055461	0.021972	0.0198181	Ace/Taco1/Wdr1/Ctnnb1/Clic1/Nol3/Ctss/Ywhah/Atp2b1/Mapk9/Map2k6/Arg2/Dpysl2/Mylk/Aqp2/Kif5b/Diaph1/Gsto1/Oga/Iscu/Atp1b1/Pacsin3/Snta1/Car2/Egf/Slc9a1/Itpr1/Arl6ip1/Flna/Ikbkb/Ces1d/Cx3cl1/Apoa1/Atp1b3/Fxyd2/Tmem109/Atp1a1/Maob/Abcb1a/Tpcn1/Slc30a1/Atg5/Akap9/Acsl5/Wfs1/Kcnj10/S100a1/Atp7a/Agt/Fabp3/Pla2g4a/Ywhae/Mink1/Asph/Bak1/Hspa2/Plcg2/Pml/Nipsnap2/Wnk1/Itgb1/Stxbp1/Bin1/Ank3/Ahnak/Pawr/Hk1/…	108
BP	GO:0019233	sensory perception of pain	19/2076	25/4937	0.00058367	0.0228798	0.020637	Ace/Aqp1/Ctss/Fabp5/Mme/Slc9a1/Uchl1/Tmem120a/Nipsnap1/Mapk3/Kcnj10/Ptgs1/Lxn/Ephx2/Pawr/Rtn4/Mgll/Mapk1/Ncam1	19
BP	GO:0043086	negative regulation of catalytic activity	134/2076	258/4937	0.000640327	0.0247447	0.0223191	Serpinb8/Serpinf1/Prkar2b/Nqo1/Coro1c/Aqp1/Igf1r/Pdk1/Itih3/Dnajb6/Tsg101/Nol3/Serpinb6a/Wfdc2/Dusp9/Pdk4/Arg2/Dbn1/Rtraf/Dnajc3/Ahsg/Adipoq/Eif4a2/Serping1/Hras/Farp1/Itih5/Ppm1f/Ptpn1/Cnn3/Ambp/Reck/Prkag2/Uchl1/Acacb/Mug1/Arl6ip1/Pycard/Ikbkb/Sfrp1/Apoa1/Ngp/Prkar2a/Pdk3/Ccar2/Phpt1/Tiprl/Myo1d/Pdk2/F11r/Vps25/Serpina3k/Smpd1/Serpina6/Akap9/Itih2/Inppl1/Gpi1/Sfn/Bag5/Tmed2/Prkar1a/Hexim1/Sorl1…	134
BP	GO:0042445	hormone metabolic process	37/2076	58/4937	0.000644533	0.0247447	0.0223191	Ace/Stat5b/Adh1/Igf1r/Iyd/Akr1c21/Akr1c18/Rbp4/Rdh10/Scp2/H6pd/Hsd17b11/Crym/Fdx1/Slc16a2/Cpq/Atp1a1/Stub1/Ugt1a7c/Ptpn11/Rbp1/Agt/Retsat/Ttr/Dab2/Spp1/Hsd3b3/Slc16a10/Ren1/Ece1/Sult1a1/Akr1c14/Bco2/Ide/Dhrs3/Aldh1a1/H2-Ke6	37
BP	GO:0044092	negative regulation of molecular function	179/2076	356/4937	0.00070379	0.026744	0.0241224	Ckmt1/Serpinb8/Serpinf1/Anxa4/Ace/Prkar2b/Nqo1/Coro1c/Aqp1/Hmox1/Igf1r/Pdk1/Itih3/Dnajb6/Tsg101/Nol3/Ctsz/Serpinb6a/Wfdc2/Hnf4a/Dusp9/Pdk4/Hspa4/Arg2/Habp4/Dbn1/Rtraf/Dnajc3/Ahsg/Adipoq/Eif4a2/Serping1/Gsto1/Hras/Farp1/Itih5/Ppm1f/Epb41l5/Cat/Ptpn1/Cnn3/Ambp/Reck/Prkag2/Uchl1/Acacb/Mug1/Camk1/Arl6ip1/Pycard/Ccdc22/Flna/Psmd10/Ikbkb/Sfrp1/Apoa1/Pin1/Anxa2/Ngp/Prkar2a/Pdk3/Ccar2/Phpt1/Tiprl/Myo1d/S…	179
BP	GO:0098659	inorganic cation import across plasma membrane	20/2076	27/4937	0.00073349	0.0273152	0.0246375	Slc12a7/Iscu/Atp1b1/Slc9a1/Slc12a3/Atp1b3/Atp1a1/Slc30a1/Slc12a6/Kcnj10/Trpv4/Slc31a1/Wnk1/Pawr/Dlg1/Slc12a1/Atp1a4/Kcnj1/Slc8a1/Slc9a3	20
BP	GO:0099587	inorganic ion import across plasma membrane	20/2076	27/4937	0.00073349	0.0273152	0.0246375	Slc12a7/Iscu/Atp1b1/Slc9a1/Slc12a3/Atp1b3/Atp1a1/Slc30a1/Slc12a6/Kcnj10/Trpv4/Slc31a1/Wnk1/Pawr/Dlg1/Slc12a1/Atp1a4/Kcnj1/Slc8a1/Slc9a3	20
BP	GO:0030258	lipid modification	68/2076	120/4937	0.000771026	0.0284287	0.0256419	Ocrl/Crot/Gcdh/Etfb/Adh5/Acaa1b/Pdk4/Pex7/Tysnd1/Appl2/Sgpp1/Eci3/Acox2/Hacl1/Ehhadh/Adipoq/Stard4/Impa2/Cyp2e1/Phyh/Ivd/Hao2/Hadh/Decr1/Scp2/Cpt2/Acads/Acacb/Nucb2/Lonp2/Mtmr2/Acat1/Apoa4/Apoa1/Etfa/Scd1/Acaa2/Inpp5f/Acsl5/Inpp5j/Inppl1/Pex5/Echdc2/Mtm1/Prkaa1/Acox1/Fabp1/Plpp3/Agt/Ephx2/Itpkb/Fabp3/Acadm/Inpp5b/Fam126b/Mlycd/Acadvl/Sirt4/Acox3/Hadhb/Bdh2/Synj1/Hadha/Acat3/Gba/Eci2/Cd36/Eci1	68
BP	GO:0045596	negative regulation of cell differentiation	93/2076	172/4937	0.000815883	0.0297877	0.0268677	Paf1/Stat5b/Coro1c/Ctnnb1/Gdi1/Ctsz/Ywhah/Pbld1/Egfr/Appl2/Efemp1/Rflnb/Yy1/Adipoq/Prmt5/Xdh/Hspa9/Nrp1/Vim/Itgav/Sema4b/Nucb2/Flna/Sfrp1/Gorasp1/Cspg4/Kank1/Spag9/Inpp5f/Inpp5j/Hook3/Inppl1/Hoxa7/Bag5/Cyth2/Erbb2/Mib1/Fbln1/Arf6/Sorl1/Ptpn11/Tacstd2/Neo1/Actn4/Strap/Itpkb/Ppp3ca/Rcc2/Gsk3a/Trpv4/Sirt2/Nfatc2/Ybx1/Dab2/Postn/Dnm3/Lgals1/Itgb1/Dab2ip/Pawr/Adcy6/Zhx2/Nbr1/Rtn4/Rap1gap/Stat5a/Prdx2/…	93
BP	GO:0007600	sensory perception	55/2076	94/4937	0.00085908	0.0310603	0.0280156	Col1a1/Ace/Aqp1/Wdr1/Atp6v1b1/Ctss/Serpinb6a/Hexb/Diaph1/Rbp4/Rdh10/Pde6d/Pigr/Fabp5/Mme/Slc9a1/Uchl1/Tjp1/Crym/Espn/Azgp1/Tmem120a/Wfs1/Nipsnap1/Bsnd/Mapk3/B3gnt2/Kcnj10/Ptgs1/Lxn/Ephx2/Ush1c/Lrp2/Gpx1/Obp1a/Pawr/Atp2b2/Rtn4/Rpl38/Dnajc19/Cep250/Mgll/Mapk1/Myo5a/Col11a1/Cd36/Gnb1/Psap/Gnas/Reep6/Ncam1/Myh14/Casp3/Fam107b/Clic5	55
BP	GO:0001676	long-chain fatty acid metabolic process	27/2076	40/4937	0.000980197	0.0347643	0.0313565	Cyp2a5/Cyp2d26/Gstm2/Acot2/Acot4/Acot3/Hacl1/Cyp2e1/Cyp4a14/Acsl1/Slc27a1/Pnpla8/Acsl5/Ptgs1/Ephx2/Pla2g4a/Acot7/Gpx1/Cyp4a12a/Cyp2d9/Asah2/Cyp2a4/Mgll/Myo5a/Lipe/Acot1/Cd36	27
BP	GO:1901607	alpha-amino acid biosynthetic process	27/2076	40/4937	0.000980197	0.0347643	0.0313565	Cad/Shmt1/Pah/Mthfd1/Glud1/Agxt2/Psat1/Aldh18a1/Got1/Shmt2/Pycr2/Enoph1/Aass/Bcat2/Tha1/Mtap/Phgdh/Cbs/Sephs2/Bhmt/Mtr/Ass1/Gls/Cth/Glul/Asl/Atp2b4	27
BP	GO:0055075	potassium ion homeostasis	12/2076	14/4937	0.00102874	0.0356666	0.0321703	Atp6v1b1/Slc12a7/Atp1b1/Slc12a3/Atp1b3/Atp1a1/Bsnd/Slc12a6/Kcnj10/Slc12a1/Atp1a4/Camk2d	12
BP	GO:0060986	endocrine hormone secretion	12/2076	14/4937	0.00102874	0.0356666	0.0321703	Aqp1/Niban2/Cyp2j5/Rab11fip1/Ptpn11/Agt/Dab2/Ren1/Rab11fip3/Retn/Gnas/Rab11fip5	12
BP	GO:0034754	cellular hormone metabolic process	22/2076	31/4937	0.00104016	0.0356666	0.0321703	Stat5b/Adh1/Akr1c21/Akr1c18/Rbp4/Rdh10/Scp2/Hsd17b11/Ugt1a7c/Rbp1/Retsat/Ttr/Dab2/Spp1/Hsd3b3/Ece1/Sult1a1/Akr1c14/Bco2/Dhrs3/Aldh1a1/H2-Ke6	22
BP	GO:0008652	cellular amino acid biosynthetic process	28/2076	42/4937	0.00106788	0.0356666	0.0321703	Cad/Shmt1/Pah/Mthfd1/Glud1/Agxt2/Psat1/Aldh18a1/Got1/Shmt2/Pycr2/Enoph1/Aass/Bcat2/Tha1/Upb1/Mtap/Phgdh/Cbs/Sephs2/Bhmt/Mtr/Ass1/Gls/Cth/Glul/Asl/Atp2b4	28
BP	GO:0006692	prostanoid metabolic process	18/2076	24/4937	0.00107268	0.0356666	0.0321703	Atp6v1b1/Gstm2/Mapk9/Akr1c21/Akr1c18/Fabp5/Ptgr1/Prxl2b/Hpgd/Pnpla8/Ptgs1/Acox1/Lypla2/Pla2g4a/Ptgis/Akr1c14/Ptgr2/Anxa1	18
BP	GO:0006693	prostaglandin metabolic process	18/2076	24/4937	0.00107268	0.0356666	0.0321703	Atp6v1b1/Gstm2/Mapk9/Akr1c21/Akr1c18/Fabp5/Ptgr1/Prxl2b/Hpgd/Pnpla8/Ptgs1/Acox1/Lypla2/Pla2g4a/Ptgis/Akr1c14/Ptgr2/Anxa1	18
BP	GO:0050435	amyloid-beta metabolic process	18/2076	24/4937	0.00107268	0.0356666	0.0321703	Ace/Gga3/Clu/Rela/Mme/Pin1/Tmed10/Spon1/Sorl1/Rock1/Gsk3a/Bin1/Ide/Apeh/Casp3/Rock2/App/Nat8f1	18
BP	GO:0044060	regulation of endocrine process	10/2076	11/4937	0.00116176	0.0379508	0.0342306	Cyp2j5/Rab11fip1/Ptpn11/Agt/Dab2/Ren1/Rab11fip3/Retn/Gnas/Rab11fip5	10
BP	GO:0050906	detection of stimulus involved in sensory perception	10/2076	11/4937	0.00116176	0.0379508	0.0342306	Rbp4/Pigr/Azgp1/Tmem120a/Lxn/Pawr/Atp2b2/Cep250/Col11a1/Reep6	10
BP	GO:1902475	L-alpha-amino acid transmembrane transport	15/2076	19/4937	0.00117551	0.038066	0.0343345	Slc47a1/Slc25a22/Slc7a8/Arl6ip1/Slc25a15/Slc22a2/Kcnj10/Agt/Itgb1/Slc1a5/Ace2/Cltrn/Slc25a12/Slc3a2/Septin2	15
BP	GO:0019748	secondary metabolic process	19/2076	26/4937	0.00131539	0.0418677	0.0377635	Ddt/Cyp2a5/Akr1c21/Akr1c18/Abcc2/Gsta3/Akr1a1/Pon3/Cbr4/Appl1/Ugt1a7c/N6amt1/Akr7a5/Cyp2a4/Fmo2/Akr1c14/Bdh2/Myo5a/Rapgef2	19
BP	GO:1901570	fatty acid derivative biosynthetic process	19/2076	26/4937	0.00131539	0.0418677	0.0377635	Gcdh/Lta4h/Mapk9/Mgst3/Fabp5/Hmgcl/Cyp4a14/Prxl2b/Acsl1/Acat1/Pnpla8/Acsl5/Ptgs1/Pla2g4a/Ggt5/Cyp4a12a/Ptgis/Hmgcs2/Anxa1	19
BP	GO:0019218	regulation of steroid metabolic process	24/2076	35/4937	0.00133637	0.0421751	0.0380408	Stat5b/Igf1r/Akr1c18/Stard4/Scp2/H6pd/Erlin2/Asah1/Ces1d/Apoa4/Apoa1/Scd1/Atp1a1/Stub1/Igfbp7/Agt/Ephx2/Dab2/Acadvl/Fmo5/Stat5a/Lmf1/Erlin1/Fgf1	24
BP	GO:0050801	ion homeostasis	123/2076	238/4937	0.00135098	0.0422777	0.0381333	Ace/Hmox2/Mlxipl/Hmox1/Atp6v1b1/Plcd1/Nol3/Slc12a7/Hnf4a/Pdk4/Atp2b1/Egfr/Hexb/Ero1a/Nubp1/Diaph1/Gsto1/Got1/Abcc2/Oga/Atp5b/Iscu/Parp1/Atp1b1/Itgav/Car2/Calb1/Atp6v0d2/Stoml2/Slc9a1/Itpr1/Nucb2/Hpx/Ccdc22/Mt2/Slc12a3/Cx3cl1/Apoa1/Ireb2/Gclc/Atp1b3/Anpep/Atp1a1/Slc25a23/Pdk2/Slc30a1/Atg5/Wfs1/Bsnd/Itpr2/Slc12a6/Mapk3/Kcnj10/Atp7a/Prkaa1/Neo1/Immt/Agt/Fabp3/Ywhae/Car12/Trpv4/Aplp2/Asph/Bak1/Slc4a2…	123
BP	GO:1905477	positive regulation of protein localization to membrane	32/2076	50/4937	0.00136785	0.042449	0.0382878	Itga3/Egfr/Kif5b/Hras/Arhgef16/Erbb2/Arf6/Ezr/Slc51b/Stx3/Pgrmc1/Itgb1/Ank3/Pls1/Mesd/Sorbs1/Dlg1/Myo1c/Sqstm1/Rhog/Cnpy4/Slc5a3/Pdcd5/Myo5a/Lgals3/Commd1/Rab11a/Atp2b4/Actr3/Sh3glb1/C2cd5/Pak1	32
BP	GO:0051270	regulation of cellular component movement	184/2076	371/4937	0.00138579	0.0426503	0.0384694	Serpinf1/Col1a1/Itga3/Ddt/Ace/Stat5b/Coro1c/Aqp1/Map2k1/Hmox1/Igf1r/Rarres2/Plg/Sash1/Plxnd1/Hnf4a/Map2k3/Pbld1/Ccar1/Egfr/Appl2/Efemp1/Dbn1/Plau/Dnm1l/Mylk/Adipoq/Mapre2/Diaph1/Dock8/Capn1/Atp5b/Atp5a1/Hras/Nrp1/Ppm1f/Epb41l5/Vim/Hc/Itgav/Anxa5/Egf/Lmna/Cpne3/Sdcbp/Reck/Anxa3/Tjp1/Sema4b/Pycard/Fadd/Flna/Mpp1/Lamp1/Sfrp1/Cx3cl1/Pin1/Ctsh/Phpt1/Atp1a1/Shtn1/Rras/Kank1/Spag9/Ddx58/Apex1/Appl1/Lama…	184
BP	GO:0015718	monocarboxylic acid transport	35/2076	56/4937	0.00153485	0.0464696	0.0419144	Ace/Crot/Slc5a8/Mapk9/Map2k6/Emb/Rbp4/Abcc2/Fabp5/Slc2a1/Hnf1a/Abcg2/Acsl1/Ces1d/Slc27a1/Slco1a1/Pnpla8/Slc16a1/Acsl5/Slc51b/Fabp1/Slc6a13/Fabp3/Pla2g4a/Slc22a13/Abcc1/Cpt1b/Slco1a6/Cd36/Casr/Abcc3/Slc5a6/Pak1/Slc16a7/Anxa1	35
BP	GO:0019751	polyol metabolic process	35/2076	56/4937	0.00153485	0.0464696	0.0419144	Ocrl/Plcd1/Nudt4/Galk1/Sgpp1/Dhfr/Impa2/Plcb3/Got1/Inpp5a/Cyp27a1/Pck1/Scp2/Asah1/Mtmr2/Pck2/Inpp5j/Inppl1/Plpp3/Itpkb/Pla2g4a/Plcg2/Inpp5b/Asah2/Plcb1/Sord/Ppip5k1/Slc5a3/Gk/Synj1/Gba/Ptk2b/Isyna1/Myof/Tpi1	35
BP	GO:0034308	primary alcohol metabolic process	20/2076	28/4937	0.00155626	0.0467379	0.0421563	Adh1/Adh5/Akr1c21/Akr1c18/Rbp4/Rdh10/Pecr/Akr1a1/H6pd/Cbr4/Rbp1/Aldh3a2/Retsat/Akr7a5/Ttr/Dab2/Naaa/Akr1c14/Dhrs3/Aldh1a1	20
BP	GO:0051180	vitamin transport	13/2076	16/4937	0.00161545	0.0473695	0.042726	Amn/Slc23a1/Rbp4/Slc2a2/Slc2a1/Abcg2/Slc27a1/Apoa1/Lrp2/Cubn/Slc19a1/Afm/Slc5a6	13
BP	GO:0120163	negative regulation of cold-induced thermogenesis	13/2076	16/4937	0.00161545	0.0473695	0.042726	Acot13/Pctp/Map2k6/Adipoq/Lnpep/Plcl1/Npr3/Acot11/Pgam5/Dock7/Abhd6/Tle3/Aldh1a1	13
BP	GO:1902003	regulation of amyloid-beta formation	13/2076	16/4937	0.00161545	0.0473695	0.042726	Gga3/Clu/Rela/Pin1/Tmed10/Spon1/Sorl1/Rock1/Gsk3a/Bin1/Casp3/Rock2/App	13
BP	GO:0055065	metal ion homeostasis	94/2076	177/4937	0.00165008	0.048007	0.043301	Ace/Hmox2/Hmox1/Atp6v1b1/Plcd1/Nol3/Slc12a7/Atp2b1/Egfr/Hexb/Ero1a/Nubp1/Diaph1/Gsto1/Got1/Oga/Iscu/Atp1b1/Itgav/Calb1/Stoml2/Slc9a1/Itpr1/Nucb2/Hpx/Ccdc22/Mt2/Slc12a3/Cx3cl1/Ireb2/Atp1b3/Anpep/Atp1a1/Slc25a23/Slc30a1/Atg5/Wfs1/Bsnd/Itpr2/Slc12a6/Kcnj10/Atp7a/Neo1/Immt/Agt/Ywhae/Trpv4/Aplp2/Asph/Bak1/Lrp2/Plcg2/Slc31a1/Pml/Cubn/Ank3/Ftl1/Pawr/Rap1gds1/Cnnm2/Anxa7/Atp2b2/Anxa6/Eif5a/Slc12a1/C7/Atp…	94
BP	GO:0002699	positive regulation of immune effector process	40/2076	66/4937	0.00170903	0.0490264	0.0442205	Stat5b/Hmox1/Hspa8/Enpp3/Appl2/Rbp4/Hspd1/Pck1/Pum1/Hpx/Fadd/Lamp1/Ap1g1/Mavs/Azgp1/Ddx58/Ddx21/Gpi1/Nod2/Mapk3/H2-Q10/Nectin2/Slc22a13/Stxbp1/Hk1/Rtn4/Stat5a/Rps19/Trp53bp1/Pum2/C6/Ptprj/Myo18a/Cd36/Pnp/Ighg2b/Exosc6/Stx7/Cyrib/Anxa1	40
BP	GO:0051050	positive regulation of transport	182/2076	368/4937	0.00173458	0.0490264	0.0442205	Hip1r/Pon1/Sh3gl1/Aqp1/Prkaca/Dynll1/Plcd1/Tsg101/Ctss/Hspa8/Atp2b1/Egfr/Rab21/Appl2/Mapk9/Sar1b/Map2k6/Ppm1a/Glud1/Clu/Dpysl2/Dnm1l/Mylk/Ahsg/Adipoq/Aqp2/Kif5b/Mbl2/Rbp4/Gsto1/Oga/Hras/Atp1b1/Tbc1d20/Car2/Ppid/Egf/Sdcbp/Cyp2j5/Scp2/Slc9a1/Aacs/Itpr1/Camk1/Arl6ip1/Nucb2/Ipo5/Pycard/Flna/Lamp1/Ikbkb/Ap1g1/Ces1d/Cx3cl1/Mtmr2/Apoa1/Anxa2/Tmem30a/Atp1b3/Pdcd6ip/Phpt1/Mavs/Pck2/Abcb1a/Appl1/Atg5/Akap9…	182
BP	GO:0030001	metal ion transport	121/2076	235/4937	0.00175692	0.0490264	0.0442205	Slc13a2/Ace/Aqp1/Atp6v1b1/Ctnnb1/Nol3/Slc12a7/Slc22a5/Ywhah/Atp2b1/Slc5a8/Vdac1/Ero1a/Dnm1l/Mylk/Aqp2/Kif5b/Slc23a1/Diaph1/Gsto1/Abcc2/Oga/Ccdc51/Iscu/Atp1b1/Itgav/Commd9/Pacsin3/Snta1/Slc13a3/Egf/Bspry/Stoml2/Slc9a1/Itpr1/Hpx/Flna/Ikbkb/Slc12a3/Cx3cl1/Atp1b3/Fxyd2/Ccs/Atp1a1/Slc25a23/Tpcn1/Slc30a1/Atg5/Akap9/Wfs1/Itpr2/Commd3/Slc12a6/Kcnj10/Slc5a10/Cpox/Pgrmc2/S100a1/Atp7a/Agt/Slc6a13/Ywhae/Ppp3…	121
BP	GO:0001894	tissue homeostasis	43/2076	72/4937	0.00176015	0.0490264	0.0442205	Napsa/Ctnnb1/Ctss/Slc22a5/Pdk4/Pbld1/Egfr/Ahsg/Rbp4/Gigyf2/Fh1/Itgav/Car2/Hnf1a/Tjp1/Ctsh/Chmp4b/Abcb1a/Nod2/Lipa/Zfp830/Ptpn11/Ptgs1/Strap/Bsg/Pla2g4a/Prom1/Ush1c/Spp1/Itgb1/Crocc/Stk39/Trim32/Col14a1/Rab7/Adgrf5/Add1/Tcirg1/Kcnj1/Ptk2b/Gnas/Acp5/Mbl1	43
BP	GO:0009165	nucleotide biosynthetic process	71/2076	129/4937	0.0017645	0.0490264	0.0442205	Haao/Atp5d/Gcdh/Map2k1/Pdk1/Cad/Shmt1/Pdk4/Pfas/Mthfd1/Pdhb/Adsl/Rfk/Papss2/Atp5b/Atp5a1/Hprt/Prps2/Atic/Dtymk/Parp1/Kynu/Acss1/Vcp/Stoml2/Ctps/Ppcs/Ak2/Acacb/Rrm1/Acsl1/Acat1/Pklr/Pdk3/Aspdh/Fcsk/Pdk2/Pank1/Acsl5/Adk/Flad1/Pank4/Ldhd/Ak1/Acot7/Dut/Uprt/Adcy6/Mlycd/Acss2/Prpsap1/Coasy/Acly/Ctps2/Atp5c1/Mapk1/Paics/Entpd1/Nme1/Afmid/Stat3/Nmrk1/Prpsap2/Pkm/Prps1l3/Pnp/Adssl1/Cox5b/Ampd3/Dmac2l/Nad…	71
BP	GO:1901293	nucleoside phosphate biosynthetic process	71/2076	129/4937	0.0017645	0.0490264	0.0442205	Haao/Atp5d/Gcdh/Map2k1/Pdk1/Cad/Shmt1/Pdk4/Pfas/Mthfd1/Pdhb/Adsl/Rfk/Papss2/Atp5b/Atp5a1/Hprt/Prps2/Atic/Dtymk/Parp1/Kynu/Acss1/Vcp/Stoml2/Ctps/Ppcs/Ak2/Acacb/Rrm1/Acsl1/Acat1/Pklr/Pdk3/Aspdh/Fcsk/Pdk2/Pank1/Acsl5/Adk/Flad1/Pank4/Ldhd/Ak1/Acot7/Dut/Uprt/Adcy6/Mlycd/Acss2/Prpsap1/Coasy/Acly/Ctps2/Atp5c1/Mapk1/Paics/Entpd1/Nme1/Afmid/Stat3/Nmrk1/Prpsap2/Pkm/Prps1l3/Pnp/Adssl1/Cox5b/Ampd3/Dmac2l/Nad…	71
BP	GO:0051403	stress-activated MAPK cascade	47/2076	80/4937	0.00177921	0.0490264	0.0442205	Map2k1/Igf1r/Nphs1/Sash1/Stk3/Map2k3/Egfr/Mapk9/Xdh/Lmnb1/Hras/Ptpn1/Rps3/Pycard/Sfrp1/Tlr3/Spag9/Nod2/Mapk3/Rap2a/Phlpp1/Ezr/Agt/Cbs/Trpv4/Mink1/Dab2/Dab2ip/Dlg1/Nbr1/Itch/Plcb1/Mapk1/Magi3/Prdx1/Map2k2/Fgd4/Pdcd10/Gstp1/Dnaja1/Casr/Ptk2b/Hsph1/Pak1/App/Tnxb/Ptk2	47
BP	GO:1903078	positive regulation of protein localization to plasma membrane	21/2076	30/4937	0.00179044	0.0490264	0.0442205	Itga3/Egfr/Kif5b/Arhgef16/Arf6/Ezr/Stx3/Pgrmc1/Itgb1/Pls1/Sorbs1/Dlg1/Sqstm1/Rhog/Cnpy4/Myo5a/Lgals3/Commd1/Rab11a/Atp2b4/Actr3	21
BP	GO:0043647	inositol phosphate metabolic process	17/2076	23/4937	0.0019478	0.0529461	0.047756	Ocrl/Plcd1/Nudt4/Impa2/Plcb3/Inpp5a/Scp2/Mtmr2/Inpp5j/Inppl1/Itpkb/Plcg2/Inpp5b/Plcb1/Ppip5k1/Synj1/Ptk2b	17
BP	GO:0003013	circulatory system process	87/2076	163/4937	0.00199591	0.0538606	0.0485808	Ace/Pon1/Map2k1/Hmox1/Adh5/Rarres2/Map2k3/Atp2b1/Egfr/Map2k6/Dnm1l/Adipoq/Slc22a1/Capn1/Plcb3/Abcc2/Gaa/Atp1b1/Snta1/Fabp5/Ddah1/Cyp2j5/Ppcs/Slc9a1/Slc2a5/Abcg2/Tjp1/Flna/Cx3cl1/Slc27a1/Gclc/Anpep/Lnpep/Atp1a1/Slc22a2/Abcb1a/F11r/Atg5/Ppp1r13l/Acta2/S100a1/Ptgs1/Agt/Npr3/Cbs/Ephx2/Rock1/Gsk3a/Trpv4/Tmem65/Klk1/Prcp/Rnpep/Itga1/Postn/Gpx1/Wnk1/Bin1/Ren1/Adcy6/Rap1gds1/Dlg1/Ece1/Stk39/Ace2/Amot/Mgl…	87
BP	GO:0010771	negative regulation of cell morphogenesis involved in differentiation	22/2076	32/4937	0.0020144	0.0539687	0.0486783	Coro1c/Gdi1/Ywhah/Nrp1/Sema4b/Gorasp1/Kank1/Fbln1/Tacstd2/Actn4/Ppp3ca/Rcc2/Postn/Dnm3/Rtn4/Sema4d/Thy1/Actr3/Rapgef2/Rufy3/Ube3a/Ptk2	22
BP	GO:0009409	response to cold	11/2076	13/4937	0.00212193	0.0564433	0.0509103	Appl2/Dnajc3/Slc27a1/Tmem135/Prkaa1/Agt/Acot11/Acadm/Acadvl/Cirbp/Rbm3	11
BP	GO:0009914	hormone transport	60/2076	107/4937	0.00217387	0.0572405	0.0516294	Aqp1/Dynll1/Hnf4a/Egfr/Pfkl/Glud1/Slc7a8/Adipoq/Kif5b/Rbp4/Abcc2/Oga/Niban2/Anxa5/Hadh/Cyp2j5/Aacs/Hnf1a/Nucb2/Crym/Sfrp1/Phpt1/Slc16a2/Pck2/Abcb1a/Slc16a1/Rab11fip1/Ptpn11/Agt/Ppp3ca/Trpv4/Ttr/Dab2/Lrp2/Spp1/Slc16a10/Ren1/Arrb1/Arhgef7/Ywhaz/Oxct1/Sirt4/Cltrn/Rab11b/Stxbp5l/Cask/Rab11fip3/Myo5a/Sri/Tcirg1/Glul/Ppp3cb/Igfbp3/Retn/Casr/Gnas/Rab11fip5/Glrx/Pfkm/Anxa1	60
BP	GO:0055080	cation homeostasis	107/2076	206/4937	0.0021951	0.0572405	0.0516294	Ace/Hmox2/Hmox1/Atp6v1b1/Plcd1/Nol3/Slc12a7/Pdk4/Atp2b1/Egfr/Hexb/Ero1a/Nubp1/Diaph1/Gsto1/Got1/Oga/Atp5b/Iscu/Atp1b1/Itgav/Car2/Calb1/Atp6v0d2/Stoml2/Slc9a1/Itpr1/Nucb2/Hpx/Ccdc22/Mt2/Slc12a3/Cx3cl1/Ireb2/Atp1b3/Anpep/Atp1a1/Slc25a23/Pdk2/Slc30a1/Atg5/Wfs1/Bsnd/Itpr2/Slc12a6/Mapk3/Kcnj10/Atp7a/Neo1/Immt/Agt/Ywhae/Car12/Trpv4/Aplp2/Asph/Bak1/Slc4a2/Lrp2/Plcg2/Slc31a1/Pml/Cubn/Ank3/Ftl1/Pawr/Rap1g…	107
BP	GO:0036010	protein localization to endosome	14/2076	18/4937	0.00224249	0.0572405	0.0516294	Tollip/Scrib/Nrp1/Egf/Rab35/Tmem30a/Arf6/Pacsin2/Sorl1/Ezr/Ankrd13a/Msn/Rock2/Rdx	14
BP	GO:0042304	regulation of fatty acid biosynthetic process	14/2076	18/4937	0.00224249	0.0572405	0.0516294	Mlxipl/Hnf4a/Pdk4/Mapk9/Fabp5/Erlin2/Apoa4/Apoa1/Agt/Pla2g4a/Acadvl/Lpgat1/Erlin1/Anxa1	14
BP	GO:0089718	amino acid import across plasma membrane	14/2076	18/4937	0.00224249	0.0572405	0.0516294	Slc47a1/Slc7a8/Arl6ip1/Slc16a2/Slc22a2/Kcnj10/Agt/Slc6a13/Itgb1/Slc1a5/Ace2/Cltrn/Slc3a2/Septin2	14
BP	GO:0072522	purine-containing compound biosynthetic process	58/2076	103/4937	0.00224412	0.0572405	0.0516294	Atp5d/Gcdh/Map2k1/Pdk1/Shmt1/Pdk4/Pfas/Mthfd1/Pdhb/Adsl/Papss2/Atp5b/Shmt2/Atp5a1/Hprt/Prps2/Atic/Parp1/Acss1/Vcp/Stoml2/Ppcs/Ak2/Acacb/Acsl1/Acat1/Nt5e/Pklr/Pdk3/Pdk2/Pank1/Acsl5/Adk/Mtap/Pank4/Adal/Ldhd/Ak1/Acot7/Adcy6/Mlycd/Acss2/Prpsap1/Coasy/Acly/Atp5c1/Paics/Entpd1/Nme1/Stat3/Prpsap2/Pkm/Prps1l3/Pnp/Adssl1/Cox5b/Ampd3/Dmac2l	58
BP	GO:0048771	tissue remodeling	33/2076	53/4937	0.00227507	0.0576352	0.0519854	Ctnnb1/Plg/Nol3/Ctss/Pdk4/Egfr/Ahsg/Capn1/Itgav/Car2/Hnf1a/Flna/Sfrp1/Cspg4/Atg5/Lipa/Atp7a/Agt/Cbs/Rock1/Ppp3ca/Bak1/Notch2/Pml/Spp1/Stat5a/Rab7/Enpp1/Tcirg1/Ptk2b/Umod/Acp5/Rock2	33
BP	GO:0032940	secretion by cell	151/2076	302/4937	0.00244772	0.06159	0.0555525	Cyp51/Scrib/Aqp1/Hmox1/Prkaca/Slc44a4/M6pr/Sptbn2/Dynll1/Syn2/Snap47/Plcd1/Tvp23b/Tsg101/Myh9/Hnf4a/Scrn1/Egfr/Rab21/Pfkl/Mapk9/Map2k6/Exoc7/Scfd1/Scamp1/Glud1/Dpysl2/Dnm1l/Adipoq/Kif5b/Rbp4/Oga/Niban2/Anxa5/Ppid/Hadh/Egf/Sdcbp/Cyp2j5/Stx2/Aacs/Anxa3/Hnf1a/Vps33b/Nucb2/Lamp1/Sfrp1/Ap1g1/Cx3cl1/Pdcd6ip/Git1/Phpt1/Tmed10/Slc16a2/Pip5k1c/Copg2/Pck2/Exoc3/Maob/Slc30a1/Slc16a1/S100a13/Gpi1/Nod2/Exoc4/…	151
BP	GO:0044262	cellular carbohydrate metabolic process	67/2076	122/4937	0.00252966	0.0624712	0.0563474	Ocrl/Ranbp2/Gys1/Pdk1/Plcd1/Pgam1/Hsd11b1/Igfbp4/Hnf4a/Pdk4/Galk1/Aoah/Fbp2/Ppp1r1a/Adipoq/Impa2/Got1/Inpp5a/Gusb/Gaa/Pck1/Prkag2/Acacb/Abcg2/Lcmt1/Mtmr2/Treh/Pygb/Pdk3/Pck2/Ppp1ca/Fcsk/Pdk2/Inpp5j/B3gnt2/Stbd1/Pla2g4a/Pygl/Gsk3a/Acadm/Fggy/Pgd/Ppp1cc/Insr/Inpp5b/Mlycd/Sorbs1/Hk1/Ugp2/Sord/Ppip5k1/Slc5a3/Gk/Rpe/Synj1/Enpp1/Stat3/Agl/Arpp19/Igfbp3/Ptk2b/Ppp1cb/Isyna1/Myof/Gpt/Pfkm/Tpi1	67
BP	GO:0035634	response to stilbenoid	9/2076	10/4937	0.00253307	0.0624712	0.0563474	Cyp2a5/Apoa4/Gsta2/Slco1a1/Slc22a7/Cyp2a4/Mup3/Cd36/Idi1	9
BP	GO:0050798	activated T cell proliferation	9/2076	10/4937	0.00253307	0.0624712	0.0563474	Scrib/Stat5b/Rps3/Pycard/Fadd/Igfbp2/Prkar1a/Stat5a/Casp3	9
BP	GO:0032872	regulation of stress-activated MAPK cascade	42/2076	71/4937	0.00256096	0.0627436	0.056593	Map2k1/Igf1r/Sash1/Stk3/Egfr/Mapk9/Xdh/Lmnb1/Hras/Ptpn1/Rps3/Pycard/Sfrp1/Tlr3/Spag9/Nod2/Mapk3/Rap2a/Phlpp1/Ezr/Cbs/Trpv4/Mink1/Dab2/Dab2ip/Dlg1/Nbr1/Itch/Plcb1/Mapk1/Magi3/Prdx1/Map2k2/Fgd4/Pdcd10/Gstp1/Dnaja1/Ptk2b/Hsph1/Pak1/App/Tnxb	42
BP	GO:0046889	positive regulation of lipid biosynthetic process	25/2076	38/4937	0.00260448	0.0633927	0.0571785	Mlxipl/Igf1r/Hnf4a/Mapk9/Stard4/Rdh10/Scp2/Slc27a1/Apoa4/Apoa1/Acsl5/Pcx/Agt/Capn2/Fabp3/Pla2g4a/Dab2/Sorbs1/Lpgat1/Sirt4/Adgrf5/Abhd6/App/Fgf1/Anxa1	25
BP	GO:0019216	regulation of lipid metabolic process	75/2076	139/4937	0.00272674	0.0659375	0.0594738	Stat5b/Mlxipl/Igf1r/Pdk1/Rarres2/Hnf4a/Pdk4/Tysnd1/Appl2/Mapk9/Akr1c18/Adipoq/Stard4/Rdh10/Pck1/Fabp5/Stoml2/Scp2/Prkag2/H6pd/Acacb/Nucb2/Erlin2/Asah1/Hpgd/Lonp2/Ces1d/Slc27a1/Mtmr2/Apoa4/Apoa1/Lactb/Pdk3/Scd1/Ces1g/Atp1a1/Stub1/Pdk2/Igfbp7/Acsl5/Nod2/Sorl1/Prkaa1/Pcx/Fabp1/Agt/Capn2/Ephx2/Fabp3/Ppp2r5a/Pla2g4a/Dab2/Slc22a13/Dab2ip/Mlycd/Sorbs1/Acadvl/Fmo5/Stat5a/Dnajc19/Lpgat1/Sirt4/Adgrf5/Gk/Lm…	75
BP	GO:0071805	potassium ion transmembrane transport	26/2076	40/4937	0.00277059	0.0665655	0.0600403	Slc12a7/Ccdc51/Atp1b1/Slc9a1/Flna/Slc12a3/Atp1b3/Atp1a1/Akap9/Slc12a6/Kcnj10/Ywhae/Wnk1/Itgb1/Bin1/Ank3/Dlg1/Stk39/Slc12a1/Atp1a4/Fhl1/Kcnj1/Dnm2/Ank2/Slc9a3/Nedd4l	26
BP	GO:0001913	T cell mediated cytotoxicity	15/2076	20/4937	0.00287548	0.067774	0.0611303	Hspa8/Hprt/Ctsc/Fadd/Ctsh/Azgp1/H2-Q10/Nectin2/Slc22a13/Serpinb9/Ppp3cb/Pnp/Rab27a/Stx7/Cyrib	15
BP	GO:0006536	glutamate metabolic process	15/2076	20/4937	0.00287548	0.067774	0.0611303	Amdhd1/Glud1/Aldh18a1/Got1/Fpgs/Gclc/Aldh5a1/Aldh4a1/Prodh2/Aadat/Oat/Dglucy/Gls/Glul/Asl	15
BP	GO:0017144	drug metabolic process	15/2076	20/4937	0.00287548	0.067774	0.0611303	Cyp2a5/Cyp2d26/Cad/Tpmt/Abcc2/Cyp2e1/Cyp2j5/Cbr1/Cyp2d9/Cyp2a4/Cyp4b1/Sult1a1/Fmo5/Fmo2/Cyp2j11	15
BP	GO:0007155	cell adhesion	189/2076	387/4937	0.00296565	0.0694596	0.0626507	Serpinb8/Icam2/Col1a1/Itga3/Scrib/Bcam/Stat5b/Coro1c/Map2k1/Nphs1/Ctnnb1/Dnajb6/Plg/Plxnd1/Myh9/Egfr/Arg2/Dbn1/Emb/Plau/Alcam/Adipoq/Dock8/Rela/Capn1/P4hb/Itgb8/Atp5b/Nrp1/Hspd1/Ppm1f/Epb41l5/Atp1b1/Kifap3/Gsn/Itgb6/Itgav/Pck1/Tnc/Tjp1/Vps33b/Rps3/Pycard/Fadd/Flna/Sfrp1/Cx3cl1/Apoa4/Apoa1/Nt5e/Rpsa/Pgm5/Cdh6/Pip5k1c/Azgp1/Vnn1/Spon1/F11r/Rras/Kank1/Cdhr2/Ptk7/Lama1/Dpp4/Igfbp7/Igfbp2/Adk/Inppl1/H…	189
BP	GO:0098771	inorganic ion homeostasis	110/2076	214/4937	0.003009	0.0700345	0.0631692	Ace/Hmox2/Hmox1/Atp6v1b1/Plcd1/Nol3/Slc12a7/Pdk4/Atp2b1/Egfr/Hexb/Ero1a/Nubp1/Diaph1/Gsto1/Got1/Abcc2/Oga/Atp5b/Iscu/Atp1b1/Itgav/Car2/Calb1/Atp6v0d2/Stoml2/Slc9a1/Itpr1/Nucb2/Hpx/Ccdc22/Mt2/Slc12a3/Cx3cl1/Ireb2/Atp1b3/Anpep/Atp1a1/Slc25a23/Pdk2/Slc30a1/Atg5/Wfs1/Bsnd/Itpr2/Slc12a6/Mapk3/Kcnj10/Atp7a/Neo1/Immt/Agt/Ywhae/Car12/Trpv4/Aplp2/Asph/Bak1/Slc4a2/Lrp2/Plcg2/Slc31a1/Pml/Cubn/Ank3/Ftl1/Pawr…	110
BP	GO:0022610	biological adhesion	192/2076	394/4937	0.00311642	0.0720841	0.0650179	Serpinb8/Icam2/Col1a1/Itga3/Scrib/Bcam/Stat5b/Coro1c/Map2k1/Nphs1/Ctnnb1/Dnajb6/Plg/Plxnd1/Myh9/Egfr/Arg2/Dbn1/Emb/Plau/Alcam/Adipoq/Dock8/Rela/Capn1/P4hb/Itgb8/Atp5b/Nrp1/Hspd1/Ppm1f/Epb41l5/Atp1b1/Kifap3/Gsn/Itgb6/Itgav/Pck1/Tnc/Tjp1/Vps33b/Rps3/Pycard/Fadd/Flna/Sfrp1/Cx3cl1/Apoa4/Apoa1/Nt5e/Rpsa/Pgm5/Cdh6/Pip5k1c/Azgp1/Vnn1/Spon1/F11r/Rras/Kank1/Cdhr2/Ptk7/Lama1/Dpp4/Igfbp7/Igfbp2/Adk/Inppl1/H…	192
BP	GO:0001906	cell killing	30/2076	48/4937	0.00328099	0.0754223	0.0680289	Stat5b/Hspa8/Mbl2/Oga/Hprt/Ctsc/Fadd/Lamp1/Ap1g1/Ctsh/Azgp1/H2-Q10/Nectin2/Slc22a13/Romo1/Serpinb9/Stat5a/Rps19/Rpl30/Gapdh/Prdx1/Lgals3/Ppp3cb/Pnp/Rab27a/Stx7/Mbl1/Cyrib/Gfer/C9	30
BP	GO:2000145	regulation of cell motility	171/2076	348/4937	0.00337057	0.0770062	0.0694575	Serpinf1/Col1a1/Itga3/Ddt/Ace/Coro1c/Aqp1/Map2k1/Hmox1/Igf1r/Rarres2/Plg/Sash1/Plxnd1/Hnf4a/Map2k3/Pbld1/Ccar1/Egfr/Appl2/Efemp1/Plau/Dnm1l/Mylk/Adipoq/Mapre2/Diaph1/Dock8/Capn1/Atp5b/Atp5a1/Hras/Nrp1/Ppm1f/Epb41l5/Vim/Hc/Itgav/Anxa5/Egf/Lmna/Cpne3/Sdcbp/Reck/Anxa3/Tjp1/Sema4b/Pycard/Fadd/Flna/Mpp1/Sfrp1/Cx3cl1/Pin1/Ctsh/Phpt1/Shtn1/Rras/Kank1/Spag9/Ddx58/Apex1/Appl1/Lama1/Dpp4/Arhgap18/Inpp5f/Sy…	171
BP	GO:0015807	L-amino acid transport	16/2076	22/4937	0.00349077	0.0792661	0.0714959	Slc47a1/Slc25a22/Arg2/Slc7a8/Arl6ip1/Slc25a15/Slc22a2/Kcnj10/Agt/Itgb1/Slc1a5/Ace2/Cltrn/Slc25a12/Slc3a2/Septin2	16
BP	GO:0010977	negative regulation of neuron projection development	37/2076	62/4937	0.00367399	0.0812289	0.0732663	Gdi1/Ctsz/Ywhah/Efemp1/Nrp1/Vim/Sema4b/Flna/Gorasp1/Cspg4/Kank1/Spag9/Inpp5f/Inpp5j/Inppl1/Bag5/Cyth2/Arf6/Neo1/Ppp3ca/Gsk3a/Trpv4/Dab2/Dnm3/Lgals1/Adcy6/Rtn4/Sema4d/Thy1/Prkcsh/Dpysl3/Actr3/Rapgef2/Rufy3/Ube3a/Rap1gap2/Ptk2	37
BP	GO:0046890	regulation of lipid biosynthetic process	37/2076	62/4937	0.00367399	0.0812289	0.0732663	Mlxipl/Igf1r/Hnf4a/Pdk4/Mapk9/Akr1c18/Stard4/Rdh10/Pck1/Fabp5/Scp2/H6pd/Erlin2/Asah1/Ces1d/Slc27a1/Apoa4/Apoa1/Atp1a1/Igfbp7/Acsl5/Pcx/Agt/Capn2/Fabp3/Pla2g4a/Dab2/Sorbs1/Acadvl/Lpgat1/Sirt4/Adgrf5/Abhd6/Erlin1/App/Fgf1/Anxa1	37
BP	GO:0050714	positive regulation of protein secretion	39/2076	66/4937	0.00369828	0.0812289	0.0732663	Dynll1/Egfr/Glud1/Dnm1l/Kif5b/Rbp4/Oga/Ppid/Aacs/Phpt1/Pck2/Gpi1/Arf6/Golph3/Sorl1/Ezr/Agt/Bsg/A1cf/Frmd4a/Myh10/Arrb1/Sec24a/Oxct1/Cltrn/Exoc1/Stxbp5l/Cask/Gapdh/Sri/Glul/Ppp3cb/Myo18a/Cd36/Casr/Golph3l/Irf3/Glrx/Pfkm	39
BP	GO:0010631	epithelial cell migration	62/2076	113/4937	0.00370809	0.0812289	0.0732663	Serpinf1/Itga3/Coro1c/Aqp1/Hmox1/Plg/Sash1/Plxnd1/Myh9/Map2k3/Pbld1/Mapre2/Atp5b/Atp5a1/Nrp1/Ppm1f/Epb41l5/Itgav/Anxa3/Apoa1/Kank2/Ctsh/Rras/Kank1/Dpp4/Gpi1/Arf6/Ptpn11/Tacstd2/Plpp3/Agt/Strap/Pfn2/Bsg/Prcp/Plcg2/Gpx1/Dock1/Itgb1/Dab2ip/Arsb/Macf1/Iqsec1/Rtn4/Stat5a/Ephb4/Mmrn2/Amot/Hdac6/Lemd3/Cdh13/Pkn1/Glul/Pdcd10/Rab11a/Atp2b4/Ptk2b/Clasp1/Rock2/Fgf1/Anxa1/Ptk2	62
BP	GO:0090130	tissue migration	62/2076	113/4937	0.00370809	0.0812289	0.0732663	Serpinf1/Itga3/Coro1c/Aqp1/Hmox1/Plg/Sash1/Plxnd1/Myh9/Map2k3/Pbld1/Mapre2/Atp5b/Atp5a1/Nrp1/Ppm1f/Epb41l5/Itgav/Anxa3/Apoa1/Kank2/Ctsh/Rras/Kank1/Dpp4/Gpi1/Arf6/Ptpn11/Tacstd2/Plpp3/Agt/Strap/Pfn2/Bsg/Prcp/Plcg2/Gpx1/Dock1/Itgb1/Dab2ip/Arsb/Macf1/Iqsec1/Rtn4/Stat5a/Ephb4/Mmrn2/Amot/Hdac6/Lemd3/Cdh13/Pkn1/Glul/Pdcd10/Rab11a/Atp2b4/Ptk2b/Clasp1/Rock2/Fgf1/Anxa1/Ptk2	62
BP	GO:0090132	epithelium migration	62/2076	113/4937	0.00370809	0.0812289	0.0732663	Serpinf1/Itga3/Coro1c/Aqp1/Hmox1/Plg/Sash1/Plxnd1/Myh9/Map2k3/Pbld1/Mapre2/Atp5b/Atp5a1/Nrp1/Ppm1f/Epb41l5/Itgav/Anxa3/Apoa1/Kank2/Ctsh/Rras/Kank1/Dpp4/Gpi1/Arf6/Ptpn11/Tacstd2/Plpp3/Agt/Strap/Pfn2/Bsg/Prcp/Plcg2/Gpx1/Dock1/Itgb1/Dab2ip/Arsb/Macf1/Iqsec1/Rtn4/Stat5a/Ephb4/Mmrn2/Amot/Hdac6/Lemd3/Cdh13/Pkn1/Glul/Pdcd10/Rab11a/Atp2b4/Ptk2b/Clasp1/Rock2/Fgf1/Anxa1/Ptk2	62
BP	GO:0051241	negative regulation of multicellular organismal process	172/2076	351/4937	0.00379611	0.0826707	0.0745668	Serpinf1/Anxa4/Cyp51/Ace/Akap8/Paf1/Stat5b/Coro1c/Ndrg2/Hmox1/Prkaca/Acot13/Ctnnb1/Wdr77/Plg/Nol3/Gdi1/Ctsz/Stk3/Wwc1/Ywhah/Atp2b1/Pbld1/Egfr/Appl2/Efemp1/Pctp/Map2k6/Rflnb/Arg2/Yy1/Dbn1/Plau/Ahsg/Adipoq/Serping1/Xdh/Hspa9/Rbp4/Oga/Prdx4/Nrp1/Parp1/Vim/Anxa5/Lmna/Naxe/Abcg2/Sema4b/Ctsc/Pycard/Flna/Sfrp1/Cx3cl1/Mtmr2/Apoa4/Apoa1/Anxa2/Ngp/Gorasp1/Anpep/Lnpep/Plcl1/Cspg4/Atp1a1/Kank1/Spag9/Inpp5f/I…	172
BP	GO:0034762	regulation of transmembrane transport	88/2076	168/4937	0.00385897	0.08296	0.0748277	Ace/Taco1/Wdr1/Clic1/Pea15a/Nol3/Ctss/Ywhah/Appl2/Adipoq/Kif5b/Diaph1/Gsto1/Aspscr1/Oga/Iscu/Atp1b1/Snta1/Fabp5/Car2/Slc9a1/Arl6ip1/Flna/Ikbkb/Cx3cl1/Atp1b3/Fxyd2/Tmem109/Abcb1a/Tpcn1/Slc30a1/Appl1/Atg5/Akap9/Acsl5/Kcnj10/S100a1/Ptpn11/Atp7a/Agt/Ak1/Ywhae/Gsk3a/Mink1/Asph/Hspa2/Plcg2/Nipsnap2/Wnk1/Itgb1/Insr/Bin1/Ank3/Ahnak/Sorbs1/Hk1/Dlg1/Stk39/Ywhaq/Gopc/Clcnka/Shank2/Plcb1/Ace2/Cltrn/Pm20d1/Fh…	88
BP	GO:0010721	negative regulation of cell development	60/2076	109/4937	0.00387156	0.08296	0.0748277	Coro1c/Ctnnb1/Gdi1/Ctsz/Ywhah/Appl2/Efemp1/Rflnb/Yy1/Nrp1/Vim/Sema4b/Flna/Gorasp1/Cspg4/Kank1/Spag9/Inpp5f/Inpp5j/Hook3/Inppl1/Bag5/Cyth2/Mib1/Fbln1/Arf6/Sorl1/Tacstd2/Neo1/Actn4/Ppp3ca/Rcc2/Gsk3a/Trpv4/Sirt2/Dab2/Postn/Dnm3/Lgals1/Itgb1/Adcy6/Zhx2/Rtn4/Rap1gap/Sema4d/Pi16/Thy1/Prkcsh/Dpysl3/Stat3/Arhgef2/Actr3/Dnajb11/Rapgef2/Rufy3/Ube3a/Pak1/App/Rap1gap2/Ptk2	60
BP	GO:0040012	regulation of locomotion	176/2076	360/4937	0.00387622	0.08296	0.0748277	Serpinf1/Col1a1/Itga3/Ddt/Ace/Coro1c/Aqp1/Map2k1/Hmox1/Igf1r/Rarres2/Plg/Sash1/Plxnd1/Hnf4a/Map2k3/Pbld1/Ccar1/Egfr/Appl2/Efemp1/Dbn1/Plau/Dnm1l/Mylk/Adipoq/Mapre2/Diaph1/Dock8/Capn1/Atp5b/Atp5a1/Hras/Nrp1/Ppm1f/Epb41l5/Vim/Hc/Itgav/Anxa5/Egf/Lmna/Cpne3/Sdcbp/Reck/Anxa3/Tjp1/Sema4b/Pycard/Fadd/Flna/Mpp1/Sfrp1/Cx3cl1/Pin1/Ctsh/Phpt1/Shtn1/Rras/Kank1/Spag9/Ddx58/Apex1/Appl1/Lama1/Dpp4/Arhgap18/Inpp…	176
BP	GO:0002028	regulation of sodium ion transport	23/2076	35/4937	0.00393023	0.0836354	0.0754369	Ywhah/Kif5b/Atp1b1/Snta1/Slc9a1/Ikbkb/Atp1b3/Fxyd2/Atp1a1/Wnk1/Ank3/Stk39/Plcb1/Gpd1l/Commd1/Camk2d/Slc8a1/Atp2b4/Dnm2/Gnas/Slc9a3/Glrx/Nedd4l	23
BP	GO:0007586	digestion	24/2076	37/4937	0.00417146	0.0873329	0.0787719	Hip1r/Aqp1/Slc22a5/Pbld1/Rbp4/Abcg2/Apoa4/Apoa1/Ireb2/Abcb1a/F11r/Nod2/Zfp830/Ezr/Fabp1/Npr3/Strap/Lima1/Wnk1/Pls1/Pawr/Asah2/Stk39/Cd36	24
BP	GO:0042440	pigment metabolic process	24/2076	37/4937	0.00417146	0.0873329	0.0787719	Ddt/Blvra/Hmox2/Hmox1/Cyp2a5/Shmt1/Tmem14c/Shmt2/Hprt/Hnf1a/Hpx/Ireb2/Cox15/Hebp1/Appl1/Blvrb/Cpox/Atpif1/Pgrmc1/Hmbs/Alad/Slco1a6/Myo5a/Rapgef2	24
BP	GO:0006869	lipid transport	68/2076	126/4937	0.00418695	0.0873329	0.0787719	Ace/Pon1/Crot/Slc5a8/Mapk9/Pctp/Map2k6/Sgpp1/Adipoq/Stard4/Osbp/Slc22a19/Rbp4/Abcc2/Itgav/Fabp5/Egf/Naxe/Cyp2j5/Scp2/Slc2a1/Stx12/Hnf1a/Nucb2/Acsl1/Ces1d/Slc27a1/Apoa4/Apoa1/Anxa2/Tmem30a/Slco1a1/Abcb1a/Hdlbp/Pnpla8/Pitpnc1/Acsl5/Gramd1b/Ptpn11/Slc51b/Fabp1/Agt/Fabp3/Pla2g4a/Lima1/Osbpl1a/Stard5/Cert1/Dab2/Spp1/Osbpl3/Atp11a/Ren1/Serac1/Abcc1/Cpt1b/Slco1a6/Osbpl6/Pitpna/Commd1/Igfbp3/Cd36/Retn/Ca…	68
BP	GO:0001912	positive regulation of leukocyte mediated cytotoxicity	13/2076	17/4937	0.00422125	0.0873329	0.0787719	Stat5b/Hspa8/Fadd/Lamp1/Ap1g1/Azgp1/H2-Q10/Nectin2/Slc22a13/Stat5a/Pnp/Stx7/Cyrib	13
BP	GO:0032528	microvillus organization	13/2076	17/4937	0.00422125	0.0873329	0.0787719	Hnf4a/Stx2/Fscn1/Espn/Cdhr2/Rap2a/Ptpn11/Ezr/Ush1c/Pls1/Rap1gap/Rapgef2/Rdx	13
BP	GO:0051047	positive regulation of secretion	67/2076	124/4937	0.00429309	0.0883286	0.07967	Aqp1/Dynll1/Plcd1/Tsg101/Egfr/Mapk9/Map2k6/Glud1/Dpysl2/Dnm1l/Kif5b/Rbp4/Oga/Ppid/Sdcbp/Cyp2j5/Aacs/Nucb2/Lamp1/Ap1g1/Pdcd6ip/Phpt1/Pck2/Atg5/Gpi1/Arf6/Golph3/Sorl1/Ptpn11/Ezr/Agt/Bsg/Pla2g4a/A1cf/Dab2/Spp1/Stxbp1/Frmd4a/Myh10/Arrb1/Arhgef7/Rtn4/Exoc2/Stam/Hgs/Sec24a/Oxct1/Cltrn/Exoc1/Rab7/Stxbp5l/Cask/Gapdh/Lgals3/Sri/Glul/Ppp3cb/Myo18a/Cd36/Retn/Casr/Golph3l/Rab27a/Clasp1/Irf3/Glrx/Pfkm	67
BP	GO:1903532	positive regulation of secretion by cell	65/2076	120/4937	0.00451072	0.0922963	0.0832488	Dynll1/Plcd1/Tsg101/Egfr/Mapk9/Map2k6/Glud1/Dpysl2/Dnm1l/Kif5b/Rbp4/Oga/Ppid/Sdcbp/Cyp2j5/Aacs/Nucb2/Lamp1/Ap1g1/Pdcd6ip/Phpt1/Pck2/Gpi1/Arf6/Golph3/Sorl1/Ptpn11/Ezr/Agt/Bsg/Pla2g4a/A1cf/Dab2/Spp1/Stxbp1/Frmd4a/Myh10/Arrb1/Arhgef7/Rtn4/Exoc2/Stam/Hgs/Sec24a/Oxct1/Cltrn/Exoc1/Rab7/Stxbp5l/Cask/Gapdh/Lgals3/Sri/Glul/Ppp3cb/Myo18a/Cd36/Retn/Casr/Golph3l/Rab27a/Clasp1/Irf3/Glrx/Pfkm	65
BP	GO:0019725	cellular homeostasis	152/2076	308/4937	0.00454601	0.09251	0.0834415	Haao/Txnrd3/Aqp1/Mlxipl/Hmox1/Prkaca/Igf1r/Dynll1/Plcd1/Plg/Nol3/Slc12a7/Atp2b1/Hexb/Ero1a/Nubp1/Aqp2/Kif5b/Diaph1/Txnl1/Gsto1/P4hb/Got1/Abcc2/Oga/Prdx4/Atp5b/Clns1a/Gaa/Iscu/Atp1b1/Itgav/Pcna/Pck1/Car2/Calb1/Atp6v0d2/Erp44/Stoml2/Txndc12/Sh3bgrl3/Slc9a1/Aacs/Itpr1/Nucb2/Hpx/Ccdc22/Gsr/Mt2/Slc12a3/Cx3cl1/Ireb2/Gclc/Atp1b3/Pdk3/Phpt1/Pck2/Atp1a1/Slc25a23/Txndc5/Slc30a1/Apex1/Atg5/Wfs1/Bsnd/Itpr2/S…	152
BP	GO:0006721	terpenoid metabolic process	18/2076	26/4937	0.0046133	0.0933692	0.0842165	Adh1/Adh5/Rarres2/Akr1c18/Dhrs4/Rbp4/Cyp2e1/Rdh10/Pecr/Rbp1/Aldh3a2/Retsat/Ttr/Bco2/Hmgcs2/Dhrs3/Hmgcs1/Aldh1a1	18
BP	GO:0051046	regulation of secretion	114/2076	225/4937	0.00470192	0.0946483	0.0853702	Hip1r/Cyp51/Ace/Aqp1/Hmox1/Nphs1/Dynll1/Plcd1/Tsg101/Hnf4a/Egfr/Rab21/Pofut2/Pfkl/Mapk9/Map2k6/Glud1/Dpysl2/Dnm1l/Adipoq/Kif5b/Rbp4/Oga/Anxa5/Ppid/Hadh/Egf/Sdcbp/Cyp2j5/Aacs/Hnf1a/Nucb2/Lamp1/Sfrp1/Ap1g1/Ces1d/Cx3cl1/Pdcd6ip/Anpep/Git1/Phpt1/Pck2/Maob/Slc30a1/Atg5/Slc16a1/Gpi1/Arf6/Golph3/Rab11fip1/Sorl1/Ptpn11/Ptgs1/Neo1/Ezr/Rap1b/Agt/Pfn2/Bsg/Pla2g4a/Ppp3ca/A1cf/Dab2/Spp1/Wnk1/Stxbp1/Frmd4a/Myh…	114
BP	GO:0007159	leukocyte cell-cell adhesion	48/2076	85/4937	0.00483006	0.0961459	0.086721	Scrib/Stat5b/Arg2/Dock8/Rela/Capn1/Hspd1/Pck1/Rps3/Pycard/Fadd/Apoa4/Nt5e/Vnn1/F11r/Dpp4/Igfbp2/Adk/Erbb2/Prkar1a/Golph3/Rock1/Itpkb/Flot2/Wnk1/Lgals1/Itgb1/Pawr/Dlg1/Ass1/L1cam/Stat5a/Itch/Prdx2/Sema4d/Ephb4/Thy1/Msn/Lgals3/Gcnt1/Gstp1/Pnp/Hsph1/Umod/Casp3/Cyrib/Cd47/Anxa1	48
BP	GO:0035725	sodium ion transmembrane transport	28/2076	45/4937	0.00488022	0.0961459	0.086721	Ywhah/Kif5b/Atp1b1/Snta1/Slc9a1/Slc12a3/Atp1b3/Fxyd2/Atp1a1/Tpcn1/Slc6a13/Wnk1/Ank3/Stk39/Plcb1/Slc12a1/Atp1a4/Gpd1l/Slc4a4/Commd1/Camk2d/Slc8a1/Atp2b4/Dnm2/Slc6a18/Slc9a3/Glrx/Nedd4l	28
BP	GO:0008015	blood circulation	79/2076	150/4937	0.00500936	0.0961459	0.086721	Ace/Pon1/Map2k1/Hmox1/Adh5/Rarres2/Map2k3/Atp2b1/Egfr/Map2k6/Dnm1l/Adipoq/Capn1/Plcb3/Gaa/Atp1b1/Snta1/Ddah1/Cyp2j5/Slc9a1/Slc2a5/Tjp1/Flna/Cx3cl1/Gclc/Anpep/Lnpep/Atp1a1/F11r/Atg5/Ppp1r13l/Acta2/S100a1/Ptgs1/Agt/Npr3/Cbs/Ephx2/Rock1/Gsk3a/Trpv4/Tmem65/Klk1/Prcp/Rnpep/Itga1/Postn/Gpx1/Wnk1/Bin1/Ren1/Adcy6/Rap1gds1/Dlg1/Ece1/Stk39/Ace2/Amot/Mgll/Tpm1/Dsp/Gpd1l/Sri/Nup155/Ptprj/Camk2d/Ncald/Cd36/Sl…	79
BP	GO:0010035	response to inorganic substance	106/2076	208/4937	0.00502151	0.0961459	0.086721	Haao/Pon1/Nqo1/Aqp1/Hmox1/Cyp2a5/Plcd1/Nol3/Gdi1/Endog/Fnta/Egfr/Mapk9/Pgam2/Akr1c18/Dhfr/Glud1/Anxa11/Mylk/Aqp2/Xdh/Impact/Rela/Capn1/Abcc2/Parp1/Gsn/Itgav/Cat/Gatm/Anxa5/Slc25a24/Cpne3/Aldob/Vcp/Rps3/Mt2/Apoa4/Ireb2/Pklr/Ccs/Ppp1ca/Slc25a23/Slc30a1/Apex1/Cpne2/Mapk3/Atp7a/Prkaa1/Fabp1/Itpkb/Pla2g4a/Ppp3ca/Gsk3a/Hp/Asph/Stk24/Plcg2/Gpx1/Wnk1/Ank3/Pawr/Ggh/S100a16/Mtr/Anxa7/Sod3/Ddi2/Ass1/Mapt/Al…	106
BP	GO:0010959	regulation of metal ion transport	70/2076	131/4937	0.0050938	0.0961459	0.086721	Ace/Ctnnb1/Nol3/Ywhah/Atp2b1/Mylk/Aqp2/Kif5b/Diaph1/Gsto1/Oga/Iscu/Atp1b1/Pacsin3/Snta1/Egf/Slc9a1/Itpr1/Flna/Ikbkb/Cx3cl1/Atp1b3/Fxyd2/Atp1a1/Slc30a1/Atg5/Akap9/Wfs1/S100a1/Atp7a/Agt/Ywhae/Asph/Bak1/Hspa2/Plcg2/Pml/Nipsnap2/Wnk1/Itgb1/Bin1/Ank3/Ahnak/Pawr/Dlg1/Atp2b2/Stk39/Plcb4/Plcb1/Fhl1/Thy1/Cask/Myo5a/Gpd1l/Lgals3/Sri/Commd1/Camk2d/Kcnj1/Slc8a1/Atp2b4/Casr/Dnm2/Ptk2b/Ank2/Gnas/Stim1/Slc9a3/G…	70
BP	GO:0002708	positive regulation of lymphocyte mediated immunity	19/2076	28/4937	0.00510651	0.0961459	0.086721	Stat5b/Hspa8/Hspd1/Hpx/Fadd/Lamp1/Ap1g1/Azgp1/Nod2/H2-Q10/Nectin2/Slc22a13/Stat5a/Trp53bp1/Pnp/Ighg2b/Exosc6/Stx7/Cyrib	19
BP	GO:0008203	cholesterol metabolic process	31/2076	51/4937	0.00517949	0.0961459	0.086721	Cyp51/Pon1/Cyb5r3/Pctp/Fdxr/Cyp27a1/Cat/Scp2/Hnf1a/Erlin2/Ces1d/Fdx1/Apoa4/Apoa1/Smpd1/Hdlbp/Prkaa1/Ephx2/Aplp2/Lima1/Cubn/Acadvl/Fmo5/Lmf1/Hmgcs2/Lipe/Erlin1/Gba/Hmgcs1/App/Fgf1	31
BP	GO:0070302	regulation of stress-activated protein kinase signaling cascade	42/2076	73/4937	0.00519736	0.0961459	0.086721	Map2k1/Igf1r/Sash1/Stk3/Egfr/Mapk9/Xdh/Lmnb1/Hras/Ptpn1/Rps3/Pycard/Sfrp1/Tlr3/Spag9/Nod2/Mapk3/Rap2a/Phlpp1/Ezr/Cbs/Trpv4/Mink1/Dab2/Dab2ip/Dlg1/Nbr1/Itch/Plcb1/Mapk1/Magi3/Prdx1/Map2k2/Fgd4/Pdcd10/Gstp1/Dnaja1/Ptk2b/Hsph1/Pak1/App/Tnxb	42
BP	GO:1901888	regulation of cell junction assembly	42/2076	73/4937	0.00519736	0.0961459	0.086721	Ace/Coro1c/Prkaca/Farp1/Nrp1/Ppm1f/Epb41l5/Tjp1/Ikbkb/F11r/Eif4g1/Slk/Stau2/Arf6/Rap1b/Agt/Rock1/Rcc2/Adgre5/Phldb2/Il1rap/Macf1/Myo1c/Sema4d/Ace2/Thy1/Ube2v2/Gpc6/Iqgap1/Ptprj/S100a10/Ptprd/Ppp1r9a/Actr3/Clasp1/Rapgef2/Sipa1l1/Rock2/App/Nedd4l/Limch1/Ptk2	42
BP	GO:0050708	regulation of protein secretion	59/2076	108/4937	0.00520209	0.0961459	0.086721	Cyp51/Dynll1/Hnf4a/Egfr/Pfkl/Glud1/Dnm1l/Kif5b/Rbp4/Oga/Anxa5/Ppid/Hadh/Egf/Aacs/Sfrp1/Cx3cl1/Phpt1/Pck2/Slc16a1/Gpi1/Arf6/Golph3/Rab11fip1/Sorl1/Ptpn11/Neo1/Ezr/Agt/Bsg/Ppp3ca/A1cf/Frmd4a/Myh10/Arrb1/Sec24a/Oxct1/Sirt4/Cltrn/Exoc1/Stxbp5l/Cask/Rab11fip3/Gapdh/Erp29/Sri/Tcirg1/Arfip1/Glul/Ppp3cb/Myo18a/Cd36/Casr/Golph3l/Rab11fip5/Irf3/Glrx/Pfkm/Anxa1	59
BP	GO:0007588	excretion	14/2076	19/4937	0.00523005	0.0961459	0.086721	Ace/Atp6v1b1/Nphs1/Amn/Abcg2/Anpep/Grhpr/Agt/Dab2/Slc12a1/Psap/Gnas/Umod/Pou3f3	14
BP	GO:0043090	amino acid import	14/2076	19/4937	0.00523005	0.0961459	0.086721	Slc47a1/Slc7a8/Arl6ip1/Slc16a2/Slc22a2/Kcnj10/Agt/Slc6a13/Itgb1/Slc1a5/Ace2/Cltrn/Slc3a2/Septin2	14
BP	GO:0045923	positive regulation of fatty acid metabolic process	14/2076	19/4937	0.00523005	0.0961459	0.086721	Mlxipl/Hnf4a/Mapk9/Adipoq/Nucb2/Apoa4/Apoa1/Acsl5/Fabp1/Agt/Pla2g4a/Mlycd/Lpgat1/Anxa1	14
BP	GO:1902991	regulation of amyloid precursor protein catabolic process	14/2076	19/4937	0.00523005	0.0961459	0.086721	Gga3/Clu/Rela/Pin1/Tmed10/Spon1/Sorl1/Rock1/Gsk3a/Flot2/Bin1/Casp3/Rock2/App	14
BP	GO:0006813	potassium ion transport	32/2076	53/4937	0.00524277	0.0961459	0.086721	Aqp1/Slc12a7/Kif5b/Ccdc51/Atp1b1/Slc9a1/Flna/Slc12a3/Atp1b3/Fxyd2/Atp1a1/Akap9/Slc12a6/Kcnj10/Cpox/Ywhae/Wnk1/Itgb1/Bin1/Ank3/Dlg1/Stk39/Plcb4/Slc12a1/Atp1a4/Fhl1/Kcnj1/Dnm2/Ptk2b/Ank2/Slc9a3/Nedd4l	32
BP	GO:0016125	sterol metabolic process	32/2076	53/4937	0.00524277	0.0961459	0.086721	Cyp51/Pon1/Cyb5r3/Pctp/Fdxr/Cyp27a1/Cat/Scp2/Hnf1a/Erlin2/Ces1d/Fdx1/Apoa4/Apoa1/Smpd1/Hdlbp/Lipa/Prkaa1/Ephx2/Aplp2/Lima1/Cubn/Acadvl/Fmo5/Lmf1/Hmgcs2/Lipe/Erlin1/Gba/Hmgcs1/App/Fgf1	32
BP	GO:0007254	JNK cascade	34/2076	57/4937	0.00532299	0.0961459	0.086721	Igf1r/Nphs1/Sash1/Stk3/Egfr/Mapk9/Lmnb1/Hras/Ptpn1/Rps3/Pycard/Sfrp1/Tlr3/Spag9/Nod2/Rap2a/Phlpp1/Cbs/Trpv4/Mink1/Dab2/Dab2ip/Itch/Plcb1/Magi3/Fgd4/Gstp1/Dnaja1/Casr/Ptk2b/Pak1/App/Tnxb/Ptk2	34
BP	GO:0055067	monovalent inorganic cation homeostasis	34/2076	57/4937	0.00532299	0.0961459	0.086721	Ace/Atp6v1b1/Slc12a7/Pdk4/Atp5b/Atp1b1/Car2/Atp6v0d2/Slc9a1/Slc12a3/Atp1b3/Anpep/Atp1a1/Pdk2/Bsnd/Slc12a6/Mapk3/Kcnj10/Agt/Car12/Slc4a2/Slc12a1/C7/Atp1a4/Rab7/Mapk1/Slc4a4/Tcirg1/Camk2d/Slc8a1/Gnas/Ube3a/Umod/Slc9a3	34
BP	GO:1902652	secondary alcohol metabolic process	34/2076	57/4937	0.00532299	0.0961459	0.086721	Cyp51/Pon1/Cyb5r3/Pctp/Fdxr/Cyp27a1/Cat/Idh3b/Scp2/Hnf1a/Erlin2/Ces1d/Fdx1/Apoa4/Apoa1/Smpd1/Hdlbp/Idh3g/Prkaa1/Ephx2/Aplp2/Lima1/Cubn/Acadvl/Fmo5/Lmf1/Hmgcs2/Lipe/Erlin1/Gba/Idh3a/Hmgcs1/App/Fgf1	34
BP	GO:0046434	organophosphate catabolic process	38/2076	65/4937	0.00533285	0.0961459	0.086721	Ocrl/Pon1/Smpdl3a/Enpp3/Nudt4/Nudt12/Impa2/Plcb3/Inpp5a/Hprt/Vcp/Nudt9/Mtmr2/Acat1/Nt5e/Aspdh/Smpd1/Pnpla8/Dnph1/Inpp5f/Inpp5j/Pla2g4a/Acot7/Plcg2/Dut/Inpp5b/Mlycd/Cnp/Itpa/Nudt7/Plcb1/Synj1/Enpp1/Entpd1/Gpd1l/Fhit/Upp1/Abhd6	38
BP	GO:0043270	positive regulation of ion transport	57/2076	104/4937	0.00544294	0.0961459	0.086721	Ctss/Atp2b1/Mapk9/Map2k6/Dpysl2/Mylk/Aqp2/Kif5b/Gsto1/Oga/Atp1b1/Slc9a1/Itpr1/Arl6ip1/Flna/Ikbkb/Cx3cl1/Apoa1/Atp1b3/Abcb1a/Akap9/Acsl5/Wfs1/S100a1/Atp7a/Agt/Fabp3/Pla2g4a/Asph/Bak1/Hspa2/Plcg2/Nipsnap2/Wnk1/Itgb1/Stxbp1/Ank3/Dlg1/Atp2b2/Stk39/Rtn4/Plcb1/Ace2/Cltrn/Fhl1/Thy1/Cask/Gpd1l/Lgals3/Sri/Casr/Dnm2/Ank2/Gnas/Stim1/Glrx/Nedd4l	57
BP	GO:0046390	ribose phosphate biosynthetic process	57/2076	104/4937	0.00544294	0.0961459	0.086721	Atp5d/Gcdh/Map2k1/Pdk1/Cad/Pdk4/Pfas/Pdhb/Adsl/Rfk/Papss2/Atp5b/Atp5a1/Hprt/Prps2/Atic/Parp1/Acss1/Vcp/Stoml2/Ctps/Ppcs/Ak2/Acacb/Acsl1/Acat1/Pklr/Pdk3/Pdk2/Pank1/Acsl5/Pank4/Ldhd/Ak1/Pygl/Acot7/Uprt/Adcy6/Mlycd/Acss2/Prpsap1/Coasy/Acly/Ctps2/Atp5c1/Paics/Entpd1/Nme1/Stat3/Prpsap2/Pkm/Prps1l3/Pnp/Adssl1/Cox5b/Ampd3/Dmac2l	57
BP	GO:0010876	lipid localization	76/2076	144/4937	0.00545793	0.0961459	0.086721	Ace/Pon1/Crot/Stat5b/Slc5a8/Mapk9/Pctp/Map2k6/Sgpp1/Hexb/Adipoq/Stard4/Osbp/Slc22a19/Rbp4/Abcc2/Itgav/Fabp5/Egf/Naxe/Stoml2/Cyp2j5/Scp2/Slc2a1/Stx12/Hnf1a/Acacb/Nucb2/Acsl1/Ces1d/Slc27a1/Apoa4/Apoa1/Anxa2/Tmem30a/Slco1a1/Abcb1a/Tmem135/Hdlbp/Pnpla8/Pitpnc1/Acsl5/Gramd1b/Ptpn11/Slc51b/Fabp1/Agt/Fto/Fabp3/Pla2g4a/Lima1/Osbpl1a/Stard5/Cert1/Dab2/Spp1/Osbpl3/Atp11a/Ren1/Serac1/Abcc1/Stat5a/Cpt1b/Slco…	76
BP	GO:0040017	positive regulation of locomotion	109/2076	215/4937	0.00550705	0.0961459	0.086721	Col1a1/Itga3/Aqp1/Map2k1/Hmox1/Igf1r/Rarres2/Plg/Sash1/Map2k3/Ccar1/Egfr/Plau/Dnm1l/Mylk/Mapre2/Diaph1/Dock8/Capn1/Atp5b/Atp5a1/Hras/Nrp1/Ppm1f/Epb41l5/Itgav/Egf/Cpne3/Sdcbp/Anxa3/Tjp1/Sema4b/Pycard/Fadd/Flna/Cx3cl1/Ctsh/Phpt1/Shtn1/Rras/Spag9/Syne2/Acta2/Gpi1/Mapk3/Fbln1/Arf6/Atp7a/Plpp3/Actn4/Agt/Stx3/Bsg/Ppp3ca/Trpv4/Col18a1/Carmil1/Tubb2b/Dab2/Plcg2/Postn/Dock1/Wnk1/Itgb1/Dab2ip/Insr/Pawr/Mya…	109
BP	GO:0051272	positive regulation of cellular component movement	109/2076	215/4937	0.00550705	0.0961459	0.086721	Col1a1/Itga3/Stat5b/Aqp1/Map2k1/Hmox1/Igf1r/Rarres2/Plg/Sash1/Map2k3/Ccar1/Egfr/Plau/Dnm1l/Mylk/Mapre2/Diaph1/Dock8/Capn1/Atp5b/Atp5a1/Hras/Nrp1/Ppm1f/Epb41l5/Itgav/Egf/Cpne3/Sdcbp/Anxa3/Tjp1/Sema4b/Pycard/Fadd/Flna/Cx3cl1/Ctsh/Phpt1/Shtn1/Rras/Spag9/Syne2/Acta2/Gpi1/Mapk3/Fbln1/Arf6/Atp7a/Plpp3/Actn4/Agt/Bsg/Ppp3ca/Trpv4/Col18a1/Carmil1/Tubb2b/Dab2/Plcg2/Postn/Dock1/Wnk1/Itgb1/Dab2ip/Insr/Pawr/M…	109
BP	GO:0006739	NADP metabolic process	20/2076	30/4937	0.00555085	0.0961459	0.086721	Nqo1/Shpk/Pgam1/Hsd11b1/Fdxr/Nudt12/Me2/Taldo1/H6pd/Pgls/Fdx1/Me1/Aspdh/Rpia/Pgd/Fmo5/Fmo2/Rpe/Nnt/Nadk2	20
BP	GO:0033866	nucleoside bisphosphate biosynthetic process	20/2076	30/4937	0.00555085	0.0961459	0.086721	Gcdh/Pdk1/Pdk4/Pdhb/Papss2/Acss1/Ppcs/Acacb/Acsl1/Acat1/Pdk3/Pdk2/Pank1/Acsl5/Pank4/Acot7/Mlycd/Acss2/Coasy/Acly	20
BP	GO:0034030	ribonucleoside bisphosphate biosynthetic process	20/2076	30/4937	0.00555085	0.0961459	0.086721	Gcdh/Pdk1/Pdk4/Pdhb/Papss2/Acss1/Ppcs/Acacb/Acsl1/Acat1/Pdk3/Pdk2/Pank1/Acsl5/Pank4/Acot7/Mlycd/Acss2/Coasy/Acly	20
BP	GO:0034033	purine nucleoside bisphosphate biosynthetic process	20/2076	30/4937	0.00555085	0.0961459	0.086721	Gcdh/Pdk1/Pdk4/Pdhb/Papss2/Acss1/Ppcs/Acacb/Acsl1/Acat1/Pdk3/Pdk2/Pank1/Acsl5/Pank4/Acot7/Mlycd/Acss2/Coasy/Acly	20
BP	GO:0070252	actin-mediated cell contraction	20/2076	30/4937	0.00555085	0.0961459	0.086721	Dbn1/Myl6b/Epb41l5/Snta1/Flna/Atp1a1/Shtn1/Acta2/Rock1/Bin1/Dlg1/Tpm1/Dsp/Gpd1l/Sri/Nup155/Camk2d/Ank2/Nedd4l/Limch1	20
CC	GO:0005615	extracellular space	226/2105	416/4984	1.45531e-07	4.10041e-05	3.65826e-05	Serpinb8/Rab5b/Serpinf1/Col1a1/Ddt/Naglu/Ace/Napsa/Pon1/Adprh/Aqp1/Hdgf/Clic1/Rarres2/Tsg101/Plg/Ctss/Hspa8/Ctsz/Serpinb6a/Igfbp4/Wfdc2/Slc2a4/Smpdl3a/Hspa4/Efemp1/Amn/Hexb/Dnajc9/Plau/Clu/Ppp1r1a/Ahsg/Adipoq/Aqp2/Krt18/Serping1/Acy1/Igf2r/Xdh/Bag6/Mbl2/Rbp4/Prdx4/Gusb/Clec3b/Hspd1/Pigr/Hc/Gsn/Cat/Fabp5/Car2/Anxa5/S100a11/Egf/Naxe/Manba/Sdcbp/Ambp/Tinagl1/Ppbp/Stx2/Pon3/Pcyox1/Mug1/Sema4b/Ctsc/Nu…	226
CC	GO:0098590	plasma membrane region	240/2105	446/4984	1.66683e-07	4.10041e-05	3.65826e-05	Hip1r/Icam2/Anxa4/Ocrl/Itga3/Aif1l/Ace/Scrib/Coro1c/Aqp1/Hmox1/Prkaca/Igf1r/Atp6v1b1/Ctnnb1/Slc44a4/Sptbn2/Slc22a6/Slc22a8/Slc47a1/Hspa8/Myh9/Rab11fip4/Slc2a4/Wwc1/Slc22a5/Atp2b1/Slc5a8/Egfr/Appl2/Amn/Dbn1/Slc7a8/Plec/Dnm1l/Mylk/Slc15a2/Aqp2/Slc22a1/Slc3a1/Slc23a1/Diaph1/Slc22a19/Abcc2/Farp1/Nrp1/Hspd1/Epb41l5/Atp1b1/Kifap3/Rab14/Itgav/Prom2/Snta1/Car2/Slc13a3/Slc2a2/Nbea/Atp6v0d2/Slc2a1/Akr1a1/S…	240
CC	GO:0005887	integral component of plasma membrane	113/2105	187/4984	2.56184e-07	4.20142e-05	3.74838e-05	Icam2/Itga3/Scrib/Bcam/Aqp1/Igf1r/Nphs1/Slc22a6/Plxnd1/Slc12a7/Slc2a4/Iyd/Atp2b1/Egfr/Emb/Slc15a2/Aqp2/Slc22a1/Slc3a1/Abcc2/Itgb8/Nrp1/Atp1b1/Hc/Itgb6/Itgav/Prom2/Sdcbp/Slc2a1/Slc9a1/Slc2a5/Sema4b/Gpm6a/Ikbkb/Tlr3/Slc27a1/St14/Atp1b3/Lnpep/Slco1a1/Slc16a2/Atp1a1/Slc22a2/C8g/Slc30a1/Cdhr2/Slc16a1/Tspan8/Bsnd/Erbb2/Stbd1/Kcnj10/Pcdh1/Slc2a9/Neo1/Plpp3/Slc6a13/C8a/Itgb5/Bsg/Trpv4/Prom1/Adgre5/Itga1/…	113
CC	GO:0016323	basolateral plasma membrane	79/2105	124/4984	8.80597e-07	7.4394e-05	6.6372e-05	Itga3/Ace/Scrib/Aqp1/Atp6v1b1/Ctnnb1/Slc22a6/Slc22a8/Slc47a1/Slc22a5/Atp2b1/Egfr/Slc7a8/Plec/Aqp2/Slc22a1/Slc23a1/Atp1b1/Car2/Slc13a3/Slc2a2/Slc2a1/Slc9a1/Stx2/Tjp1/Hpgd/Slc27a1/St14/Anxa2/Slco1a1/Myo1d/Atp1a1/Slc22a2/Slc16a1/Bsnd/Nod2/Slc12a6/Erbb2/Kcnj10/Atp7a/Tacstd2/Slc2a9/Ezr/Slc51b/Plpp3/Slc6a13/Flot2/Slc4a2/Slc22a7/Ank3/Slc16a10/Arrb1/Cnnm2/Dlg1/Abcc1/Myo1c/Stk39/Shroom4/Slc19a1/Clcnka/Cd3…	79
CC	GO:0000313	organellar ribosome	48/2105	67/4984	9.07243e-07	7.4394e-05	6.6372e-05	Mrpl10/Mrpl4/Mrpl49/Mrpl45/Mrpl22/Mrpl40/Mrps23/Mrpl21/Mrpl11/Mrps5/Mrpl9/Mrps15/Mrpl20/Mrpl19/Mrps11/Mrpl46/Mrps31/Mrps22/Mrpl3/Mtg1/Mrps2/Mrpl1/Mrps6/Mrps28/Mrpl54/Mrpl12/Mrps34/Mrps35/Mrps9/Mrps27/Mrpl18/Mtg2/Mrpl55/Mrpl53/Mrpl39/Mrpl24/Mrps17/Mrps10/Mrps25/Mrpl15/Mrpl48/Mrpl58/Mrpl17/Mrps26/Mrpl16/Mrps21/Mrpl13/Mrpl42	48
CC	GO:0005761	mitochondrial ribosome	48/2105	67/4984	9.07243e-07	7.4394e-05	6.6372e-05	Mrpl10/Mrpl4/Mrpl49/Mrpl45/Mrpl22/Mrpl40/Mrps23/Mrpl21/Mrpl11/Mrps5/Mrpl9/Mrps15/Mrpl20/Mrpl19/Mrps11/Mrpl46/Mrps31/Mrps22/Mrpl3/Mtg1/Mrps2/Mrpl1/Mrps6/Mrps28/Mrpl54/Mrpl12/Mrps34/Mrps35/Mrps9/Mrps27/Mrpl18/Mtg2/Mrpl55/Mrpl53/Mrpl39/Mrpl24/Mrps17/Mrps10/Mrps25/Mrpl15/Mrpl48/Mrpl58/Mrpl17/Mrps26/Mrpl16/Mrps21/Mrpl13/Mrpl42	48
CC	GO:0031226	intrinsic component of plasma membrane	118/2105	203/4984	2.39061e-06	0.000168026	0.000149908	Icam2/Itga3/Scrib/Bcam/Aqp1/Igf1r/Nphs1/Slc22a6/Plxnd1/Slc12a7/Slc2a4/Iyd/Atp2b1/Egfr/Emb/Alcam/Slc15a2/Aqp2/Slc22a1/Slc3a1/Abcc2/Itgb8/Nrp1/Atp1b1/Hc/Itgb6/Itgav/Prom2/Sdcbp/Slc2a1/Slc9a1/Slc2a5/Sema4b/Gpm6a/Ikbkb/Tlr3/Slc27a1/St14/Atp1b3/Lnpep/Slco1a1/Slc16a2/Atp1a1/Slc22a2/C8g/Slc30a1/Cdhr2/Slc16a1/Tspan8/Bsnd/Nod2/Erbb2/Stbd1/Kcnj10/Pcdh1/Slc2a9/Neo1/Plpp3/Slc6a13/C8a/Itgb5/Bsg/Trpv4/Ggt5/Flo…	118
CC	GO:0005759	mitochondrial matrix	117/2105	203/4984	4.70561e-06	0.000289395	0.00025819	Poldip2/Mrpl10/Clpp/Mrpl4/Wars2/Etfb/Pdk1/Mrpl49/Clpx/Slc25a5/Mrpl45/Vdac1/Mrpl22/Mccc2/Pdhb/Glud1/Rida/Mrpl40/Mrps23/Hspa9/Mrpl21/Mrpl11/Atp5b/Shmt2/Iscu/Lactb2/Hspd1/Dtymk/Ivd/Mrps5/Acss1/Ptpn1/Nfs1/Mccc1/Mrpl9/Mrps15/Pmpcb/Mrpl20/Aldh2/Acads/Mrpl19/Mrps11/Mrpl46/Rps3/Mrps31/Cbr4/Acat1/Fdx1/Etfa/Mrps22/Mrpl3/Acsm1/Mtg1/Mrps2/Ccar2/Mrpl1/Acaa2/Mrps6/Mrps28/Pcca/Mrpl54/Pdk2/Tsfm/Mrpl12/Mrps34/Pdp…	117
CC	GO:0005777	peroxisome	59/2105	93/4984	2.60044e-05	0.00127942	0.00114146	Crot/Acaa1b/Pipox/Pex7/Tysnd1/Acot4/Acot3/Eci3/Acox2/Hacl1/Dhrs4/Rida/Dnm1l/Ehhadh/Xdh/Nudt12/Paox/Hspd1/Pecr/Phyh/Vim/Cat/Hao2/Hsdl2/Scp2/Hmgcl/Pxmp2/Acsl1/Lonp2/Mavs/Agps/Tmem135/Pnpla8/Tmem35a/Decr2/Nudt19/Vwa8/Pex5/Acox1/Fabp1/Ech1/Mtarc2/Amacr/Aldh3a2/Ephx2/Acnat2/Marf1/Acnat1/Mlycd/Acot8/Pex10/Nudt7/Acox3/Prdx1/Myo5a/Ide/Dao/Eci2/Idi1	59
CC	GO:0042579	microbody	59/2105	93/4984	2.60044e-05	0.00127942	0.00114146	Crot/Acaa1b/Pipox/Pex7/Tysnd1/Acot4/Acot3/Eci3/Acox2/Hacl1/Dhrs4/Rida/Dnm1l/Ehhadh/Xdh/Nudt12/Paox/Hspd1/Pecr/Phyh/Vim/Cat/Hao2/Hsdl2/Scp2/Hmgcl/Pxmp2/Acsl1/Lonp2/Mavs/Agps/Tmem135/Pnpla8/Tmem35a/Decr2/Nudt19/Vwa8/Pex5/Acox1/Fabp1/Ech1/Mtarc2/Amacr/Aldh3a2/Ephx2/Acnat2/Marf1/Acnat1/Mlycd/Acot8/Pex10/Nudt7/Acox3/Prdx1/Myo5a/Ide/Dao/Eci2/Idi1	59
CC	GO:1903561	extracellular vesicle	36/2105	54/4984	0.000235073	0.0101888	0.00909015	Rab5b/Naglu/Ace/Aqp1/Clic1/Tsg101/Hspa8/Slc2a4/Hspa4/Aqp2/Acy1/Bag6/Hspd1/Prom2/Egf/Sdcbp/Slc12a3/Anxa2/Pdcd6ip/Anpep/Prom1/Ybx1/Cubn/Ahnak/Asah2/Bhmt/Slc12a1/Sord/Xpnpep2/Rab4a/Sri/Ide/Rab11a/Slc9a3/Cd47/Anxa1	36
CC	GO:0001917	photoreceptor inner segment	14/2105	16/4984	0.000248508	0.0101888	0.00909015	Sptbn2/Hspa8/Slc2a1/Asrgl1/Bsg/Ush1c/Dnm3/Crocc/Shank2/Cep250/Pkm/Dnm2/Gnb1/Reep6	14
CC	GO:0016324	apical plasma membrane	88/2105	157/4984	0.000275527	0.0104277	0.00930323	Hip1r/Anxa4/Scrib/Aqp1/Atp6v1b1/Slc44a4/Sptbn2/Slc22a8/Slc47a1/Slc22a5/Atp2b1/Slc5a8/Egfr/Amn/Slc7a8/Plec/Slc15a2/Aqp2/Slc22a1/Slc23a1/Slc22a19/Abcc2/Atp1b1/Rab14/Prom2/Slc2a2/Atp6v0d2/Slc2a1/Akr1a1/Slc9a1/Slc2a5/Abcg2/Tjp1/Slc12a3/Slc16a2/Atp1a1/Slc22a2/Abcb1a/Muc1/Cdhr2/Dpp4/Slc16a1/Igfbp2/Erbb2/Kcnj10/Atp7a/Prkaa1/Slc2a9/Ezr/Stx3/Crb3/Prom1/Slc4a2/Dab2/Lrp2/Slc22a13/Cubn/Abcc1/Atp2b2/Shroom2/S…	88
CC	GO:0000315	organellar large ribosomal subunit	28/2105	40/4984	0.000340943	0.0111829	0.00997706	Mrpl10/Mrpl4/Mrpl49/Mrpl45/Mrpl22/Mrpl40/Mrpl21/Mrpl11/Mrpl9/Mrpl20/Mrpl19/Mrpl46/Mrpl3/Mrpl1/Mrpl54/Mrpl12/Mrpl18/Mrpl55/Mrpl53/Mrpl39/Mrpl24/Mrpl15/Mrpl48/Mrpl58/Mrpl17/Mrpl16/Mrpl13/Mrpl42	28
CC	GO:0005762	mitochondrial large ribosomal subunit	28/2105	40/4984	0.000340943	0.0111829	0.00997706	Mrpl10/Mrpl4/Mrpl49/Mrpl45/Mrpl22/Mrpl40/Mrpl21/Mrpl11/Mrpl9/Mrpl20/Mrpl19/Mrpl46/Mrpl3/Mrpl1/Mrpl54/Mrpl12/Mrpl18/Mrpl55/Mrpl53/Mrpl39/Mrpl24/Mrpl15/Mrpl48/Mrpl58/Mrpl17/Mrpl16/Mrpl13/Mrpl42	28
CC	GO:0070062	extracellular exosome	35/2105	53/4984	0.000378427	0.0116366	0.0103818	Rab5b/Naglu/Ace/Aqp1/Clic1/Tsg101/Hspa8/Slc2a4/Hspa4/Aqp2/Acy1/Bag6/Hspd1/Egf/Sdcbp/Slc12a3/Anxa2/Pdcd6ip/Anpep/Prom1/Ybx1/Cubn/Ahnak/Asah2/Bhmt/Slc12a1/Sord/Xpnpep2/Rab4a/Sri/Ide/Rab11a/Slc9a3/Cd47/Anxa1	35
CC	GO:0000314	organellar small ribosomal subunit	19/2105	25/4984	0.000624005	0.0170561	0.015217	Mrps23/Mrps5/Mrps15/Mrps11/Mrps31/Mrps22/Mrps2/Mrps6/Mrps28/Mrps34/Mrps35/Mrps9/Mrps27/Mrps17/Mrps10/Mrps25/Mrps26/Mrps21/Mrpl42	19
CC	GO:0005763	mitochondrial small ribosomal subunit	19/2105	25/4984	0.000624005	0.0170561	0.015217	Mrps23/Mrps5/Mrps15/Mrps11/Mrps31/Mrps22/Mrps2/Mrps6/Mrps28/Mrps34/Mrps35/Mrps9/Mrps27/Mrps17/Mrps10/Mrps25/Mrps26/Mrps21/Mrpl42	19
CC	GO:0043230	extracellular organelle	38/2105	60/4984	0.000745754	0.0193111	0.0172288	Rab5b/Naglu/Ace/Aqp1/Clic1/Tsg101/Hspa8/Slc2a4/Hspa4/Aqp2/Acy1/Bag6/Hspd1/Prom2/Egf/Sdcbp/Slc12a3/Anxa2/Pdcd6ip/Anpep/Gbp7/Prom1/Ybx1/Cubn/Ahnak/Asah2/Bhmt/Gbp3/Slc12a1/Sord/Xpnpep2/Rab4a/Sri/Ide/Rab11a/Slc9a3/Cd47/Anxa1	38
CC	GO:0030315	T-tubule	20/2105	27/4984	0.00078536	0.0193199	0.0172366	Igf1r/Slc2a4/Atp1b1/Slc9a1/Prkar2a/Atp1a1/Slc30a1/Stbd1/Ezr/Bin1/Ank3/Dlg1/Msn/Sri/Ppp3cb/Camk2d/Slc8a1/Atp2b4/Ank2/Rdx	20
CC	GO:0045121	membrane raft	86/2105	159/4984	0.00146824	0.0343987	0.0306895	Tubb5/Prkar2b/Coro1c/Aqp1/Hmox1/Prkaca/Igf1r/Nphs1/Ctnnb1/Slc22a6/Plcd1/Hspa8/Slc25a5/Slc2a4/Atp2b1/Egfr/Atp5b/Atp5a1/Hspd1/Atp1b1/Prom2/Mme/Sdcbp/Stoml2/Slc2a1/Slc9a1/Stx12/Stx2/Abcg2/Itpr1/Fadd/Erlin2/Slc27a1/Nae1/Anxa2/Atp1b3/Prkar2a/Myo1d/Atp1a1/Eef2/Mapk3/Erbb2/Prkar1a/Pacsin2/Atp7a/Ezr/Plpp3/Capn2/Bsg/Flot2/Itga1/Lrp2/Pgk1/Ptgis/Itgb1/Insr/Ahnak/Asah2/Adcy6/Myadm/Sorbs1/Hk1/Dlg1/Atp2b2/Myo1…	86
CC	GO:0005782	peroxisomal matrix	16/2105	21/4984	0.00164967	0.0352885	0.0314834	Pex7/Tysnd1/Paox/Hspd1/Phyh/Scp2/Lonp2/Agps/Pex5/Fabp1/Mlycd/Acot8/Acox3/Prdx1/Ide/Eci2	16
CC	GO:0031907	microbody lumen	16/2105	21/4984	0.00164967	0.0352885	0.0314834	Pex7/Tysnd1/Paox/Hspd1/Phyh/Scp2/Lonp2/Agps/Pex5/Fabp1/Mlycd/Acot8/Acox3/Prdx1/Ide/Eci2	16
CC	GO:0098857	membrane microdomain	86/2105	160/4984	0.00188129	0.0385665	0.0344079	Tubb5/Prkar2b/Coro1c/Aqp1/Hmox1/Prkaca/Igf1r/Nphs1/Ctnnb1/Slc22a6/Plcd1/Hspa8/Slc25a5/Slc2a4/Atp2b1/Egfr/Atp5b/Atp5a1/Hspd1/Atp1b1/Prom2/Mme/Sdcbp/Stoml2/Slc2a1/Slc9a1/Stx12/Stx2/Abcg2/Itpr1/Fadd/Erlin2/Slc27a1/Nae1/Anxa2/Atp1b3/Prkar2a/Myo1d/Atp1a1/Eef2/Mapk3/Erbb2/Prkar1a/Pacsin2/Atp7a/Ezr/Plpp3/Capn2/Bsg/Flot2/Itga1/Lrp2/Pgk1/Ptgis/Itgb1/Insr/Ahnak/Asah2/Adcy6/Myadm/Sorbs1/Hk1/Dlg1/Atp2b2/Myo1…	86
CC	GO:0005903	brush border	52/2105	90/4984	0.00195999	0.0385726	0.0344133	Ace/Scin/Flii/Aqp1/Capza2/Myh9/Slc22a5/Slc5a8/Amn/Plec/Dnm1l/Slc3a1/Slc23a1/Diaph1/Abcc2/Slc2a2/Mme/Capzb/Abcg2/Anks4b/Flna/Treh/Anpep/Myo1d/Espn/Abcb1a/Cdhr2/Flnb/Atp7a/Ezr/Lima1/Prom1/Ush1c/Lrp2/Cubn/Myh10/Pls1/Myo1c/Slc19a1/Shank2/Cgn/Ace2/Cltrn/Actn1/Myo18a/Cd36/Actr3/Slc5a6/Myh14/Slc6a18/Slc9a3/Add3	52
CC	GO:0044391	ribosomal subunit	77/2105	142/4984	0.00232581	0.0440115	0.0392657	Mcts1/Mrpl10/Mrpl4/Mrpl49/Mrpl45/Mrpl22/Mrpl40/Mrps23/Mrpl21/Mrpl11/Mrps5/Eif2a/Rps3a1/Mrpl9/Mrps15/Mrpl20/Mrpl19/Mrps11/Mrpl46/Rps3/Rps4x/Mrps31/Mrps22/Rpsa/Mrpl3/Dhx29/Mrps2/Mrpl1/Mrps6/Mrps28/Mrpl54/Mrpl12/Mrps34/Mrps35/Rpl10a/Mrps9/Rps21/Mrps27/Rps7/Mrpl18/Rps25/Rps17/Rpl5/Isg15/Rplp0/Larp4/Rpl11/Rpl38/Rps19/Mrpl55/Rpl30/Rpl15/Mrpl53/Rbm3/Mrpl39/Mrpl24/Mrps17/Mrps10/Mrps25/Mrpl15/Mrpl48/Mrpl5…	77
CC	GO:0009986	cell surface	117/2105	228/4984	0.00290846	0.0529986	0.0472838	Anxa4/Itga3/Ace/Spa17/Bcam/Neu1/Plg/Ctss/Hspa8/Ctsz/Slc2a4/Enpp3/Egfr/Plau/Clu/Alcam/Adipoq/Krt18/Igf2r/P4hb/Abcc2/Itgb8/Atp5b/Atp5a1/Nrp1/Hspd1/Itgb6/Itgav/Prom2/Anxa5/Erp44/Ambp/Slc9a1/Stx2/Abcg2/Tjp1/Bgn/Lamp1/Sfrp1/Gsr/Tlr3/Cx3cl1/Apoa4/Apoa1/Anxa2/Nt5e/Anpep/Azgp1/Apmap/Abcb1a/Muc1/Dpp4/Tspan8/Nod2/Sorl1/Neo1/Atpif1/Lifr/H2-Q10/Iqgap2/Capn2/Itgb5/Trpv4/Prom1/Cd302/Nectin2/Pdia4/Rnpep/Itga1/N…	117
CC	GO:0005840	ribosome	86/2105	162/4984	0.00302473	0.0531488	0.0474177	Mcts1/Mrpl10/Mrpl4/Mrpl49/Mrpl45/Pnpt1/Mrpl22/Eif3h/Mrpl40/Mrps23/Mrpl21/Mrpl11/Hspa14/Mrps5/Eif2a/Rps3a1/Mrpl9/Mrps15/Mrpl20/Mrpl19/Mrps11/Mrpl46/Rps3/Rps4x/Mrps31/Mrps22/Rpsa/Mrpl3/Dhx29/Mtg1/Mrps2/Abcf1/Mrpl1/Mrps6/Mrps28/Mrpl54/Mrpl12/Mrps34/Eef2/Mrps35/Rpl10a/Mrps9/Rps21/Mrps27/Rps7/Mrpl18/Rps25/Rps17/Rpl5/Isg15/Rplp0/Mtg2/Larp4/Rpl11/Rpl38/Rps19/Mrpl55/Rpl30/Rpl15/Mrpl53/Rbm3/Mrpl39/Mrpl24/…	86
CC	GO:0001750	photoreceptor outer segment	12/2105	15/4984	0.00331359	0.0562167	0.0501549	Ocrl/Hnf1a/Ptgs1/Bsg/Prom1/Ush1c/Shank2/Cep250/Myo5a/Ptprk/Gnb1/Rab27a	12
CC	GO:0098589	membrane region	87/2105	165/4984	0.00369509	0.0605994	0.0540649	Tubb5/Prkar2b/Coro1c/Aqp1/Hmox1/Prkaca/Igf1r/Nphs1/Ctnnb1/Slc22a6/Plcd1/Hspa8/Slc25a5/Slc2a4/Atp2b1/Egfr/Atp5b/Atp5a1/Hspd1/Atp1b1/Prom2/Mme/Sdcbp/Stoml2/Slc2a1/Slc9a1/Stx12/Stx2/Abcg2/Itpr1/Fadd/Erlin2/Slc27a1/Nae1/Anxa2/Atp1b3/Prkar2a/Myo1d/Atp1a1/Eef2/Mapk3/Erbb2/Prkar1a/Pacsin2/Atp7a/Ezr/Plpp3/Capn2/Bsg/Flot2/Itga1/Lrp2/Pgk1/Ptgis/Itgb1/Insr/Ahnak/Asah2/Adcy6/Myadm/Sorbs1/Hk1/Dlg1/Atp2b2/Myo1…	87
CC	GO:0014704	intercalated disc	22/2105	33/4984	0.00391014	0.0620577	0.055366	Ctnnb1/Ywhah/Atp1b1/Anxa5/Slc2a1/Capzb/Slc9a1/Tjp1/Pgm5/Atp1a1/Tmem65/Itgb1/Ank3/Anxa6/Dsp/Actn1/Camk2d/Slc8a1/Ank2/Pak1/Tln2/Ptk2	22
CC	GO:0015935	small ribosomal subunit	39/2105	66/4984	0.00405825	0.0623956	0.0556675	Mcts1/Mrps23/Mrps5/Eif2a/Rps3a1/Mrps15/Mrps11/Rps3/Rps4x/Mrps31/Mrps22/Rpsa/Dhx29/Mrps2/Mrps6/Mrps28/Mrps34/Mrps35/Mrps9/Rps21/Mrps27/Rps7/Rps25/Rps17/Isg15/Larp4/Rps19/Mrps17/Mrps10/Mrps25/Rps20/Mrps26/Mrps21/Rps2/Rps28/Rps10/Rps12/Mrpl42/Rps14	39
CC	GO:0097729	9+2 motile cilium	24/2105	37/4984	0.00446757	0.0666074	0.059425	Ace/Spa17/Prkaca/Atp1b1/Capzb/Ak2/Ctsh/Atp1b3/Atp1a1/Akap9/Prkar1a/Ak1/Vps13a/Hk1/Crocc/Sqstm1/Atp1a4/Septin6/Septin7/Septin2/Atp2b4/Ldha/Pfkm/Septin4	24
CC	GO:0031252	cell leading edge	105/2105	205/4984	0.00503246	0.0710393	0.0633791	Actr2/Hip1r/Pabpc1/Aif1l/Scrib/Coro1c/Ctnnb1/Plxnd1/Myh9/Ndel1/Wwc1/Atp2b1/Appl2/Dbn1/Arhgap31/Mylk/Diaph1/Cdc42bpg/Dock8/P4hb/Epb41l5/Vim/Gsn/Itgav/Caprin1/Bspry/Capzb/Stx2/Fscn1/Rps3/Arhgef6/Anxa2/Myo1d/Cspg4/Shtn1/Brk1/Kank1/Ddx58/Appl1/Dpp4/Arhgap18/Inpp5j/Syne2/Inppl1/Ptpn13/Slk/Cyth2/Exoc4/Arf6/Mtm1/Atp7a/Ezr/Cadm4/Iqgap2/Itgb5/Stx3/Rock1/Trpv4/Flot2/Carmil1/Lima1/Phldb2/Ablim1/Itgb1/Insr/M…	105
CC	GO:0045177	apical part of cell	104/2105	203/4984	0.00518427	0.0710393	0.0633791	Hip1r/Anxa4/Scrib/Aqp1/Atp6v1b1/Ctnnb1/Slc44a4/Sptbn2/Slc22a8/Slc47a1/Hsd11b1/Slc22a5/Atp2b1/Slc5a8/Egfr/Amn/Slc7a8/Plec/Slc15a2/Aqp2/Slc22a1/Slc23a1/Slc22a19/Abcc2/Atp1b1/Rab14/Prom2/Car2/Slc2a2/Atp6v0d2/Slc2a1/Akr1a1/Slc9a1/Slc2a5/Abcg2/Tjp1/Slc12a3/Slc16a2/Atp1a1/Slc22a2/Abcb1a/Muc1/Cdhr2/Dpp4/Slc16a1/Igfbp2/Erbb2/Kcnj10/Atp7a/Prkaa1/Slc2a9/Ezr/Fabp1/Stx3/Crb3/Prom1/Pdzd2/Ush1c/Slc4a2/Dab2/Lrp…	104
CC	GO:0031514	motile cilium	29/2105	47/4984	0.00539354	0.0710393	0.0633791	Pcnt/Ace/Spa17/Prkaca/Atp1b1/Capzb/Ak2/Ctsh/Atp1b3/Atp1a1/Akap9/Prkar1a/Ak1/Vps13a/Hk1/Crocc/Sqstm1/Sord/Atp1a4/Septin6/Kif3a/Dync2h1/Septin7/Septin2/Atp2b4/Ldha/Pfkm/Anxa1/Septin4	29
CC	GO:0032153	cell division site	19/2105	28/4984	0.00541339	0.0710393	0.0633791	Icam2/Myh9/Rab11fip4/Mylk/Arf6/Rtkn/Lima1/Myh10/Septin9/Septin6/Septin8/Rab11fip3/Pkn1/Septin7/Rab11a/Septin2/Septin11/Septin4/Rdx	19
CC	GO:0001772	immunological synapse	14/2105	19/4984	0.00548678	0.0710393	0.0633791	Scrib/Myh9/Atp2b1/Alcam/Stoml2/Pdcd6ip/Prkar1a/Ezr/Dlg1/Arhgdia/Lgals3/Ptprj/Nptn/Stx7	14
CC	GO:0044853	plasma membrane raft	33/2105	55/4984	0.00573958	0.0724071	0.0645994	Coro1c/Aqp1/Hmox1/Prkaca/Igf1r/Ctnnb1/Slc22a6/Atp1b1/Slc2a1/Slc27a1/Atp1b3/Prkar2a/Myo1d/Atp1a1/Mapk3/Prkar1a/Pacsin2/Ezr/Flot2/Ptgis/Insr/Asah2/Sorbs1/Hk1/Add1/Hdac6/Mapk1/Cdh13/Lipe/Cd36/Stim1/Myof/Add3	33
CC	GO:0098862	cluster of actin-based cell projections	57/2105	104/4984	0.00608845	0.074888	0.0668128	Ace/Scin/Flii/Aqp1/Capza2/Myh9/Slc22a5/Slc5a8/Amn/Plec/Dnm1l/Slc3a1/Slc23a1/Diaph1/Abcc2/Slc2a2/Mme/Calb1/Capzb/Abcg2/Anks4b/Flna/Treh/Anpep/Myo1d/Espn/Abcb1a/Cdhr2/Flnb/Atp7a/Ezr/Lima1/Prom1/Ush1c/Lrp2/Cubn/Myh10/Pls1/Myo1c/Slc19a1/Shank2/Cgn/Ace2/Cltrn/Pls3/Pvalb/Actn1/Myo18a/Cd36/Actr3/Slc5a6/Myh14/Slc6a18/Slc9a3/Add3/Rdx/Clic5	57
CC	GO:0036126	sperm flagellum	22/2105	34/4984	0.00670269	0.0804323	0.0717592	Ace/Spa17/Prkaca/Atp1b1/Capzb/Ak2/Ctsh/Atp1b3/Atp1a1/Prkar1a/Ak1/Vps13a/Hk1/Sqstm1/Atp1a4/Septin6/Septin7/Septin2/Atp2b4/Ldha/Pfkm/Septin4	22
CC	GO:0097733	photoreceptor cell cilium	16/2105	23/4984	0.007385	0.08651	0.0771816	Ocrl/Kifap3/Hnf1a/Ptgs1/Bsg/Prom1/Ush1c/Shank2/Cep250/Atp1a4/Kif3a/Myo5a/Ptprk/Septin2/Gnb1/Rab27a	16
CC	GO:0042383	sarcolemma	41/2105	72/4984	0.00799199	0.0914432	0.0815828	Aqp1/Igf1r/Slc2a4/Plec/Plcb3/Atp1b1/Snta1/Anxa5/Slc2a1/Slc9a1/Slc2a5/Bgn/Lamp1/Anxa2/Prkar2a/Pgm5/Atp1a1/Slc30a1/Stbd1/Ezr/Bsg/Itgb1/Bin1/Ank3/Ahnak/Adcy6/Dlg1/Anxa6/Msn/Sri/Ppp3cb/Camk2d/Cd36/Slc8a1/Atp2b4/Ank2/Gnas/Utrn/Anxa1/Rdx/Ptk2	41
CC	GO:0097731	9+0 non-motile cilium	17/2105	25/4984	0.00819666	0.0916536	0.0817705	Ocrl/Kifap3/Phyh/Hnf1a/Ptgs1/Bsg/Prom1/Ush1c/Shank2/Cep250/Atp1a4/Kif3a/Myo5a/Ptprk/Septin2/Gnb1/Rab27a	17
CC	GO:0008305	integrin complex	9/2105	11/4984	0.00900858	0.0963526	0.0859628	Itga3/Itgb8/Itgb6/Itgav/Itgb5/Itga1/Itgb1/Npnt/Itga6	9
CC	GO:0071437	invadopodium	9/2105	11/4984	0.00900858	0.0963526	0.0859628	Actr2/Itga3/Fscn1/Dpp4/Ezr/Itgb1/Msn/Rufy3/Pak1	9
CC	GO:0097730	non-motile cilium	19/2105	29/4984	0.00954146	0.0998808	0.0891106	Ocrl/Kifap3/Phyh/Hnf1a/Ptgs1/Bsg/Prom1/Ush1c/Septin9/Shank2/Cep250/Atp1a4/Kif3a/Myo5a/Ptprk/Septin7/Septin2/Gnb1/Rab27a	19
MF	GO:0031406	carboxylic acid binding	68/2079	99/4897	9.2382e-08	5.86626e-05	4.79414e-05	Ftcd/Adh5/Ddah2/P4ha1/Cad/Hspa8/Hnf4a/Shmt1/Pah/Akr1c21/Akr1c18/Habp4/Dhfr/Acox2/Glud1/Rida/Adipoq/Igf2r/Gldc/Got1/Shmt2/Scly/Phyh/Pck1/Fabp5/Ddah1/Scp2/Hmgcl/Cyp4a14/Acacb/Aars/Gclc/Ugt1a2/Aldh5a1/Grhpr/Yars2/Gchfr/Acox1/Pcx/Fabp1/Stx3/Fabp3/Pygl/Stard5/Hmbs/Pgd/Mat2a/Insr/Mtr/Ass1/L1cam/Sardh/Slc19a1/Arhgdia/Vcan/Dpys/Mthfsl/Afm/Acox3/Akr1c14/Pitpna/Glul/Gstp1/Cd36/Casr/Ddc/Psap/Sh3glb1	68
MF	GO:0043177	organic acid binding	69/2079	102/4897	1.89072e-07	6.00303e-05	4.90591e-05	Ftcd/Adh5/Ddah2/P4ha1/Cad/Hspa8/Hnf4a/Shmt1/Pah/Akr1c21/Akr1c18/Habp4/Dhfr/Acox2/Glud1/Rida/Adipoq/Igf2r/Gldc/Got1/Shmt2/Scly/Phyh/Pck1/Fabp5/Ddah1/Scp2/Hmgcl/Cyp4a14/Acacb/Aars/Gclc/Ugt1a2/Aldh5a1/Grhpr/Yars2/Gchfr/Acox1/Pcx/Fabp1/Stx3/Fabp3/Pygl/Stard5/Hmbs/Pgd/Mat2a/Insr/Mtr/Ass1/L1cam/Sardh/Slc19a1/Arhgdia/Vcan/Dpys/Mthfsl/Afm/Acox3/Akr1c14/Pitpna/Glul/Gstp1/Cd36/Casr/Ddc/Psap/Sh3glb1/Hmgcs1	69
MF	GO:0016491	oxidoreductase activity	211/2079	388/4897	5.61555e-07	0.000118863	9.71392e-05	Cox5a/Haao/Txnrd3/Cyp51/Blvra/Dhrs1/Gcdh/Nqo1/Hmox2/Adh1/Etfb/Hmox1/Cyp2a5/Adh5/Cyp2d26/P4ha1/Dhdh/Acadsb/Hsd11b1/Pipox/Cyb5r3/Iyd/Pah/Aldh1l2/Fdxr/Txndc17/Mthfd1/Akr1c21/Akr1c13/Akr1c18/Dhfr/Pdhb/Acox2/Glud1/Ero1a/Dhrs4/Ehhadh/Xdh/Me2/Pcyox1l/Txnl1/Aldh1a7/Gldc/Aldh18a1/Maoa/Gsto1/P4hb/Prdx4/Paox/Cyp2e1/Dhtkd1/4833439L19Rik/Rdh10/Ndufs1/Cyp27a1/Pecr/Pycr2/Phyh/Aldh9a1/Mgst3/Cat/Ivd/Idh3b/Hao2/Ha…	211
MF	GO:0008509	anion transmembrane transporter activity	61/2079	93/4897	4.7529e-06	0.000754523	0.000616626	Slc13a2/Slc44a4/Clic1/Slc22a6/Slc22a8/Slc47a1/Slc12a7/Slc25a22/Slc5a8/Vdac1/Slc7a8/Slc22a1/Slc23a1/Slc22a19/Sfxn2/Slc25a10/Slc13a3/Slc2a2/Slc25a24/Slc2a1/Slc9a1/Abcg2/Pcyox1/Slc25a15/Slc12a3/Slc27a1/Slco1a1/Slc16a2/Slc25a23/Slc22a2/Slc16a1/Bsnd/Slc12a6/Sfxn3/Slc2a9/Slc51b/Slc25a42/Slc6a13/Slc4a2/Slc22a13/Slc22a7/Slc16a10/Abcc1/Slc38a10/Slc19a1/Clcnka/Slc1a5/Slc12a1/Slco1a6/Slc26a1/Lrrc8d/Slc4a4/S…	61
MF	GO:0008514	organic anion transmembrane transporter activity	46/2079	69/4897	3.80726e-05	0.00483522	0.00395154	Slc13a2/Slc44a4/Slc22a6/Slc22a8/Slc47a1/Slc25a22/Slc5a8/Slc7a8/Slc23a1/Slc22a19/Sfxn2/Slc25a10/Slc13a3/Slc2a2/Slc25a24/Slc2a1/Abcg2/Slc25a15/Slc27a1/Slco1a1/Slc16a2/Slc25a23/Slc22a2/Slc16a1/Sfxn3/Slc2a9/Slc51b/Slc25a42/Slc6a13/Slc22a13/Slc22a7/Slc16a10/Abcc1/Slc38a10/Slc19a1/Slc1a5/Slco1a6/Slc26a1/Slc4a4/Slc25a12/Slc3a2/Slc17a3/Cd36/Slc5a6/Slc16a7/Slc6a18	46
MF	GO:0016289	CoA hydrolase activity	18/2079	21/4897	5.54044e-05	0.00495199	0.00404696	Acot13/Hnf4a/Acot2/Acot4/Acot3/Acot12/Ces1e/Acaa2/Hibch/Them4/Them7/Acot11/Acot7/Acnat2/Acnat1/Acot8/Nudt7/Acot1	18
MF	GO:0015075	ion transmembrane transporter activity	113/2079	202/4897	5.63281e-05	0.00495199	0.00404696	Cox5a/Slc13a2/Atp5d/Aqp1/Atp6v1b1/Slc44a4/Clic1/Slc22a6/Slc22a8/Slc47a1/Slc12a7/Slc2a4/Slc22a5/Slc25a22/Atp2b1/Slc5a8/Vdac1/Slc7a8/Slc15a2/Slc22a1/Slc23a1/Slc22a19/Sfxn2/Atp5b/Atp5a1/Ccdc51/Slc25a10/Atp6v1g3/Atp1b1/Itgav/Slc13a3/Slc2a2/Anxa5/Slc25a24/Atp6v0d2/Slc2a1/Slc9a1/Abcg2/Pcyox1/Itpr1/Slc25a15/Gpm6a/Slc12a3/Slc27a1/Anxa2/Cox7a2/Atp1b3/Slco1a1/Slc16a2/Tmem109/Atp1a1/Slc25a23/Slc22a2/Lasp1/T…	113
MF	GO:0033293	monocarboxylic acid binding	30/2079	41/4897	6.23873e-05	0.00495199	0.00404696	Adh5/Hspa8/Hnf4a/Akr1c21/Akr1c18/Acox2/Rida/Igf2r/Fabp5/Scp2/Cyp4a14/Acacb/Ugt1a2/Acox1/Pcx/Fabp1/Stx3/Fabp3/Pygl/Stard5/Insr/Arhgdia/Afm/Acox3/Akr1c14/Pitpna/Gstp1/Cd36/Psap/Sh3glb1	30
MF	GO:0005520	insulin-like growth factor binding	11/2079	11/4897	7.95318e-05	0.00561141	0.00458587	Igf1r/Htra1/Igfbp4/Igf2r/Itgav/Igfbp7/Igfbp2/Lrp2/Insr/Igfbp3/Itga6	11
MF	GO:0042910	xenobiotic transmembrane transporter activity	13/2079	14/4897	0.000121081	0.00768862	0.00628345	Slc47a1/Slc22a1/Abcc2/Slc2a1/Abcg2/Slc22a2/Abcb1a/Slc6a13/Abcc1/Slc19a1/Ralbp1/Slc17a3/Abcc3	13
MF	GO:0016810	hydrolase activity, acting on carbon-nitrogen (but not peptide) bonds	37/2079	55/4897	0.000164486	0.00911549	0.00744954	Ddah2/Cad/Amdhd1/Qrsl1/Aspa/Mthfd1/Arg2/Dpysl2/Nit2/Acy1/Atic/Cat/Ddah1/Cda/Asah1/Vnn1/Faah/Upb1/Asrgl1/Adal/Sirt2/Klk1/Gda/Btd/Asah2/Dpys/Nit1/Sirt4/Pm20d1/Naaa/Gls/Hdac6/Dpysl3/Afmid/Amdhd2/Ampd3/Acy3	37
MF	GO:0046873	metal ion transmembrane transporter activity	45/2079	70/4897	0.000172261	0.00911549	0.00744954	Aqp1/Slc12a7/Atp2b1/Slc5a8/Slc22a1/Slc23a1/Ccdc51/Atp1b1/Itgav/Slc13a3/Anxa5/Slc9a1/Itpr1/Gpm6a/Slc12a3/Anxa2/Atp1b3/Atp1a1/Tpcn1/Slc30a1/Itpr2/Slc12a6/Kcnj10/Slc5a10/Cpox/Atp7a/Slc6a13/Trpv4/Slc31a1/Cnnm2/Atp2b2/Anxa6/Slc12a1/Atp1a4/Slc5a3/Slc4a4/Anxa9/Kcnj1/Slc8a1/Atp2b4/Tmco1/Slc5a6/Stim1/Slc6a18/Slc9a3	45
MF	GO:0016788	hydrolase activity, acting on ester bonds	151/2079	287/4897	0.000227028	0.00998584	0.00816083	Hddc2/Ocrl/Snd1/Mdp1/Pon1/Hmox1/Pafah1b3/Acot13/Ppp2r1a/Plcd1/Galns/Endog/Hnf4a/G3bp1/Dusp9/Smpdl3a/Enpp3/Pnpt1/Aspa/Sgpp1/Ppm1a/Acot2/Acot4/Acot3/Aoah/Fbp2/Acot12/Khnyn/Rida/Impa2/Rpp30/Minpp1/Plcb3/Inpp5a/Lypla1/Lactb2/Ppm1f/Pde6d/Dusp23/Dtd1/Ptpn1/Car2/H6pd/Ppm1g/Enoph1/Pon3/Aplf/Rps3/Ddhd2/Ces1d/Ces1e/Ces1f/Ces1c/Pgls/Mtmr2/Aars/Rexo2/Nt5e/Acaa2/Phpt1/Ces1g/Plcl1/Ppp1ca/Atp1a1/Apmap/Faah/Smpd…	151
MF	GO:0047617	acyl-CoA hydrolase activity	16/2079	19/4897	0.000228939	0.00998584	0.00816083	Acot13/Hnf4a/Acot2/Acot4/Acot3/Acot12/Ces1e/Acaa2/Them4/Them7/Acot11/Acot7/Acnat2/Acnat1/Acot8/Acot1	16
MF	GO:0016614	oxidoreductase activity, acting on CH-OH group of donors	53/2079	86/4897	0.000235886	0.00998584	0.00816083	Adh1/Adh5/Dhdh/Hsd11b1/Akr1c21/Akr1c13/Akr1c18/Dhrs4/Ehhadh/Me2/Rdh10/Idh3b/Hao2/Hadh/Ptgr1/Akr1a1/H6pd/Prxl2b/Ugdh/Hsd17b11/Hibadh/Me3/Hpgd/Cbr4/Me1/Akr1b10/Grhpr/Cbr3/Cbr1/Idh3g/Phgdh/Chdh/Aldh3a2/Ldhd/Akr7a5/Akr1c19/Pgd/Cyp4a12a/Hsd3b3/Akr1e1/Rdh16f2/Sord/Bdh1/Akr1c14/Bdh2/Gpd1l/Ptgr2/Hadha/Dhrs3/Ctbp2/Ldha/Idh3a/H2-Ke6	53
MF	GO:0016790	thiolester hydrolase activity	23/2079	31/4897	0.000329901	0.0117954	0.00963968	Acot13/Hnf4a/Acot2/Acot4/Acot3/Acot12/Lypla1/Ces1e/Acaa2/Hibch/Lyplal1/Them4/Them7/Lypla2/Acot11/Acot7/Acnat2/Aldh6a1/Acnat1/Acot8/Nudt7/Acot1/Ppt2	23
MF	GO:0016616	oxidoreductase activity, acting on the CH-OH group of donors, NAD or NADP as acceptor	50/2079	81/4897	0.000332904	0.0117954	0.00963968	Adh1/Adh5/Dhdh/Hsd11b1/Akr1c21/Akr1c13/Akr1c18/Dhrs4/Ehhadh/Me2/Rdh10/Idh3b/Hadh/Ptgr1/Akr1a1/H6pd/Prxl2b/Ugdh/Hsd17b11/Hibadh/Me3/Hpgd/Cbr4/Me1/Akr1b10/Grhpr/Cbr3/Cbr1/Idh3g/Phgdh/Ldhd/Akr7a5/Akr1c19/Pgd/Cyp4a12a/Hsd3b3/Akr1e1/Rdh16f2/Sord/Bdh1/Akr1c14/Bdh2/Gpd1l/Ptgr2/Hadha/Dhrs3/Ctbp2/Ldha/Idh3a/H2-Ke6	50
MF	GO:0022857	transmembrane transporter activity	127/2079	238/4897	0.000334358	0.0117954	0.00963968	Cox5a/Slc13a2/Cnnm3/Atp5d/Aqp1/Atp6v1b1/Slc44a4/Clic1/Slc22a6/Slc22a8/Slc47a1/Timm23/Slc25a5/Slc12a7/Slc2a4/Slc22a5/Slc25a22/Atp2b1/Slc5a8/Vdac1/Slc7a8/Slc15a2/Aqp2/Slc22a1/Slc23a1/Slc22a19/Rbp4/Sfxn2/Abcc2/Atp5b/Atp5a1/Ccdc51/Slc25a10/Atp6v1g3/Atp1b1/Itgav/Slc13a3/Slc2a2/Anxa5/Slc25a24/Atp6v0d2/Slc2a1/Slc9a1/Slc2a5/Abcg2/Pcyox1/Itpr1/Hpx/Slc25a15/Gpm6a/Slc12a3/Slc27a1/Anxa2/Cox7a2/Atp1b3/Slco1a1…	127
MF	GO:0016705	oxidoreductase activity, acting on paired donors, with incorporation or reduction of molecular oxygen	34/2079	51/4897	0.000392773	0.0131269	0.0107278	Cyp51/Hmox2/Hmox1/Cyp2a5/Cyp2d26/P4ha1/Pah/Akr1c21/Akr1c13/Akr1c18/P4hb/Cyp2e1/Cyp27a1/Phyh/Cyp2j5/Cyp4a14/Fdx1/Scd1/Alkbh3/Ptgs1/Fto/Asph/Akr1c19/Cyp4a12a/Ptgis/Cyp2d9/Cyp2a4/Cyp4b1/Fmo5/Cmah/Fmo2/Akr1c14/Cyb5a/Cyp2j11	34
MF	GO:0015079	potassium ion transmembrane transporter activity	15/2079	18/4897	0.000459547	0.0137372	0.0112266	Aqp1/Slc12a7/Ccdc51/Atp1b1/Slc9a1/Slc12a3/Atp1b3/Atp1a1/Slc12a6/Kcnj10/Cpox/Slc12a1/Atp1a4/Kcnj1/Slc9a3	15
MF	GO:0019842	vitamin binding	47/2079	76/4897	0.000469964	0.0137372	0.0112266	Ftcd/Gcat/P4ha1/Shmt1/Phykpl/Dhfr/Hacl1/Agxt2/Psat1/Gldc/Rbp4/Got1/Shmt2/Dhtkd1/Scly/Phyh/Kynu/Nfs1/Calb1/Bspry/Mmab/Acacb/Pygb/Pdxk/Akr1b10/C8g/Rbp1/Mocos/Pcx/Mtarc2/Cbs/Pygl/Aadat/Oat/Cubn/Mtr/Sardh/Slc19a1/Kyat3/Mtarc1/Mthfsl/Afm/Kyat1/Cth/Ddc/Plpbp/Gpt	47
MF	GO:0015318	inorganic molecular entity transmembrane transporter activity	100/2079	183/4897	0.000478202	0.0137372	0.0112266	Cox5a/Slc13a2/Atp5d/Aqp1/Atp6v1b1/Clic1/Slc22a6/Slc22a8/Slc47a1/Slc12a7/Slc2a4/Slc25a22/Atp2b1/Slc5a8/Vdac1/Slc7a8/Slc15a2/Aqp2/Slc22a1/Slc23a1/Rbp4/Sfxn2/Atp5b/Atp5a1/Ccdc51/Slc25a10/Atp6v1g3/Atp1b1/Itgav/Slc13a3/Anxa5/Atp6v0d2/Slc9a1/Abcg2/Pcyox1/Itpr1/Slc25a15/Gpm6a/Slc12a3/Slc27a1/Anxa2/Cox7a2/Atp1b3/Slco1a1/Slc16a2/Atp1a1/Slc22a2/Tpcn1/Slc30a1/Slc16a1/Tmem120a/Bsnd/Itpr2/Slc12a6/Kcnj10/Slc5a…	100
MF	GO:0004867	serine-type endopeptidase inhibitor activity	26/2079	37/4897	0.000557116	0.0137372	0.0112266	Serpinb8/Serpinf1/Itih3/Serpinb6a/Wfdc2/Serping1/Itih5/Ambp/Reck/Mug1/Anxa2/Serpina3k/Serpina6/Itih2/Agt/Serpina1a/Serpinb1a/Serpina1d/Serpina1e/Serpinb9/Serpinb6b/Itih4/Papln/Serpina3m/Serpinh1/App	26
MF	GO:0016247	channel regulator activity	26/2079	37/4897	0.000557116	0.0137372	0.0112266	Ywhah/Pacsin3/Snta1/Itpr1/Flna/Fxyd2/Phpt1/Slc30a1/Akap9/Bsnd/Vti1b/Agt/Ywhae/Wnk1/Dlg1/Gnb2/Slc5a3/Gpd1l/Commd1/Arpp19/Camk2d/Atp2b4/Ank2/Stim1/Stx7/Nedd4l	26
MF	GO:0004029	aldehyde dehydrogenase (NAD+) activity	11/2079	12/4897	0.000584101	0.0137372	0.0112266	Adh5/Aldh1l2/Aldh1a7/Aldh9a1/Aldh2/Aldh1b1/Aldh4a1/Aldh3a2/Aldh1l1/Aldh7a1/Aldh1a1	11
MF	GO:0004030	aldehyde dehydrogenase [NAD(P)+] activity	11/2079	12/4897	0.000584101	0.0137372	0.0112266	Adh5/Aldh1l2/Aldh1a7/Aldh9a1/Aldh2/Aldh1b1/Aldh4a1/Aldh3a2/Aldh1l1/Aldh7a1/Aldh1a1	11
MF	GO:0004771	sterol esterase activity	11/2079	12/4897	0.000584101	0.0137372	0.0112266	Ces1d/Ces1e/Ces1f/Ces1c/Ces1g/Ces2g/Lipa/Ces2c/Ces2b/Ces1b/Lipe	11
MF	GO:0048306	calcium-dependent protein binding	27/2079	39/4897	0.000634946	0.0143997	0.011768	Anxa4/Syn2/Tsg101/Ddx5/Anxa11/Mbl2/S100a11/Cpne3/Slc9a1/Stx2/Anxa3/Anxa2/Pdcd6ip/Myo1d/S100a13/Vps37b/Wfs1/S100a1/Vps37c/S100a16/Anxa7/Anxa6/Myo5a/S100a10/Atp2b4/Mbl1/Anxa1	27
MF	GO:0052689	carboxylic ester hydrolase activity	45/2079	73/4897	0.000682517	0.0144092	0.0117758	Pon1/Pafah1b3/Acot2/Acot4/Acot3/Aoah/Acot12/Lypla1/Dtd1/Car2/H6pd/Pon3/Ddhd2/Ces1d/Ces1e/Ces1f/Ces1c/Pgls/Aars/Ces1g/Apmap/Faah/Pnpla8/Nceh1/Prorsd1/Lyplal1/Ces2g/Lipa/Ces2c/Pon2/Ces2b/Lypla2/Acot11/Pla2g4a/Acot7/Car1/Acot8/Ces1b/Mgll/Mrpl58/Lipe/Acot1/Pafah1b2/Abhd6/Siae	45
MF	GO:0005544	calcium-dependent phospholipid binding	16/2079	20/4897	0.000692424	0.0144092	0.0117758	Anxa4/Plcd1/Anxa11/Anxa5/Cpne3/Anxa3/Anxa2/Cpne2/Pla2g4a/Anxa7/Anxa6/Cpne1/Anxa9/C2cd5/Anxa1/Anxa13	16
MF	GO:0043178	alcohol binding	23/2079	32/4897	0.000703441	0.0144092	0.0117758	Adh1/Plcd1/Adap2/Stard4/Rbp4/Prom2/Scp2/Itpr1/Erlin2/Apoa4/Apoa1/C8g/Gramd1b/Itpr2/Cyth2/Rbp1/Prom1/Osbpl1a/Stard5/Osbpl3/Anxa6/Osbpl6/Erlin1	23
MF	GO:0070279	vitamin B6 binding	26/2079	38/4897	0.00105608	0.0198547	0.0162261	Gcat/Shmt1/Phykpl/Agxt2/Psat1/Gldc/Got1/Shmt2/Scly/Kynu/Nfs1/Pygb/Pdxk/Mocos/Mtarc2/Cbs/Pygl/Aadat/Oat/Kyat3/Mtarc1/Kyat1/Cth/Ddc/Plpbp/Gpt	26
MF	GO:0005342	organic acid transmembrane transporter activity	33/2079	51/4897	0.00106309	0.0198547	0.0162261	Slc13a2/Slc47a1/Slc25a22/Slc5a8/Slc7a8/Slc23a1/Sfxn2/Slc25a10/Slc13a3/Abcg2/Slc25a15/Slc27a1/Slco1a1/Slc16a2/Slc22a2/Slc16a1/Sfxn3/Slc51b/Slc6a13/Slc22a13/Slc16a10/Slc38a10/Slc19a1/Slc1a5/Slco1a6/Slc26a1/Slc25a12/Slc3a2/Slc17a3/Cd36/Slc5a6/Slc16a7/Slc6a18	33
MF	GO:0046943	carboxylic acid transmembrane transporter activity	33/2079	51/4897	0.00106309	0.0198547	0.0162261	Slc13a2/Slc47a1/Slc25a22/Slc5a8/Slc7a8/Slc23a1/Sfxn2/Slc25a10/Slc13a3/Abcg2/Slc25a15/Slc27a1/Slco1a1/Slc16a2/Slc22a2/Slc16a1/Sfxn3/Slc51b/Slc6a13/Slc22a13/Slc16a10/Slc38a10/Slc19a1/Slc1a5/Slco1a6/Slc26a1/Slc25a12/Slc3a2/Slc17a3/Cd36/Slc5a6/Slc16a7/Slc6a18	33
MF	GO:0016408	C-acyltransferase activity	12/2079	14/4897	0.0011403	0.0206883	0.0169073	Gcat/Acaa1b/Scp2/Acat1/Acsm1/Acaa2/Acsm2/Acsm3/Hadhb/Hadha/Acat3/Acsm5	12
MF	GO:1901567	fatty acid derivative binding	18/2079	24/4897	0.00122795	0.0216596	0.0177011	Gcdh/Hspa8/Hnf4a/Eci3/Acot12/Acbd3/Scp2/Hmgcl/Cyp4a14/Acads/Stx3/Acot11/Acadm/Acot7/Acadvl/Pitpna/Hadha/Eci2	18
MF	GO:0015291	secondary active transmembrane transporter activity	37/2079	59/4897	0.00128108	0.0219862	0.017968	Slc13a2/Slc22a6/Slc22a8/Slc47a1/Slc12a7/Slc2a4/Slc22a5/Slc25a22/Slc5a8/Slc7a8/Slc15a2/Slc22a1/Slc23a1/Slc25a10/Slc13a3/Slc9a1/Slc12a3/Slco1a1/Slc16a2/Slc16a1/Slc12a6/Slc5a10/Slc6a13/Slc4a2/Slc16a10/Slc19a1/Slc1a5/Slc12a1/Slco1a6/Slc5a3/Slc26a1/Slc4a4/Slc8a1/Slc5a6/Slc16a7/Slc6a18/Slc9a3	37
MF	GO:0022804	active transmembrane transporter activity	61/2079	107/4897	0.00153186	0.0248499	0.0203084	Slc13a2/Slc22a6/Slc22a8/Slc47a1/Timm23/Slc12a7/Slc2a4/Slc22a5/Slc25a22/Atp2b1/Slc5a8/Slc7a8/Slc15a2/Slc22a1/Slc23a1/Abcc2/Atp5b/Slc25a10/Atp6v1g3/Atp1b1/Slc13a3/Anxa5/Atp6v0d2/Slc9a1/Abcg2/Pcyox1/Slc12a3/Atp1b3/Slco1a1/Slc16a2/Atp1a1/Slc22a2/Abcb1a/Slc16a1/Slc12a6/Slc5a10/Cpox/Atp7a/Slc6a13/Slc4a2/Slc16a10/Abcc1/Atp2b2/Slc19a1/Slc1a5/Slc12a1/Atp1a4/Slco1a6/Slc5a3/Slc26a1/Slc4a4/Tcirg1/Ralbp1/Slc8…	61
MF	GO:0038023	signaling receptor activity	47/2079	79/4897	0.00156535	0.0248499	0.0203084	Igf1r/Plxnd1/Hnf4a/Egfr/Efemp1/Igf2r/Itgb8/Nrp1/Pigr/Esrrg/Itgb6/Reck/Hpgd/Tlr3/Ctsh/Cspg4/Nod2/Erbb2/Sorl1/Neo1/Lifr/Npr3/Itgb5/Bsg/Trpv4/Cd302/Adgre5/Notch2/Lrp2/Itgb1/Celsr2/Insr/Cubn/Il1rap/Mrc2/L1cam/Lrrc19/Sema4d/Ephb4/Amot/Adgrf5/Lgals3/Anxa9/Cd36/Casr/Ptk2b/Cd47	47
MF	GO:0060089	molecular transducer activity	47/2079	79/4897	0.00156535	0.0248499	0.0203084	Igf1r/Plxnd1/Hnf4a/Egfr/Efemp1/Igf2r/Itgb8/Nrp1/Pigr/Esrrg/Itgb6/Reck/Hpgd/Tlr3/Ctsh/Cspg4/Nod2/Erbb2/Sorl1/Neo1/Lifr/Npr3/Itgb5/Bsg/Trpv4/Cd302/Adgre5/Notch2/Lrp2/Itgb1/Celsr2/Insr/Cubn/Il1rap/Mrc2/L1cam/Lrrc19/Sema4d/Ephb4/Amot/Adgrf5/Lgals3/Anxa9/Cd36/Casr/Ptk2b/Cd47	47
MF	GO:0046906	tetrapyrrole binding	33/2079	52/4897	0.00173578	0.0258771	0.0211478	Cyp51/Hmox2/Hmox1/Cyp2a5/Cyp2d26/Cyp2e1/Cyp27a1/Cat/Ambp/Cyp2j5/Cyp4a14/Mmab/Hpx/Cyb5b/Hebp1/Suox/Pgrmc2/Ptgs1/Cbs/Pgrmc1/Cyp4a12a/Ptgis/Cyp2d9/Cubn/Cyp2a4/Mtr/Cyp4b1/Pxdn/Prdx1/Cyb5a/Cycs/Cyp2j11/Thap4	33
MF	GO:0030170	pyridoxal phosphate binding	25/2079	37/4897	0.00173772	0.0258771	0.0211478	Gcat/Shmt1/Phykpl/Agxt2/Psat1/Gldc/Got1/Shmt2/Kynu/Nfs1/Pygb/Pdxk/Mocos/Mtarc2/Cbs/Pygl/Aadat/Oat/Kyat3/Mtarc1/Kyat1/Cth/Ddc/Plpbp/Gpt	25
MF	GO:0120227	acyl-CoA binding	16/2079	21/4897	0.00176213	0.0258771	0.0211478	Gcdh/Hnf4a/Eci3/Acot12/Acbd3/Scp2/Hmgcl/Acads/Pank1/Acot11/Acadm/Acot7/Acadvl/Pitpna/Hadha/Eci2	16
MF	GO:0005504	fatty acid binding	20/2079	28/4897	0.00179306	0.0258771	0.0211478	Adh5/Hspa8/Hnf4a/Acox2/Rida/Fabp5/Scp2/Cyp4a14/Acox1/Fabp1/Stx3/Fabp3/Insr/Arhgdia/Afm/Acox3/Pitpna/Gstp1/Cd36/Sh3glb1	20
MF	GO:0005215	transporter activity	150/2079	296/4897	0.00200543	0.0282989	0.023127	Cox5a/Slc13a2/Cnnm3/Kpnb1/Atp5d/Aqp1/Atp6v1b1/Slc44a4/Clic1/Slc22a6/Slc22a8/Slc47a1/Timm23/Slc25a5/Slc12a7/Slc2a4/Slc22a5/Slc25a22/Atp2b1/Slc5a8/Vdac1/Pctp/Slc7a8/Slc15a2/Aqp2/Slc22a1/Slc23a1/Stard4/Osbp/Slc22a19/Rbp4/Sfxn2/Abcc2/Atp5b/Atp5a1/Ccdc51/Slc25a10/Atp6v1g3/Atp1b1/Itgav/Fabp5/Slc13a3/Slc2a2/Anxa5/Slc25a24/Atp6v0d2/Scp2/Slc2a1/Slc9a1/Slc2a5/Abcg2/Pcyox1/Itpr1/Ipo5/Hpx/Slc25a15/Gpm6a/Slc1…	150
MF	GO:0016620	oxidoreductase activity, acting on the aldehyde or oxo group of donors, NAD or NADP as acceptor	21/2079	30/4897	0.00206948	0.0284764	0.023272	Adh5/Aldh1l2/Akr1c18/Pdhb/Dhrs4/Aldh1a7/Aldh18a1/Aldh9a1/Aldh2/Aldh5a1/Aldh1b1/Aldh4a1/Aldh3a2/Aldh6a1/Gapdh/Aldh1l1/Aldh7a1/Suclg2/Htatip2/Aldh16a1/Aldh1a1	21
MF	GO:0016829	lyase activity	60/2079	106/4897	0.0021077	0.0284764	0.023272	Ftcd/Ddt/Cenpv/Shmt1/L3hypdh/Phykpl/Hacl1/Adsl/Ehhadh/Me2/Gldc/Got1/Shmt2/Scly/Fh1/Mgst3/Fahd2a/Pck1/Car2/Aldob/Hmgcl/Me3/Rps3/Tha1/Car5b/Ireb2/Me1/Gmds/Echdc3/Npl/Pck2/Apmap/Echdc2/Car5a/Cbs/Car12/Hmbs/Hoga1/Ptgis/Car1/Adcy6/Mlycd/Bst1/Chac2/Aldoc/Kyat3/Alad/Dglucy/Pm20d1/Kyat1/Gucy1a2/Paics/Cth/Hadha/Asl/Uroc1/Mocs1/Ddc/Eci1/Tpi1	60
MF	GO:0030246	carbohydrate binding	52/2079	90/4897	0.00224154	0.0292208	0.0238804	Gys1/P4ha1/Enpp3/Pfkl/Galk1/Hexb/Igf2r/Mbl2/Taldo1/Gusb/Gaa/Prps2/Clec3b/Phyh/Galnt3/Manba/Aldob/Fuca1/Tinagl1/Slc2a5/H6pd/Pgls/Pygb/Fbxo2/Galm/Lgalsl/Gpi1/Stbd1/Rpia/Bsg/Pygl/Cd302/Pgd/Man2a1/Lgals1/Susd2/Hk1/Mrc2/Ugp2/Vcan/Uap1/Rpe/Galnt11/Enpp1/Ganc/Pfkp/Lgals3/Agl/Man2c1/Mgl2/Mbl1/Pfkm	52
MF	GO:0061134	peptidase regulator activity	50/2079	86/4897	0.00225483	0.0292208	0.0238804	Serpinb8/Serpinf1/Itih3/Nol3/Clpx/Serpinb6a/Wfdc2/Mapk9/Ahsg/Serping1/Itih5/Hc/Ambp/Vcp/Reck/Mug1/Ctsc/Pycard/Anxa2/Ctsh/Ngp/Serpina3k/Serpina6/Psme4/Itih2/Fbln1/Lxn/Agt/Rock1/Serpina1a/Serpinb1a/Serpina1d/Serpina1e/Bin1/Arrb1/Ube2z/Serpinb9/Serpinb6b/Pi16/Kng2/Renbp/Itih4/Papln/Gapdh/Tnfaip8/Rps6ka1/Serpina3m/Psme1/Serpinh1/App	50
MF	GO:0020037	heme binding	30/2079	47/4897	0.00244422	0.0310416	0.0253684	Cyp51/Hmox2/Hmox1/Cyp2a5/Cyp2d26/Cyp2e1/Cyp27a1/Cat/Ambp/Cyp2j5/Cyp4a14/Hpx/Cyb5b/Hebp1/Suox/Pgrmc2/Ptgs1/Cbs/Pgrmc1/Cyp4a12a/Ptgis/Cyp2d9/Cyp2a4/Cyp4b1/Pxdn/Prdx1/Cyb5a/Cycs/Cyp2j11/Thap4	30
MF	GO:0016878	acid-thiol ligase activity	14/2079	18/4897	0.00250277	0.0311619	0.0254668	Acss1/Aacs/Acsl1/Slc27a1/Acsm1/Acsl5/Suclg1/Acsm2/Acss2/Acsf2/Acsm3/Acss3/Suclg2/Acsm5	14
MF	GO:0051287	NAD binding	31/2079	49/4897	0.00255501	0.0312007	0.0254984	Adh1/Cyb5r3/Glud1/Me2/Parp1/Aldh9a1/Hadh/Ugdh/Aldh2/Hibadh/Me3/Hpgd/Me1/Aldh5a1/Grhpr/Idh3g/Ahcy/Phgdh/Sirt2/Sord/Sirt4/Bdh2/Gapdh/Gpd1l/Hadha/Ctbp2/Htatip2/Idh3a/Nnt/Aldh1a1/H2-Ke6	31
MF	GO:0016798	hydrolase activity, acting on glycosyl bonds	32/2079	51/4897	0.00265559	0.031817	0.0260021	Naglu/Adprh/Neu1/Galc/Hexb/Naga/Oga/Gusb/Gaa/Pcna/Manba/Gne/Fuca1/Treh/Macrod1/Smpd1/Dnph1/Myorg/Ctbs/Amy1/Man2a1/Lyz2/Asah2/Il1rap/Bst1/Fuca2/Ganc/Agl/Man2c1/Gba/Psap/Mgam	32
MF	GO:0090482	vitamin transmembrane transporter activity	9/2079	10/4897	0.00274522	0.0320556	0.0261971	Slc44a4/Slc23a1/Rbp4/Slc2a2/Slc2a1/Abcg2/Slc27a1/Slc19a1/Slc5a6	9
MF	GO:0016903	oxidoreductase activity, acting on the aldehyde or oxo group of donors	24/2079	36/4897	0.00282695	0.0320556	0.0261971	Adh5/Aldh1l2/Akr1c18/Pdhb/Dhrs4/Aldh1a7/Aldh18a1/Dhtkd1/Aldh9a1/Aldh2/Aldh5a1/Aldh1b1/Aldh4a1/Aldh3a2/Aldh6a1/Fmo5/Gapdh/Aldh1l1/Aldh7a1/Suclg2/Htatip2/Aldh16a1/Aldh1a1/Ogdhl	24
MF	GO:0050661	NADP binding	24/2079	36/4897	0.00282695	0.0320556	0.0261971	Hsd11b1/Fdxr/Akr1c21/Dhfr/Cat/Decr1/H6pd/Hibadh/Me3/Crym/Gsr/Cbr4/Me1/Akr1b10/Aspdh/Dpyd/Grhpr/Cbr3/Pgd/Fmo5/Fmo2/Gapdh/Cryz/Nnt	24
MF	GO:0030414	peptidase inhibitor activity	41/2079	69/4897	0.00315731	0.0351735	0.0287452	Serpinb8/Serpinf1/Itih3/Nol3/Serpinb6a/Wfdc2/Ahsg/Serping1/Itih5/Hc/Ambp/Reck/Mug1/Anxa2/Ngp/Serpina3k/Serpina6/Itih2/Lxn/Agt/Rock1/Serpina1a/Serpinb1a/Serpina1d/Serpina1e/Bin1/Arrb1/Ube2z/Serpinb9/Serpinb6b/Pi16/Kng2/Renbp/Itih4/Papln/Gapdh/Tnfaip8/Rps6ka1/Serpina3m/Serpinh1/App	41
MF	GO:0000062	fatty-acyl-CoA binding	15/2079	20/4897	0.00322003	0.0352538	0.0288108	Gcdh/Hnf4a/Eci3/Acot12/Acbd3/Scp2/Hmgcl/Acads/Acot11/Acadm/Acot7/Acadvl/Pitpna/Hadha/Eci2	15
MF	GO:0099106	ion channel regulator activity	20/2079	29/4897	0.00348575	0.0369507	0.0301976	Pacsin3/Itpr1/Flna/Fxyd2/Phpt1/Slc30a1/Akap9/Vti1b/Ywhae/Wnk1/Dlg1/Gnb2/Slc5a3/Commd1/Arpp19/Camk2d/Ank2/Stim1/Stx7/Nedd4l	20
MF	GO:0016405	CoA-ligase activity	12/2079	15/4897	0.00349141	0.0369507	0.0301976	Acss1/Aacs/Acsl1/Slc27a1/Acsm1/Acsl5/Acsm2/Acss2/Acsf2/Acsm3/Acss3/Acsm5	12
MF	GO:0008289	lipid binding	156/2079	313/4897	0.00389163	0.0399453	0.0326449	Hip1r/Anxa4/Scin/Pon1/Flii/Sh3gl1/Snx6/Adh5/Plcd1/Hspa8/Fnta/Hsd11b1/Hnf4a/Appl2/Pctp/Adap2/Akr1c21/Akr1c18/Acot12/Zfyve16/Acox2/Anxa11/Bin3/Rida/Dnm1l/Igf2r/Stard4/Osbp/Mbl2/Rbp4/Hspd1/Esrrg/Gsn/Pacsin3/Prom2/Snx5/Fabp5/Anxa5/Mme/Calb1/Cpne3/Sdcbp/Aldob/Bspry/Vcp/Stoml2/Scp2/Cyp4a14/Anxa3/Rab35/Snx8/Itpr1/Vps36/Erlin2/Apoa4/Apoa1/Anxa2/Ugt1a2/Washc2/Akr1b10/Atp1a1/Vnn1/Slc22a2/Faah/C8g/Tpcn1/App…	156
MF	GO:0005496	steroid binding	30/2079	48/4897	0.00390017	0.0399453	0.0326449	Hsd11b1/Akr1c21/Akr1c18/Stard4/Osbp/Esrrg/Prom2/Calb1/Bspry/Scp2/Erlin2/Apoa4/Apoa1/Atp1a1/Slc22a2/Serpina6/Gramd1b/Pgrmc2/Fabp1/Pygl/Pgrmc1/Prom1/Osbpl1a/Stard5/Osbpl3/Anxa6/Osbpl6/Akr1c14/Erlin1/Osbpl9	30
MF	GO:0016811	hydrolase activity, acting on carbon-nitrogen (but not peptide) bonds, in linear amides	23/2079	35/4897	0.00454379	0.0457985	0.0374284	Qrsl1/Aspa/Nit2/Acy1/Cat/Asah1/Vnn1/Faah/Upb1/Asrgl1/Sirt2/Klk1/Btd/Asah2/Nit1/Sirt4/Pm20d1/Naaa/Gls/Hdac6/Afmid/Amdhd2/Acy3	23
MF	GO:1901618	organic hydroxy compound transmembrane transporter activity	10/2079	12/4897	0.00470601	0.0466925	0.0381589	Aqp1/Slc5a8/Aqp2/Slc22a1/Rbp4/Slco1a1/Slc16a1/Slc51b/Slco1a6/Slc16a7	10
MF	GO:0008324	cation transmembrane transporter activity	77/2079	145/4897	0.00563938	0.0550924	0.0450237	Cox5a/Atp5d/Aqp1/Atp6v1b1/Slc44a4/Slc22a8/Slc47a1/Slc12a7/Slc2a4/Slc22a5/Atp2b1/Slc5a8/Slc7a8/Slc15a2/Slc22a1/Slc23a1/Sfxn2/Atp5b/Atp5a1/Ccdc51/Atp6v1g3/Atp1b1/Itgav/Slc13a3/Anxa5/Atp6v0d2/Slc9a1/Abcg2/Itpr1/Slc25a15/Gpm6a/Slc12a3/Anxa2/Cox7a2/Atp1b3/Atp1a1/Slc22a2/Tpcn1/Slc30a1/Itpr2/Slc12a6/Kcnj10/Slc5a10/Cpox/Atp7a/Sfxn3/Slc2a9/Slc25a42/Slc6a13/Trpv4/Slc31a1/Cnnm2/Atp2b2/Anxa6/Slc44a1/Slc1a5/S…	77
MF	GO:0016298	lipase activity	28/2079	45/4897	0.00573046	0.055134	0.0450577	Hmox1/Plcd1/Smpdl3a/Plcb3/Lypla1/Ddhd2/Ces1d/Ces1e/Ces1f/Ces1c/Ces1g/Plcl1/Faah/Smpd1/Pnpla8/Ces2g/Lipa/Ces2c/Ces2b/Lypla2/Pla2g4a/Plcg2/Ces1b/Plcb4/Plcb1/Mgll/Lipe/Abhd6	28
MF	GO:0003735	structural constituent of ribosome	62/2079	114/4897	0.00625953	0.0593254	0.0484831	Mrpl10/Mrpl4/Mrpl49/Mrpl22/Mrps23/Mrpl21/Mrpl11/Mrps5/Rps3a1/Mrpl9/Mrps15/Mrpl20/Mrpl19/Mrps11/Mrpl46/Rps3/Rps4x/Mrps31/Mrps22/Rpsa/Mrpl3/Mrps2/Mrpl1/Mrps6/Mrpl54/Mrpl12/Mrps34/Mrps35/Rpl10a/Mrps9/Rps21/Rps7/Mrpl18/Rps25/Rps17/Rpl5/Rplp0/Rpl11/Rpl38/Rps19/Mrpl55/Rpl30/Rpl15/Mrpl39/Mrpl24/Mrps17/Mrps10/Mrps25/Mrpl15/Rpl12/Mrpl17/Rps20/Rpl9-ps6/Mrpl16/Mrps21/Mrpl13/Rps2/Rps28/Rps10/Rpl31/Rps12/Rps14	62
MF	GO:0022853	active ion transmembrane transporter activity	42/2079	73/4897	0.00636584	0.0593256	0.0484832	Slc22a6/Slc22a8/Slc12a7/Slc2a4/Atp2b1/Slc5a8/Slc15a2/Slc22a1/Slc23a1/Atp5b/Atp6v1g3/Atp1b1/Slc13a3/Anxa5/Atp6v0d2/Slc9a1/Pcyox1/Slc12a3/Atp1b3/Slco1a1/Atp1a1/Slc12a6/Slc5a10/Cpox/Atp7a/Slc6a13/Slc4a2/Atp2b2/Slc19a1/Slc12a1/Atp1a4/Slco1a6/Slc5a3/Slc26a1/Slc4a4/Tcirg1/Slc8a1/Atp2b4/Slc5a6/Atp6v1c2/Slc6a18/Slc9a3	42
MF	GO:0004866	endopeptidase inhibitor activity	39/2079	67/4897	0.0064464	0.0593256	0.0484832	Serpinb8/Serpinf1/Itih3/Nol3/Serpinb6a/Wfdc2/Ahsg/Serping1/Itih5/Hc/Ambp/Reck/Mug1/Anxa2/Ngp/Serpina3k/Serpina6/Itih2/Lxn/Agt/Rock1/Serpina1a/Serpinb1a/Serpina1d/Serpina1e/Bin1/Arrb1/Ube2z/Serpinb9/Serpinb6b/Kng2/Itih4/Papln/Gapdh/Tnfaip8/Rps6ka1/Serpina3m/Serpinh1/App	39
MF	GO:0015081	sodium ion transmembrane transporter activity	21/2079	32/4897	0.00679014	0.0615962	0.0503389	Slc5a8/Slc22a1/Slc23a1/Atp1b1/Slc13a3/Slc9a1/Slc12a3/Atp1b3/Atp1a1/Tpcn1/Slc5a10/Cpox/Slc6a13/Slc12a1/Atp1a4/Slc5a3/Slc4a4/Slc8a1/Slc5a6/Slc6a18/Slc9a3	21
MF	GO:0005546	phosphatidylinositol-4,5-bisphosphate binding	22/2079	34/4897	0.00721047	0.064488	0.0527022	Hip1r/Scin/Flii/Plcd1/Adap2/Gsn/Sdcbp/Rab35/Anxa2/Washc2/Fcho2/Snx21/Capg/Chmp3/Pfn2/Dab2/Plcb1/Exoc1/Commd1/Anxa9/Kcnj1/Svil	22
MF	GO:0050839	cell adhesion molecule binding	64/2079	119/4897	0.00769644	0.0678783	0.0554729	Icam2/Itga3/Bcam/Ndrg1/Nphs1/Ctnnb1/Myh9/Egfr/Emb/P4hb/Itgb8/Itgb6/Itgav/Sdcbp/Tjp1/Cx3cl1/Rpsa/Cdh6/Ppp1ca/Shtn1/F11r/Cdhr2/Tspan8/Fbln1/Ptpn11/Neo1/Ezr/Plpp3/Itgb5/Bsg/Prom1/Cdh11/Nectin2/Itga1/Dab2/Postn/Tbc1d2/Isg15/Spp1/Itgb1/Ank3/Npnt/Anxa7/Rtn4/L1cam/Pkp3/Thy1/Msn/Cdh13/Dsp/Lcp1/Actn1/Ptprj/Casr/Ptprd/Nptn/Tln2/Utrn/App/Cd47/Epcam/Fgf1/Itga6/Ptk2	64
MF	GO:1901981	phosphatidylinositol phosphate binding	43/2079	76/4897	0.00867702	0.0754782	0.0616838	Hip1r/Scin/Flii/Plcd1/Adap2/Zfyve16/Osbp/Mbl2/Gsn/Sdcbp/Rab35/Vps36/Anxa2/Washc2/Tpcn1/Fcho2/Inppl1/Lancl2/Snx21/Golph3/Capg/Iqgap2/Chmp3/Pfn2/Pla2g4a/Cert1/Dab2/Tecpr1/Dab2ip/Dennd1a/Plcb1/Exoc1/Arfip2/Arfip1/Commd1/Anxa9/Iqgap1/Kcnj1/Golph3l/Svil/Mbl1/Acap2/Snx14	43
MF	GO:0005506	iron ion binding	29/2079	48/4897	0.00892404	0.0763534	0.062399	Haao/Cyp51/Cyp2d26/P4ha1/Pah/Isca2/Xdh/Cyp2e1/Iscu/Cyp27a1/Phyh/Cyp2j5/Cyp4a14/Fdx1/Nt5e/Scd1/Alkbh3/Dpyd/Cdo1/Fto/Ethe1/Cyp4a12a/Ptgis/Cyp2d9/Ftl1/Cyp4b1/Nfu1/Lcn2/Acp5	29
MF	GO:0044325	ion channel binding	35/2079	60/4897	0.00919498	0.0763534	0.062399	Sh3gl1/Ctnnb1/Ywhah/Vdac1/Ppm1a/Diaph1/Snta1/Itpr1/Pycard/Flna/Phpt1/Itpr2/Actn4/Ywhae/Bak1/Ank3/Arrb1/Dlg1/Ywhaq/Gopc/Ywhaz/Slc5a3/Fhl1/Prkcsh/Gpd1l/Usp10/Actn1/Camk2d/S100a10/Slc8a1/Casr/Ppp1r9a/Ank2/Pacs2/Nedd4l	35
MF	GO:0008395	steroid hydroxylase activity	9/2079	11/4897	0.00937884	0.0763534	0.062399	Cyp2a5/Cyp2d26/Cyp2e1/Cyp27a1/Cyp2j5/Fdx1/Cyp2d9/Cyp2a4/Cyp2j11	9
MF	GO:0016712	oxidoreductase activity, acting on paired donors, with incorporation or reduction of molecular oxygen, reduced flavin or flavoprotein as one donor, and incorporation of one atom of oxygen	9/2079	11/4897	0.00937884	0.0763534	0.062399	Cyp2a5/Cyp2d26/Cyp2e1/Cyp2j5/Cyp4a12a/Cyp2d9/Cyp2a4/Cyp4b1/Cyp2j11	9
MF	GO:0017080	sodium channel regulator activity	9/2079	11/4897	0.00937884	0.0763534	0.062399	Ywhah/Snta1/Fxyd2/Agt/Gpd1l/Commd1/Camk2d/Atp2b4/Nedd4l	9
MF	GO:0016628	oxidoreductase activity, acting on the CH-CH group of donors, NAD or NADP as acceptor	13/2079	18/4897	0.0102951	0.0817174	0.0667827	Blvra/Dhdh/Akr1c21/Akr1c18/Pecr/Decr1/Ptgr1/Mecr/Dpyd/Blvrb/Decr2/Bdh2/Ptgr2	13
MF	GO:0019894	kinesin binding	13/2079	18/4897	0.0102951	0.0817174	0.0667827	Kpnb1/Kifap3/Ap1g1/Shtn1/Spag9/Stau2/Kifbp/Dlg1/Crocc/Kif3a/Ktn1/Magi2/Kif5a	13
MF	GO:0016853	isomerase activity	48/2079	87/4897	0.0107642	0.0843863	0.0689638	Ddt/Ranbp2/Pgam1/Pbld2/Pbld1/Pgam2/Fkbp3/Eci3/Ero1a/Ehhadh/Ppil1/Ppic/P4hb/Hspd1/Ppid/Naxe/Erp44/Gne/Dkc1/Pin1/Mpi/Galm/Txndc5/Gpi1/Gstz1/Pgm1/Rpia/Ech1/Amacr/Pgm3/Acadm/Pdia4/Pgm2/Ptgis/Hsd3b3/Ppig/Rpusd3/Rpe/Renbp/Eci2/Idi1/Thap4/Isyna1/Hmgcs1/Pmm2/Fkbp5/Eci1/Tpi1	48
MF	GO:0004497	monooxygenase activity	23/2079	37/4897	0.0120884	0.0936112	0.0765028	Cyp51/Cyp2a5/Cyp2d26/Pah/Akr1c21/Akr1c13/Akr1c18/Cyp2e1/Cyp27a1/Cyp2j5/Cyp4a14/Fdx1/Akr1c19/Cyp4a12a/Ptgis/Cyp2d9/Cyp2a4/Cyp4b1/Fmo5/Cmah/Fmo2/Akr1c14/Cyp2j11	23
MF	GO:0004712	protein serine/threonine/tyrosine kinase activity	10/2079	13/4897	0.0126264	0.0943692	0.0771223	Map2k1/Prkaca/Map2k3/Pdk4/Mapk9/Map2k6/Mapk3/Mapk1/Rps6ka1/Map2k2	10
MF	GO:0016290	palmitoyl-CoA hydrolase activity	10/2079	13/4897	0.0126264	0.0943692	0.0771223	Hnf4a/Acot2/Acot3/Ces1e/Acaa2/Them4/Acot11/Acot7/Acot8/Acot1	10
MF	GO:0004553	hydrolase activity, hydrolyzing O-glycosyl compounds	25/2079	41/4897	0.0126321	0.0943692	0.0771223	Naglu/Neu1/Galc/Hexb/Naga/Oga/Gusb/Gaa/Manba/Gne/Fuca1/Treh/Myorg/Ctbs/Amy1/Man2a1/Lyz2/Asah2/Fuca2/Ganc/Agl/Man2c1/Gba/Psap/Mgam	25
MF	GO:0016627	oxidoreductase activity, acting on the CH-CH group of donors	27/2079	45/4897	0.0129656	0.095734	0.0782377	Blvra/Gcdh/Dhdh/Acadsb/Akr1c21/Akr1c18/Acox2/Pecr/Ivd/Decr1/Ptgr1/Mecr/Acads/Dpyd/Cox15/Blvrb/Decr2/Acad8/Cpox/Acox1/Retsat/Acadm/Acadvl/Acad10/Acox3/Bdh2/Ptgr2	27

## Sheet: Kidney female up set
ONTOLOGY	ID	Description	GeneRatio	BgRatio	pvalue	p.adjust	qvalue	geneID	Count
BP	GO:0006412	translation	126/866	349/4937	4.47994e-18	1.56708e-14	1.55808e-14	Mcts1/Mrpl10/Taco1/Mrpl4/Farsa/Eif3g/Eif1b/Mrpl49/Drg2/Egfr/Mrpl22/Habp4/Dhfr/Eif3h/Eif4a2/Denr/Mrps23/Impact/Mrpl21/Mrpl11/Eif3a/Pa2g4/Shmt2/Usp16/Eif5b/Gigyf2/Caprin1/Mrps5/Eif2a/Rps3a1/Mrpl9/Rars2/Pum1/Mrps15/Mrpl20/Sepsecs/Mrpl19/Mrps11/Rps3/Eif3f/Rps4x/Aars/Ireb2/Rpsa/Mrpl3/Dhx29/Mtg1/Mrps2/Abcf1/Mrpl1/Mrps6/Tsfm/Mrpl12/Mrps34/Eef2/Eif4g1/Mrps35/Rpl10a/Yars2/Mrps9/Rps21/Mrps27/Syncrip/Eif2s1…	126
BP	GO:0043043	peptide biosynthetic process	127/866	358/4937	1.72076e-17	3.00961e-14	2.99232e-14	Mcts1/Mrpl10/Taco1/Mrpl4/Farsa/Eif3g/Eif1b/Mrpl49/Drg2/Egfr/Mrpl22/Habp4/Dhfr/Eif3h/Eif4a2/Denr/Mrps23/Impact/Mrpl21/Mrpl11/Eif3a/Pa2g4/Shmt2/Usp16/Eif5b/Gigyf2/Caprin1/Mrps5/Eif2a/Rps3a1/Mrpl9/Rars2/Pum1/Mrps15/Mrpl20/Sepsecs/Mrpl19/Mrps11/Rps3/Eif3f/Rps4x/Aars/Ireb2/Rpsa/Mrpl3/Dhx29/Mtg1/Mrps2/Abcf1/Mrpl1/Mrps6/Tsfm/Mrpl12/Mrps34/Eef2/Eif4g1/Mrps35/Rpl10a/Yars2/Mrps9/Rps21/Mrps27/Syncrip/Eif2s1…	127
BP	GO:0043604	amide biosynthetic process	136/866	402/4937	1.08495e-16	1.26506e-13	1.25779e-13	Mcts1/Mrpl10/Taco1/Mrpl4/Farsa/Gcdh/Eif3g/Eif1b/Mrpl49/Drg2/Egfr/Mrpl22/Habp4/Dhfr/Eif3h/Eif4a2/Denr/Mrps23/Impact/Mrpl21/Mrpl11/Eif3a/Pa2g4/Shmt2/Usp16/Eif5b/Gigyf2/Caprin1/Mrps5/Eif2a/Rps3a1/Mrpl9/Rars2/Pum1/Ppcs/Mrps15/Mrpl20/Sepsecs/Mrpl19/Mrps11/Rps3/Eif3f/Rps4x/Aars/Acat1/Ireb2/Rpsa/Mrpl3/Dhx29/Mtg1/Mrps2/Abcf1/Mrpl1/Mrps6/Tsfm/Mrpl12/Mrps34/Eef2/Eif4g1/Mrps35/Rpl10a/Yars2/Mrps9/Rps21/Mrps2…	136
BP	GO:0006518	peptide metabolic process	143/866	436/4937	3.27338e-16	2.86257e-13	2.84612e-13	Mcts1/Mrpl10/Taco1/Mrpl4/Farsa/Eif3g/Eif1b/Mrpl49/Drg2/Gga3/Egfr/Mrpl22/Habp4/Dhfr/Clu/Eif3h/Eif4a2/Denr/Mrps23/Impact/Mrpl21/Mrpl11/Eif3a/Pa2g4/Shmt2/Usp16/Gsta3/Eif5b/Gigyf2/Caprin1/Mrps5/Eif2a/Rps3a1/Mrpl9/Rars2/Pum1/Mrps15/Mrpl20/Sepsecs/Mrpl19/Mrps11/Rps3/Eif3f/Rps4x/Gsr/Aars/Pin1/Ireb2/Rpsa/Mrpl3/Dhx29/Mtg1/Mrps2/Abcf1/Mrpl1/Mrps6/Cpq/Tsfm/Mrpl12/Mrps34/Eef2/Eif4g1/Mrps35/Rpl10a/Gstz1/Yars2…	143
BP	GO:0016054	organic acid catabolic process	60/866	153/4937	9.89681e-11	5.41835e-08	5.3872e-08	Ftcd/Crot/Gcdh/Etfb/Acaa1b/Pipox/Pex7/Pah/Tysnd1/Aldh1l2/Blmh/Agxt2/Pcyox1l/Shmt2/Gusb/Phyh/Ivd/Hadh/Ddah1/Decr1/Scp2/Cpt2/Hmgcl/Akr1a1/Acads/Aass/Hibadh/Tha1/Lonp2/Ces1d/Ces1f/Acat1/Etfa/Amt/Aldh5a1/Faah/Aldh4a1/Hibch/Cdo1/Pex5/Echdc2/Gstz1/Acad8/Ahcy/Acox1/Ldhd/Hoga1/Pgd/Aldh6a1/Mlycd/Sardh/Acox3/Renbp/Bdh2/Aldh1l1/Afmid/Amdhd2/Lipe/Acat3/Lpin1	60
BP	GO:0046395	carboxylic acid catabolic process	60/866	153/4937	9.89681e-11	5.41835e-08	5.3872e-08	Ftcd/Crot/Gcdh/Etfb/Acaa1b/Pipox/Pex7/Pah/Tysnd1/Aldh1l2/Blmh/Agxt2/Pcyox1l/Shmt2/Gusb/Phyh/Ivd/Hadh/Ddah1/Decr1/Scp2/Cpt2/Hmgcl/Akr1a1/Acads/Aass/Hibadh/Tha1/Lonp2/Ces1d/Ces1f/Acat1/Etfa/Amt/Aldh5a1/Faah/Aldh4a1/Hibch/Cdo1/Pex5/Echdc2/Gstz1/Acad8/Ahcy/Acox1/Ldhd/Hoga1/Pgd/Aldh6a1/Mlycd/Sardh/Acox3/Renbp/Bdh2/Aldh1l1/Afmid/Amdhd2/Lipe/Acat3/Lpin1	60
BP	GO:0032787	monocarboxylic acid metabolic process	98/866	305/4937	1.08429e-10	5.41835e-08	5.3872e-08	Crot/Gcdh/Adh1/Etfb/Mlxipl/Cyp2a5/Adh5/Acaa1b/Hnf4a/Pex7/Tysnd1/Aspa/Akr1c21/Aoah/Acot12/Agxt2/Nit2/Abcc2/Cyp2e1/Dhtkd1/Lypla1/Rdh10/Cyp27a1/Pecr/Phyh/Ivd/Hadh/Decr1/Aldob/Ptgr1/Scp2/Cpt2/Akr1a1/Mecr/Aacs/Acads/Hnf1a/Nucb2/Cbr4/Lonp2/Ces1d/Ces1f/Acat1/Apoa4/Apoa1/Etfa/Me1/Aldh5a1/Vnn1/Faah/Pnpla8/Grhpr/Pex5/Echdc2/Lipa/Ugt1a7c/N6amt1/Them4/Acox1/Pcx/Amacr/Aldh3a2/Ldhd/Ephx2/Acot11/Entpd5/Hoga1/Gp…	98
BP	GO:0044282	small molecule catabolic process	75/866	217/4937	5.03691e-10	2.20239e-07	2.18973e-07	Ftcd/Crot/Gcdh/Adh1/Etfb/Adh5/Acaa1b/Pipox/Pex7/Pah/Tysnd1/Aldh1l2/Blmh/Agxt2/Pcyox1l/Shmt2/Gusb/Hprt/Cyp27a1/Phyh/Ivd/Hadh/Ddah1/Decr1/Aldob/Scp2/Cpt2/Hmgcl/Akr1a1/Cda/Acads/Aass/Hibadh/Tha1/Lonp2/Ces1d/Ces1f/Mtmr2/Acat1/Etfa/Amt/Dpyd/Aldh5a1/Faah/Aldh4a1/Hibch/Cdo1/Pex5/Upb1/Echdc2/Gstz1/Acad8/Ahcy/Acox1/Ldhd/Hoga1/Pgd/Aldh6a1/Inpp5b/Mlycd/Sardh/Sord/Acox3/Renbp/Bdh2/Synj1/Aldh1l1/Afmid/Amdhd2/…	75
BP	GO:0055114	oxidation-reduction process	129/866	453/4937	9.47008e-10	3.6807e-07	3.65955e-07	Blvra/Dhrs1/Crot/Gcdh/Nqo1/Hmox2/Adh1/Etfb/Hmox1/Cyp2a5/Adh5/Acaa1b/Hsd11b1/Pipox/Cyb5r3/Slc25a22/Iyd/Pex7/Pah/Tysnd1/Akr1c21/Akr1c13/Dhfr/Dhrs4/Txnl1/Prdx4/Shmt2/Cyp2e1/Taldo1/Dhtkd1/Iscu/4833439L19Rik/Cyp27a1/Pecr/Phyh/Aldh9a1/Cat/Ivd/Hadh/Decr1/Aldob/Vcp/Cyp2j5/Scp2/Cpt2/Mecr/H6pd/Ugdh/Hsd17b11/Acads/Hibadh/Nucb2/Crym/Pir/Gsr/Cbr4/Lonp2/Cyb5b/Acat1/Fdx1/Apoa1/Ireb2/Etfa/Me1/Ccs/Alkbh3/Aspdh/Dp…	129
BP	GO:0006629	lipid metabolic process	132/866	485/4937	1.43207e-08	5.00936e-06	4.98057e-06	Crot/Gcdh/Adh1/Etfb/Mlxipl/Igf1r/Cyp2a5/Adh5/Neu1/Rarres2/Acaa1b/Hsd11b1/Hnf4a/Cyb5r3/Smpdl3a/Pex7/Tysnd1/Pctp/Galc/Sgpp1/Akr1c21/Akr1c13/Aoah/Acot12/Hexb/Dhrs4/Rbp4/Cyp2e1/Lypla1/Rdh10/Cyp27a1/Pecr/Phyh/Cat/Ivd/Hadh/Decr1/Ptgr1/Stoml2/Scp2/Cpt2/Hmgcl/Mecr/H6pd/Hsd17b11/Aacs/Acads/Hnf1a/Nucb2/Cbr4/Lonp2/Ces1d/Ces1e/Ces1f/Mtmr2/Acat1/Fdx1/Apoa4/Apoa1/Etfa/Lactb/Ces1g/Pip5k1c/Pcca/Stub1/Faah/Agps/H…	132
BP	GO:0006631	fatty acid metabolic process	68/866	205/4937	2.32567e-08	7.39562e-06	7.35311e-06	Crot/Gcdh/Etfb/Mlxipl/Cyp2a5/Adh5/Acaa1b/Hnf4a/Pex7/Tysnd1/Akr1c21/Aoah/Acot12/Cyp2e1/Lypla1/Pecr/Phyh/Ivd/Hadh/Decr1/Ptgr1/Scp2/Cpt2/Mecr/Aacs/Acads/Hnf1a/Nucb2/Cbr4/Lonp2/Ces1d/Ces1f/Acat1/Apoa4/Apoa1/Etfa/Faah/Pnpla8/Pex5/Echdc2/Lipa/Them4/Acox1/Aldh3a2/Ephx2/Acot11/Gpx1/Cyp4a12a/Cyp2d9/Acsm2/Mlycd/Cyp2a4/Acss2/Acsm3/Sirt4/Acox3/Akr1c14/Bdh2/Lias/Ptgr2/Lipe/Cyb5a/Acat3/Cd36/Acsm5/H2-Ke6/Lpin1/…	68
BP	GO:0072329	monocarboxylic acid catabolic process	34/866	80/4937	1.28001e-07	3.73124e-05	3.7098e-05	Crot/Gcdh/Etfb/Acaa1b/Pex7/Tysnd1/Agxt2/Phyh/Ivd/Hadh/Decr1/Scp2/Cpt2/Akr1a1/Acads/Lonp2/Ces1d/Ces1f/Acat1/Etfa/Aldh5a1/Faah/Pex5/Echdc2/Acox1/Ldhd/Hoga1/Pgd/Mlycd/Acox3/Bdh2/Lipe/Acat3/Lpin1	34
BP	GO:0044255	cellular lipid metabolic process	107/866	386/4937	1.49777e-07	4.03014e-05	4.00698e-05	Crot/Gcdh/Adh1/Etfb/Mlxipl/Cyp2a5/Adh5/Neu1/Rarres2/Acaa1b/Hnf4a/Smpdl3a/Pex7/Tysnd1/Galc/Sgpp1/Akr1c21/Aoah/Acot12/Hexb/Dhrs4/Rbp4/Cyp2e1/Lypla1/Rdh10/Pecr/Phyh/Cat/Ivd/Hadh/Decr1/Ptgr1/Stoml2/Scp2/Cpt2/Mecr/Aacs/Acads/Hnf1a/Nucb2/Cbr4/Lonp2/Ces1d/Ces1f/Mtmr2/Acat1/Apoa4/Apoa1/Etfa/Ces1g/Pip5k1c/Faah/Pnpla8/Inpp5f/Pitpnc1/Pex5/Echdc2/Lipa/Them4/Acox1/Pcx/Plpp3/Amacr/Aldh3a2/Ephx2/Acot11/Ttr/Cert…	107
BP	GO:0016042	lipid catabolic process	53/866	157/4937	4.66985e-07	0.000116679	0.000116009	Crot/Gcdh/Etfb/Neu1/Rarres2/Acaa1b/Hsd11b1/Smpdl3a/Pex7/Tysnd1/Galc/Aoah/Hexb/Cyp27a1/Phyh/Ivd/Hadh/Decr1/Scp2/Cpt2/Hsd17b11/Acads/Lonp2/Ces1d/Ces1e/Ces1f/Acat1/Apoa4/Apoa1/Etfa/Ces1g/Pcca/Faah/Pnpla8/Enpp6/Inpp5f/Pex5/Echdc2/Lipa/Ces2c/Ugt1a7c/Acox1/Amacr/Mlycd/Plcb1/Rab7/Acox3/Bdh2/Bco2/Lipe/Acat3/Psap/Lpin1	53
BP	GO:0002181	cytoplasmic translation	28/866	64/4937	8.17335e-07	0.000190603	0.000189507	Mcts1/Drg2/Eif4a2/Denr/Eif3a/Aars/Rpsa/Dhx29/Eef2/Rpl10a/Rps21/Gspt1/Zc3h15/Rplp0/Eif2s2/Eif3d/Rpl11/Eif3i/Rpl38/Rpl30/Rpl15/Eif4a1/Eif4b/Rpl9-ps6/Rps2/Rps28/Rpl31/Dph5	28
BP	GO:0034308	primary alcohol metabolic process	16/866	28/4937	2.60877e-06	0.000542336	0.000539219	Adh1/Adh5/Akr1c21/Rbp4/Rdh10/Pecr/Akr1a1/H6pd/Cbr4/Aldh3a2/Akr7a5/Ttr/Dab2/Akr1c14/Dhrs3/Aldh1a1	16
BP	GO:0042255	ribosome assembly	19/866	37/4937	2.63571e-06	0.000542336	0.000539219	Mrpl22/Mrpl11/Eif2a/Mrpl20/Mrps11/Rpsa/Dhx29/Mrps2/Rps25/Rpl5/Rplp0/Rpl11/Rpl38/Rps19/Rpl12/Rps2/Rps28/Rps10/Rps14	19
BP	GO:0044242	cellular lipid catabolic process	41/866	120/4937	6.77321e-06	0.00128301	0.00127564	Crot/Gcdh/Etfb/Neu1/Acaa1b/Smpdl3a/Pex7/Tysnd1/Galc/Aoah/Hexb/Phyh/Ivd/Hadh/Decr1/Scp2/Cpt2/Acads/Lonp2/Ces1d/Ces1f/Acat1/Apoa4/Apoa1/Etfa/Faah/Pnpla8/Inpp5f/Pex5/Echdc2/Acox1/Amacr/Mlycd/Plcb1/Acox3/Bdh2/Bco2/Lipe/Acat3/Psap/Lpin1	41
BP	GO:0009062	fatty acid catabolic process	28/866	70/4937	6.96889e-06	0.00128301	0.00127564	Crot/Gcdh/Etfb/Acaa1b/Pex7/Tysnd1/Phyh/Ivd/Hadh/Decr1/Scp2/Cpt2/Acads/Lonp2/Ces1d/Ces1f/Acat1/Etfa/Faah/Pex5/Echdc2/Acox1/Mlycd/Acox3/Bdh2/Lipe/Acat3/Lpin1	28
BP	GO:0006081	cellular aldehyde metabolic process	17/866	34/4937	1.42011e-05	0.0023655	0.0023519	Adh1/Adh5/Dhrs4/Agxt2/Rbp4/Taldo1/Rdh10/Aldh9a1/Aldob/Akr1a1/Aldh2/Grhpr/Aldh3a2/Dab2/Hoga1/Bco2/Tpi1	17
BP	GO:0120254	olefinic compound metabolic process	17/866	34/4937	1.42011e-05	0.0023655	0.0023519	Cyp2a5/Akr1c21/Dhrs4/Rbp4/Cyp2e1/Rdh10/Scp2/H6pd/Pnpla8/Ephx2/Dab2/Gpx1/Cyp4a12a/Cyp2d9/Cyp2a4/Akr1c14/Bco2	17
BP	GO:0042445	hormone metabolic process	24/866	58/4937	1.60183e-05	0.00249661	0.00248226	Adh1/Igf1r/Iyd/Akr1c21/Rbp4/Rdh10/Scp2/H6pd/Hsd17b11/Crym/Fdx1/Slc16a2/Cpq/Stub1/Ugt1a7c/Ttr/Dab2/Ren1/Akr1c14/Bco2/Ide/Dhrs3/Aldh1a1/H2-Ke6	24
BP	GO:0019395	fatty acid oxidation	27/866	69/4937	1.64157e-05	0.00249661	0.00248226	Crot/Gcdh/Etfb/Adh5/Acaa1b/Pex7/Tysnd1/Phyh/Ivd/Hadh/Decr1/Scp2/Cpt2/Acads/Nucb2/Lonp2/Acat1/Etfa/Pex5/Echdc2/Acox1/Mlycd/Sirt4/Acox3/Bdh2/Acat3/Cd36	27
BP	GO:0034440	lipid oxidation	27/866	70/4937	2.23474e-05	0.00325714	0.00323842	Crot/Gcdh/Etfb/Adh5/Acaa1b/Pex7/Tysnd1/Phyh/Ivd/Hadh/Decr1/Scp2/Cpt2/Acads/Nucb2/Lonp2/Acat1/Etfa/Pex5/Echdc2/Acox1/Mlycd/Sirt4/Acox3/Bdh2/Acat3/Cd36	27
BP	GO:0006413	translational initiation	25/866	63/4937	2.54054e-05	0.00339737	0.00337784	Mcts1/Eif3g/Eif1b/Habp4/Eif3h/Eif4a2/Denr/Impact/Eif3a/Eif5b/Eif3f/Dhx29/Abcf1/Eif4g1/Eif2s1/Eif2s2/Eif3d/Eif3i/Ythdf3/Mtif3/Eif4a1/Eif4b/Rps2/Larp1/Eif4g3	25
BP	GO:0032543	mitochondrial translation	23/866	56/4937	2.77801e-05	0.00339737	0.00337784	Taco1/Shmt2/Rars2/Mrps15/Mrps11/Mtg1/Mrps2/Mrps6/Tsfm/Mrps34/Mrps35/Yars2/Mrps27/Gfm1/Mtg2/Mtif3/Rpusd3/Mrps17/Ngrn/Mrps25/Mrpl58/Mrpl16/Mrps21	23
BP	GO:0009063	cellular amino acid catabolic process	26/866	67/4937	2.79396e-05	0.00339737	0.00337784	Ftcd/Pipox/Pah/Blmh/Agxt2/Pcyox1l/Shmt2/Ivd/Ddah1/Hmgcl/Aass/Hibadh/Tha1/Acat1/Amt/Aldh5a1/Aldh4a1/Hibch/Cdo1/Gstz1/Acad8/Ahcy/Hoga1/Aldh6a1/Sardh/Afmid	26
BP	GO:0006721	terpenoid metabolic process	14/866	26/4937	2.81657e-05	0.00339737	0.00337784	Adh1/Adh5/Rarres2/Dhrs4/Rbp4/Cyp2e1/Rdh10/Pecr/Aldh3a2/Ttr/Bco2/Dhrs3/Hmgcs1/Aldh1a1	14
BP	GO:0019748	secondary metabolic process	14/866	26/4937	2.81657e-05	0.00339737	0.00337784	Ddt/Cyp2a5/Akr1c21/Abcc2/Gsta3/Akr1a1/Cbr4/Ugt1a7c/N6amt1/Akr7a5/Cyp2a4/Fmo2/Akr1c14/Bdh2	14
BP	GO:0006635	fatty acid beta-oxidation	22/866	53/4937	3.40368e-05	0.00396869	0.00394588	Crot/Gcdh/Etfb/Acaa1b/Pex7/Tysnd1/Ivd/Hadh/Decr1/Scp2/Cpt2/Acads/Lonp2/Acat1/Etfa/Pex5/Echdc2/Acox1/Mlycd/Acox3/Bdh2/Acat3	22
BP	GO:0006720	isoprenoid metabolic process	17/866	36/4937	3.67863e-05	0.00415091	0.00412706	Adh1/Adh5/Rarres2/Dhrs4/Rbp4/Cyp2e1/Rdh10/Pecr/Phyh/Amacr/Aldh3a2/Ttr/Bco2/Dhrs3/Idi1/Hmgcs1/Aldh1a1	17
BP	GO:1901606	alpha-amino acid catabolic process	23/866	57/4937	3.89801e-05	0.00426101	0.00423652	Ftcd/Pipox/Pah/Blmh/Agxt2/Shmt2/Ivd/Ddah1/Hmgcl/Aass/Hibadh/Tha1/Acat1/Amt/Aldh4a1/Hibch/Cdo1/Gstz1/Ahcy/Hoga1/Aldh6a1/Sardh/Afmid	23
BP	GO:0140053	mitochondrial gene expression	27/866	72/4937	4.03553e-05	0.00427767	0.00425308	Taco1/Shmt2/Rars2/Mrps15/Mrps11/Mtg1/Mrps2/Mrps6/Tsfm/Mrpl12/Mrps34/Mrps35/Yars2/Mrps27/Gfm1/Mtg2/Tfam/Mtif3/Rpusd3/Trnt1/Trmt5/Mrps17/Ngrn/Mrps25/Mrpl58/Mrpl16/Mrps21	27
BP	GO:0006417	regulation of translation	50/866	170/4937	7.33519e-05	0.00754662	0.00750324	Taco1/Habp4/Dhfr/Impact/Pa2g4/Shmt2/Usp16/Eif5b/Gigyf2/Caprin1/Eif2a/Rps3a1/Pum1/Sepsecs/Rps3/Aars/Ireb2/Mtg1/Abcf1/Tsfm/Eef2/Eif4g1/Mrps27/Syncrip/Eif2s1/Zfp706/Gspt1/Rpl5/Mtg2/Larp4/Eif3d/Cirbp/Rpl38/Ythdf3/Eif5a/Pum2/Rpusd3/Rbm3/Ngrn/Gapdh/Mov10/Pym1/Mrpl13/Larp1/Hnrnpr/Dph5/Larp4b/Eif4g3/Ilf3/App	50
BP	GO:0050906	detection of stimulus involved in sensory perception	8/866	11/4937	8.70558e-05	0.00837042	0.00832231	Rbp4/Pigr/Azgp1/Tmem120a/Pawr/Cep250/Col11a1/Reep6	8
BP	GO:0002183	cytoplasmic translational initiation	11/866	19/4937	8.72733e-05	0.00837042	0.00832231	Mcts1/Eif4a2/Denr/Eif3a/Dhx29/Eif2s2/Eif3d/Eif3i/Eif4a1/Eif4b/Rps2	11
BP	GO:0042168	heme metabolic process	13/866	25/4937	8.85379e-05	0.00837042	0.00832231	Blvra/Hmox2/Hmox1/Cyp2a5/Tmem14c/Hnf1a/Hpx/Ireb2/Cox15/Hebp1/Blvrb/Cpox/Hmbs	13
BP	GO:0009636	response to toxic substance	22/866	56/4937	9.25518e-05	0.00851963	0.00847066	Inmt/Adh5/Blmh/Dhfr/Abcc2/Gsta3/Akr1a1/Aldh2/Abcg2/Ces1d/Apoa4/Ccs/Slc30a1/Glyat/Ephx2/Gpx1/Sod3/Ass1/Prdx1/Slc17a3/Cd36/Lcn2	22
BP	GO:0030258	lipid modification	38/866	120/4937	9.87311e-05	0.00885542	0.00880452	Crot/Gcdh/Etfb/Adh5/Acaa1b/Pex7/Tysnd1/Sgpp1/Cyp2e1/Phyh/Ivd/Hadh/Decr1/Scp2/Cpt2/Acads/Nucb2/Lonp2/Mtmr2/Acat1/Apoa4/Apoa1/Etfa/Inpp5f/Pex5/Echdc2/Acox1/Plpp3/Ephx2/Inpp5b/Fam126b/Mlycd/Sirt4/Acox3/Bdh2/Synj1/Acat3/Cd36	38
BP	GO:0016101	diterpenoid metabolic process	12/866	23/4937	0.000159826	0.0139768	0.0138965	Adh1/Adh5/Rarres2/Dhrs4/Rbp4/Rdh10/Pecr/Aldh3a2/Ttr/Bco2/Dhrs3/Aldh1a1	12
BP	GO:0006066	alcohol metabolic process	42/866	141/4937	0.000202186	0.0172499	0.0171508	Adh1/Adh5/Cyb5r3/Pctp/Sgpp1/Akr1c21/Dhfr/Dhrs4/Rbp4/Rdh10/Cyp27a1/Pecr/Cat/Scp2/Akr1a1/H6pd/Hnf1a/Cbr4/Ces1d/Mtmr2/Fdx1/Apoa4/Apoa1/Hdlbp/Plpp3/Aldh3a2/Ephx2/Akr7a5/Ttr/Dab2/Inpp5b/Fmo5/Plcb1/Sord/Akr1c14/Synj1/Dhrs3/Lipe/Hmgcs1/Aldh1a1/App/Tpi1	42
BP	GO:0034248	regulation of cellular amide metabolic process	54/866	195/4937	0.000220584	0.0183715	0.0182659	Taco1/Hsd11b1/Gga3/Habp4/Dhfr/Clu/Impact/Pa2g4/Shmt2/Usp16/Eif5b/Gigyf2/Caprin1/Eif2a/Rps3a1/Pum1/Sepsecs/Rps3/Aars/Pin1/Ireb2/Mtg1/Abcf1/Tsfm/Eef2/Eif4g1/Mrps27/Syncrip/Eif2s1/Zfp706/Gspt1/Rpl5/Mtg2/Larp4/Eif3d/Cirbp/Rpl38/Ythdf3/Eif5a/Pum2/Rpusd3/Rbm3/Ngrn/Gapdh/Mov10/Pym1/Mrpl13/Larp1/Hnrnpr/Dph5/Larp4b/Eif4g3/Ilf3/App	54
BP	GO:0042440	pigment metabolic process	16/866	37/4937	0.000227447	0.0185025	0.0183962	Ddt/Blvra/Hmox2/Hmox1/Cyp2a5/Tmem14c/Shmt2/Hprt/Hnf1a/Hpx/Ireb2/Cox15/Hebp1/Blvrb/Cpox/Hmbs	16
BP	GO:0042493	response to drug	28/866	83/4937	0.000248567	0.019761	0.0196475	Crot/Cyp2a5/Srp14/Slc47a1/Srp68/Blmh/Mylk/Abcc2/Cyp2e1/Hadh/Cyp2j5/Uchl1/Aacs/Tmem30a/Dpyd/Rap1b/Hmbs/Cyp2d9/Mat2a/Ren1/Cyp2a4/Srp72/Cyp4b1/Slc19a1/Ywhaz/Lcn2/Aldh1a1/Add3	28
BP	GO:1901615	organic hydroxy compound metabolic process	53/866	192/4937	0.000274847	0.0209225	0.0208023	Ddt/Adh1/Adh5/Cyb5r3/Iyd/Pctp/Sgpp1/Akr1c21/Dhfr/Dhrs4/Rbp4/Cyp2e1/Hprt/Rdh10/Cyp27a1/Pecr/Cat/Scp2/Akr1a1/H6pd/Hnf1a/Crym/Cbr4/Ces1d/Mtmr2/Fdx1/Apoa4/Apoa1/Slc16a2/Cpq/Hdlbp/Lipa/Plpp3/Amacr/Aldh3a2/Ldhd/Ephx2/Akr7a5/Ttr/Dab2/Inpp5b/Fmo5/Plcb1/Sord/Akr1c14/Synj1/Dhrs3/Lipe/Ldha/Hmgcs1/Aldh1a1/App/Tpi1	53
BP	GO:0000028	ribosomal small subunit assembly	9/866	15/4937	0.000275139	0.0209225	0.0208023	Mrps11/Rpsa/Rps25/Rpl38/Rps19/Rps2/Rps28/Rps10/Rps14	9
BP	GO:0034754	cellular hormone metabolic process	14/866	31/4937	0.000324023	0.0241156	0.023977	Adh1/Akr1c21/Rbp4/Rdh10/Scp2/Hsd17b11/Ugt1a7c/Ttr/Dab2/Akr1c14/Bco2/Dhrs3/Aldh1a1/H2-Ke6	14
BP	GO:0035634	response to stilbenoid	7/866	10/4937	0.000366413	0.0267024	0.0265489	Cyp2a5/Apoa4/Slco1a1/Cyp2a4/Mup3/Cd36/Idi1	7
BP	GO:1901605	alpha-amino acid metabolic process	38/866	128/4937	0.000432891	0.0309031	0.0307255	Haao/Ftcd/Pipox/Hnf4a/Iyd/Pah/Blmh/Agxt2/Nit2/Shmt2/Ivd/Ddah1/Hmgcl/Aass/Hibadh/Tha1/Acat1/Amt/Aldh5a1/Glyat/Aldh4a1/Hibch/Cdo1/Gstz1/Tst/Ahcy/Cbs/Hoga1/Sephs2/Aldh6a1/Gm4952/Ass1/Sardh/Dglucy/Sirt4/Kyat1/Afmid/Asl	38
BP	GO:0006520	cellular amino acid metabolic process	50/866	182/4937	0.000460384	0.0320765	0.0318921	Haao/Ftcd/Farsa/Pipox/Hnf4a/Iyd/Pah/Blmh/Agxt2/Nit2/Pcyox1l/Shmt2/Ivd/Ddah1/Rars2/Hmgcl/Aass/Hibadh/Tha1/Aars/Acat1/Amt/Slc16a2/Aldh5a1/Glyat/Aldh4a1/Hibch/Cdo1/Upb1/Gstz1/Acad8/Yars2/Tst/Ahcy/Cbs/Hoga1/Sephs2/Aldh6a1/Gm4952/Sars/Ass1/Sardh/Dglucy/Dpys/Sirt4/Pm20d1/Kyat1/Afmid/Asl/Farsb	50
BP	GO:0010817	regulation of hormone levels	44/866	155/4937	0.000467667	0.0320765	0.0318921	Adh1/Igf1r/Hnf4a/Iyd/Egfr/Akr1c21/Kif5b/Rbp4/Abcc2/Oga/Rdh10/Hadh/Cyp2j5/Scp2/H6pd/Hsd17b11/Aacs/Hnf1a/Nucb2/Crym/Fdx1/Slc16a2/Cpq/Stub1/Slc16a1/Ugt1a7c/Trpv4/Ttr/Dab2/Ren1/Ywhaz/Sirt4/Stxbp5l/Akr1c14/Bco2/Rab11fip3/Ide/Tcirg1/Dhrs3/Igfbp3/Rab11fip5/Glrx/Aldh1a1/H2-Ke6	44
BP	GO:0016137	glycoside metabolic process	9/866	16/4937	0.00053154	0.0357563	0.0355508	Akr1c21/Gusb/Fuca1/Akr1a1/Abcg2/Cbr4/Akr7a5/Akr1c14/Fuca2	9
BP	GO:0006778	porphyrin-containing compound metabolic process	13/866	29/4937	0.00057858	0.0381863	0.0379668	Blvra/Hmox2/Hmox1/Cyp2a5/Tmem14c/Hnf1a/Hpx/Ireb2/Cox15/Hebp1/Blvrb/Cpox/Hmbs	13
BP	GO:0010608	posttranscriptional regulation of gene expression	58/866	221/4937	0.0006016	0.0389703	0.0387463	Taco1/Egfr/Ddx5/Habp4/Dhfr/Impact/Pa2g4/Shmt2/Usp16/Eif5b/Gigyf2/Epb41l5/Caprin1/Eif2a/Rps3a1/Pum1/Sepsecs/Rps3/Dkc1/Aars/Ireb2/Mtg1/Abcf1/Tsfm/Eef2/Eif4g1/Mrps27/Syncrip/Eif2s1/A1cf/Zfp706/Ybx1/Gspt1/Pabpc4/Rpl5/Mtg2/Larp4/Eif3d/Cirbp/Rpl38/Tdrd7/Ythdf3/Eif5a/Pum2/Rpusd3/Rbm3/Ngrn/Gapdh/Mov10/Pym1/Mrpl13/Larp1/Hnrnpr/Dph5/Larp4b/Eif4g3/Ilf3/App	58
BP	GO:0006575	cellular modified amino acid metabolic process	29/866	93/4937	0.000853636	0.0536807	0.0533721	Crot/Pipox/Iyd/Aldh1l2/Dhfr/Pcyox1l/Shmt2/Gsta3/Aldh9a1/Crym/Gsr/Slc16a2/Cpq/Vnn1/Gstz1/Ahcy/Chdh/Ethe1/Hoga1/Gpx1/Gpx3/Chac2/Ass1/Sardh/Mthfsl/Kyat1/Aldh1l1/Asl/Gstp1	29
BP	GO:0006801	superoxide metabolic process	13/866	30/4937	0.000859382	0.0536807	0.0533721	Nqo1/Egfr/Dhfr/Apoa4/Ccs/Cbs/Sod3/Mapt/Prdx1/Gstp1/Cd36/Acp5/App	13
BP	GO:0017144	drug metabolic process	10/866	20/4937	0.000885844	0.0543629	0.0540504	Cyp2a5/Tpmt/Abcc2/Cyp2e1/Cyp2j5/Cyp2d9/Cyp2a4/Cyp4b1/Fmo5/Fmo2	10
BP	GO:0006790	sulfur compound metabolic process	46/866	169/4937	0.000955772	0.0576429	0.0573116	Gcdh/Pipox/Hnf4a/Blmh/Acot12/Nubp1/Hspa9/Pcyox1l/Abcc2/Iscu/Gsta3/Nfs1/Scp2/Ppcs/Hmgcl/Ugdh/Gsr/Ces1d/Ciapin1/Acat1/Glyat/Nubpl/Cdo1/Gstz1/Tst/Suox/Lyrm4/Ahcy/Suclg1/Cbs/Acot11/Ethe1/Gpx1/Gpx3/Mat2a/Acsm2/Mlycd/Chac2/Acss2/Acsm3/Ahcyl2/Lias/Gstp1/Suclg2/Acsm5/Hmgcs1	46
BP	GO:0015711	organic anion transport	42/866	151/4937	0.000984608	0.0583756	0.05804	Crot/Slc22a6/Slc47a1/Slc25a22/Slc5a8/Pctp/Map2k6/Slc3a1/Rbp4/Abcc2/Slc25a10/Slc13a3/Slc2a2/Scp2/Hnf1a/Abcg2/Arl6ip1/Slc25a15/Ces1d/Apoa4/Apoa1/Tmem30a/Slco1a1/Slc16a2/Slc22a2/Pnpla8/Slc16a1/Pitpnc1/Slc51b/Slc25a42/Atp11a/Slc22a30/Slc19a1/Ace2/Slc26a1/Lrrc8d/Slc4a4/Slc35a3/Slc17a3/Cd36/Psap/Pak1	42
BP	GO:0098754	detoxification	14/866	34/4937	0.00101158	0.058975	0.0586361	Adh5/Dhfr/Abcc2/Gsta3/Akr1a1/Aldh2/Abcg2/Apoa4/Ccs/Slc30a1/Sod3/Prdx1/Slc17a3/Cd36	14
BP	GO:1901361	organic cyclic compound catabolic process	56/866	218/4937	0.00129449	0.0742317	0.0738051	Ftcd/Snd1/Pabpc1/Blvra/Hmox2/Hmox1/Acaa1b/Endog/Hsd11b1/Smpdl3a/Pah/Aldh1l2/Ddx5/Nudt12/Hprt/Gsta3/Cyp27a1/Gigyf2/Vcp/Pum1/Cda/Nudt9/Hsd17b11/Dkc1/Acat1/Nt5e/Aspdh/Dpyd/Blvrb/Aldh4a1/Dnph1/Upb1/Gstz1/Ugt1a7c/Ahcy/Syncrip/Ephx2/Ybx1/Gspt1/Pabpc4/Aldh6a1/Zhx2/Mlycd/Cirbp/Ythdf3/Dpys/Pum2/Aldh1l1/Afmid/Mov10/Pym1/Igfbp3/Pnp/Larp1/Hnrnpr/Exosc6	56
BP	GO:0001523	retinoid metabolic process	10/866	21/4937	0.00142828	0.0805826	0.0801194	Adh1/Adh5/Rarres2/Dhrs4/Rbp4/Rdh10/Ttr/Bco2/Dhrs3/Aldh1a1	10
BP	GO:0042274	ribosomal small subunit biogenesis	12/866	28/4937	0.00152459	0.0846511	0.0841646	Mrps11/Rpsa/Rps21/Rps7/Rps25/Rps17/Rpl38/Rps19/Rps2/Rps28/Rps10/Rps14	12
BP	GO:0042254	ribosome biogenesis	33/866	114/4937	0.00162702	0.0885522	0.0880432	Mrpl10/Mrpl22/Rbfa/Mrpl11/Pa2g4/Eif2a/Mrpl20/Mrps11/Dkc1/Rpsa/Dhx29/Mrps2/Mrpl1/Fbl/Ddx21/Rpl10a/Rps21/Rps7/Rps25/Rps17/Rpl5/Rplp0/Trmt112/Rpl11/Rpl38/Rps19/Rpusd3/Rpl12/Rps2/Rps28/Rps10/Exosc6/Rps14	33
BP	GO:0009410	response to xenobiotic stimulus	16/866	43/4937	0.00164548	0.0885522	0.0880432	Nqo1/Cyp2a5/Acaa1b/Hnf4a/Akr1c13/Abcc2/Cyp2e1/Gsta3/Cyp2j5/Ugt1a7c/N6amt1/Gpx1/Cyp2d9/Cyp2a4/Fmo2/Cryz	16
BP	GO:0048009	insulin-like growth factor receptor signaling pathway	7/866	12/4937	0.00174326	0.0923929	0.0918619	Igf1r/Igfbp4/Gigyf2/Igfbp2/Myorg/Plcb1/Igfbp3	7
CC	GO:0005840	ribosome	84/880	162/4984	6.49153e-24	2.8368e-21	2.78794e-21	Mcts1/Mrpl10/Mrpl4/Mrpl49/Mrpl45/Mrpl22/Eif3h/Mrpl40/Mrps23/Mrpl21/Mrpl11/Hspa14/Mrps5/Eif2a/Rps3a1/Mrpl9/Mrps15/Mrpl20/Mrpl19/Mrps11/Mrpl46/Rps3/Rps4x/Mrps31/Mrps22/Rpsa/Mrpl3/Dhx29/Mtg1/Mrps2/Abcf1/Mrpl1/Mrps6/Mrps28/Mrpl54/Mrpl12/Mrps34/Eef2/Mrps35/Rpl10a/Mrps9/Rps21/Mrps27/Rps7/Mrpl18/Rps25/Rps17/Rpl5/Rplp0/Mtg2/Larp4/Rpl11/Rpl38/Rps19/Mrpl55/Rpl30/Rpl15/Mrpl53/Rbm3/Mrpl39/Mrpl24/Mrps17/Mrps1…	84
CC	GO:0044391	ribosomal subunit	76/880	142/4984	7.94813e-23	1.73667e-20	1.70676e-20	Mcts1/Mrpl10/Mrpl4/Mrpl49/Mrpl45/Mrpl22/Mrpl40/Mrps23/Mrpl21/Mrpl11/Mrps5/Eif2a/Rps3a1/Mrpl9/Mrps15/Mrpl20/Mrpl19/Mrps11/Mrpl46/Rps3/Rps4x/Mrps31/Mrps22/Rpsa/Mrpl3/Dhx29/Mrps2/Mrpl1/Mrps6/Mrps28/Mrpl54/Mrpl12/Mrps34/Mrps35/Rpl10a/Mrps9/Rps21/Mrps27/Rps7/Mrpl18/Rps25/Rps17/Rpl5/Rplp0/Larp4/Rpl11/Rpl38/Rps19/Mrpl55/Rpl30/Rpl15/Mrpl53/Rbm3/Mrpl39/Mrpl24/Mrps17/Mrps10/Mrps25/Mrpl15/Mrpl48/Mrpl58/Rpl1…	76
CC	GO:0000313	organellar ribosome	48/880	67/4984	1.88467e-22	2.059e-20	2.02354e-20	Mrpl10/Mrpl4/Mrpl49/Mrpl45/Mrpl22/Mrpl40/Mrps23/Mrpl21/Mrpl11/Mrps5/Mrpl9/Mrps15/Mrpl20/Mrpl19/Mrps11/Mrpl46/Mrps31/Mrps22/Mrpl3/Mtg1/Mrps2/Mrpl1/Mrps6/Mrps28/Mrpl54/Mrpl12/Mrps34/Mrps35/Mrps9/Mrps27/Mrpl18/Mtg2/Mrpl55/Mrpl53/Mrpl39/Mrpl24/Mrps17/Mrps10/Mrps25/Mrpl15/Mrpl48/Mrpl58/Mrpl17/Mrps26/Mrpl16/Mrps21/Mrpl13/Mrpl42	48
CC	GO:0005761	mitochondrial ribosome	48/880	67/4984	1.88467e-22	2.059e-20	2.02354e-20	Mrpl10/Mrpl4/Mrpl49/Mrpl45/Mrpl22/Mrpl40/Mrps23/Mrpl21/Mrpl11/Mrps5/Mrpl9/Mrps15/Mrpl20/Mrpl19/Mrps11/Mrpl46/Mrps31/Mrps22/Mrpl3/Mtg1/Mrps2/Mrpl1/Mrps6/Mrps28/Mrpl54/Mrpl12/Mrps34/Mrps35/Mrps9/Mrps27/Mrpl18/Mtg2/Mrpl55/Mrpl53/Mrpl39/Mrpl24/Mrps17/Mrps10/Mrps25/Mrpl15/Mrpl48/Mrpl58/Mrpl17/Mrps26/Mrpl16/Mrps21/Mrpl13/Mrpl42	48
CC	GO:0005759	mitochondrial matrix	89/880	203/4984	6.20927e-19	5.4269e-17	5.33344e-17	Poldip2/Mrpl10/Clpp/Mrpl4/Etfb/Mrpl49/Clpx/Mrpl45/Vdac1/Mrpl22/Mrpl40/Mrps23/Hspa9/Mrpl21/Mrpl11/Shmt2/Iscu/Lactb2/Hspd1/Ivd/Mrps5/Nfs1/Mrpl9/Mrps15/Pmpcb/Mrpl20/Aldh2/Acads/Mrpl19/Mrps11/Mrpl46/Rps3/Mrps31/Cbr4/Acat1/Fdx1/Etfa/Mrps22/Mrpl3/Mtg1/Mrps2/Mrpl1/Mrps6/Mrps28/Pcca/Mrpl54/Tsfm/Mrpl12/Mrps34/Mrps35/Mrps9/Mrps27/Suclg1/Acot11/Hspe1/Mrpl18/Mtg2/Tfam/Acsm2/Mlycd/Sardh/Acsm3/Coasy/Tdrd7/Dnaj…	89
CC	GO:0015935	small ribosomal subunit	38/880	66/4984	2.61696e-13	1.90602e-11	1.87319e-11	Mcts1/Mrps23/Mrps5/Eif2a/Rps3a1/Mrps15/Mrps11/Rps3/Rps4x/Mrps31/Mrps22/Rpsa/Dhx29/Mrps2/Mrps6/Mrps28/Mrps34/Mrps35/Mrps9/Rps21/Mrps27/Rps7/Rps25/Rps17/Larp4/Rps19/Mrps17/Mrps10/Mrps25/Rps20/Mrps26/Mrps21/Rps2/Rps28/Rps10/Rps12/Mrpl42/Rps14	38
CC	GO:0000315	organellar large ribosomal subunit	28/880	40/4984	3.62551e-13	1.98043e-11	1.94633e-11	Mrpl10/Mrpl4/Mrpl49/Mrpl45/Mrpl22/Mrpl40/Mrpl21/Mrpl11/Mrpl9/Mrpl20/Mrpl19/Mrpl46/Mrpl3/Mrpl1/Mrpl54/Mrpl12/Mrpl18/Mrpl55/Mrpl53/Mrpl39/Mrpl24/Mrpl15/Mrpl48/Mrpl58/Mrpl17/Mrpl16/Mrpl13/Mrpl42	28
CC	GO:0005762	mitochondrial large ribosomal subunit	28/880	40/4984	3.62551e-13	1.98043e-11	1.94633e-11	Mrpl10/Mrpl4/Mrpl49/Mrpl45/Mrpl22/Mrpl40/Mrpl21/Mrpl11/Mrpl9/Mrpl20/Mrpl19/Mrpl46/Mrpl3/Mrpl1/Mrpl54/Mrpl12/Mrpl18/Mrpl55/Mrpl53/Mrpl39/Mrpl24/Mrpl15/Mrpl48/Mrpl58/Mrpl17/Mrpl16/Mrpl13/Mrpl42	28
CC	GO:1990904	ribonucleoprotein complex	125/880	407/4984	1.1632e-11	5.64798e-10	5.5507e-10	Mcts1/Snd1/Mrpl10/Pabpc1/Snrpd1/Mrpl4/Eif1b/Mrpl49/Srp14/Sugp1/Hspa8/G3bp1/Mrpl45/Mrpl22/Ddx5/Srp68/Eif3h/Phf5a/Mrpl40/Mrps23/Cdc5l/Ppil1/Impact/Mrpl21/Mrpl11/Eif3a/Pa2g4/Mrps5/Eif2a/Rps3a1/Mrpl9/Mrps15/Mrpl20/Mrpl19/Mrps11/Mrpl46/Rps3/Rps4x/Dkc1/Mrps31/Mrps22/Rpsa/Mrpl3/Dhx29/Mrps2/Abcf1/Mrpl1/Fbl/Mrps6/Mrps28/Mrpl54/Rbm42/Naa30/Hdlbp/Mrpl12/Mrps34/Eef2/Eif4g1/Mrps35/Rpl10a/Pabpc6/Stau2/Zfp830/A…	125
CC	GO:0015934	large ribosomal subunit	40/880	80/4984	2.70675e-11	1.18285e-09	1.16248e-09	Mrpl10/Mrpl4/Mrpl49/Mrpl45/Mrpl22/Mrpl40/Mrpl21/Mrpl11/Mrpl9/Mrpl20/Mrpl19/Mrpl46/Mrpl3/Mrpl1/Mrpl54/Mrpl12/Rpl10a/Mrpl18/Rpl5/Rplp0/Rpl11/Rpl38/Mrpl55/Rpl30/Rpl15/Mrpl53/Rbm3/Mrpl39/Mrpl24/Mrpl15/Mrpl48/Mrpl58/Rpl12/Mrpl17/Rpl9-ps6/Mrpl16/Mrpl13/Rpl31/Rps12/Mrpl42	40
CC	GO:0000314	organellar small ribosomal subunit	19/880	25/4984	2.51573e-10	9.16144e-09	9.00365e-09	Mrps23/Mrps5/Mrps15/Mrps11/Mrps31/Mrps22/Mrps2/Mrps6/Mrps28/Mrps34/Mrps35/Mrps9/Mrps27/Mrps17/Mrps10/Mrps25/Mrps26/Mrps21/Mrpl42	19
CC	GO:0005763	mitochondrial small ribosomal subunit	19/880	25/4984	2.51573e-10	9.16144e-09	9.00365e-09	Mrps23/Mrps5/Mrps15/Mrps11/Mrps31/Mrps22/Mrps2/Mrps6/Mrps28/Mrps34/Mrps35/Mrps9/Mrps27/Mrps17/Mrps10/Mrps25/Mrps26/Mrps21/Mrpl42	19
CC	GO:0022627	cytosolic small ribosomal subunit	20/880	40/4984	2.74413e-06	9.2245e-05	9.06563e-05	Mcts1/Eif2a/Rps3a1/Mrps11/Rps3/Rps4x/Rpsa/Dhx29/Rps21/Rps7/Rps25/Rps17/Larp4/Rps19/Rps20/Rps2/Rps28/Rps10/Rps12/Rps14	20
CC	GO:0022626	cytosolic ribosome	31/880	79/4984	4.20863e-06	0.000131369	0.000129107	Mcts1/Eif2a/Rps3a1/Mrps11/Rps3/Rps4x/Rpsa/Dhx29/Mrpl1/Rpl10a/Rps21/Rps7/Rps25/Rps17/Rpl5/Rplp0/Larp4/Rpl11/Rpl38/Rps19/Rpl30/Rpl15/Rpl12/Rps20/Rpl9-ps6/Rps2/Rps28/Rps10/Rpl31/Rps12/Rps14	31
CC	GO:0010494	cytoplasmic stress granule	20/880	45/4984	2.58126e-05	0.000752006	0.000739055	Pabpc1/G3bp1/Habp4/Mcrip2/Gigyf2/Caprin1/Vcp/Pum1/Pabpc6/Stau2/Atxn2/Eif2s1/Ybx1/Pabpc4/Larp4/Cirbp/Pum2/G3bp2/Larp1/Larp4b	20
CC	GO:0005782	peroxisomal matrix	12/880	21/4984	5.25277e-05	0.00135027	0.00132702	Pex7/Tysnd1/Hspd1/Phyh/Scp2/Lonp2/Agps/Pex5/Mlycd/Acox3/Prdx1/Ide	12
CC	GO:0031907	microbody lumen	12/880	21/4984	5.25277e-05	0.00135027	0.00132702	Pex7/Tysnd1/Hspd1/Phyh/Scp2/Lonp2/Agps/Pex5/Mlycd/Acox3/Prdx1/Ide	12
CC	GO:0005844	polysome	21/880	58/4984	0.000548675	0.01264	0.0124223	Eif3h/Impact/Rps3/Rps4x/Abcf1/Naa30/Hdlbp/Eef2/Eif4g1/Rpl10a/Atxn2/Rps21/Rps25/Larp4/Rpl11/Rpl38/Rpl30/Rps28/Larp1/Rpl31/Larp4b	21
CC	GO:0098798	mitochondrial protein complex	55/880	205/4984	0.000549566	0.01264	0.0124223	Mrpl10/Mrpl4/Etfb/Mrpl49/Timm23/Clpx/Mrpl45/Vdac1/Mrpl22/Mrpl40/Mrps23/Mrpl21/Mrpl11/Mrps5/Mrpl9/Mrps15/Pmpcb/Mrpl20/Mrpl19/Mrps11/Mrpl46/Mrps31/Etfa/Mrps22/Mrpl3/Mrps2/Mrpl1/Mrps6/Mrps28/Mrpl54/Mrpl12/Mrps34/Mrps35/Mrps9/Mrps27/Suclg1/Mrpl18/Dnajc19/Mrpl55/Mrpl53/Mrpl39/Mrpl24/Mrps17/Mrps10/Mrps25/Mrpl15/Mrpl48/Mrpl58/Mrpl17/Mrps26/Mrpl16/Mrps21/Mrpl13/Suclg2/Mrpl42	55
CC	GO:0005777	peroxisome	29/880	93/4984	0.000952934	0.0198301	0.0194886	Crot/Acaa1b/Pipox/Pex7/Tysnd1/Dhrs4/Nudt12/Hspd1/Pecr/Phyh/Cat/Scp2/Hmgcl/Lonp2/Agps/Pnpla8/Nudt19/Vwa8/Pex5/Acox1/Mtarc2/Amacr/Aldh3a2/Ephx2/Mlycd/Acox3/Prdx1/Ide/Idi1	29
CC	GO:0042579	microbody	29/880	93/4984	0.000952934	0.0198301	0.0194886	Crot/Acaa1b/Pipox/Pex7/Tysnd1/Dhrs4/Nudt12/Hspd1/Pecr/Phyh/Cat/Scp2/Hmgcl/Lonp2/Agps/Pnpla8/Nudt19/Vwa8/Pex5/Acox1/Mtarc2/Amacr/Aldh3a2/Ephx2/Mlycd/Acox3/Prdx1/Ide/Idi1	29
CC	GO:0042788	polysomal ribosome	12/880	27/4984	0.00109865	0.0218232	0.0214474	Eif3h/Abcf1/Eef2/Rpl10a/Rps21/Rpl11/Rpl38/Rpl30/Rps28/Larp1/Rpl31/Larp4b	12
MF	GO:0003735	structural constituent of ribosome	62/870	114/4897	4.0019e-19	2.34911e-16	2.10626e-16	Mrpl10/Mrpl4/Mrpl49/Mrpl22/Mrps23/Mrpl21/Mrpl11/Mrps5/Rps3a1/Mrpl9/Mrps15/Mrpl20/Mrpl19/Mrps11/Mrpl46/Rps3/Rps4x/Mrps31/Mrps22/Rpsa/Mrpl3/Mrps2/Mrpl1/Mrps6/Mrpl54/Mrpl12/Mrps34/Mrps35/Rpl10a/Mrps9/Rps21/Rps7/Mrpl18/Rps25/Rps17/Rpl5/Rplp0/Rpl11/Rpl38/Rps19/Mrpl55/Rpl30/Rpl15/Mrpl39/Mrpl24/Mrps17/Mrps10/Mrps25/Mrpl15/Rpl12/Mrpl17/Rps20/Rpl9-ps6/Mrpl16/Mrps21/Mrpl13/Rps2/Rps28/Rps10/Rpl31/Rps12/Rps14	62
MF	GO:0016491	oxidoreductase activity	126/870	388/4897	1.63518e-13	4.79924e-11	4.3031e-11	Haao/Blvra/Dhrs1/Gcdh/Nqo1/Hmox2/Adh1/Etfb/Hmox1/Cyp2a5/Adh5/Hsd11b1/Pipox/Cyb5r3/Iyd/Pah/Aldh1l2/Txndc17/Akr1c21/Akr1c13/Dhfr/Dhrs4/Pcyox1l/Txnl1/Aldh1a7/P4hb/Prdx4/Cyp2e1/Dhtkd1/4833439L19Rik/Rdh10/Cyp27a1/Pecr/Phyh/Aldh9a1/Cat/Ivd/Hadh/Decr1/Ptgr1/Cyp2j5/Akr1a1/Mecr/H6pd/Ugdh/Hsd17b11/Aldh2/Acads/Aass/Hibadh/Crym/Pir/Gsr/Cbr4/Cyb5b/Fdx1/Etfa/Me1/Ccs/Alkbh3/Aspdh/Dpyd/Aldh5a1/Cox15/Agps/Blvrb/A…	126
MF	GO:0090079	translation regulator activity, nucleic acid binding	32/870	68/4897	2.12568e-08	4.15924e-06	3.72926e-06	Mcts1/Eif3g/Eif1b/Dhfr/Eif3h/Eif4a2/Denr/Eif3a/Shmt2/Eif5b/Eif2a/Eif3f/Dhx29/Abcf1/Tsfm/Eef2/Eif4g1/Pcbp1/Eif2s1/Gfm1/Gspt1/Eif2s2/Eif3d/Eif3i/Eif5a/Mtif3/Eef1b2/Mrpl58/Eif4a1/Eif4b/Larp1/Eif4g3	32
MF	GO:0045182	translation regulator activity	36/870	83/4897	4.02652e-08	5.90892e-06	5.29805e-06	Mcts1/Eif3g/Eif1b/Dhfr/Eif3h/Eif4a2/Denr/Eif3a/Shmt2/Eif5b/Eif2a/Eif3f/Aars/Ireb2/Dhx29/Abcf1/Tsfm/Eef2/Eif4g1/Pcbp1/Eif2s1/Gfm1/Gspt1/Eif2s2/Eif3d/Eif3i/Cirbp/Eif5a/Mtif3/Eef1b2/Mrpl58/Eif4a1/Eif4b/Larp1/Eif4g3/Rps14	36
MF	GO:0008135	translation factor activity, RNA binding	27/870	58/4897	3.61012e-07	4.23828e-05	3.80012e-05	Mcts1/Eif3g/Eif1b/Eif3h/Eif4a2/Denr/Eif3a/Eif5b/Eif2a/Eif3f/Dhx29/Tsfm/Eef2/Eif4g1/Eif2s1/Gfm1/Gspt1/Eif2s2/Eif3d/Eif3i/Eif5a/Mtif3/Eef1b2/Mrpl58/Eif4a1/Eif4b/Eif4g3	27
MF	GO:0004029	aldehyde dehydrogenase (NAD+) activity	10/870	12/4897	1.39823e-06	0.000115495	0.000103556	Adh5/Aldh1l2/Aldh1a7/Aldh9a1/Aldh2/Aldh4a1/Aldh3a2/Aldh1l1/Aldh7a1/Aldh1a1	10
MF	GO:0004030	aldehyde dehydrogenase [NAD(P)+] activity	10/870	12/4897	1.39823e-06	0.000115495	0.000103556	Adh5/Aldh1l2/Aldh1a7/Aldh9a1/Aldh2/Aldh4a1/Aldh3a2/Aldh1l1/Aldh7a1/Aldh1a1	10
MF	GO:0019843	rRNA binding	22/870	45/4897	1.57404e-06	0.000115495	0.000103556	Taco1/Mrpl11/Mrpl20/Mrps11/Rps3/Rps4x/Mrps6/Ddx21/Eef2/Tst/Mrps27/Mrpl18/Rpl5/Rplp0/Rpl11/Cirbp/Mrps17/Ngrn/Rpl12/Lipe/Mrpl16/Rps14	22
MF	GO:0050661	NADP binding	19/870	36/4897	1.87112e-06	0.000122038	0.000109422	Hsd11b1/Akr1c21/Dhfr/Cat/Decr1/H6pd/Hibadh/Crym/Gsr/Cbr4/Me1/Aspdh/Dpyd/Grhpr/Pgd/Fmo5/Fmo2/Gapdh/Cryz	19
MF	GO:0003743	translation initiation factor activity	20/870	40/4897	3.02714e-06	0.000177693	0.000159323	Mcts1/Eif3g/Eif1b/Eif3h/Eif4a2/Denr/Eif3a/Eif5b/Eif2a/Eif3f/Dhx29/Eif4g1/Eif2s1/Eif2s2/Eif3d/Eif3i/Mtif3/Eif4a1/Eif4b/Eif4g3	20
MF	GO:0043177	organic acid binding	37/870	102/4897	5.32797e-06	0.00028432	0.000254927	Ftcd/Adh5/Hspa8/Hnf4a/Pah/Akr1c21/Habp4/Dhfr/Igf2r/Shmt2/Phyh/Ddah1/Scp2/Hmgcl/Aars/Aldh5a1/Grhpr/Yars2/Gchfr/Acox1/Pcx/Stx3/Hmbs/Pgd/Mat2a/Ass1/Sardh/Slc19a1/Dpys/Mthfsl/Acox3/Akr1c14/Gstp1/Cd36/Psap/Sh3glb1/Hmgcs1	37
MF	GO:0031406	carboxylic acid binding	36/870	99/4897	6.69124e-06	0.000327313	0.000293476	Ftcd/Adh5/Hspa8/Hnf4a/Pah/Akr1c21/Habp4/Dhfr/Igf2r/Shmt2/Phyh/Ddah1/Scp2/Hmgcl/Aars/Aldh5a1/Grhpr/Yars2/Gchfr/Acox1/Pcx/Stx3/Hmbs/Pgd/Mat2a/Ass1/Sardh/Slc19a1/Dpys/Mthfsl/Acox3/Akr1c14/Gstp1/Cd36/Psap/Sh3glb1	36
MF	GO:0016903	oxidoreductase activity, acting on the aldehyde or oxo group of donors	18/870	36/4897	9.52665e-06	0.000430165	0.000385694	Adh5/Aldh1l2/Dhrs4/Aldh1a7/Dhtkd1/Aldh9a1/Aldh2/Aldh5a1/Aldh4a1/Aldh3a2/Aldh6a1/Fmo5/Gapdh/Aldh1l1/Aldh7a1/Suclg2/Htatip2/Aldh1a1	18
MF	GO:0016620	oxidoreductase activity, acting on the aldehyde or oxo group of donors, NAD or NADP as acceptor	16/870	30/4897	1.03933e-05	0.000435778	0.000390727	Adh5/Aldh1l2/Dhrs4/Aldh1a7/Aldh9a1/Aldh2/Aldh5a1/Aldh4a1/Aldh3a2/Aldh6a1/Gapdh/Aldh1l1/Aldh7a1/Suclg2/Htatip2/Aldh1a1	16
MF	GO:0020037	heme binding	21/870	47/4897	1.61637e-05	0.000632538	0.000567146	Hmox2/Hmox1/Cyp2a5/Cyp2e1/Cyp27a1/Cat/Ambp/Cyp2j5/Hpx/Cyb5b/Hebp1/Suox/Cbs/Cyp4a12a/Cyp2d9/Cyp2a4/Cyp4b1/Pxdn/Prdx1/Cyb5a/Cycs	21
MF	GO:0016614	oxidoreductase activity, acting on CH-OH group of donors	31/870	86/4897	3.55303e-05	0.00130352	0.00116876	Adh1/Adh5/Hsd11b1/Akr1c21/Akr1c13/Dhrs4/Rdh10/Hadh/Ptgr1/Akr1a1/H6pd/Ugdh/Hsd17b11/Hibadh/Cbr4/Me1/Grhpr/Chdh/Aldh3a2/Ldhd/Akr7a5/Pgd/Cyp4a12a/Akr1e1/Sord/Akr1c14/Bdh2/Ptgr2/Dhrs3/Ldha/H2-Ke6	31
MF	GO:0016705	oxidoreductase activity, acting on paired donors, with incorporation or reduction of molecular oxygen	21/870	51/4897	7.17562e-05	0.00237765	0.00213185	Hmox2/Hmox1/Cyp2a5/Pah/Akr1c21/Akr1c13/P4hb/Cyp2e1/Cyp27a1/Phyh/Cyp2j5/Fdx1/Alkbh3/Cyp4a12a/Cyp2d9/Cyp2a4/Cyp4b1/Fmo5/Fmo2/Akr1c14/Cyb5a	21
MF	GO:0016616	oxidoreductase activity, acting on the CH-OH group of donors, NAD or NADP as acceptor	29/870	81/4897	7.29092e-05	0.00237765	0.00213185	Adh1/Adh5/Hsd11b1/Akr1c21/Akr1c13/Dhrs4/Rdh10/Hadh/Ptgr1/Akr1a1/H6pd/Ugdh/Hsd17b11/Hibadh/Cbr4/Me1/Grhpr/Ldhd/Akr7a5/Pgd/Cyp4a12a/Akr1e1/Sord/Akr1c14/Bdh2/Ptgr2/Dhrs3/Ldha/H2-Ke6	29
MF	GO:0046906	tetrapyrrole binding	21/870	52/4897	0.000100566	0.00310696	0.00278576	Hmox2/Hmox1/Cyp2a5/Cyp2e1/Cyp27a1/Cat/Ambp/Cyp2j5/Hpx/Cyb5b/Hebp1/Suox/Cbs/Cyp4a12a/Cyp2d9/Cyp2a4/Cyp4b1/Pxdn/Prdx1/Cyb5a/Cycs	21
MF	GO:0005198	structural molecule activity	79/870	306/4897	0.000176124	0.00516924	0.00463485	Mrpl10/Col1a1/Mrpl4/Hmox1/Igf1r/Mrpl49/Efemp1/Mrpl22/Mrps23/Mrpl21/Mrpl11/Myl6b/Mrps5/Rps3a1/Mrpl9/Hmgcl/Mrps15/Mrpl20/Mrpl19/Mrps11/Mrpl46/Rps3/Rps4x/Mrps31/Mrps22/Rpsa/Mrpl3/Mrps2/Mrpl1/Mrps6/Mrpl54/Mrpl12/Mrps34/Mrps35/Rpl10a/Cpox/Mrps9/Rps21/Rps7/Mrpl18/Rps25/Rps17/Rpl5/Rplp0/Ank3/Rpl11/Rpl38/Rps19/Mrpl55/Col14a1/Rpl30/Mmrn2/Rpl15/Add1/Mrpl39/Mrpl24/Mrps17/Mrps10/Pxdn/Papln/Mrps25/Mrpl15/Rpl1…	79
MF	GO:0016628	oxidoreductase activity, acting on the CH-CH group of donors, NAD or NADP as acceptor	10/870	18/4897	0.000328223	0.00917462	0.00822614	Blvra/Akr1c21/Pecr/Decr1/Ptgr1/Mecr/Dpyd/Blvrb/Bdh2/Ptgr2	10
MF	GO:0016627	oxidoreductase activity, acting on the CH-CH group of donors	18/870	45/4897	0.000360611	0.00953799	0.00855195	Blvra/Gcdh/Akr1c21/Pecr/Ivd/Decr1/Ptgr1/Mecr/Acads/Dpyd/Cox15/Blvrb/Acad8/Cpox/Acox1/Acox3/Bdh2/Ptgr2	18
MF	GO:0043021	ribonucleoprotein complex binding	30/870	92/4897	0.00037372	0.00953799	0.00855195	Snd1/Taco1/Snrpd1/Eif1b/Ddx5/Srp68/Prmt5/Bag6/Impact/Eif2a/Rpsa/Dhx29/Abcf1/Eef2/Stau2/Mrps27/Eif2s1/Snrnp70/Ybx3/Csnk2a1/Srp72/Ythdf3/Eif5a/Itch/Mtif3/Rbm3/Nme1/Eif4b/Pym1/Larp1	30
MF	GO:0005506	iron ion binding	18/870	48/4897	0.000900911	0.0203918	0.0182836	Haao/Pah/Cyp2e1/Iscu/Cyp27a1/Phyh/Cyp2j5/Fdx1/Nt5e/Alkbh3/Dpyd/Cdo1/Ethe1/Cyp4a12a/Cyp2d9/Cyp4b1/Lcn2/Acp5	18
MF	GO:0008395	steroid hydroxylase activity	7/870	11/4897	0.000926679	0.0203918	0.0182836	Cyp2a5/Cyp2e1/Cyp27a1/Cyp2j5/Fdx1/Cyp2d9/Cyp2a4	7
MF	GO:0016712	oxidoreductase activity, acting on paired donors, with incorporation or reduction of molecular oxygen, reduced flavin or flavoprotein as one donor, and incorporation of one atom of oxygen	7/870	11/4897	0.000926679	0.0203918	0.0182836	Cyp2a5/Cyp2e1/Cyp2j5/Cyp4a12a/Cyp2d9/Cyp2a4/Cyp4b1	7
MF	GO:0004497	monooxygenase activity	15/870	37/4897	0.000937951	0.0203918	0.0182836	Cyp2a5/Pah/Akr1c21/Akr1c13/Cyp2e1/Cyp27a1/Cyp2j5/Fdx1/Cyp4a12a/Cyp2d9/Cyp2a4/Cyp4b1/Fmo5/Fmo2/Akr1c14	15
MF	GO:0043022	ribosome binding	16/870	41/4897	0.00104529	0.0219137	0.0196482	Taco1/Srp68/Bag6/Impact/Eif2a/Rpsa/Abcf1/Eef2/Stau2/Mrps27/Eif2s1/Srp72/Ythdf3/Eif5a/Mtif3/Pym1	16
MF	GO:0051287	NAD binding	18/870	49/4897	0.00119231	0.0241341	0.0216391	Adh1/Cyb5r3/Aldh9a1/Hadh/Ugdh/Aldh2/Hibadh/Me1/Aldh5a1/Grhpr/Ahcy/Sord/Sirt4/Bdh2/Gapdh/Htatip2/Aldh1a1/H2-Ke6	18
MF	GO:0003729	mRNA binding	49/870	183/4897	0.00130686	0.0255709	0.0229273	Pabpc1/Taco1/G3bp1/Ddx5/Dhfr/Denr/Eif3a/Shmt2/Eif2a/Rps3a1/Pum1/Mrps11/Rps3/Ireb2/Serbp1/Hdlbp/Eif4g1/Pabpc6/Pcbp1/Srsf4/Syncrip/Rps7/Snrnp70/A1cf/Ybx1/Pabpc4/Rpl5/Ybx3/Cluh/Eif2s2/Eif3d/Dazap1/Cirbp/Tdrd7/Ythdf3/Srsf5/Rpl30/Pum2/Rbm26/G3bp2/Mrpl13/Rps2/Larp1/Hnrnpr/Cryz/Eif4g3/Ilf3/Rps14/Rbm27	49
MF	GO:0004771	sterol esterase activity	7/870	12/4897	0.00188452	0.0345692	0.0309954	Ces1d/Ces1e/Ces1f/Ces1g/Lipa/Ces2c/Lipe	7
MF	GO:0016646	oxidoreductase activity, acting on the CH-NH group of donors, NAD or NADP as acceptor	7/870	12/4897	0.00188452	0.0345692	0.0309954	Aldh1l2/Dhfr/Aass/Crym/Blvrb/Aldh4a1/Aldh1l1	7
MF	GO:0016747	transferase activity, transferring acyl groups other than amino-acyl groups	23/870	72/4897	0.00237816	0.0423024	0.0379291	Crot/Acaa1b/Nmt1/Keg1/Oga/Scp2/Cpt2/Acat1/Lipt1/Naa30/Glyat/Nmt2/Gm4952/Sat2/Acsm2/Acsm3/Acat3/Naa50/Nat2/Nat8f3/Sh3glb1/Acsm5/Nat8f1	23
MF	GO:0033293	monocarboxylic acid binding	15/870	41/4897	0.00314702	0.0539823	0.0484016	Adh5/Hspa8/Hnf4a/Akr1c21/Igf2r/Scp2/Acox1/Pcx/Stx3/Acox3/Akr1c14/Gstp1/Cd36/Psap/Sh3glb1	15
MF	GO:0008106	alcohol dehydrogenase (NADP+) activity	8/870	16/4897	0.0032187	0.0539823	0.0484016	Akr1c21/Akr1c13/Rdh10/Akr1a1/Akr7a5/Akr1e1/Akr1c14/Dhrs3	8
MF	GO:0016645	oxidoreductase activity, acting on the CH-NH group of donors	9/870	20/4897	0.00437118	0.0712745	0.0639061	Pipox/Aldh1l2/Dhfr/Aass/Crym/Blvrb/Aldh4a1/Sardh/Aldh1l1	9
MF	GO:0016410	N-acyltransferase activity	12/870	31/4897	0.00472284	0.0749271	0.0671812	Nmt1/Keg1/Oga/Naa30/Glyat/Nmt2/Gm4952/Sat2/Naa50/Nat2/Nat8f3/Nat8f1	12
MF	GO:0004033	aldo-keto reductase (NADP) activity	8/870	17/4897	0.00514523	0.0794803	0.0712636	Akr1c21/Akr1c13/Rdh10/Akr1a1/Akr7a5/Akr1e1/Akr1c14/Dhrs3	8
MF	GO:0008198	ferrous iron binding	7/870	14/4897	0.00587337	0.0840895	0.0753963	Haao/Iscu/Phyh/Nt5e/Alkbh3/Cdo1/Acp5	7
MF	GO:0016408	C-acyltransferase activity	7/870	14/4897	0.00587337	0.0840895	0.0753963	Acaa1b/Scp2/Acat1/Acsm2/Acsm3/Acat3/Acsm5	7
MF	GO:0042910	xenobiotic transmembrane transporter activity	7/870	14/4897	0.00587337	0.0840895	0.0753963	Slc47a1/Slc22a1/Abcc2/Abcg2/Slc22a2/Slc19a1/Slc17a3	7
MF	GO:0005520	insulin-like growth factor binding	6/870	11/4897	0.00634336	0.088656	0.0794907	Igf1r/Htra1/Igfbp4/Igf2r/Igfbp2/Igfbp3	6

## Sheet: Kidney female down set
ONTOLOGY	ID	Description	GeneRatio	BgRatio	pvalue	p.adjust	qvalue	geneID	Count
BP	GO:0043269	regulation of ion transport	86/1211	202/4937	6.86509e-09	2.31607e-05	1.84007e-05	Ace/Wdr1/Ctnnb1/Clic1/Nol3/Ywhah/Atp2b1/Mapk9/Arg2/Dpysl2/Aqp2/Diaph1/Gsto1/Atp1b1/Pacsin3/Snta1/Car2/Egf/Slc9a1/Itpr1/Flna/Ikbkb/Cx3cl1/Atp1b3/Fxyd2/Tmem109/Atp1a1/Maob/Abcb1a/Tpcn1/Atg5/Acsl5/Wfs1/Kcnj10/S100a1/Atp7a/Agt/Fabp3/Pla2g4a/Ywhae/Mink1/Asph/Bak1/Hspa2/Plcg2/Pml/Nipsnap2/Wnk1/Itgb1/Stxbp1/Bin1/Ahnak/Hk1/Dlg1/Atp2b2/Stk39/Rtn4/Ywhaq/Clcnka/Shank2/Plcb4/Cltrn/Rab11b/Thy1/Cask/Entpd1/Myo…	86
BP	GO:0007155	cell adhesion	142/1211	387/4937	1.79246e-08	2.31607e-05	1.84007e-05	Serpinb8/Icam2/Itga3/Scrib/Bcam/Stat5b/Map2k1/Nphs1/Ctnnb1/Plg/Plxnd1/Myh9/Arg2/Dbn1/Emb/Plau/Alcam/Adipoq/Dock8/Rela/Capn1/Itgb8/Atp5b/Nrp1/Ppm1f/Atp1b1/Kifap3/Gsn/Itgb6/Itgav/Pck1/Tnc/Tjp1/Vps33b/Pycard/Fadd/Flna/Sfrp1/Cx3cl1/Pgm5/Cdh6/Spon1/F11r/Rras/Kank1/Cdhr2/Ptk7/Lama1/Dpp4/Igfbp7/Inppl1/Slk/Cyth2/Erbb2/Fbln1/Prkar1a/Golph3/Ptpn11/Tacstd2/Neo1/Actn4/Agt/Cadm4/Itgb5/Rock1/Itpkb/Bsg/Ppp3ca/R…	142
BP	GO:0022610	biological adhesion	144/1211	394/4937	1.88912e-08	2.31607e-05	1.84007e-05	Serpinb8/Icam2/Itga3/Scrib/Bcam/Stat5b/Map2k1/Nphs1/Ctnnb1/Plg/Plxnd1/Myh9/Arg2/Dbn1/Emb/Plau/Alcam/Adipoq/Dock8/Rela/Capn1/Itgb8/Atp5b/Nrp1/Ppm1f/Atp1b1/Kifap3/Gsn/Itgb6/Itgav/Pck1/Tnc/Tjp1/Vps33b/Pycard/Fadd/Flna/Sfrp1/Cx3cl1/Pgm5/Cdh6/Spon1/F11r/Rras/Kank1/Cdhr2/Ptk7/Lama1/Dpp4/Igfbp7/Inppl1/Gbp7/Slk/Cyth2/Erbb2/Fbln1/Prkar1a/Golph3/Ptpn11/Tacstd2/Neo1/Actn4/Agt/Cadm4/Itgb5/Rock1/Itpkb/Bsg/Ppp…	144
BP	GO:0051270	regulation of cellular component movement	136/1211	371/4937	3.99135e-08	3.67004e-05	2.91578e-05	Itga3/Ace/Stat5b/Aqp1/Map2k1/Plg/Plxnd1/Map2k3/Appl2/Dbn1/Plau/Dnm1l/Adipoq/Diaph1/Dock8/Capn1/Atp5b/Atp5a1/Hras/Nrp1/Ppm1f/Vim/Itgav/Anxa5/Egf/Lmna/Cpne3/Reck/Anxa3/Tjp1/Sema4b/Pycard/Fadd/Flna/Lamp1/Sfrp1/Cx3cl1/Ctsh/Phpt1/Atp1a1/Rras/Kank1/Ddx58/Apex1/Appl1/Lama1/Dpp4/Syne2/Acta2/Gpi1/Slk/Nod2/Mapk3/Fbln1/Arf6/Rap2a/Sorl1/Atp7a/Tacstd2/Neo1/Actn4/Agt/Cadm4/Pfn2/Rock1/Bsg/Ppp3ca/Rcc2/Mink1/Col1…	136
BP	GO:0030001	metal ion transport	94/1211	235/4937	5.70058e-08	4.19335e-05	3.33154e-05	Slc13a2/Ace/Aqp1/Atp6v1b1/Ctnnb1/Nol3/Slc22a5/Ywhah/Atp2b1/Ero1a/Dnm1l/Aqp2/Slc23a1/Diaph1/Gsto1/Atp1b1/Itgav/Commd9/Pacsin3/Snta1/Egf/Bspry/Slc9a1/Itpr1/Flna/Ikbkb/Slc12a3/Cx3cl1/Atp1b3/Fxyd2/Atp1a1/Slc25a23/Tpcn1/Atg5/Wfs1/Itpr2/Commd3/Kcnj10/Slc5a10/Pgrmc2/S100a1/Atp7a/Agt/Slc6a13/Ywhae/Ppp3ca/Asph/Bak1/Hspa2/Lrp2/Plcg2/Pml/Nipsnap2/Wnk1/Itgb1/Cubn/Bin1/Ahnak/Cnnm2/Dlg1/Camk2g/Atp2b2/Slc38a10/…	94
BP	GO:0006811	ion transport	162/1211	464/4937	8.65914e-08	4.56763e-05	3.6289e-05	Slc13a2/Cnnm3/Ace/Atp5d/Aqp1/Wdr1/Atp6v1b1/Ctnnb1/Slc44a4/Clic1/Slc22a8/Nol3/Slc22a5/Ywhah/Atp2b1/Mapk9/Arg2/Emb/Ero1a/Dpysl2/Slc7a8/Dnm1l/Aqp2/Slc23a1/Diaph1/Slc22a19/Sfxn2/Gsto1/Atp5b/Atp5a1/Atp6v1g3/Atp1b1/Itgav/Commd9/Pacsin3/Snta1/Fabp5/Car2/Slc25a24/Egf/Atp6v0d2/Bspry/Slc2a1/Slc9a1/Pxmp2/Pcyox1/Itpr1/Flna/Ikbkb/Acsl1/Slc12a3/Cx3cl1/Slc27a1/Atp1b3/Fxyd2/Tmem109/Atp1a1/Slc25a23/Maob/Abcb1a/La…	162
BP	GO:0140352	export from cell	120/1211	322/4937	9.56048e-08	4.56763e-05	3.6289e-05	Cyp51/Scrib/Aqp1/Prkaca/Slc44a4/M6pr/Sptbn2/Dynll1/Syn2/Plcd1/Tvp23b/Tsg101/Myh9/Scrn1/Atp2b1/Rab21/Pfkl/Mapk9/Exoc7/Scamp1/Glud1/Dpysl2/Dnm1l/Adipoq/Atp1b1/Niban2/Anxa5/Ppid/Egf/Stx2/Anxa3/Vps33b/Lamp1/Sfrp1/Ap1g1/Cx3cl1/Slc27a1/Atp1b3/Pdcd6ip/Git1/Phpt1/Tmed10/Copg2/Pck2/Exoc3/Atp1a1/Maob/Abcb1a/S100a13/Gpi1/Nod2/Exoc4/Sdf4/Arf6/Golph3/Rab11fip1/Sorl1/Ptpn11/Ptgs1/Neo1/Ezr/Agt/Pfn2/Bsg/Pla2g4a/…	120
BP	GO:0055085	transmembrane transport	139/1211	386/4937	9.93502e-08	4.56763e-05	3.6289e-05	Slc13a2/Ace/Atp5d/Aqp1/Wdr1/Atp6v1b1/Slc44a4/Clic1/Slc22a8/Pea15a/Nol3/Slc25a5/Slc2a4/Slc22a5/Ywhah/Atp2b1/Appl2/Pnpt1/Emb/Ero1a/Slc7a8/Adipoq/Slc15a2/Aqp2/Slc23a1/Diaph1/Slc22a19/Sfxn2/Gsto1/Atp5b/Atp5a1/Atp6v1g3/Atp1b1/Dnlz/Itgav/Snta1/Fabp5/Car2/Slc25a24/Atp6v0d2/Slc2a1/Slc9a1/Slc2a5/Itpr1/Flna/Ikbkb/Slc12a3/Cx3cl1/Slc27a1/Atp1b3/Fxyd2/Tmem109/Atp1a1/Slc25a23/Abcb1a/Tpcn1/Appl1/Atg5/Acsl5/Itpr…	139
BP	GO:0051050	positive regulation of transport	133/1211	368/4937	1.51952e-07	5.6915e-05	4.52179e-05	Hip1r/Pon1/Sh3gl1/Aqp1/Prkaca/Dynll1/Plcd1/Tsg101/Atp2b1/Rab21/Appl2/Mapk9/Ppm1a/Glud1/Dpysl2/Dnm1l/Ahsg/Adipoq/Aqp2/Mbl2/Gsto1/Hras/Atp1b1/Tbc1d20/Car2/Ppid/Egf/Slc9a1/Itpr1/Camk1/Ipo5/Pycard/Flna/Lamp1/Ikbkb/Ap1g1/Cx3cl1/Anxa2/Atp1b3/Pdcd6ip/Phpt1/Mavs/Pck2/Abcb1a/Appl1/Atg5/Acsl5/Wfs1/Gpi1/Sfn/Nod2/Erbb2/Arf6/Golph3/S100a1/Sorl1/Ptpn11/Atp7a/Prkaa1/Ezr/Atpif1/Actn4/Agt/Ak1/Fabp3/Bsg/Pla2g4a/Yw…	133
BP	GO:0010959	regulation of metal ion transport	59/1211	131/4937	1.67552e-07	5.6915e-05	4.52179e-05	Ace/Ctnnb1/Nol3/Ywhah/Atp2b1/Aqp2/Diaph1/Gsto1/Atp1b1/Pacsin3/Snta1/Egf/Slc9a1/Itpr1/Flna/Ikbkb/Cx3cl1/Atp1b3/Fxyd2/Atp1a1/Atg5/Wfs1/S100a1/Atp7a/Agt/Ywhae/Asph/Bak1/Hspa2/Plcg2/Pml/Nipsnap2/Wnk1/Itgb1/Bin1/Ahnak/Dlg1/Atp2b2/Stk39/Plcb4/Thy1/Cask/Myo5a/Gpd1l/Lgals3/Sri/Commd1/Camk2d/Kcnj1/Slc8a1/Atp2b4/Casr/Dnm2/Ptk2b/Ank2/Ank3/Gnas/Stim1/Nedd4l	59
BP	GO:0016477	cell migration	170/1211	496/4937	1.70219e-07	5.6915e-05	4.52179e-05	Pcnt/Itga3/Ace/Scrib/Stat5b/Aqp1/Map2k1/Wdr1/Ctnnb1/Plg/Plxnd1/Myh9/Wwc1/Map2k3/Appl2/Plau/Bin3/Dnm1l/Adipoq/Anks1/Diaph1/Dock8/Capn1/Itgb8/Atp5b/Atp5a1/Hras/Nrp1/Ppm1f/Vim/Itgb6/Itgav/Egf/Lmna/Cpne3/Reck/Anxa3/Fscn1/Tjp1/Sema4b/Pycard/Fadd/Flna/Gpm6a/Sfrp1/Cx3cl1/St14/Kank2/Ctsh/Cspg4/F11r/Rras/Kank1/Ddx58/Apex1/Appl1/Ptk7/Lama1/Dpp4/Syne2/Acta2/Gpi1/Slk/Nod2/Mapk3/Fbln1/Arf6/Rap2a/Sun1/Golph3/S…	170
BP	GO:0120036	plasma membrane bounded cell projection organization	168/1211	492/4937	2.71103e-07	7.67337e-05	6.09635e-05	Actr2/Sec24b/Pcnt/Ocrl/Itga3/Aif1l/Scrib/Grcc10/Aqp1/Map2k1/Ctnnb1/Dynll1/Gdi1/Plxnd1/Myh9/Ywhah/Rab21/Mapk9/Dbn1/Emb/Dpysl2/Bin3/Alcam/Dnm1l/Diaph1/Hras/Farp1/Nrp1/Kifap3/Vim/Gsn/Tnc/Capzb/Stx2/Rab35/Fscn1/Itpr1/Camk1/Sema4b/Arhgef6/Flna/Gpm6a/Ikbkb/Sfrp1/Cx3cl1/Trappc4/Tanc1/Bloc1s5/Git1/Espn/Cspg4/Brk1/Kank1/Cdhr2/Ptk7/Lama1/Atg5/Inpp5j/Syne2/Inppl1/Rilpl1/Bag5/Cyth2/B3gnt2/Erbb2/Arf6/Rap2a/Go…	168
BP	GO:0006814	sodium ion transport	37/1211	70/4937	2.71217e-07	7.67337e-05	6.09635e-05	Slc13a2/Atp6v1b1/Slc22a5/Ywhah/Slc23a1/Atp1b1/Commd9/Snta1/Slc9a1/Ikbkb/Slc12a3/Atp1b3/Fxyd2/Atp1a1/Tpcn1/Commd3/Slc5a10/Slc6a13/Wnk1/Slc38a10/Stk39/Slc12a1/Atp1a4/Slc5a3/Gpd1l/Commd1/Camk2d/Kcnj1/Slc8a1/Atp2b4/Dnm2/Ank3/Gnas/Slc5a6/Umod/Slc6a18/Nedd4l	37
BP	GO:0046903	secretion	124/1211	344/4937	4.93479e-07	0.000121696	9.66855e-05	Hip1r/Cyp51/Ace/Scrib/Stat5b/Aqp1/Prkaca/Nphs1/Slc44a4/M6pr/Sptbn2/Dynll1/Syn2/Plcd1/Tvp23b/Tsg101/Myh9/Scrn1/Rab21/Pofut2/Pfkl/Mapk9/Exoc7/Scamp1/Glud1/Dpysl2/Dnm1l/Adipoq/Xdh/Niban2/Rab14/Car2/Anxa5/Ppid/Egf/Stx2/Anxa3/Vps33b/Lamp1/Sfrp1/Ap1g1/Cx3cl1/Anxa2/Pdcd6ip/Anpep/Git1/Phpt1/Tmed10/Copg2/Pck2/Exoc3/Maob/Atg5/S100a13/Gpi1/Nod2/Exoc4/Sdf4/Arf6/Golph3/Rab11fip1/Sorl1/Ptpn11/Ptgs1/Neo1/Ezr/Ag…	124
BP	GO:0034762	regulation of transmembrane transport	70/1211	168/4937	4.97987e-07	0.000121696	9.66855e-05	Ace/Wdr1/Clic1/Pea15a/Nol3/Ywhah/Appl2/Adipoq/Diaph1/Gsto1/Atp1b1/Snta1/Fabp5/Car2/Slc9a1/Flna/Ikbkb/Cx3cl1/Atp1b3/Fxyd2/Tmem109/Abcb1a/Tpcn1/Appl1/Atg5/Acsl5/Kcnj10/S100a1/Ptpn11/Atp7a/Agt/Ak1/Ywhae/Gsk3a/Mink1/Asph/Hspa2/Plcg2/Nipsnap2/Wnk1/Itgb1/Insr/Bin1/Ahnak/Hk1/Dlg1/Stk39/Ywhaq/Clcnka/Shank2/Cltrn/Thy1/Enpp1/Myo5a/Gpd1l/Sri/Commd1/Camk2d/Kcnj1/Slc8a1/Septin2/Atp2b4/Dnm2/Ptk2b/Ank2/Ank3/C2c…	70
BP	GO:0048878	chemical homeostasis	133/1211	375/4937	5.29402e-07	0.000121696	9.66855e-05	Ace/Napsa/Aqp1/Map2k1/Prkaca/Atp6v1b1/Pdk1/Dynll1/Plcd1/Nol3/Slc2a4/Pdk4/Atp2b1/Appl2/Acox2/Ero1a/Adipoq/Aqp2/Diaph1/Gsto1/Got1/Atp5b/Parp1/Atp1b1/Itgav/Commd9/Tbc1d20/Pck1/Fabp5/Car2/Calb1/Atp6v0d2/Slc9a1/Itpr1/Ccdc22/Mt2/Slc12a3/Cx3cl1/Gclc/Ctsh/Atp1b3/Anpep/Pdk3/Scd1/Phpt1/Pck2/Atp1a1/Slc25a23/Pdk2/Atg5/Wfs1/Gramd1b/Gpi1/Bsnd/Itpr2/Sfn/Mapk3/Kcnj10/Ptpn11/Atp7a/Rbp1/Prkaa1/Neo1/Immt/Agt/Fabp3/…	133
BP	GO:0006812	cation transport	117/1211	322/4937	6.65125e-07	0.000143902	0.000114327	Slc13a2/Ace/Atp5d/Aqp1/Atp6v1b1/Ctnnb1/Slc44a4/Slc22a8/Nol3/Slc22a5/Ywhah/Atp2b1/Arg2/Ero1a/Slc7a8/Dnm1l/Aqp2/Slc23a1/Diaph1/Gsto1/Atp5b/Atp5a1/Atp6v1g3/Atp1b1/Itgav/Commd9/Pacsin3/Snta1/Egf/Atp6v0d2/Bspry/Slc9a1/Itpr1/Flna/Ikbkb/Slc12a3/Cx3cl1/Atp1b3/Fxyd2/Atp1a1/Slc25a23/Maob/Abcb1a/Tpcn1/Atg5/Wfs1/Itpr2/Commd3/Kcnj10/Slc5a10/Pgrmc2/S100a1/Atp7a/Agt/Slc6a13/Ywhae/Ppp3ca/Mink1/Asph/Bak1/Hspa2/Lr…	117
BP	GO:2000145	regulation of cell motility	124/1211	348/4937	1.00707e-06	0.000205778	0.000163487	Itga3/Ace/Aqp1/Map2k1/Plg/Plxnd1/Map2k3/Appl2/Plau/Dnm1l/Adipoq/Diaph1/Dock8/Capn1/Atp5b/Atp5a1/Hras/Nrp1/Ppm1f/Vim/Itgav/Anxa5/Egf/Lmna/Cpne3/Reck/Anxa3/Tjp1/Sema4b/Pycard/Fadd/Flna/Sfrp1/Cx3cl1/Ctsh/Phpt1/Rras/Kank1/Ddx58/Apex1/Appl1/Lama1/Dpp4/Syne2/Acta2/Gpi1/Slk/Nod2/Mapk3/Fbln1/Arf6/Rap2a/Sorl1/Atp7a/Tacstd2/Neo1/Actn4/Agt/Cadm4/Pfn2/Rock1/Bsg/Ppp3ca/Rcc2/Mink1/Col18a1/Carmil1/Phldb2/Stk24/…	124
BP	GO:0040012	regulation of locomotion	127/1211	360/4937	1.36322e-06	0.000263891	0.000209657	Itga3/Ace/Aqp1/Map2k1/Plg/Plxnd1/Map2k3/Appl2/Dbn1/Plau/Dnm1l/Adipoq/Diaph1/Dock8/Capn1/Atp5b/Atp5a1/Hras/Nrp1/Ppm1f/Vim/Itgav/Anxa5/Egf/Lmna/Cpne3/Reck/Anxa3/Tjp1/Sema4b/Pycard/Fadd/Flna/Sfrp1/Cx3cl1/Ctsh/Phpt1/Rras/Kank1/Ddx58/Apex1/Appl1/Lama1/Dpp4/Syne2/Acta2/Gpi1/Slk/Nod2/Mapk3/Fbln1/Arf6/Rap2a/Sorl1/Atp7a/Tacstd2/Neo1/Actn4/Agt/Cadm4/Pfn2/Rock1/Bsg/Ppp3ca/Rcc2/Mink1/Col18a1/Carmil1/Tubb2b/P…	127
BP	GO:0051272	positive regulation of cellular component movement	83/1211	215/4937	2.01563e-06	0.000370675	0.000294494	Itga3/Stat5b/Aqp1/Map2k1/Plg/Map2k3/Plau/Dnm1l/Diaph1/Dock8/Capn1/Atp5b/Atp5a1/Hras/Nrp1/Ppm1f/Itgav/Egf/Cpne3/Anxa3/Tjp1/Sema4b/Pycard/Fadd/Flna/Cx3cl1/Ctsh/Phpt1/Rras/Syne2/Acta2/Gpi1/Mapk3/Fbln1/Arf6/Atp7a/Actn4/Agt/Bsg/Ppp3ca/Col18a1/Carmil1/Tubb2b/Plcg2/Postn/Dock1/Wnk1/Itgb1/Dab2ip/Insr/Myadm/Abcc1/Myo1c/Stk39/Rtn4/Stat5a/Thy1/Hdac6/Mapk1/Kif3a/Myo5a/Dock7/Lgals3/Stat3/Map2k2/Pdcd10/Iqgap1/…	83
BP	GO:0030334	regulation of cell migration	118/1211	332/4937	2.17987e-06	0.000381788	0.000303324	Itga3/Ace/Aqp1/Map2k1/Plg/Plxnd1/Map2k3/Appl2/Plau/Dnm1l/Adipoq/Diaph1/Dock8/Capn1/Atp5b/Atp5a1/Hras/Nrp1/Ppm1f/Vim/Itgav/Egf/Lmna/Cpne3/Reck/Anxa3/Tjp1/Sema4b/Pycard/Fadd/Flna/Sfrp1/Cx3cl1/Ctsh/Rras/Kank1/Ddx58/Apex1/Appl1/Lama1/Dpp4/Syne2/Acta2/Gpi1/Slk/Nod2/Mapk3/Fbln1/Arf6/Rap2a/Sorl1/Atp7a/Tacstd2/Neo1/Actn4/Agt/Pfn2/Rock1/Bsg/Ppp3ca/Rcc2/Mink1/Col18a1/Carmil1/Phldb2/Stk24/Plcg2/Postn/Dock1/…	118
BP	GO:0030029	actin filament-based process	132/1211	381/4937	2.54633e-06	0.000424428	0.0003372	Actr2/Hip1r/Aif1l/Scin/Flii/Aqp1/Wdr1/Nphs1/Capza2/Myh9/Hsp90b1/Dbn1/Aqp2/Diaph1/Cdc42bpg/Capn1/Hras/Farp1/Nrp1/Ppm1f/Nebl/Gsn/Snta1/Ptpn1/Cnn3/Capzb/Fscn1/Tjp1/Pycard/Flna/Ikbkb/Sfrp1/Cx3cl1/Cotl1/Kank2/Pdcd6ip/Pgm5/Phpt1/Myo1d/Espn/Atp1a1/Brk1/F11r/Kank1/Ptk7/Syne2/Inppl1/Acta2/Flnb/Baiap2l1/Arhgap12/Epb41l2/Arf6/Rap2a/Prkar1a/Pacsin2/Tacstd2/Capg/Ezr/Rtkn/Actn4/Iqgap2/Pfn2/Itgb5/Rock1/Mink1/El…	132
BP	GO:0034220	ion transmembrane transport	99/1211	269/4937	2.65412e-06	0.000424428	0.0003372	Slc13a2/Atp5d/Wdr1/Atp6v1b1/Slc44a4/Clic1/Nol3/Slc22a5/Ywhah/Atp2b1/Emb/Ero1a/Slc7a8/Slc23a1/Diaph1/Gsto1/Atp5b/Atp5a1/Atp6v1g3/Atp1b1/Itgav/Snta1/Atp6v0d2/Slc2a1/Slc9a1/Itpr1/Flna/Ikbkb/Slc12a3/Cx3cl1/Slc27a1/Atp1b3/Fxyd2/Tmem109/Atp1a1/Slc25a23/Abcb1a/Tpcn1/Atg5/Acsl5/Itpr2/Kcnj10/S100a1/Atp7a/Agt/Slc6a13/Ywhae/Mink1/Asph/Bak1/Hspa2/Lrp2/Plcg2/Nipsnap2/Wnk1/Itgb1/Bin1/Ahnak/Hk1/Dlg1/Abcc1/Slc38…	99
BP	GO:0030155	regulation of cell adhesion	88/1211	233/4937	2.88631e-06	0.000427018	0.000339258	Itga3/Scrib/Stat5b/Map2k1/Plg/Plxnd1/Arg2/Dbn1/Plau/Adipoq/Dock8/Rela/Capn1/Atp5b/Nrp1/Ppm1f/Kifap3/Gsn/Itgav/Pck1/Tnc/Tjp1/Vps33b/Pycard/Fadd/Flna/Cx3cl1/F11r/Rras/Kank1/Lama1/Dpp4/Slk/Cyth2/Erbb2/Fbln1/Prkar1a/Ptpn11/Tacstd2/Actn4/Rock1/Itpkb/Ppp3ca/Rcc2/Mink1/Carmil1/Phldb2/Postn/Dock1/Pml/Spp1/Wnk1/Lgals1/Itgb1/Npnt/Myadm/Macf1/Dlg1/Bst1/Faf1/L1cam/Rap1gap/Stat5a/Prdx2/Myo10/Ephb4/Tpm1/Thy1/C…	88
BP	GO:0055078	sodium ion homeostasis	14/1211	18/4937	2.95296e-06	0.000427018	0.000339258	Ace/Atp6v1b1/Atp1b1/Slc9a1/Slc12a3/Atp1b3/Anpep/Atp1a1/Agt/Slc12a1/Atp1a4/Slc8a1/Gnas/Umod	14
BP	GO:0000904	cell morphogenesis involved in differentiation	97/1211	263/4937	3.01861e-06	0.000427018	0.000339258	Actr2/Sec24b/Scrib/Grcc10/Map2k1/Wdr1/Ctnnb1/Gdi1/Plxnd1/Myh9/Ywhah/Rab21/Mapk9/Dbn1/Emb/Dpysl2/Alcam/Dnm1l/Farp1/Nrp1/Vim/Itgav/Tbc1d20/Sema4b/Flna/Sfrp1/St14/Kank1/Lama1/Rilpl1/Flnb/B3gnt2/Erbb2/Fbln1/Rap2a/Ptpn11/Atp7a/Tacstd2/Crppa/Neo1/Actn4/Rock1/Bsg/Ppp3ca/Rcc2/Mink1/Col18a1/Carmil1/Cdh11/Tubb2b/Ablim1/Lrp2/Postn/Dock1/Golga4/Dnm3/Itgb1/Stxbp1/Myh10/Myadm/Atp2b2/Cnp/Rtn4/L1cam/Col15a1/Shan…	97
BP	GO:0040017	positive regulation of locomotion	82/1211	215/4937	4.08135e-06	0.000555971	0.000441709	Itga3/Aqp1/Map2k1/Plg/Map2k3/Plau/Dnm1l/Diaph1/Dock8/Capn1/Atp5b/Atp5a1/Hras/Nrp1/Ppm1f/Itgav/Egf/Cpne3/Anxa3/Tjp1/Sema4b/Pycard/Fadd/Flna/Cx3cl1/Ctsh/Phpt1/Rras/Syne2/Acta2/Gpi1/Mapk3/Fbln1/Arf6/Atp7a/Actn4/Agt/Bsg/Ppp3ca/Col18a1/Carmil1/Tubb2b/Plcg2/Postn/Dock1/Wnk1/Itgb1/Dab2ip/Insr/Myadm/Abcc1/Myo1c/Stk39/Rtn4/Stat5a/Thy1/Hdac6/Mapk1/Myo5a/Dock7/Lgals3/Stat3/Map2k2/Pdcd10/Iqgap1/Rab11a/Ptprj/…	82
BP	GO:0032940	secretion by cell	108/1211	302/4937	4.37912e-06	0.000575229	0.000457009	Cyp51/Scrib/Aqp1/Prkaca/Slc44a4/M6pr/Sptbn2/Dynll1/Syn2/Plcd1/Tvp23b/Tsg101/Myh9/Scrn1/Rab21/Pfkl/Mapk9/Exoc7/Scamp1/Glud1/Dpysl2/Dnm1l/Adipoq/Niban2/Anxa5/Ppid/Egf/Stx2/Anxa3/Vps33b/Lamp1/Sfrp1/Ap1g1/Cx3cl1/Pdcd6ip/Git1/Phpt1/Tmed10/Copg2/Pck2/Exoc3/Maob/S100a13/Gpi1/Nod2/Exoc4/Sdf4/Arf6/Golph3/Rab11fip1/Sorl1/Ptpn11/Ptgs1/Neo1/Ezr/Agt/Pfn2/Bsg/Pla2g4a/Ppp3ca/Lrp2/Spp1/Stxbp1/Slc16a10/Myh10/Arrb…	108
BP	GO:0044057	regulation of system process	69/1211	174/4937	5.07625e-06	0.000643808	0.000511494	Hip1r/Ace/Sh3gl1/Grcc10/Aqp1/Map2k1/Nphs1/Nol3/Slc22a5/Atp2b1/Arg2/Dbn1/Adipoq/Gaa/Parp1/Atp1b1/Snta1/Fabp5/Lmna/Slc9a1/Ctsc/Flna/Cx3cl1/Anpep/Atp1a1/Abcb1a/Kcnj10/Rab11fip1/S100a1/Ptpn11/Ptgs1/Agt/Fto/Rock1/Ppp3ca/Gsk3a/Tmem65/Wnk1/Bin1/Npnt/Dlg1/Camk2g/Ece1/Stk39/Anxa6/Rtn4/Shank2/Mgll/Tpm1/Gls/Pi16/Dsp/Gpd1l/Sri/Dlgap4/Nup155/Camk2d/Gba/Slc8a1/Retn/Atp2b4/Casr/Ptk2b/Ank2/Gnas/Ncam1/Rock2/Trip1…	69
BP	GO:2000147	positive regulation of cell motility	80/1211	210/4937	5.65175e-06	0.000672956	0.000534652	Itga3/Aqp1/Map2k1/Plg/Map2k3/Plau/Dnm1l/Diaph1/Dock8/Capn1/Atp5b/Atp5a1/Hras/Nrp1/Ppm1f/Itgav/Egf/Cpne3/Anxa3/Tjp1/Sema4b/Pycard/Fadd/Flna/Cx3cl1/Ctsh/Phpt1/Rras/Syne2/Acta2/Gpi1/Mapk3/Fbln1/Arf6/Atp7a/Actn4/Agt/Bsg/Ppp3ca/Col18a1/Carmil1/Plcg2/Postn/Dock1/Wnk1/Itgb1/Dab2ip/Insr/Myadm/Abcc1/Myo1c/Stk39/Rtn4/Stat5a/Thy1/Hdac6/Mapk1/Myo5a/Dock7/Lgals3/Stat3/Map2k2/Pdcd10/Iqgap1/Rab11a/Ptprj/Camk2d/…	80
BP	GO:1901137	carbohydrate derivative biosynthetic process	76/1211	197/4937	5.67201e-06	0.000672956	0.000534652	Atp5d/Map2k1/Pdk1/Ctnnb1/Cad/Slc2a4/Shmt1/Pdk4/Pofut2/Pfas/Pdhb/Adsl/Rfk/Papss2/Atp5b/Atp5a1/Prps2/Atic/Dtymk/Parp1/Acss1/Egf/Ctps/Cwh43/Acacb/St8sia1/Rrm1/Acsl1/Galnt2/Mpi/Pklr/Pdk3/Gmds/Uggt1/Fcsk/Sccpdh/Pdk2/Acsl5/B3gnt2/Golph3/Atp7a/Mtap/Eogt/Crppa/Nanp/Pank4/Adal/Ak1/Pgm3/Pygl/Acot7/Dut/Fam20b/Uprt/Arfgef1/Insr/Adcy6/Acot8/Uap1l1/Prpsap1/Acly/Ctps2/Gk/Atp5c1/Galnt11/Lmf1/Entpd1/Stat3/Prpsap2…	76
BP	GO:0034765	regulation of ion transmembrane transport	57/1211	137/4937	6.14417e-06	0.000706196	0.00056106	Wdr1/Clic1/Nol3/Ywhah/Diaph1/Gsto1/Atp1b1/Snta1/Slc9a1/Flna/Ikbkb/Cx3cl1/Atp1b3/Fxyd2/Tmem109/Abcb1a/Tpcn1/Atg5/Acsl5/Kcnj10/S100a1/Atp7a/Agt/Ywhae/Mink1/Asph/Hspa2/Plcg2/Nipsnap2/Wnk1/Itgb1/Bin1/Ahnak/Hk1/Dlg1/Stk39/Ywhaq/Clcnka/Shank2/Cltrn/Thy1/Myo5a/Gpd1l/Sri/Commd1/Camk2d/Kcnj1/Slc8a1/Septin2/Atp2b4/Dnm2/Ptk2b/Ank2/Ank3/Stim1/Nedd4l/Clic5	57
BP	GO:1901135	carbohydrate derivative metabolic process	134/1211	396/4937	8.7582e-06	0.000976141	0.000775527	Atp5d/Map2k1/Shpk/Pdk1/Ctnnb1/Pgam1/Cad/Acadsb/Slc2a4/Shmt1/Pdk4/Nudt4/Pofut2/Pfkl/Pgam2/Galk1/Pfas/Akr1c18/Acot2/Acot4/Acot3/Fbp2/Mccc2/Pdhb/Adsl/Naga/Ehhadh/Enpp4/Rfk/Papss2/Itgb8/Atp5b/Atp5a1/Prps2/Itih5/Atic/Dtymk/Parp1/Kynu/Acss1/Egf/Manba/Erp44/Ctps/Prkag2/Cwh43/Acacb/St8sia1/Rrm1/Bgn/Acsl1/Pgls/Galnt2/Mpi/Pklr/Acsm1/Pdk3/Gmds/Acaa2/Fbxo2/Npl/Uggt1/Fcsk/Macrod1/Sccpdh/Pdk2/Itih2/Acsl5/Gpi1/…	134
BP	GO:0000902	cell morphogenesis	129/1211	380/4937	1.09241e-05	0.00118173	0.000938866	Actr2/Sec24b/Scrib/Grcc10/Map2k1/Wdr1/Ctnnb1/Gdi1/Plxnd1/Myh9/Ywhah/Sart3/Rab21/Mapk9/Dbn1/Emb/Dpysl2/Bin3/Alcam/Dnm1l/Diaph1/Farp1/Nrp1/Tfcp2l1/Vim/Itgav/Tbc1d20/Capzb/Sema4b/Flna/Gpm6a/Sfrp1/St14/Cdh6/F11r/Kank1/Lama1/S100a13/Rilpl1/Flnb/B3gnt2/Erbb2/Fbln1/Epb41l2/Rap2a/Pacsin2/Ptpn11/Atp7a/Tacstd2/Crppa/Neo1/Ezr/Lifr/Actn4/Rock1/Bsg/Ppp3ca/Rcc2/Mink1/Col18a1/Carmil1/Sh3kbp1/Cdh11/Tubb2b/Itga1/…	129
BP	GO:0070838	divalent metal ion transport	51/1211	121/4937	1.22701e-05	0.00126518	0.00100516	Ace/Ctnnb1/Nol3/Atp2b1/Ero1a/Dnm1l/Aqp2/Diaph1/Gsto1/Atp1b1/Itgav/Pacsin3/Egf/Bspry/Slc9a1/Itpr1/Cx3cl1/Slc25a23/Tpcn1/Atg5/Wfs1/Itpr2/S100a1/Agt/Ywhae/Ppp3ca/Asph/Bak1/Hspa2/Plcg2/Pml/Nipsnap2/Bin1/Ahnak/Cnnm2/Camk2g/Atp2b2/Anxa6/Thy1/Cask/Myo5a/Lgals3/Sri/Slc30a9/Camk2d/Slc8a1/Atp2b4/Casr/Ptk2b/Ank2/Stim1	51
BP	GO:0030335	positive regulation of cell migration	77/1211	204/4937	1.25833e-05	0.00126518	0.00100516	Itga3/Aqp1/Map2k1/Plg/Map2k3/Plau/Dnm1l/Diaph1/Dock8/Capn1/Atp5b/Atp5a1/Hras/Nrp1/Ppm1f/Itgav/Egf/Cpne3/Anxa3/Tjp1/Sema4b/Pycard/Fadd/Flna/Cx3cl1/Ctsh/Rras/Syne2/Acta2/Gpi1/Mapk3/Fbln1/Arf6/Atp7a/Actn4/Agt/Bsg/Ppp3ca/Col18a1/Carmil1/Plcg2/Postn/Dock1/Wnk1/Itgb1/Dab2ip/Insr/Myadm/Abcc1/Myo1c/Stk39/Rtn4/Stat5a/Thy1/Hdac6/Mapk1/Myo5a/Dock7/Lgals3/Stat3/Pdcd10/Iqgap1/Rab11a/Ptprj/Camk2d/Slc8a1/Retn/A…	77
BP	GO:0006816	calcium ion transport	49/1211	115/4937	1.27275e-05	0.00126518	0.00100516	Ace/Ctnnb1/Nol3/Atp2b1/Ero1a/Dnm1l/Aqp2/Diaph1/Gsto1/Atp1b1/Itgav/Pacsin3/Egf/Bspry/Slc9a1/Itpr1/Cx3cl1/Slc25a23/Tpcn1/Atg5/Wfs1/Itpr2/S100a1/Agt/Ywhae/Ppp3ca/Asph/Bak1/Hspa2/Plcg2/Pml/Nipsnap2/Bin1/Ahnak/Camk2g/Atp2b2/Anxa6/Thy1/Cask/Myo5a/Lgals3/Sri/Camk2d/Slc8a1/Atp2b4/Casr/Ptk2b/Ank2/Stim1	49
BP	GO:0005975	carbohydrate metabolic process	89/1211	244/4937	1.30952e-05	0.00126748	0.00100699	Ocrl/Ranbp2/Gys1/Shpk/Pdk1/Plcd1/Dhdh/Pgam1/Pdk4/Pofut2/Pfkl/Pgam2/Galk1/Fbp2/Pdhb/Naga/Ppp1r1a/Adipoq/Impa2/Gsto1/Got1/Inpp5a/Gaa/Pck1/Fabp5/Egf/Manba/Prkag2/Acacb/St8sia1/Lcmt1/Pgls/Mpi/Gclc/Pklr/Pygb/Pgm5/Pdk3/Ugt1a2/Npl/Pck2/Ppp1ca/Fcsk/Galm/Pdk2/Inpp5j/Inppl1/Gpi1/B3gnt2/Car5a/Pgm1/Gdpgp1/Prkaa1/Nanp/Rpia/Pla2g4a/Pgm3/Pygl/Gsk3a/Acadm/Fggy/Pgk1/Ppp1cc/Man2a1/Pgm2/Insr/Hk1/Aldoc/Ppip5k1/Slc5a…	89
BP	GO:0046394	carboxylic acid biosynthetic process	61/1211	153/4937	1.47711e-05	0.00139303	0.00110674	Gstm2/Cad/Lta4h/Shmt1/Pdk4/Mapk9/Mthfd1/Akr1c18/Glud1/Stard4/Psat1/Aldh18a1/Gsto1/Got1/Atic/Pycr2/Mgst3/Fpgs/Kynu/Gatm/Acss1/Fabp5/Egf/Cyp4a14/Prkag2/Prxl2b/Enoph1/Acacb/Bcat2/Erlin2/Pklr/Acsm1/Scd1/Decr2/Rbp1/Ptgs1/Mtap/Prkaa1/Nanp/Phgdh/Agt/Pla2g4a/Ggt5/Acot7/Ptgis/Asah2/Bhmt/Mtr/Acadvl/Acly/Lpgat1/Prkab1/Mgll/Gls/Cth/Myo5a/Glul/Pkm/Erlin1/Atp2b4/Anxa1	61
BP	GO:0008015	blood circulation	60/1211	150/4937	1.54076e-05	0.00141464	0.0011239	Ace/Pon1/Map2k1/Map2k3/Atp2b1/Dnm1l/Adipoq/Capn1/Plcb3/Gaa/Atp1b1/Snta1/Slc9a1/Slc2a5/Tjp1/Flna/Cx3cl1/Gclc/Anpep/Lnpep/Atp1a1/F11r/Atg5/Ppp1r13l/Acta2/S100a1/Ptgs1/Agt/Rock1/Gsk3a/Tmem65/Klk1/Rnpep/Itga1/Postn/Wnk1/Bin1/Adcy6/Rap1gds1/Dlg1/Ece1/Stk39/Mgll/Tpm1/Dsp/Gpd1l/Sri/Nup155/Ptprj/Camk2d/Ncald/Slc8a1/Erap1/Atp2b4/Casr/Ank2/Gnas/Rock2/Nedd4l/Ptk2	60
BP	GO:0031175	neuron projection development	124/1211	365/4937	1.57695e-05	0.00141464	0.0011239	Actr2/Sec24b/Itga3/Scrib/Grcc10/Map2k1/Ctnnb1/Gdi1/Plxnd1/Ywhah/Rab21/Mapk9/Dbn1/Emb/Dpysl2/Alcam/Dnm1l/Diaph1/Farp1/Nrp1/Vim/Tnc/Capzb/Rab35/Itpr1/Camk1/Sema4b/Flna/Gpm6a/Ikbkb/Sfrp1/Cx3cl1/Trappc4/Bloc1s5/Git1/Cspg4/Kank1/Ptk7/Lama1/Inpp5j/Inppl1/Bag5/Cyth2/B3gnt2/Erbb2/Arf6/Rap2a/Ptpn11/Atp7a/Crppa/Neo1/Lifr/Phgdh/Agt/Rock1/Bsg/Ppp3ca/Gsk3a/Mink1/Cdh11/Tubb2b/Itga1/Ablim1/Stk24/Lrp2/Postn/Golg…	124
BP	GO:0051924	regulation of calcium ion transport	38/1211	83/4937	1.70166e-05	0.00149017	0.00118391	Ace/Ctnnb1/Nol3/Atp2b1/Aqp2/Diaph1/Gsto1/Atp1b1/Pacsin3/Egf/Slc9a1/Itpr1/Cx3cl1/Atg5/Wfs1/S100a1/Agt/Ywhae/Asph/Bak1/Hspa2/Plcg2/Pml/Nipsnap2/Bin1/Ahnak/Atp2b2/Thy1/Cask/Myo5a/Lgals3/Sri/Camk2d/Slc8a1/Casr/Ptk2b/Ank2/Stim1	38
BP	GO:0043270	positive regulation of ion transport	45/1211	104/4937	1.7883e-05	0.00151036	0.00119995	Atp2b1/Mapk9/Dpysl2/Aqp2/Gsto1/Atp1b1/Slc9a1/Itpr1/Flna/Ikbkb/Cx3cl1/Atp1b3/Abcb1a/Acsl5/Wfs1/S100a1/Atp7a/Agt/Fabp3/Pla2g4a/Asph/Bak1/Hspa2/Plcg2/Nipsnap2/Wnk1/Itgb1/Stxbp1/Dlg1/Atp2b2/Stk39/Rtn4/Cltrn/Thy1/Cask/Gpd1l/Lgals3/Sri/Casr/Dnm2/Ank2/Ank3/Gnas/Stim1/Nedd4l	45
BP	GO:0072359	circulatory system development	118/1211	345/4937	1.80685e-05	0.00151036	0.00119995	Sec24b/Pcnt/Ace/Gys1/Wars2/Aqp1/Map2k1/Ctnnb1/Ap1b1/Plcd1/Plg/Plxnd1/Myh9/Stk3/Slc22a5/Mthfd1/Plau/Xdh/Itgb8/Atp5b/Gaa/Nrp1/Nebl/Itgav/Egf/Lmna/Naxe/Reck/Slc9a1/Anxa3/Acacb/Tjp1/Fadd/Flna/Hpgd/Tlr3/Cx3cl1/Anxa2/Ctsh/Anpep/Cspg4/Rras/Ptk7/Lama1/Atg5/Ppp1r13l/Mapk3/Erbb2/Tmed2/Prkar1a/S100a1/Ptpn11/Atp7a/Luzp1/Agt/Rock1/Gsk3a/Tmem65/Acadm/Col18a1/Nfatc2/Bak1/Lrp2/Pgk1/Pml/Ptgis/Srpk2/Itgb1/Dab2ip/I…	118
BP	GO:0016053	organic acid biosynthetic process	61/1211	154/4937	1.87521e-05	0.00153267	0.00121768	Gstm2/Cad/Lta4h/Shmt1/Pdk4/Mapk9/Mthfd1/Akr1c18/Glud1/Stard4/Psat1/Aldh18a1/Gsto1/Got1/Atic/Pycr2/Mgst3/Fpgs/Kynu/Gatm/Acss1/Fabp5/Egf/Cyp4a14/Prkag2/Prxl2b/Enoph1/Acacb/Bcat2/Erlin2/Pklr/Acsm1/Scd1/Decr2/Rbp1/Ptgs1/Mtap/Prkaa1/Nanp/Phgdh/Agt/Pla2g4a/Ggt5/Acot7/Ptgis/Asah2/Bhmt/Mtr/Acadvl/Acly/Lpgat1/Prkab1/Mgll/Gls/Cth/Myo5a/Glul/Pkm/Erlin1/Atp2b4/Anxa1	61
BP	GO:0072511	divalent inorganic cation transport	51/1211	123/4937	2.11847e-05	0.00169386	0.00134574	Ace/Ctnnb1/Nol3/Atp2b1/Ero1a/Dnm1l/Aqp2/Diaph1/Gsto1/Atp1b1/Itgav/Pacsin3/Egf/Bspry/Slc9a1/Itpr1/Cx3cl1/Slc25a23/Tpcn1/Atg5/Wfs1/Itpr2/S100a1/Agt/Ywhae/Ppp3ca/Asph/Bak1/Hspa2/Plcg2/Pml/Nipsnap2/Bin1/Ahnak/Cnnm2/Camk2g/Atp2b2/Anxa6/Thy1/Cask/Myo5a/Lgals3/Sri/Slc30a9/Camk2d/Slc8a1/Atp2b4/Casr/Ptk2b/Ank2/Stim1	51
BP	GO:0030036	actin cytoskeleton organization	120/1211	354/4937	2.45044e-05	0.0019176	0.0015235	Actr2/Hip1r/Aif1l/Scin/Flii/Aqp1/Wdr1/Nphs1/Capza2/Myh9/Hsp90b1/Dbn1/Aqp2/Diaph1/Cdc42bpg/Capn1/Hras/Farp1/Nrp1/Ppm1f/Nebl/Gsn/Ptpn1/Cnn3/Capzb/Fscn1/Tjp1/Pycard/Flna/Ikbkb/Sfrp1/Cx3cl1/Cotl1/Kank2/Pdcd6ip/Pgm5/Phpt1/Myo1d/Espn/Brk1/F11r/Kank1/Ptk7/Inppl1/Flnb/Baiap2l1/Arhgap12/Epb41l2/Arf6/Rap2a/Prkar1a/Pacsin2/Tacstd2/Capg/Ezr/Rtkn/Actn4/Iqgap2/Pfn2/Itgb5/Rock1/Mink1/Elmo1/Carmil1/Sh3kbp1/Lima1…	120
BP	GO:0048646	anatomical structure formation involved in morphogenesis	111/1211	323/4937	2.57047e-05	0.00196963	0.00156483	Txnrd3/Sec24b/Ace/Scrib/Flii/Paf1/Aqp1/Map2k1/Wdr1/Prkaca/Nphs1/Ctnnb1/Plcd1/Plg/Plxnd1/Myh9/Stk3/Pofut2/Mthfd1/Plau/Itgb8/Atp5b/Nrp1/Nebl/Itgav/Tbc1d20/Egf/Naxe/Calb1/Reck/Anxa3/Camk1/Tjp1/Flna/Sfrp1/Tlr3/Cx3cl1/St14/Anxa2/Ctsh/Anpep/Tanc1/Pgm5/Cspg4/Rras/Ptk7/Gpi1/Mapk3/Exoc4/Tmed2/Prkar1a/S100a1/Ptpn11/Atp7a/Luzp1/Neo1/Agt/Capn2/Rock1/Col12a1/Col18a1/Prom1/Nfatc2/Nectin2/Phldb2/Lrp2/Pgk1/Pml/P…	111
BP	GO:0050801	ion homeostasis	86/1211	238/4937	2.76927e-05	0.00207865	0.00165145	Ace/Atp6v1b1/Plcd1/Nol3/Pdk4/Atp2b1/Ero1a/Diaph1/Gsto1/Got1/Atp5b/Parp1/Atp1b1/Itgav/Car2/Calb1/Atp6v0d2/Slc9a1/Itpr1/Ccdc22/Mt2/Slc12a3/Cx3cl1/Gclc/Atp1b3/Anpep/Atp1a1/Slc25a23/Pdk2/Atg5/Wfs1/Bsnd/Itpr2/Mapk3/Kcnj10/Atp7a/Prkaa1/Neo1/Immt/Agt/Fabp3/Ywhae/Aplp2/Asph/Bak1/Slc4a2/Lrp2/Plcg2/Pml/Wnk1/Cubn/Ftl1/Rap1gds1/Cnnm2/Atp2b2/Stk39/Anxa6/Slc12a1/Atp1a4/Steap3/Gls/Thy1/Kng2/Mapk1/Enpp1/Myo5a/Gp…	86
BP	GO:0051046	regulation of secretion	82/1211	225/4937	2.99421e-05	0.00220254	0.00174988	Hip1r/Cyp51/Ace/Aqp1/Nphs1/Dynll1/Plcd1/Tsg101/Rab21/Pofut2/Pfkl/Mapk9/Glud1/Dpysl2/Dnm1l/Adipoq/Anxa5/Ppid/Egf/Lamp1/Sfrp1/Ap1g1/Cx3cl1/Pdcd6ip/Anpep/Git1/Phpt1/Pck2/Maob/Atg5/Gpi1/Arf6/Golph3/Rab11fip1/Sorl1/Ptpn11/Ptgs1/Neo1/Ezr/Agt/Pfn2/Bsg/Pla2g4a/Ppp3ca/Spp1/Wnk1/Stxbp1/Myh10/Arrb1/Arhgef7/Cyth1/Stk39/Rtn4/Exoc2/Stam/Hgs/Oxct1/Cltrn/Exoc1/Cask/Entpd1/Erp29/Myo5a/Lgals3/Sri/Arfip1/Glul/Ppp3c…	82
BP	GO:0060429	epithelium development	104/1211	300/4937	3.09921e-05	0.00223507	0.00177573	Sec24b/Pcnt/Scrib/Stat5b/Aqp1/Map2k1/Wdr1/Prkaca/Ctnnb1/Tsg101/Plxnd1/Stk3/Mthfd1/Arg2/Adipoq/Xdh/Rela/Nrp1/Tfcp2l1/Vim/Tbc1d20/Pck1/Car2/Egf/Calb1/Tnc/Stx2/Tjp1/Flna/Ikbkb/Sfrp1/Asah1/St14/Kank2/Ctsh/Evpl/Pck2/Ppp1ca/Ppl/Abcb1a/F11r/Cdhr2/Ptk7/Lama1/Rilpl1/Sfn/Flnb/Basp1/Arhgap12/Tmed2/Yipf6/Atp7a/Ptgs1/Tacstd2/Luzp1/Ezr/Phgdh/Agt/Rock1/Bsg/Crb3/Col18a1/Prom1/Phldb2/Lrp2/Pml/Fndc3a/Npnt/Myadm/Sm…	104
BP	GO:0044092	negative regulation of molecular function	120/1211	356/4937	3.28362e-05	0.00232253	0.00184521	Ckmt1/Serpinb8/Anxa4/Ace/Prkar2b/Aqp1/Pdk1/Tsg101/Nol3/Serpinb6a/Wfdc2/Pdk4/Hspa4/Arg2/Dbn1/Dnajc3/Ahsg/Adipoq/Gsto1/Hras/Farp1/Itih5/Ppm1f/Ptpn1/Cnn3/Reck/Prkag2/Acacb/Camk1/Pycard/Ccdc22/Flna/Ikbkb/Sfrp1/Anxa2/Prkar2a/Pdk3/Ccar2/Phpt1/Tiprl/Myo1d/Pdk2/F11r/Vps25/Smpd1/Serpina6/Itih2/Dap/Wfs1/Inppl1/Gpi1/Sfn/Nod2/Bag5/Mapk3/Tmed2/Prkar1a/Sorl1/Lxn/Atpif1/Fabp1/Agt/Rock1/Ppp2r5a/Sh2d4a/Ywhae/Ppp3…	120
BP	GO:0003013	circulatory system process	63/1211	163/4937	3.37847e-05	0.00234453	0.00186269	Ace/Pon1/Map2k1/Map2k3/Atp2b1/Dnm1l/Adipoq/Capn1/Plcb3/Gaa/Atp1b1/Snta1/Fabp5/Slc9a1/Slc2a5/Tjp1/Flna/Cx3cl1/Slc27a1/Gclc/Anpep/Lnpep/Atp1a1/Abcb1a/F11r/Atg5/Ppp1r13l/Acta2/S100a1/Ptgs1/Agt/Rock1/Gsk3a/Tmem65/Klk1/Rnpep/Itga1/Postn/Wnk1/Bin1/Adcy6/Rap1gds1/Dlg1/Ece1/Stk39/Mgll/Tpm1/Dsp/Gpd1l/Sri/Nup155/Ptprj/Camk2d/Ncald/Slc8a1/Erap1/Atp2b4/Casr/Ank2/Gnas/Rock2/Nedd4l/Ptk2	63
BP	GO:0019725	cellular homeostasis	106/1211	308/4937	3.6795e-05	0.00250615	0.00199109	Txnrd3/Aqp1/Prkaca/Dynll1/Plcd1/Plg/Nol3/Atp2b1/Ero1a/Aqp2/Diaph1/Gsto1/Got1/Atp5b/Gaa/Atp1b1/Itgav/Pcna/Pck1/Car2/Calb1/Atp6v0d2/Erp44/Txndc12/Sh3bgrl3/Slc9a1/Itpr1/Ccdc22/Mt2/Slc12a3/Cx3cl1/Gclc/Atp1b3/Pdk3/Phpt1/Pck2/Atp1a1/Slc25a23/Txndc5/Apex1/Atg5/Wfs1/Bsnd/Itpr2/Mapk3/Mtm1/Atp7a/Prkaa1/Immt/Agt/Ywhae/Ppp3ca/Nhlrc2/Mink1/Aplp2/Serpinb1a/Pdia4/Asph/Bak1/Fggy/Slc4a2/Lrp2/Plcg2/Pml/Cubn/Ftl1/A…	106
BP	GO:0048812	neuron projection morphogenesis	78/1211	213/4937	3.87132e-05	0.00256689	0.00203934	Actr2/Grcc10/Map2k1/Ctnnb1/Gdi1/Plxnd1/Ywhah/Rab21/Dbn1/Emb/Dpysl2/Alcam/Dnm1l/Farp1/Nrp1/Vim/Sema4b/Gpm6a/Lama1/B3gnt2/Erbb2/Rap2a/Ptpn11/Atp7a/Crppa/Neo1/Lifr/Rock1/Bsg/Ppp3ca/Mink1/Cdh11/Tubb2b/Itga1/Ablim1/Lrp2/Postn/Golga4/Dnm3/Itgb1/Dab2ip/Stxbp1/Myh10/Cyfip2/Macf1/Cnp/Rtn4/L1cam/Shank2/Rhog/Cpne1/Phactr1/Ephb4/Mgll/Thy1/Cask/Hdac6/Kif3a/Pitpna/Dock7/Map2k2/Septin7/Iqgap1/Rab11a/Dnm2/Ptprd/…	78
BP	GO:0003008	system process	147/1211	453/4937	3.90825e-05	0.00256689	0.00203934	Hip1r/Itga3/Ace/Pon1/Prkar2b/Sh3gl1/Grcc10/Aqp1/Map2k1/Wdr1/Atp6v1b1/Nphs1/Nol3/Serpinb6a/Slc2a4/Slc22a5/Map2k3/Atp2b1/Pgam2/Arg2/Amn/Dbn1/Dnm1l/Adipoq/Slc15a2/Aqp2/Diaph1/Capn1/Plcb3/Gaa/Pde6d/Parp1/Atp1b1/Niban2/Gsn/Gatm/Snta1/Fabp5/Mme/Lmna/Calb1/Slc9a1/Slc2a5/Tjp1/Ctsc/Flna/Ddhd2/Cx3cl1/Slc27a1/Gclc/Anpep/Tanc1/Lnpep/Espn/Atp1a1/Abcb1a/F11r/Dop1b/Atg5/Cbr3/Ppp1r13l/Wfs1/Acta2/Bsnd/Nod2/Mapk3/…	147
BP	GO:0032880	regulation of protein localization	130/1211	393/4937	4.20803e-05	0.00271529	0.00215725	Cyp51/Itga3/Scrib/Map2k1/Prkaca/Ctnnb1/Dynll1/Tsg101/Nol3/Gdi1/Pfkl/Ppm1a/Dbn1/Glud1/Dnm1l/Adipoq/Hras/Ppm1f/Stx6/Parp1/Rabgap1l/Rab14/Gsn/Ptpn1/Anxa5/Ppid/Egf/Lmna/Camk1/Ipo5/Flna/Sfrp1/Cx3cl1/Phpt1/Mavs/Pck2/Nupl1/Appl1/Lyplal1/Gpi1/Sfn/Exoc4/Erbb2/Epb41l2/Arf6/Golph3/Vti1b/Rab11fip1/Sorl1/Ptpn11/Prkaa1/Neo1/Ezr/Atpif1/Agt/Ppp2r5a/Bsg/Ywhae/Ppp3ca/Gsk3a/Sirt2/Pgrmc1/Asph/Vps28/Lrp2/Pml/Itgb1/My…	130
BP	GO:0048666	neuron development	129/1211	390/4937	4.52869e-05	0.00281653	0.00223769	Actr2/Sec24b/Itga3/Naglu/Scrib/Grcc10/Map2k1/Ctnnb1/Gdi1/Plxnd1/Ywhah/Rab21/Mapk9/Dbn1/Emb/Dpysl2/Alcam/Dnm1l/Anks1/Diaph1/Farp1/Nrp1/Vim/Tnc/Capzb/Rab35/Itpr1/Camk1/Sema4b/Flna/Gpm6a/Ikbkb/Sfrp1/Cx3cl1/Trappc4/Bloc1s5/Git1/Cspg4/Kank1/Ptk7/Lama1/Inpp5j/Inppl1/Bag5/Cyth2/B3gnt2/Erbb2/Arf6/Rap2a/Ptpn11/Atp7a/Crppa/Neo1/Lifr/Phgdh/Agt/Rock1/Bsg/Ppp3ca/Gsk3a/Mink1/Cdh11/Tubb2b/Itga1/Ablim1/Stk24/Lrp…	129
BP	GO:0098657	import into cell	37/1211	83/4937	4.5297e-05	0.00281653	0.00223769	Scrib/Tsg101/Slc7a8/Slc15a2/Atp1b1/Slc2a1/Slc9a1/Slc2a5/Acsl1/Slc12a3/Slc27a1/Atp1b3/Atp1a1/Acsl5/Kcnj10/Agt/Slc6a13/Fabp3/Sirt2/Vps28/Lrp2/Dnm3/Wnk1/Itgb1/Cubn/Dlg1/Abcc1/Slc1a5/Slc12a1/Atp1a4/Cltrn/Slc3a2/Kcnj1/Slc8a1/Septin2/Dnm2/Slc5a6	37
BP	GO:0098739	import across plasma membrane	28/1211	57/4937	4.59467e-05	0.00281653	0.00223769	Slc7a8/Slc15a2/Atp1b1/Slc2a1/Slc9a1/Slc2a5/Slc12a3/Slc27a1/Atp1b3/Atp1a1/Acsl5/Kcnj10/Agt/Slc6a13/Lrp2/Wnk1/Itgb1/Dlg1/Abcc1/Slc1a5/Slc12a1/Atp1a4/Cltrn/Slc3a2/Kcnj1/Slc8a1/Septin2/Slc5a6	28
BP	GO:0035295	tube development	111/1211	327/4937	4.70991e-05	0.00283984	0.00225621	Sec24b/Pcnt/Itga3/Ace/Scrib/Wars2/Aqp1/Map2k1/Prkaca/Ctnnb1/Plcd1/Plg/Plxnd1/Myh9/Stk3/Mthfd1/Arg2/Plau/Aqp2/Xdh/Slc23a1/Itgb8/Atp5b/Nrp1/Itgav/Tbc1d20/Egf/Naxe/Calb1/Tnc/Reck/Stx2/Anxa3/Tjp1/Flna/Sfrp1/Asah1/Hpgd/Tlr3/Cx3cl1/St14/Anxa2/Ctsh/Anpep/Cspg4/Ppp1ca/Rras/Ptk7/Lama1/Mapk3/Tmed2/Yipf6/S100a1/Atp7a/Tacstd2/Luzp1/Phgdh/Agt/Rock1/Bsg/Col18a1/Prom1/Bak1/Lrp2/Pgk1/Pml/Man2a1/Ptgis/Srpk2/Itgb1…	111
BP	GO:0048699	generation of neurons	151/1211	469/4937	4.79607e-05	0.00284515	0.00226042	Actr2/Sec24b/Pcnt/Itga3/Naglu/Ace/Scrib/Grcc10/Map2k1/Wdr1/Ctnnb1/Gdi1/Plxnd1/Ywhah/Rab21/Appl2/Mapk9/Dbn1/Emb/Dpysl2/Alcam/Dnm1l/Anks1/Diaph1/Rela/Farp1/Nrp1/Vim/Mme/Tnc/Capzb/Rab35/Itpr1/Camk1/Sema4b/Flna/Gpm6a/Ikbkb/Sfrp1/Cx3cl1/Trappc4/Bloc1s5/Git1/Cspg4/Kank1/Ptk7/Lama1/Inpp5j/Hook3/Inppl1/Bag5/Cyth2/B3gnt2/Erbb2/Arf6/Rap2a/Sorl1/Ptpn11/Atp7a/Tubb2a/Crppa/Neo1/Lifr/Phgdh/Agt/Rock1/Bsg/Ywhae/…	151
BP	GO:0043434	response to peptide hormone	59/1211	152/4937	5.17807e-05	0.00301536	0.00239565	Stat5b/Ctnnb1/Plcd1/Cad/Slc2a4/Pdk4/Atp2b1/Appl2/Ahsg/Adipoq/Rela/Capn1/Scly/Parp1/Gatm/Snx5/Pck1/Ptpn1/Car2/Anxa5/Slc9a1/Uso1/Ikbkb/Slc27a1/Pklr/Echdc3/Pck2/Pdk2/Kank1/Appl1/Inppl1/Baiap2l1/Sorl1/Ptpn11/Prkaa1/Agt/Rock1/Gsk3a/Vps13c/Serpina1d/Dennd4c/Insr/Adcy6/Ggh/Myo1c/Stat5a/Enpp1/Myo5a/Stat3/Hadha/Tbc1d4/Pkm/Ptprj/Serpina3m/Retn/C2cd5/Rock2/Anxa1/Ptk2	59
BP	GO:0006892	post-Golgi vesicle-mediated transport	30/1211	63/4937	5.24695e-05	0.00301536	0.00239565	Rbsn/Amn/Krt18/Plcb3/Rab14/Nbea/Ccdc22/Lamp1/Ap1g1/Gga1/Dop1b/Lyplal1/Exoc4/Golph3/Vti1b/Sorl1/Golga4/Exoc8/Arfgef2/Exoc2/Rabep1/Exoc1/Myo5a/Commd1/Exoc6b/Exoc5/Dnm2/Golph3l/Rp2/Ank3	30
BP	GO:0006941	striated muscle contraction	22/1211	41/4937	5.46175e-05	0.00308088	0.0024477	Grcc10/Map2k3/Pgam2/Arg2/Gaa/Atp1b1/Snta1/Slc9a1/Flna/Atp1a1/Ppp1r13l/Bin1/Dlg1/Tpm1/Dsp/Gpd1l/Sri/Nup155/Camk2d/Slc8a1/Ank2/Nedd4l	22
BP	GO:0048858	cell projection morphogenesis	81/1211	225/4937	5.52849e-05	0.00308088	0.0024477	Actr2/Grcc10/Map2k1/Ctnnb1/Gdi1/Plxnd1/Ywhah/Rab21/Dbn1/Emb/Dpysl2/Alcam/Dnm1l/Farp1/Nrp1/Vim/Sema4b/Gpm6a/Kank1/Lama1/B3gnt2/Erbb2/Rap2a/Pacsin2/Ptpn11/Atp7a/Crppa/Neo1/Lifr/Rock1/Bsg/Ppp3ca/Mink1/Cdh11/Tubb2b/Itga1/Ablim1/Lrp2/Postn/Golga4/Dnm3/Itgb1/Nes/Dab2ip/Stxbp1/Myh10/Cyfip2/Macf1/Cnp/Rtn4/L1cam/Shank2/Rhog/Cpne1/Phactr1/Ephb4/Mgll/Thy1/Cask/Hdac6/Kif3a/Pitpna/Dock7/Map2k2/Septin7/Iqgap1/…	81
BP	GO:0098609	cell-cell adhesion	78/1211	215/4937	5.61664e-05	0.00308329	0.00244962	Serpinb8/Icam2/Scrib/Stat5b/Map2k1/Nphs1/Ctnnb1/Myh9/Arg2/Emb/Alcam/Adipoq/Dock8/Rela/Capn1/Ppm1f/Kifap3/Itgav/Pck1/Tjp1/Vps33b/Pycard/Fadd/Cx3cl1/Cdh6/F11r/Cdhr2/Dpp4/Erbb2/Prkar1a/Golph3/Itgb5/Rock1/Itpkb/Bsg/Mink1/Cdh11/Nectin2/Lpp/Wnk1/Fndc3a/Lgals1/Itgb1/Stxbp1/Cyfip2/Npnt/Myadm/Dlg1/L1cam/Rap1gap/Pkp3/Stat5a/Prdx2/Myo10/Ephb4/Dlg3/Thy1/Dsp/Lgals3/Gpc6/Anxa9/Gcnt1/Ptprd/Nptn/Ank3/Gnas/Ncam1/…	78
BP	GO:0001822	kidney development	39/1211	90/4937	6.18236e-05	0.00334393	0.00265669	Pcnt/Anxa4/Itga3/Ace/Aqp1/Ctnnb1/Ap1b1/Plxnd1/Arg2/Adipoq/Aqp2/Nrp1/Calb1/Cyp4a14/Sfrp1/Kank2/Ptk7/Wfs1/Basp1/Nup160/Tacstd2/Agt/Prom1/Lrp2/Npnt/Dlg1/Clcnka/Vcan/Slc12a1/Kif3a/Dync2h1/Gcnt1/Cdkn1c/Kcnj1/Umod/Anks6/Epcam/Fgf1/Pou3f3	39
BP	GO:0060047	heart contraction	27/1211	55/4937	6.36013e-05	0.00339023	0.00269347	Ace/Map2k3/Dnm1l/Gaa/Atp1b1/Snta1/Slc9a1/Flna/Atp1a1/Atg5/Ppp1r13l/S100a1/Agt/Gsk3a/Tmem65/Bin1/Dlg1/Tpm1/Dsp/Gpd1l/Sri/Nup155/Camk2d/Slc8a1/Atp2b4/Ank2/Nedd4l	27
BP	GO:0055080	cation homeostasis	75/1211	206/4937	6.82083e-05	0.00355738	0.00282627	Ace/Atp6v1b1/Plcd1/Nol3/Pdk4/Atp2b1/Ero1a/Diaph1/Gsto1/Got1/Atp5b/Atp1b1/Itgav/Car2/Calb1/Atp6v0d2/Slc9a1/Itpr1/Ccdc22/Mt2/Slc12a3/Cx3cl1/Atp1b3/Anpep/Atp1a1/Slc25a23/Pdk2/Atg5/Wfs1/Bsnd/Itpr2/Mapk3/Kcnj10/Atp7a/Neo1/Immt/Agt/Ywhae/Aplp2/Asph/Bak1/Slc4a2/Lrp2/Plcg2/Pml/Cubn/Ftl1/Rap1gds1/Cnnm2/Atp2b2/Anxa6/Slc12a1/Atp1a4/Steap3/Thy1/Kng2/Mapk1/Myo5a/Sri/Slc30a9/Commd1/Camk2d/Slc8a1/Atp2b4/Casr/Gn…	75
BP	GO:0032989	cellular component morphogenesis	95/1211	274/4937	6.86715e-05	0.00355738	0.00282627	Actr2/Flii/Grcc10/Map2k1/Wdr1/Ctnnb1/Gdi1/Plxnd1/Ywhah/Rab21/Pnpt1/Dbn1/Emb/Dpysl2/Alcam/Dnm1l/Farp1/Nrp1/Vim/Nebl/Tbc1d20/Sema4b/Gpm6a/Pgm5/Kank1/Lama1/B3gnt2/Erbb2/Rap2a/Prkar1a/Mtm1/Pacsin2/Ptpn11/Atp7a/Crppa/Neo1/Lifr/Immt/Rock1/Bsg/Ppp3ca/Mink1/Cdh11/Nectin2/Tubb2b/Phldb2/Itga1/Ablim1/Lrp2/Postn/Golga4/Dnm3/Itgb1/Nes/Dab2ip/Stxbp1/Myh10/Cyfip2/Macf1/Cnp/AU040320/Rtn4/L1cam/Shank2/Rhog/Cpne1/…	95
BP	GO:0009117	nucleotide metabolic process	89/1211	254/4937	7.56301e-05	0.00384551	0.00305519	Atp5d/Map2k1/Pdk1/Pgam1/Cad/Acadsb/Shmt1/Pdk4/Enpp3/Nudt4/Pfkl/Pgam2/Galk1/Pfas/Mthfd1/Acot2/Acot4/Acot3/Mccc2/Pdhb/Adsl/Ehhadh/Rfk/Papss2/Atp5b/Atp5a1/Prps2/Atic/Dtymk/Parp1/Kynu/Acss1/Naxe/Ctps/Prkag2/Acacb/Rrm1/Acsl1/Mpi/Pklr/Acsm1/Pdk3/Acaa2/Fcsk/Pdk2/Acsl5/Gpi1/Flad1/Prkaa1/Pank4/Adal/Ak1/Acot7/Acnat2/Pgk1/Dut/Uprt/Insr/Acnat1/Adcy6/Hk1/Atp2b2/Acot8/Cnp/Itpa/Aldoc/Prpsap1/Acly/Nudt7/Ctps2/At…	89
BP	GO:0007015	actin filament organization	84/1211	237/4937	7.63246e-05	0.00384551	0.00305519	Actr2/Hip1r/Aif1l/Scin/Flii/Wdr1/Nphs1/Capza2/Hsp90b1/Dbn1/Aqp2/Diaph1/Capn1/Nrp1/Ppm1f/Nebl/Gsn/Capzb/Fscn1/Tjp1/Pycard/Flna/Cx3cl1/Cotl1/Kank2/Myo1d/Espn/Brk1/F11r/Kank1/Inppl1/Baiap2l1/Arhgap12/Arf6/Tacstd2/Capg/Ezr/Actn4/Iqgap2/Pfn2/Itgb5/Elmo1/Carmil1/Sh3kbp1/Lima1/Phldb2/Arfgef1/Bin1/Myh10/Pls1/Myo19/Myadm/Arrb1/Dlg1/Shroom2/Myo1c/Kank4/Shroom4/Cap1/Rhog/Phactr1/Tpm1/Pls3/Cgnl1/Dpysl3/Lcp1/…	84
BP	GO:0086003	cardiac muscle cell contraction	12/1211	17/4937	7.92658e-05	0.00393973	0.00313004	Snta1/Flna/Atp1a1/Bin1/Dlg1/Dsp/Gpd1l/Sri/Nup155/Camk2d/Ank2/Nedd4l	12
BP	GO:0055065	metal ion homeostasis	66/1211	177/4937	8.14544e-05	0.00396274	0.00314833	Ace/Atp6v1b1/Plcd1/Nol3/Atp2b1/Ero1a/Diaph1/Gsto1/Got1/Atp1b1/Itgav/Calb1/Slc9a1/Itpr1/Ccdc22/Mt2/Slc12a3/Cx3cl1/Atp1b3/Anpep/Atp1a1/Slc25a23/Atg5/Wfs1/Bsnd/Itpr2/Kcnj10/Atp7a/Neo1/Immt/Agt/Ywhae/Aplp2/Asph/Bak1/Lrp2/Plcg2/Pml/Cubn/Ftl1/Rap1gds1/Cnnm2/Atp2b2/Anxa6/Slc12a1/Atp1a4/Steap3/Thy1/Kng2/Myo5a/Sri/Slc30a9/Commd1/Camk2d/Slc8a1/Atp2b4/Casr/Gnb1/Nptn/Ptk2b/Ank2/Ank3/Gnas/Umod/Stim1/Pacs2	66
BP	GO:0007186	G protein-coupled receptor signaling pathway	40/1211	94/4937	8.18837e-05	0.00396274	0.00314833	Plcd1/Ywhab/Akr1c18/Plcb3/Car2/Flna/Cx3cl1/Git1/Plcl1/Arhgef11/Sorl1/Ezr/Agt/Iqgap2/Rock1/Gsk3a/Arhgef12/Adgre5/Itgb1/Insr/Adcy6/Arrb1/Prkacb/Ece1/Gnb2/Mgll/Adgrf5/Entpd1/Abhd6/Atp2b4/Casr/Dnm2/Gnb1/Ptk2b/Kctd12/Gnas/Rapgef2/Rock2/Lmbrd2/Anxa1	40
BP	GO:0051651	maintenance of location in cell	34/1211	76/4937	8.39273e-05	0.00400889	0.00318499	Scin/Nol3/Dbn1/Ero1a/Diaph1/Gsto1/Gaa/Gsn/Itgav/Itpr1/Cx3cl1/Slc25a23/Atg5/Itpr2/Sun1/Golph3/Sorl1/Vps13a/Vps13c/Asph/Plcg2/Pml/Ftl1/Adcy6/Hk1/Anxa6/Thy1/Myo5a/Sri/Camk2d/Slc8a1/Ptk2b/Ank2/Ank3	34
BP	GO:0030182	neuron differentiation	138/1211	427/4937	8.58059e-05	0.00401015	0.00318599	Actr2/Sec24b/Itga3/Naglu/Scrib/Grcc10/Map2k1/Ctnnb1/Gdi1/Plxnd1/Ywhah/Rab21/Mapk9/Dbn1/Emb/Dpysl2/Alcam/Dnm1l/Anks1/Diaph1/Farp1/Nrp1/Vim/Tnc/Capzb/Rab35/Itpr1/Camk1/Sema4b/Flna/Gpm6a/Ikbkb/Sfrp1/Cx3cl1/Trappc4/Bloc1s5/Git1/Cspg4/Kank1/Ptk7/Lama1/Inpp5j/Inppl1/Bag5/Cyth2/B3gnt2/Erbb2/Arf6/Rap2a/Ptpn11/Atp7a/Crppa/Neo1/Lifr/Phgdh/Agt/Rock1/Bsg/Ppp3ca/Gsk3a/Mink1/Prom1/Cdh11/Tubb2b/Itga1/Ablim1/Stk…	138
BP	GO:0098771	inorganic ion homeostasis	77/1211	214/4937	8.61506e-05	0.00401015	0.00318599	Ace/Atp6v1b1/Plcd1/Nol3/Pdk4/Atp2b1/Ero1a/Diaph1/Gsto1/Got1/Atp5b/Atp1b1/Itgav/Car2/Calb1/Atp6v0d2/Slc9a1/Itpr1/Ccdc22/Mt2/Slc12a3/Cx3cl1/Atp1b3/Anpep/Atp1a1/Slc25a23/Pdk2/Atg5/Wfs1/Bsnd/Itpr2/Mapk3/Kcnj10/Atp7a/Neo1/Immt/Agt/Ywhae/Aplp2/Asph/Bak1/Slc4a2/Lrp2/Plcg2/Pml/Cubn/Ftl1/Rap1gds1/Cnnm2/Atp2b2/Anxa6/Slc12a1/Atp1a4/Steap3/Thy1/Kng2/Mapk1/Enpp1/Myo5a/Sri/Slc30a9/Commd1/Camk2d/Slc8a1/Atp2b4/C…	77
BP	GO:0030048	actin filament-based movement	26/1211	53/4937	8.80663e-05	0.00401015	0.00318599	Myh9/Dbn1/Snta1/Flna/Myo1d/Atp1a1/Syne2/Acta2/Actn4/Rock1/Bin1/Myh10/Myo19/Wipf1/Dlg1/Myo1c/Tpm1/Dsp/Myo5a/Gpd1l/Sri/Nup155/Camk2d/Ank2/Nedd4l/Limch1	26
BP	GO:0051928	positive regulation of calcium ion transport	22/1211	42/4937	8.84215e-05	0.00401015	0.00318599	Atp2b1/Aqp2/Gsto1/Atp1b1/Slc9a1/Itpr1/Cx3cl1/Wfs1/S100a1/Asph/Bak1/Hspa2/Plcg2/Nipsnap2/Atp2b2/Thy1/Cask/Lgals3/Sri/Casr/Ank2/Stim1	22
BP	GO:0051129	negative regulation of cellular component organization	100/1211	293/4937	8.94051e-05	0.00401015	0.00318599	Hip1r/Itga3/Ace/Scin/Flii/Nol3/Gdi1/Capza2/Slc25a5/Ywhah/Ppm1a/Dbn1/Dnm1l/Capn1/Huwe1/Nrp1/Parp1/Fh1/Vim/Gsn/Pacsin3/Prom2/Lmna/Capzb/Tjp1/Sema4b/Lcmt1/Flna/Ikbkb/Kank2/Gclc/Chmp4b/Acaa2/Espn/Cspg4/F11r/Kank1/Dpp4/Atg5/Inpp5j/Inppl1/Bag5/Cyth2/Arf6/Mtm1/Pacsin2/Sorl1/Tacstd2/Capg/Neo1/Pfn2/Rock1/Ppp3ca/Rcc2/Gsk3a/Carmil1/Sirt2/Pgrmc1/Lima1/Phldb2/Hspa2/Pml/Dnm3/Arfgef1/Lgals1/Itgb1/Stxbp1/Adcy6/M…	100
BP	GO:0060341	regulation of cellular localization	135/1211	417/4937	9.42644e-05	0.00417716	0.00331868	Sec24b/Itga3/Scrib/Sh3gl1/Map2k1/Wdr1/Prkaca/Ctnnb1/Dynll1/Tsg101/Nol3/Gdi1/Slc2a4/Rab21/Ppm1a/Dbn1/Ero1a/Dnm1l/Adipoq/Diaph1/Gsto1/Hras/Ppm1f/Stx6/Parp1/Gsn/Itgav/Tbc1d20/Snta1/Ptpn1/Egf/Lmna/Itpr1/Camk1/Ipo5/Flna/Lamp1/Ap1g1/Cx3cl1/Anxa2/Git1/Phpt1/Mavs/Nupl1/Slc25a23/Appl1/Atg5/Lyplal1/Itpr2/Sfn/Mapk3/Erbb2/Epb41l2/Arf6/Vti1b/Sorl1/Ptpn11/Prkaa1/Ezr/Atpif1/Chmp3/Pfn2/Rock1/Ppp2r5a/Ywhae/Gsk3a/…	135
BP	GO:0090407	organophosphate biosynthetic process	72/1211	198/4937	9.95696e-05	0.00420856	0.00334363	Ckmt1/Atp5d/Map2k1/Pdk1/Plcd1/Cad/Shmt1/Pdk4/Pfas/Mthfd1/Pdhb/Adsl/Rfk/Papss2/Atp5b/Atp5a1/Prps2/Atic/Dtymk/Parp1/Kynu/Acss1/Fabp5/Ctps/Cwh43/Acacb/Rrm1/Acsl1/Slc27a1/Pklr/Pdk3/Pdxk/Fcsk/Pdk2/Acsl5/Inppl1/Flad1/Mocos/Pank4/Ak1/Capn2/Itpkb/Fabp3/Pla2g4a/Pygl/Acot7/Plcg2/Dut/Uprt/Adcy6/Serac1/Prpsap1/Acly/Ppip5k1/Lpgat1/Ctps2/Adgrf5/Gk/Atp5c1/Mapk1/Hmgcs2/Entpd1/Stat3/Prpsap2/Pkm/Agpat3/Prps1l3/Ads…	72
BP	GO:0009064	glutamine family amino acid metabolic process	23/1211	45/4937	0.000100678	0.00420856	0.00334363	Ddah2/Cad/Amdhd1/Pfas/Arg2/Glud1/Aldh18a1/Got1/Pycr2/Fh1/Fpgs/Ctps/Gclc/Asrgl1/Prodh2/Phgdh/Aadat/Oat/Ctps2/Gls/Glul/Dao/Atp2b4	23
BP	GO:0019217	regulation of fatty acid metabolic process	23/1211	45/4937	0.000100678	0.00420856	0.00334363	Pdk1/Pdk4/Appl2/Mapk9/Adipoq/Fabp5/Prkag2/Acacb/Erlin2/Hpgd/Pdk3/Pdk2/Acsl5/Fabp1/Agt/Fabp3/Pla2g4a/Slc22a13/Acadvl/Lpgat1/Gk/Erlin1/Anxa1	23
BP	GO:0035725	sodium ion transmembrane transport	23/1211	45/4937	0.000100678	0.00420856	0.00334363	Ywhah/Atp1b1/Snta1/Slc9a1/Slc12a3/Atp1b3/Fxyd2/Atp1a1/Tpcn1/Slc6a13/Wnk1/Stk39/Slc12a1/Atp1a4/Gpd1l/Commd1/Camk2d/Slc8a1/Atp2b4/Dnm2/Ank3/Slc6a18/Nedd4l	23
BP	GO:0019693	ribose phosphate metabolic process	77/1211	215/4937	0.000102881	0.00420856	0.00334363	Atp5d/Map2k1/Pdk1/Pgam1/Cad/Acadsb/Pdk4/Nudt4/Pfkl/Pgam2/Galk1/Pfas/Acot2/Acot4/Acot3/Mccc2/Pdhb/Adsl/Ehhadh/Rfk/Papss2/Atp5b/Atp5a1/Prps2/Atic/Parp1/Kynu/Acss1/Ctps/Prkag2/Acacb/Acsl1/Mpi/Pklr/Acsm1/Pdk3/Acaa2/Pdk2/Acsl5/Gpi1/Prkaa1/Rpia/Pank4/Ak1/Pygl/Acot7/Acnat2/Pgk1/Uprt/Insr/Acnat1/Adcy6/Hk1/Atp2b2/Acot8/Itpa/Aldoc/Prpsap1/Acly/Nudt7/Ctps2/Atp5c1/Hmgcs2/Enpp1/Entpd1/Pfkp/Stat3/Prpsap2/Acot1…	77
BP	GO:0019637	organophosphate metabolic process	132/1211	407/4937	0.00010345	0.00420856	0.00334363	Ckmt1/Ocrl/Pon1/Atp5d/Map2k1/Shpk/Pdk1/Pip4k2a/Plcd1/Pgam1/Cad/Pip4k2c/Acadsb/Shmt1/Pdk4/Enpp3/Nudt4/Pfkl/Pgam2/Galk1/Pfas/Mthfd1/Acot2/Acot4/Acot3/Fbp2/Mccc2/Pdhb/Adsl/Ehhadh/Impa2/Rfk/Papss2/Plcb3/Atp5b/Atp5a1/Inpp5a/Prps2/Atic/Dtymk/Parp1/Kynu/Acss1/Fabp5/Naxe/Ctps/Prkag2/Cwh43/Acacb/Rrm1/Acsl1/Pgls/Slc27a1/Mpi/Pklr/Acsm1/Pdk3/Acaa2/Pdxk/Fcsk/Pdk2/Smpd1/Acsl5/Inpp5j/Inppl1/Gpi1/Nod2/Flad1/Mtm1…	132
BP	GO:0051208	sequestering of calcium ion	20/1211	37/4937	0.000104127	0.00420856	0.00334363	Nol3/Ero1a/Diaph1/Gsto1/Itgav/Itpr1/Cx3cl1/Slc25a23/Atg5/Itpr2/Asph/Plcg2/Anxa6/Thy1/Myo5a/Sri/Camk2d/Slc8a1/Ptk2b/Ank2	20
BP	GO:0051282	regulation of sequestering of calcium ion	20/1211	37/4937	0.000104127	0.00420856	0.00334363	Nol3/Ero1a/Diaph1/Gsto1/Itgav/Itpr1/Cx3cl1/Slc25a23/Atg5/Itpr2/Asph/Plcg2/Anxa6/Thy1/Myo5a/Sri/Camk2d/Slc8a1/Ptk2b/Ank2	20
BP	GO:0044283	small molecule biosynthetic process	99/1211	291/4937	0.000111548	0.00445951	0.003543	Cyp51/Ranbp2/Plcd1/Gstm2/Cad/Lta4h/Shmt1/Pdk4/Enpp3/Nudt4/Mapk9/Pgam2/Fdxr/Mthfd1/Akr1c18/Fbp2/Glud1/Adipoq/Stard4/Psat1/Rfk/Aldh18a1/Gsto1/Got1/Atic/Pycr2/Mgst3/Fpgs/Kynu/Gatm/Acss1/Pck1/Fabp5/Egf/Cyp4a14/Prkag2/Prxl2b/Enoph1/Acacb/Bcat2/Erlin2/Asah1/Pklr/Acsm1/Scd1/Pdxk/Pck2/Pdk2/Decr2/Gpi1/Pptc7/Rbp1/Ptgs1/Car5a/Mtap/Prkaa1/Nanp/Phgdh/Agt/Adal/Ak1/Itpkb/Pla2g4a/Ggt5/Acadm/Acot7/Plcg2/Pgk1/Dut/…	99
BP	GO:0072507	divalent inorganic cation homeostasis	47/1211	117/4937	0.000113213	0.00447741	0.00355722	Atp6v1b1/Plcd1/Nol3/Atp2b1/Ero1a/Diaph1/Gsto1/Got1/Atp1b1/Itgav/Calb1/Itpr1/Mt2/Cx3cl1/Slc25a23/Atg5/Wfs1/Itpr2/Immt/Agt/Ywhae/Asph/Bak1/Plcg2/Pml/Rap1gds1/Cnnm2/Atp2b2/Anxa6/Thy1/Kng2/Myo5a/Sri/Slc30a9/Camk2d/Slc8a1/Atp2b4/Casr/Gnb1/Nptn/Ptk2b/Ank2/Ank3/Gnas/Umod/Stim1/Pacs2	47
BP	GO:0010771	negative regulation of cell morphogenesis involved in differentiation	18/1211	32/4937	0.000116805	0.0045703	0.00363102	Gdi1/Ywhah/Nrp1/Sema4b/Kank1/Fbln1/Tacstd2/Actn4/Ppp3ca/Rcc2/Postn/Dnm3/Rtn4/Thy1/Actr3/Rapgef2/Ube3a/Ptk2	18
BP	GO:0071375	cellular response to peptide hormone stimulus	45/1211	111/4937	0.000122177	0.00465154	0.00369557	Stat5b/Ctnnb1/Slc2a4/Pdk4/Atp2b1/Appl2/Ahsg/Adipoq/Rela/Parp1/Snx5/Pck1/Ptpn1/Car2/Anxa5/Slc9a1/Uso1/Pklr/Echdc3/Pck2/Pdk2/Kank1/Appl1/Inppl1/Baiap2l1/Sorl1/Ptpn11/Prkaa1/Agt/Rock1/Gsk3a/Dennd4c/Insr/Adcy6/Myo1c/Stat5a/Enpp1/Myo5a/Stat3/Tbc1d4/Pkm/Ptprj/C2cd5/Rock2/Ptk2	45
BP	GO:0006753	nucleoside phosphate metabolic process	89/1211	257/4937	0.000122675	0.00465154	0.00369557	Atp5d/Map2k1/Pdk1/Pgam1/Cad/Acadsb/Shmt1/Pdk4/Enpp3/Nudt4/Pfkl/Pgam2/Galk1/Pfas/Mthfd1/Acot2/Acot4/Acot3/Mccc2/Pdhb/Adsl/Ehhadh/Rfk/Papss2/Atp5b/Atp5a1/Prps2/Atic/Dtymk/Parp1/Kynu/Acss1/Naxe/Ctps/Prkag2/Acacb/Rrm1/Acsl1/Mpi/Pklr/Acsm1/Pdk3/Acaa2/Fcsk/Pdk2/Acsl5/Gpi1/Flad1/Prkaa1/Pank4/Adal/Ak1/Acot7/Acnat2/Pgk1/Dut/Uprt/Insr/Acnat1/Adcy6/Hk1/Atp2b2/Acot8/Cnp/Itpa/Aldoc/Prpsap1/Acly/Nudt7/Ctps2/At…	89
BP	GO:0060627	regulation of vesicle-mediated transport	89/1211	257/4937	0.000122675	0.00465154	0.00369557	Rab5b/Hip1r/Sec24b/Scrib/Sh3gl1/Map2k1/Tsg101/Slc2a4/Rab21/Appl2/Dnm1l/Ahsg/Adipoq/Mbl2/Itgav/Pacsin3/Prom2/Tbc1d20/Ptpn1/Egf/Pycard/Lamp1/Ap1g1/Anxa2/Pdcd6ip/Git1/Appl1/Atg5/Lyplal1/Nod2/Mapk3/Pacsin2/Sorl1/Prkaa1/Ezr/Actn4/Chmp3/Pfn2/Rock1/Pla2g4a/Ppp3ca/Sirt2/Vps28/Lrp2/Plcg2/Dnm3/Itgb1/Insr/Stxbp1/Bin1/Rab4b/Arrb1/Cyth1/Ankrd13a/Exoc2/Stam/Rap1gap/Hgs/Dnajc6/Cltrn/Pls3/Rab11b/Cask/Mapk1/Septi…	89
BP	GO:0120039	plasma membrane bounded cell projection morphogenesis	79/1211	223/4937	0.000127145	0.00477181	0.00379112	Actr2/Grcc10/Map2k1/Ctnnb1/Gdi1/Plxnd1/Ywhah/Rab21/Dbn1/Emb/Dpysl2/Alcam/Dnm1l/Farp1/Nrp1/Vim/Sema4b/Gpm6a/Kank1/Lama1/B3gnt2/Erbb2/Rap2a/Ptpn11/Atp7a/Crppa/Neo1/Lifr/Rock1/Bsg/Ppp3ca/Mink1/Cdh11/Tubb2b/Itga1/Ablim1/Lrp2/Postn/Golga4/Dnm3/Itgb1/Dab2ip/Stxbp1/Myh10/Cyfip2/Macf1/Cnp/Rtn4/L1cam/Shank2/Rhog/Cpne1/Phactr1/Ephb4/Mgll/Thy1/Cask/Hdac6/Kif3a/Pitpna/Dock7/Map2k2/Septin7/Iqgap1/Rab11a/Dnm2/…	79
BP	GO:0005996	monosaccharide metabolic process	49/1211	124/4937	0.000132275	0.00483455	0.00384096	Ranbp2/Pdk1/Dhdh/Pdk4/Pofut2/Pfkl/Pgam2/Galk1/Fbp2/Pdhb/Adipoq/Gsto1/Pck1/Fabp5/Acacb/Lcmt1/Mpi/Gclc/Pgm5/Pdk3/Ugt1a2/Pck2/Ppp1ca/Galm/Pdk2/Inppl1/Gpi1/Car5a/Pgm1/Gdpgp1/Prkaa1/Rpia/Acadm/Fggy/Pgk1/Man2a1/Pgm2/Insr/Hk1/Rpe/Enpp1/Ganc/Pfkp/Man2c1/Pkm/Ppp1cb/Adpgk/Pmm2/Pfkm	49
BP	GO:0051047	positive regulation of secretion	49/1211	124/4937	0.000132275	0.00483455	0.00384096	Aqp1/Dynll1/Plcd1/Tsg101/Mapk9/Glud1/Dpysl2/Dnm1l/Ppid/Lamp1/Ap1g1/Pdcd6ip/Phpt1/Pck2/Atg5/Gpi1/Arf6/Golph3/Sorl1/Ptpn11/Ezr/Agt/Bsg/Pla2g4a/Spp1/Stxbp1/Myh10/Arrb1/Arhgef7/Rtn4/Exoc2/Stam/Hgs/Oxct1/Cltrn/Exoc1/Cask/Lgals3/Sri/Glul/Ppp3cb/Myo18a/Retn/Casr/Golph3l/Rab27a/Clasp1/Irf3/Pfkm	49
BP	GO:0044087	regulation of cellular component biogenesis	132/1211	409/4937	0.00013276	0.00483455	0.00384096	Actr2/Hip1r/Ace/Scin/Flii/Aqp1/Prkaca/Nphs1/Pip4k2a/Dynll1/Pip4k2c/Tsg101/Nol3/Capza2/Mapk9/Ppm1a/Dbn1/Bin3/Capn1/Hras/Farp1/Nrp1/Ppm1f/Parp1/Gsn/Capzb/Fscn1/Atf7ip/Tjp1/Lcmt1/Pycard/Flna/Gpm6a/Ikbkb/Cx3cl1/Cotl1/Kank2/Pdcd6ip/Chmp4b/Espn/Brk1/F11r/Kank1/Atg5/Inpp5j/Syne2/Slk/Bag5/Baiap2l1/Arf6/Mtm1/Sorl1/Ptpn11/Atp7a/Tacstd2/Prkaa1/Capg/Ezr/Agt/Iqgap2/Pfn2/Rock1/Rcc2/Carmil1/Sirt2/Adgre5/Phldb2/…	132
BP	GO:0030031	cell projection assembly	64/1211	173/4937	0.000136346	0.00491648	0.00390605	Actr2/Pcnt/Ocrl/Aif1l/Scin/Aqp1/Dynll1/Dbn1/Bin3/Hras/Nrp1/Gsn/Capzb/Stx2/Fscn1/Arhgef6/Flna/Gpm6a/Espn/Cspg4/Brk1/Kank1/Atg5/Syne2/Inppl1/Rilpl1/Arf6/Rap2a/Golph3/Atp7a/Tacstd2/Capg/Ezr/Pfn2/Rock1/Rcc2/Carmil1/Ablim1/Dnm3/Itgb1/Myh10/Septin9/Arhgef7/Crocc/Rap1gap/Rhog/Myo10/Dctn1/Septin6/Dpysl3/Kif3a/Dync2h1/Fnbp1l/Ro60/Fgd4/Septin7/Septin2/Eps8l1/Dnm2/Ppp1r9a/Actr3/Rapgef2/Sh2b1/Itga6	64
BP	GO:0032990	cell part morphogenesis	85/1211	244/4937	0.000138289	0.00493813	0.00392326	Actr2/Grcc10/Map2k1/Ctnnb1/Gdi1/Plxnd1/Ywhah/Rab21/Pnpt1/Dbn1/Emb/Dpysl2/Alcam/Dnm1l/Farp1/Nrp1/Vim/Sema4b/Gpm6a/Kank1/Lama1/B3gnt2/Erbb2/Rap2a/Mtm1/Pacsin2/Ptpn11/Atp7a/Crppa/Neo1/Lifr/Immt/Rock1/Bsg/Ppp3ca/Mink1/Cdh11/Nectin2/Tubb2b/Itga1/Ablim1/Lrp2/Postn/Golga4/Dnm3/Itgb1/Nes/Dab2ip/Stxbp1/Myh10/Cyfip2/Macf1/Cnp/Rtn4/L1cam/Shank2/Rhog/Cpne1/Phactr1/Ephb4/Mgll/Thy1/Cask/Hdac6/Kif3a/Pitpna/Dock…	85
BP	GO:0002028	regulation of sodium ion transport	19/1211	35/4937	0.000143796	0.00503369	0.00399917	Ywhah/Atp1b1/Snta1/Slc9a1/Ikbkb/Atp1b3/Fxyd2/Atp1a1/Wnk1/Stk39/Gpd1l/Commd1/Camk2d/Slc8a1/Atp2b4/Dnm2/Ank3/Gnas/Nedd4l	19
BP	GO:0060048	cardiac muscle contraction	19/1211	35/4937	0.000143796	0.00503369	0.00399917	Map2k3/Gaa/Atp1b1/Snta1/Slc9a1/Flna/Atp1a1/Ppp1r13l/Bin1/Dlg1/Tpm1/Dsp/Gpd1l/Sri/Nup155/Camk2d/Slc8a1/Ank2/Nedd4l	19
BP	GO:0015672	monovalent inorganic cation transport	56/1211	147/4937	0.000145071	0.00503369	0.00399917	Slc13a2/Atp5d/Aqp1/Atp6v1b1/Slc22a5/Ywhah/Slc23a1/Atp5b/Atp5a1/Atp6v1g3/Atp1b1/Commd9/Snta1/Atp6v0d2/Slc9a1/Flna/Ikbkb/Slc12a3/Atp1b3/Fxyd2/Atp1a1/Tpcn1/Commd3/Kcnj10/Slc5a10/Atp7a/Slc6a13/Ywhae/Wnk1/Itgb1/Bin1/Dlg1/Slc38a10/Stk39/Plcb4/Slc12a1/Atp1a4/Slc5a3/Atp5c1/Gpd1l/Commd1/Camk2d/Kcnj1/Slc8a1/Atp2b4/Dnm2/Ptk2b/Ank2/Ank3/Gnas/Cox5b/Slc5a6/Umod/Slc6a18/Nnt/Nedd4l	56
BP	GO:0048667	cell morphogenesis involved in neuron differentiation	71/1211	197/4937	0.000152973	0.00524554	0.00416748	Actr2/Sec24b/Scrib/Grcc10/Map2k1/Gdi1/Plxnd1/Ywhah/Rab21/Dbn1/Emb/Dpysl2/Alcam/Dnm1l/Farp1/Nrp1/Vim/Sema4b/Lama1/B3gnt2/Erbb2/Rap2a/Ptpn11/Atp7a/Crppa/Neo1/Bsg/Ppp3ca/Mink1/Cdh11/Tubb2b/Ablim1/Lrp2/Golga4/Dnm3/Itgb1/Stxbp1/Myh10/Atp2b2/Cnp/Rtn4/L1cam/Shank2/Rhog/Phactr1/Ephb4/Mgll/Thy1/Cask/Hdac6/Kif3a/Pitpna/Dock7/Map2k2/Septin7/Rab11a/Dnm2/Ptprd/Ppp1r9a/Nptn/Actr3/Ank3/Enah/Rapgef2/Ncam1/Ube3a/…	71
BP	GO:0007507	heart development	62/1211	167/4937	0.000154029	0.00524554	0.00416748	Sec24b/Pcnt/Ace/Gys1/Map2k1/Ctnnb1/Ap1b1/Plxnd1/Stk3/Slc22a5/Mthfd1/Gaa/Nrp1/Nebl/Lmna/Slc9a1/Acacb/Fadd/Flna/Ptk7/Atg5/Ppp1r13l/Mapk3/Erbb2/Tmed2/Prkar1a/Ptpn11/Luzp1/Agt/Gsk3a/Tmem65/Acadm/Lrp2/Itgb1/Insr/Myh10/Smarca4/Ece1/Rtn4/Vcan/Ephb4/Tpm1/Pi16/Mapk1/Trp53bp2/Kif3a/Dsp/Dync2h1/Map2k2/Arid1a/Ppp3cb/Ptprj/Camk2d/Slc8a1/Pdcd4/Dnm2/Ncam1/Txnrd2/Casp3/Trip10/Anks6/Fgf1	62
BP	GO:1904062	regulation of cation transmembrane transport	45/1211	112/4937	0.000156757	0.00526176	0.00418038	Nol3/Ywhah/Diaph1/Gsto1/Atp1b1/Snta1/Slc9a1/Flna/Ikbkb/Cx3cl1/Atp1b3/Fxyd2/Atg5/S100a1/Atp7a/Agt/Ywhae/Mink1/Asph/Hspa2/Plcg2/Nipsnap2/Wnk1/Itgb1/Bin1/Ahnak/Dlg1/Stk39/Shank2/Cltrn/Thy1/Myo5a/Gpd1l/Sri/Commd1/Camk2d/Kcnj1/Slc8a1/Atp2b4/Dnm2/Ptk2b/Ank2/Ank3/Stim1/Nedd4l	45
BP	GO:0031345	negative regulation of cell projection organization	34/1211	78/4937	0.000157367	0.00526176	0.00418038	Itga3/Gdi1/Ywhah/Nrp1/Vim/Capzb/Sema4b/Flna/Cspg4/Kank1/Inpp5j/Inppl1/Bag5/Cyth2/Arf6/Tacstd2/Neo1/Pfn2/Ppp3ca/Gsk3a/Dnm3/Lgals1/Itgb1/Adcy6/Rtn4/Rap1gap/Thy1/Dpysl3/Dnm2/Actr3/Rapgef2/Ube3a/Rap1gap2/Ptk2	34
BP	GO:0070252	actin-mediated cell contraction	17/1211	30/4937	0.000160153	0.00530669	0.00421607	Dbn1/Snta1/Flna/Atp1a1/Acta2/Rock1/Bin1/Dlg1/Tpm1/Dsp/Gpd1l/Sri/Nup155/Camk2d/Ank2/Nedd4l/Limch1	17
BP	GO:1990778	protein localization to cell periphery	64/1211	174/4937	0.000165363	0.00540113	0.0042911	Itga3/Scrib/Map2k1/Amn/Adipoq/Krt18/Hras/Atp1b1/Flna/Ikbkb/Anxa2/Atp1b3/Gga1/Git1/F11r/Appl1/Lyplal1/Rilpl1/Tmed2/Epb41l2/Arf6/Rap2a/Golph3/Vti1b/Ezr/Rock1/Ppp2r5a/Bsg/Pgrmc1/Dennd4c/Golga4/Itgb1/Stxbp1/Pls1/Adcy6/Myadm/Dlg1/Camk2g/Pkp3/Rhog/Rabep1/Cnpy4/Cask/Myo5a/Lgals3/Gpc6/Commd1/Prkg2/Exoc5/Rab11a/Camk2d/S100a10/Atp2b4/Golph3l/Actr3/Ank2/Ank3/Rapgef2/Magi2/C2cd5/Misp/Stx7/Pacs2/Rock2	64
BP	GO:0051336	regulation of hydrolase activity	122/1211	375/4937	0.00016594	0.00540113	0.0042911	Serpinb8/Hip1r/Ocrl/Scrib/Fam162a/Aqp1/Map2k1/Dynll1/Plcd1/Nol3/Plxnd1/Fnta/Serpinb6a/Wfdc2/Hsp90b1/Mapk9/Dbn1/Dnajc9/Ahsg/Xdh/Dock8/Hras/Farp1/Itih5/Ppm1f/Atp1b1/Rabgap1l/Gsn/Pcna/Prom2/Tbc1d20/Cnn3/Reck/Pycard/Fadd/Ikbkb/Cx3cl1/Ctsh/Atp1b3/Rgl3/Tiprl/Myo1d/F11r/Serpina6/Arhgap29/Itih2/Dap/Gpi1/Sfn/Mapk3/Erbb2/Arhgap12/Tmed2/Sorl1/Lxn/Rabgap1/Atpif1/Fabp1/Tbc1d22a/Agt/Iqgap2/Pfn2/Rock1/Sh2d4a/Rc…	122
BP	GO:0001655	urogenital system development	43/1211	106/4937	0.000169117	0.00544697	0.00432752	Pcnt/Anxa4/Itga3/Ace/Aqp1/Ctnnb1/Ap1b1/Plxnd1/Arg2/Adipoq/Aqp2/Nrp1/Calb1/Tnc/Cyp4a14/Sfrp1/Kank2/Ptk7/Wfs1/Basp1/Nup160/Tacstd2/Agt/Prom1/Lrp2/Npnt/Dlg1/Clcnka/Stat5a/Vcan/Slc12a1/Kif3a/Dync2h1/Gcnt1/Cdkn1c/Kcnj1/Ube3a/Umod/Anks6/Epcam/Fgf1/Anxa1/Pou3f3	43
BP	GO:0072521	purine-containing compound metabolic process	82/1211	235/4937	0.00017031	0.00544697	0.00432752	Atp5d/Map2k1/Pdk1/Pgam1/Acadsb/Shmt1/Pdk4/Nudt4/Pfkl/Pgam2/Galk1/Pfas/Mthfd1/Acot2/Acot4/Acot3/Mccc2/Pdhb/Adsl/Ehhadh/Enpp4/Xdh/Papss2/Atp5b/Atp5a1/Prps2/Atic/Parp1/Kynu/Acss1/Prkag2/Acacb/Acsl1/Mpi/Pklr/Acsm1/Pdk3/Acaa2/Macrod1/Pdk2/Acsl5/Gpi1/Mtap/Prkaa1/Slc2a9/Pank4/Adal/Ak1/Carmil1/Acot7/Acnat2/Pgk1/Gda/Insr/Acnat1/Adcy6/Hk1/Atp2b2/Acot8/Itpa/Aldoc/Prpsap1/Acly/Nudt7/Atp5c1/Hmgcs2/Enpp1/Entpd…	82
BP	GO:0072659	protein localization to plasma membrane	56/1211	148/4937	0.000178994	0.00567533	0.00450895	Itga3/Scrib/Amn/Adipoq/Krt18/Atp1b1/Flna/Ikbkb/Anxa2/Atp1b3/Gga1/F11r/Appl1/Lyplal1/Rilpl1/Tmed2/Arf6/Rap2a/Golph3/Vti1b/Ezr/Rock1/Ppp2r5a/Bsg/Pgrmc1/Dennd4c/Golga4/Itgb1/Stxbp1/Pls1/Adcy6/Myadm/Dlg1/Camk2g/Pkp3/Rhog/Cnpy4/Cask/Myo5a/Lgals3/Commd1/Prkg2/Exoc5/Rab11a/Camk2d/S100a10/Atp2b4/Golph3l/Actr3/Ank2/Ank3/Rapgef2/C2cd5/Stx7/Pacs2/Rock2	56
BP	GO:0022603	regulation of anatomical structure morphogenesis	117/1211	358/4937	0.000184326	0.00574304	0.00456275	Actr2/Sec24b/Aqp1/Map2k1/Wdr1/Ctnnb1/Plg/Gdi1/Plxnd1/Myh9/Ywhah/Rab21/Mapk9/Dbn1/Plau/Dpysl2/Dnm1l/Adipoq/Xdh/Diaph1/Huwe1/Itgb8/Nrp1/Vim/Naxe/Reck/Capzb/Anxa3/Itpr1/Camk1/Tjp1/Sema4b/Flna/Sfrp1/Ddhd2/Tlr3/Cx3cl1/Ctsh/F11r/Rras/Kank1/Tmem135/Ptk7/S100a13/Fbln1/Epb41l2/Rap2a/S100a1/Tacstd2/Ezr/Actn4/Agt/Capn2/Rock1/Ppp3ca/Rcc2/Carmil1/Sh3kbp1/Nfatc2/Tubb2b/Phldb2/Postn/Pgk1/Dock1/Golga4/Pml/Dnm3/P…	117
BP	GO:0032787	monocarboxylic acid metabolic process	102/1211	305/4937	0.000185372	0.00574304	0.00456275	Prkar2b/Cyp2d26/Atp6v1b1/Pdk1/Pgam1/Gstm2/Acadsb/Pdk4/Appl2/Pfkl/Mapk9/Pgam2/Galk1/Akr1c18/Acot2/Acot4/Acot3/Eci3/Pdhb/Acox2/Hacl1/Ehhadh/Adipoq/Stard4/Me2/Kynu/Gatm/Acss1/Pck1/Fabp5/Hao2/Cyp4a14/Prkag2/Prxl2b/Acacb/Pon3/Me3/Erlin2/Hpgd/Acsl1/Slc27a1/Mpi/Pklr/Acsm1/Pdk3/Scd1/Ugt1a2/Acaa2/Echdc3/Pck2/Pdk2/Decr2/Acsl5/Gpi1/Asrgl1/Rbp1/Ptgs1/Prkaa1/Lypla2/Fabp1/Phgdh/Ech1/Agt/Fabp3/Pla2g4a/Ggt5/Acad…	102
BP	GO:0055086	nucleobase-containing small molecule metabolic process	100/1211	298/4937	0.000185814	0.00574304	0.00456275	Atp5d/Map2k1/Pdk1/Pgam1/Cad/Acadsb/Shmt1/Pdk4/Enpp3/Nudt4/Pfkl/Pgam2/Galk1/Pfas/Mthfd1/Acot2/Acot4/Acot3/Mccc2/Pdhb/Adsl/Ehhadh/Enpp4/Xdh/Rfk/Papss2/Atp5b/Atp5a1/Prps2/Atic/Dtymk/Parp1/Kynu/Acss1/Naxe/Ctps/Prkag2/Acacb/Rrm1/Acsl1/Mpi/Pklr/Acsm1/Pdk3/Gmds/Acaa2/Fcsk/Macrod1/Pdk2/Acsl5/Gpi1/Uckl1/Flad1/Mtap/Prkaa1/Pank4/Adal/Ak1/Pgm3/Acot7/Acnat2/Pgk1/Dut/Gda/Uprt/Insr/Acnat1/Adcy6/Hk1/Atp2b2/Acot8…	100
BP	GO:0006631	fatty acid metabolic process	73/1211	205/4937	0.000190605	0.00584205	0.0046414	Prkar2b/Cyp2d26/Atp6v1b1/Pdk1/Gstm2/Acadsb/Pdk4/Appl2/Mapk9/Akr1c18/Acot2/Acot4/Acot3/Eci3/Acox2/Hacl1/Ehhadh/Adipoq/Acss1/Pck1/Fabp5/Hao2/Cyp4a14/Prkag2/Prxl2b/Acacb/Erlin2/Hpgd/Acsl1/Slc27a1/Acsm1/Pdk3/Scd1/Acaa2/Echdc3/Pck2/Pdk2/Decr2/Acsl5/Ptgs1/Prkaa1/Lypla2/Fabp1/Ech1/Agt/Fabp3/Pla2g4a/Ggt5/Acadm/Acot7/Acnat2/Slc22a13/Ptgis/Acnat1/Asah2/Acot8/Acsf2/Acadvl/Acly/Cpt1b/Lpgat1/Prkab1/Naaa/Mgll/…	73
BP	GO:0072073	kidney epithelium development	18/1211	33/4937	0.000198598	0.00588328	0.00467416	Aqp1/Ctnnb1/Arg2/Adipoq/Calb1/Sfrp1/Kank2/Basp1/Tacstd2/Agt/Prom1/Npnt/Dlg1/Vcan/Umod/Epcam/Fgf1/Pou3f3	18
BP	GO:0010631	epithelial cell migration	45/1211	113/4937	0.000199948	0.00588328	0.00467416	Itga3/Aqp1/Plg/Plxnd1/Myh9/Map2k3/Atp5b/Atp5a1/Nrp1/Ppm1f/Itgav/Anxa3/Kank2/Ctsh/Rras/Kank1/Dpp4/Gpi1/Arf6/Ptpn11/Tacstd2/Agt/Pfn2/Bsg/Plcg2/Dock1/Itgb1/Dab2ip/Macf1/Rtn4/Stat5a/Ephb4/Hdac6/Lemd3/Pkn1/Glul/Pdcd10/Rab11a/Atp2b4/Ptk2b/Clasp1/Rock2/Fgf1/Anxa1/Ptk2	45
BP	GO:0051235	maintenance of location	45/1211	113/4937	0.000199948	0.00588328	0.00467416	Scin/Stat5b/Nol3/Ywhab/Dbn1/Ero1a/Stard4/Diaph1/Gsto1/Gaa/Gsn/Itgav/Acacb/Itpr1/Ccdc22/Flna/Cx3cl1/Slc25a23/Tmem135/Atg5/Itpr2/Sun1/Golph3/Sorl1/Fto/Vps13a/Vps13c/Asph/Plcg2/Pml/Ftl1/Adcy6/Hk1/Faf1/Anxa6/Stat5a/Thy1/Enpp1/Myo5a/Sri/Camk2d/Slc8a1/Ptk2b/Ank2/Ank3	45
BP	GO:0090130	tissue migration	45/1211	113/4937	0.000199948	0.00588328	0.00467416	Itga3/Aqp1/Plg/Plxnd1/Myh9/Map2k3/Atp5b/Atp5a1/Nrp1/Ppm1f/Itgav/Anxa3/Kank2/Ctsh/Rras/Kank1/Dpp4/Gpi1/Arf6/Ptpn11/Tacstd2/Agt/Pfn2/Bsg/Plcg2/Dock1/Itgb1/Dab2ip/Macf1/Rtn4/Stat5a/Ephb4/Hdac6/Lemd3/Pkn1/Glul/Pdcd10/Rab11a/Atp2b4/Ptk2b/Clasp1/Rock2/Fgf1/Anxa1/Ptk2	45
BP	GO:0090132	epithelium migration	45/1211	113/4937	0.000199948	0.00588328	0.00467416	Itga3/Aqp1/Plg/Plxnd1/Myh9/Map2k3/Atp5b/Atp5a1/Nrp1/Ppm1f/Itgav/Anxa3/Kank2/Ctsh/Rras/Kank1/Dpp4/Gpi1/Arf6/Ptpn11/Tacstd2/Agt/Pfn2/Bsg/Plcg2/Dock1/Itgb1/Dab2ip/Macf1/Rtn4/Stat5a/Ephb4/Hdac6/Lemd3/Pkn1/Glul/Pdcd10/Rab11a/Atp2b4/Ptk2b/Clasp1/Rock2/Fgf1/Anxa1/Ptk2	45
BP	GO:0071417	cellular response to organonitrogen compound	72/1211	202/4937	0.000203812	0.00594936	0.00472666	Stat5b/Aqp1/Ctnnb1/Slc2a4/Shmt1/Pdk4/Atp2b1/Hsp90b1/Appl2/Ahsg/Adipoq/Diaph1/Rela/Parp1/Vim/Snx5/Pck1/Ptpn1/Car2/Anxa5/Slc9a1/Uso1/Itpr1/Ipo5/Flna/Sfrp1/Pklr/Echdc3/Pck2/Pdk2/Kank1/Appl1/Inppl1/Itpr2/Nod2/Mapk3/Baiap2l1/Golph3/Sorl1/Ptpn11/Atp7a/Prkaa1/Ezr/Agt/Capn2/Rock1/Gsk3a/Sirt2/Dennd4c/Insr/Adcy6/Abcc1/Myo1c/Stat5a/Gabpa/Mapk1/Enpp1/Myo5a/Stat3/Tbc1d4/Pkm/Ptprj/Slc8a1/Atp2b4/Dnm2/Arhgef2/Gn…	72
BP	GO:0010565	regulation of cellular ketone metabolic process	28/1211	61/4937	0.000205443	0.00594976	0.00472698	Pdk1/Pdk4/Appl2/Mapk9/Akr1c18/Adipoq/Stard4/Fh1/Fabp5/Prkag2/Acacb/Erlin2/Hpgd/Pdk3/Pdk2/Acsl5/Pptc7/Fabp1/Agt/Fabp3/Pla2g4a/Slc22a13/Acadvl/Lpgat1/Gk/Erlin1/Atp2b4/Anxa1	28
BP	GO:0098655	cation transmembrane transport	74/1211	209/4937	0.000211513	0.00607046	0.00482287	Atp5d/Atp6v1b1/Slc44a4/Nol3/Slc22a5/Ywhah/Atp2b1/Ero1a/Slc7a8/Diaph1/Gsto1/Atp5b/Atp5a1/Atp6v1g3/Atp1b1/Itgav/Snta1/Atp6v0d2/Slc9a1/Itpr1/Flna/Ikbkb/Slc12a3/Cx3cl1/Atp1b3/Fxyd2/Atp1a1/Slc25a23/Tpcn1/Atg5/Itpr2/Kcnj10/S100a1/Atp7a/Agt/Slc6a13/Ywhae/Mink1/Asph/Hspa2/Plcg2/Nipsnap2/Wnk1/Itgb1/Bin1/Ahnak/Dlg1/Stk39/Shank2/Slc1a5/Slc12a1/Atp1a4/Cltrn/Steap3/Thy1/Atp5c1/Myo5a/Gpd1l/Sri/Commd1/Camk2d/Sl…	74
BP	GO:1901652	response to peptide	63/1211	172/4937	0.000212912	0.00607046	0.00482287	Stat5b/Ctnnb1/Plcd1/Cad/Slc2a4/Pdk4/Atp2b1/Appl2/Ahsg/Adipoq/Rela/Capn1/Scly/Parp1/Vim/Gatm/Snx5/Pck1/Ptpn1/Car2/Anxa5/Slc9a1/Uso1/Ikbkb/Slc27a1/Pklr/Echdc3/Pck2/Pdk2/Kank1/Appl1/Inppl1/Nod2/Baiap2l1/Sorl1/Ptpn11/Prkaa1/Agt/Rock1/Gsk3a/Vps13c/Serpina1d/Dennd4c/Insr/Adcy6/Ggh/Abcc1/Myo1c/Stat5a/Enpp1/Myo5a/Stat3/Hadha/Tbc1d4/Pkm/Ptprj/Serpina3m/Retn/Arhgef2/C2cd5/Rock2/Anxa1/Ptk2	63
BP	GO:1901888	regulation of cell junction assembly	32/1211	73/4937	0.000215035	0.00608385	0.00483351	Ace/Prkaca/Farp1/Nrp1/Ppm1f/Tjp1/Ikbkb/F11r/Slk/Arf6/Agt/Rock1/Rcc2/Adgre5/Phldb2/Macf1/Myo1c/Thy1/Ube2v2/Gpc6/Iqgap1/Ptprj/S100a10/Ptprd/Ppp1r9a/Actr3/Clasp1/Rapgef2/Rock2/Nedd4l/Limch1/Ptk2	32
BP	GO:0120031	plasma membrane bounded cell projection assembly	62/1211	169/4937	0.000226711	0.0063652	0.00505704	Actr2/Pcnt/Ocrl/Aif1l/Aqp1/Dynll1/Dbn1/Bin3/Hras/Nrp1/Gsn/Capzb/Stx2/Fscn1/Arhgef6/Flna/Gpm6a/Espn/Cspg4/Brk1/Kank1/Atg5/Syne2/Inppl1/Rilpl1/Arf6/Rap2a/Golph3/Atp7a/Tacstd2/Ezr/Pfn2/Rock1/Rcc2/Carmil1/Ablim1/Dnm3/Itgb1/Myh10/Septin9/Arhgef7/Crocc/Rap1gap/Rhog/Myo10/Dctn1/Septin6/Dpysl3/Kif3a/Dync2h1/Fnbp1l/Ro60/Fgd4/Septin7/Septin2/Eps8l1/Dnm2/Ppp1r9a/Actr3/Rapgef2/Sh2b1/Itga6	62
BP	GO:1903532	positive regulation of secretion by cell	47/1211	120/4937	0.000231049	0.00643786	0.00511477	Dynll1/Plcd1/Tsg101/Mapk9/Glud1/Dpysl2/Dnm1l/Ppid/Lamp1/Ap1g1/Pdcd6ip/Phpt1/Pck2/Gpi1/Arf6/Golph3/Sorl1/Ptpn11/Ezr/Agt/Bsg/Pla2g4a/Spp1/Stxbp1/Myh10/Arrb1/Arhgef7/Rtn4/Exoc2/Stam/Hgs/Oxct1/Cltrn/Exoc1/Cask/Lgals3/Sri/Glul/Ppp3cb/Myo18a/Retn/Casr/Golph3l/Rab27a/Clasp1/Irf3/Pfkm	47
BP	GO:0048871	multicellular organismal homeostasis	55/1211	146/4937	0.000233042	0.00644456	0.00512009	Napsa/Aqp1/Atp6v1b1/Acot13/Ctnnb1/Slc22a5/Pdk4/Appl2/Ahsg/Adipoq/Aqp2/Fh1/Esrrg/Itgav/Gatm/Fabp5/Car2/Acacb/Tjp1/Acsl1/Slc27a1/Ctsh/Chmp4b/Scd1/Lnpep/Plcl1/Abcb1a/Ppp1r13l/Wfs1/Sfn/Nod2/Ptpn11/Ptgs1/Prkaa1/Fto/Bsg/Pla2g4a/Prom1/Spp1/Itgb1/Adcy6/Crocc/Acadvl/Stk39/Prkab1/Adgrf5/Dock7/Stat3/Abhd6/Gba/Kcnj1/Ptk2b/Gnas/Umod/Ampd3	55
BP	GO:0051283	negative regulation of sequestering of calcium ion	19/1211	36/4937	0.000235219	0.00645624	0.00512937	Nol3/Ero1a/Diaph1/Gsto1/Itgav/Itpr1/Cx3cl1/Atg5/Itpr2/Asph/Plcg2/Anxa6/Thy1/Myo5a/Sri/Camk2d/Slc8a1/Ptk2b/Ank2	19
BP	GO:0043086	negative regulation of catalytic activity	88/1211	258/4937	0.000243848	0.00664351	0.00527815	Serpinb8/Prkar2b/Aqp1/Pdk1/Tsg101/Nol3/Serpinb6a/Wfdc2/Pdk4/Arg2/Dbn1/Dnajc3/Ahsg/Adipoq/Hras/Farp1/Itih5/Ppm1f/Ptpn1/Cnn3/Reck/Prkag2/Acacb/Pycard/Ikbkb/Sfrp1/Prkar2a/Pdk3/Ccar2/Phpt1/Tiprl/Myo1d/Pdk2/F11r/Vps25/Smpd1/Serpina6/Itih2/Inppl1/Gpi1/Sfn/Bag5/Tmed2/Prkar1a/Sorl1/Lxn/Atpif1/Fabp1/Agt/Rock1/Ppp2r5a/Sh2d4a/Rcc2/Gsk3a/Serpinb1a/Ppp1r1b/Serpina1d/Pml/Arfgef1/Wnk1/Lrch1/Marf1/Dab2ip/Bin1/De…	88
BP	GO:0072001	renal system development	39/1211	95/4937	0.000250563	0.00677626	0.00538362	Pcnt/Anxa4/Itga3/Ace/Aqp1/Ctnnb1/Ap1b1/Plxnd1/Arg2/Adipoq/Aqp2/Nrp1/Calb1/Cyp4a14/Sfrp1/Kank2/Ptk7/Wfs1/Basp1/Nup160/Tacstd2/Agt/Prom1/Lrp2/Npnt/Dlg1/Clcnka/Vcan/Slc12a1/Kif3a/Dync2h1/Gcnt1/Cdkn1c/Kcnj1/Umod/Anks6/Epcam/Fgf1/Pou3f3	39
BP	GO:1901699	cellular response to nitrogen compound	78/1211	224/4937	0.000264065	0.00708928	0.00563231	Stat5b/Aqp1/Ctnnb1/Slc2a4/Shmt1/Pdk4/Atp2b1/Hsp90b1/Appl2/Ahsg/Adipoq/Diaph1/Rela/Parp1/Vim/Snx5/Pck1/Ptpn1/Car2/Anxa5/Slc9a1/Uso1/Itpr1/Ipo5/Flna/Sfrp1/Tlr3/Pklr/Echdc3/Mavs/Pck2/Pdk2/Kank1/Ddx58/Appl1/Inppl1/Itpr2/Nod2/Mapk3/Baiap2l1/Golph3/Sorl1/Ptpn11/Atp7a/Prkaa1/Ezr/Agt/Capn2/Rock1/Gsk3a/Sirt2/Dennd4c/Insr/Adcy6/Mtr/Abcc1/Ddi2/Myo1c/Stat5a/Atrx/Gabpa/Mapk1/Enpp1/Myo5a/Stat3/Tbc1d4/Pkm/Ptprj…	78
BP	GO:0090066	regulation of anatomical structure size	82/1211	238/4937	0.000274164	0.00730706	0.00580533	Actr2/Hip1r/Ace/Scin/Flii/Aqp1/Map2k1/Wdr1/Nphs1/Gdi1/Capza2/Atp2b1/Rab21/Dbn1/Dpysl2/Aqp2/Capn1/Nrp1/Gsn/Snta1/Capzb/Sema4b/Pycard/Slc12a3/Cx3cl1/Cotl1/Gclc/Brk1/Kank1/Cdhr2/Atg5/Acta2/Baiap2l1/Arf6/Atp7a/Ptgs1/Capg/Ezr/Agt/Iqgap2/Chmp3/Pfn2/Rock1/Carmil1/Lima1/Itga1/Golga4/Arfgef1/Bin1/Pls1/Adcy6/Deptor/Myadm/Rap1gds1/Dlg1/Atp2b2/Shroom2/Myo1c/Ece1/Kank4/Rtn4/L1cam/Slc12a1/Mgll/Tpm1/Arfip2/Arfi…	82
BP	GO:0055074	calcium ion homeostasis	43/1211	108/4937	0.000276928	0.00732762	0.00582167	Atp6v1b1/Plcd1/Nol3/Atp2b1/Ero1a/Diaph1/Gsto1/Got1/Atp1b1/Itgav/Calb1/Itpr1/Cx3cl1/Slc25a23/Atg5/Wfs1/Itpr2/Immt/Agt/Ywhae/Asph/Bak1/Plcg2/Pml/Rap1gds1/Atp2b2/Anxa6/Thy1/Kng2/Myo5a/Sri/Camk2d/Slc8a1/Atp2b4/Casr/Gnb1/Nptn/Ptk2b/Ank2/Gnas/Umod/Stim1/Pacs2	43
BP	GO:0010647	positive regulation of cell communication	155/1211	499/4937	0.00028181	0.00737738	0.0058612	Hip1r/Prkra/Fam162a/Ikbkg/Map2k1/Ctnnb1/Ppp2r1a/Dynll1/Plcd1/Pea15a/Stk3/Slc2a4/Wwc1/Map2k3/Appl2/Mapk9/Ppm1a/Akr1c18/Dbn1/Glud1/Dnm1l/Adipoq/Xdh/Lmnb1/Rela/Maoa/Gsto1/Got1/Hras/Nrp1/Parp1/Gsn/Snx5/Fabp5/Ptpn1/Car2/Mme/Egf/Calb1/Reck/Slc9a1/Ctsc/Pycard/Fadd/Ccdc22/Flna/Ikbkb/Sfrp1/Tlr3/Cx3cl1/Ctsh/Ccar2/Phpt1/Mavs/Pck2/Cspg4/Ppp1ca/Mios/F11r/Kank1/Ptk7/S100a13/Acta2/Nod2/Mapk3/Exoc4/Lancl2/Nqo2/E…	155
BP	GO:0055075	potassium ion homeostasis	10/1211	14/4937	0.00028282	0.00737738	0.0058612	Atp6v1b1/Atp1b1/Slc12a3/Atp1b3/Atp1a1/Bsnd/Kcnj10/Slc12a1/Atp1a4/Camk2d	10
BP	GO:0051056	regulation of small GTPase mediated signal transduction	42/1211	105/4937	0.000288776	0.00747971	0.0059425	Itga3/Map2k1/Hras/Farp1/Nrp1/Arhgef6/Kank2/Git1/F11r/Kank1/Cyth2/Erbb2/Arhgap12/Arf6/Cadm4/Itpkb/Arhgef12/Dennd4c/Arfgef1/Itgb1/Dab2ip/Arrb1/Arhgef7/Arfgef2/Cyth1/Rtn4/Rap1gap/Arhgdia/Ralgapb/Cgnl1/Farp2/Fgd4/Camk2d/Eps8l1/Dnm2/Arhgef2/Arhgef40/Ralgapa2/Cyrib/Ralgapa1/Rap1gap2/Arhgef18	42
BP	GO:0032677	regulation of interleukin-8 production	13/1211	21/4937	0.000294111	0.00756462	0.00600995	Anxa4/Adipoq/Rela/Pycard/Fadd/Tlr3/Mavs/Ddx58/Nod2/Arrb1/Afap1l2/Stat3/Anxa1	13
BP	GO:0010810	regulation of cell-substrate adhesion	40/1211	99/4937	0.000312491	0.00798154	0.00634119	Itga3/Plg/Dbn1/Plau/Nrp1/Ppm1f/Flna/Rras/Kank1/Slk/Fbln1/Tacstd2/Actn4/Rock1/Rcc2/Mink1/Carmil1/Phldb2/Postn/Dock1/Spp1/Lgals1/Itgb1/Npnt/Myadm/Macf1/Bst1/L1cam/Thy1/Cask/Iqgap1/Ptprj/S100a10/Dnm2/Ptk2b/Clasp1/Utrn/Limch1/Itga6/Ptk2	40
BP	GO:1901653	cellular response to peptide	49/1211	128/4937	0.000325633	0.00825985	0.00656231	Stat5b/Ctnnb1/Slc2a4/Pdk4/Atp2b1/Appl2/Ahsg/Adipoq/Rela/Parp1/Vim/Snx5/Pck1/Ptpn1/Car2/Anxa5/Slc9a1/Uso1/Pklr/Echdc3/Pck2/Pdk2/Kank1/Appl1/Inppl1/Nod2/Baiap2l1/Sorl1/Ptpn11/Prkaa1/Agt/Rock1/Gsk3a/Dennd4c/Insr/Adcy6/Abcc1/Myo1c/Stat5a/Enpp1/Myo5a/Stat3/Tbc1d4/Pkm/Ptprj/Arhgef2/C2cd5/Rock2/Ptk2	49
BP	GO:0086002	cardiac muscle cell action potential involved in contraction	9/1211	12/4937	0.000329498	0.00830063	0.00659471	Snta1/Flna/Bin1/Dlg1/Dsp/Gpd1l/Nup155/Ank2/Nedd4l	9
BP	GO:0009259	ribonucleotide metabolic process	72/1211	205/4937	0.000338949	0.00848064	0.00673772	Atp5d/Map2k1/Pdk1/Pgam1/Cad/Acadsb/Pdk4/Nudt4/Pfkl/Pgam2/Galk1/Pfas/Acot2/Acot4/Acot3/Mccc2/Pdhb/Adsl/Ehhadh/Rfk/Papss2/Atp5b/Atp5a1/Prps2/Atic/Parp1/Kynu/Acss1/Ctps/Prkag2/Acacb/Acsl1/Mpi/Pklr/Acsm1/Pdk3/Acaa2/Pdk2/Acsl5/Gpi1/Prkaa1/Pank4/Ak1/Acot7/Acnat2/Pgk1/Uprt/Insr/Acnat1/Adcy6/Hk1/Atp2b2/Acot8/Itpa/Aldoc/Acly/Nudt7/Ctps2/Atp5c1/Hmgcs2/Enpp1/Entpd1/Pfkp/Stat3/Acot1/Pkm/Adssl1/Efl1/Cox5b/Amp…	72
BP	GO:0055082	cellular chemical homeostasis	81/1211	236/4937	0.000343174	0.00852834	0.00677561	Aqp1/Prkaca/Dynll1/Plcd1/Nol3/Atp2b1/Ero1a/Diaph1/Gsto1/Got1/Atp5b/Atp1b1/Itgav/Pck1/Car2/Calb1/Atp6v0d2/Slc9a1/Itpr1/Ccdc22/Mt2/Cx3cl1/Atp1b3/Pdk3/Phpt1/Pck2/Atp1a1/Slc25a23/Atg5/Wfs1/Bsnd/Itpr2/Mapk3/Atp7a/Prkaa1/Immt/Agt/Ywhae/Ppp3ca/Aplp2/Asph/Bak1/Slc4a2/Lrp2/Plcg2/Pml/Cubn/Ftl1/Arrb1/Rap1gds1/Smarca4/Hk1/Atp2b2/Anxa6/Rtn4/Oxct1/Atp1a4/Cltrn/Rab11b/Thy1/Kng2/Mapk1/Enpp1/Myo5a/Sri/Slc30a9/Com…	81
BP	GO:0050865	regulation of cell activation	55/1211	148/4937	0.000348699	0.00858251	0.00681865	Scrib/Stat5b/Shpk/Ctnnb1/Enpp3/Arg2/Dock8/Gsn/Pck1/Aplf/Vps33b/Ctsc/Pycard/Fadd/Lamp1/Sfrp1/Ap1g1/Cx3cl1/Gclc/F11r/Dpp4/Acta2/Nod2/Erbb2/Prkar1a/Itpkb/Pla2g4a/Sh3kbp1/Nfatc2/Nectin2/Lgals1/Stxbp1/Dlg1/Bst1/Igkc/Ighg2c/Ighv1-31/Stat5a/Prdx2/Trp53bp1/Ephb4/Adgrf5/Thy1/Pkn1/Lgals3/Rps6ka1/Ptprj/Myo18a/Ighg2b/Iglc1/Iglc2/Hsph1/Casp3/Cyrib/Anxa1	55
BP	GO:0051960	regulation of nervous system development	97/1211	292/4937	0.000350021	0.00858251	0.00681865	Actr2/Sec24b/Itga3/Ace/Map2k1/Wdr1/Prkaca/Ctnnb1/Gdi1/Plxnd1/Ywhah/Rab21/Appl2/Dbn1/Dpysl2/Dnm1l/Rela/Farp1/Nrp1/Vim/Mme/Egf/Reck/Itpr1/Camk1/Sema4b/Ctsc/Flna/Ikbkb/Sfrp1/Cx3cl1/Cspg4/Kank1/Ptk7/Inpp5j/Hook3/Inppl1/Bag5/Cyth2/Arf6/Rap2a/Sorl1/Neo1/Agt/Rock1/Ppp3ca/Gsk3a/Sirt2/Tubb2b/Adgre5/Stk24/Lrp2/Golga4/Dnm3/Ppp1cc/Man2a1/Lgals1/Itgb1/Dab2ip/Bin1/Adcy6/Macf1/Dlg1/Camk2g/Prkacb/Rtn4/L1cam/Rap1…	97
BP	GO:0097190	apoptotic signaling pathway	76/1211	219/4937	0.00035599	0.00867107	0.00688901	Hip1r/Prkra/Fam162a/Ikbkg/Map2k1/Pdk1/Ctnnb1/Ppp2r1a/Pea15a/Nol3/Slc25a5/Stk3/Mapk9/Ero1a/Dnm1l/Krt18/Rela/Hras/Nrp1/Ppm1f/Parp1/Gsn/Itgav/Ptpn1/Lmna/Txndc12/Itpr1/Ctsc/Pycard/Fadd/Lamp1/Sfrp1/Tlr3/Cx3cl1/Gclc/Ctsh/Ccar2/Acaa2/Ppp1ca/Tmem109/Pdk2/Acsl5/Dap/Wfs1/Sfn/Bag5/Atp7a/Atpif1/Agt/Gsk3a/Bak1/Stk24/Pml/Ptgis/Dab2ip/Asah2/Deptor/Faf1/Anxa6/Prdx2/Steap3/Trp53bp2/Cth/Pdcd5/Erp29/Lgals3/Fhit/Pdc…	76
BP	GO:0044262	cellular carbohydrate metabolic process	47/1211	122/4937	0.000362044	0.00871234	0.0069218	Ocrl/Ranbp2/Gys1/Pdk1/Plcd1/Pgam1/Pdk4/Galk1/Fbp2/Ppp1r1a/Adipoq/Impa2/Got1/Inpp5a/Gaa/Pck1/Prkag2/Acacb/Lcmt1/Pygb/Pdk3/Pck2/Ppp1ca/Fcsk/Pdk2/Inpp5j/B3gnt2/Pla2g4a/Pygl/Gsk3a/Acadm/Fggy/Ppp1cc/Insr/Hk1/Ppip5k1/Slc5a3/Gk/Rpe/Enpp1/Stat3/Agl/Ptk2b/Ppp1cb/Isyna1/Myof/Pfkm	47
BP	GO:0007411	axon guidance	24/1211	51/4937	0.000364791	0.00871234	0.0069218	Plxnd1/Emb/Dpysl2/Alcam/Nrp1/Sema4b/Lama1/B3gnt2/Erbb2/Crppa/Neo1/Bsg/Tubb2b/Ablim1/Lrp2/Myh10/L1cam/Rhog/Ephb4/Kif3a/Nptn/Ank3/Enah/Ncam1	24
BP	GO:0097485	neuron projection guidance	24/1211	51/4937	0.000364791	0.00871234	0.0069218	Plxnd1/Emb/Dpysl2/Alcam/Nrp1/Sema4b/Lama1/B3gnt2/Erbb2/Crppa/Neo1/Bsg/Tubb2b/Ablim1/Lrp2/Myh10/L1cam/Rhog/Ephb4/Kif3a/Nptn/Ank3/Enah/Ncam1	24
BP	GO:1903530	regulation of secretion by cell	73/1211	209/4937	0.000372919	0.0088082	0.00699796	Cyp51/Dynll1/Plcd1/Tsg101/Rab21/Pfkl/Mapk9/Glud1/Dpysl2/Dnm1l/Adipoq/Anxa5/Ppid/Egf/Lamp1/Sfrp1/Ap1g1/Cx3cl1/Pdcd6ip/Git1/Phpt1/Pck2/Maob/Gpi1/Arf6/Golph3/Rab11fip1/Sorl1/Ptpn11/Ptgs1/Neo1/Ezr/Agt/Pfn2/Bsg/Pla2g4a/Ppp3ca/Spp1/Stxbp1/Myh10/Arrb1/Arhgef7/Cyth1/Rtn4/Exoc2/Stam/Hgs/Oxct1/Cltrn/Exoc1/Cask/Entpd1/Erp29/Myo5a/Lgals3/Sri/Arfip1/Glul/Ppp3cb/Myo18a/Septin2/Retn/Casr/Golph3l/Ppp1r9a/Rab27a/…	73
BP	GO:0006893	Golgi to plasma membrane transport	19/1211	37/4937	0.000373594	0.0088082	0.00699796	Amn/Krt18/Ccdc22/Gga1/Lyplal1/Exoc4/Golph3/Golga4/Exoc8/Arfgef2/Exoc2/Rabep1/Exoc1/Commd1/Exoc6b/Exoc5/Dnm2/Golph3l/Ank3	19
BP	GO:0055067	monovalent inorganic cation homeostasis	26/1211	57/4937	0.000388959	0.00903761	0.00718022	Ace/Atp6v1b1/Pdk4/Atp5b/Atp1b1/Car2/Atp6v0d2/Slc9a1/Slc12a3/Atp1b3/Anpep/Atp1a1/Pdk2/Bsnd/Mapk3/Kcnj10/Agt/Slc4a2/Slc12a1/Atp1a4/Mapk1/Camk2d/Slc8a1/Gnas/Ube3a/Umod	26
BP	GO:0060976	coronary vasculature development	12/1211	19/4937	0.00039004	0.00903761	0.00718022	Sec24b/Ace/Ctnnb1/Plxnd1/Nrp1/Ptk7/Lrp2/Myh10/Smarca4/Dync2h1/Dnm2/Fgf1	12
BP	GO:0045596	negative regulation of cell differentiation	62/1211	172/4937	0.000394767	0.00903761	0.00718022	Paf1/Stat5b/Ctnnb1/Gdi1/Ywhah/Appl2/Adipoq/Xdh/Nrp1/Vim/Itgav/Sema4b/Flna/Sfrp1/Cspg4/Kank1/Inpp5j/Hook3/Inppl1/Bag5/Cyth2/Erbb2/Fbln1/Arf6/Sorl1/Ptpn11/Tacstd2/Neo1/Actn4/Itpkb/Ppp3ca/Rcc2/Gsk3a/Sirt2/Nfatc2/Postn/Dnm3/Lgals1/Itgb1/Dab2ip/Adcy6/Nbr1/Rtn4/Rap1gap/Stat5a/Prdx2/Gabpa/Pi16/Thy1/Mapk1/Dpysl3/Enpp1/Stat3/Pdcd4/Arhgef2/Ptk2b/Actr3/Rapgef2/Ube3a/Anxa1/Rap1gap2/Ptk2	62
BP	GO:0003015	heart process	27/1211	60/4937	0.000395838	0.00903761	0.00718022	Ace/Map2k3/Dnm1l/Gaa/Atp1b1/Snta1/Slc9a1/Flna/Atp1a1/Atg5/Ppp1r13l/S100a1/Agt/Gsk3a/Tmem65/Bin1/Dlg1/Tpm1/Dsp/Gpd1l/Sri/Nup155/Camk2d/Slc8a1/Atp2b4/Ank2/Nedd4l	27
BP	GO:0051480	regulation of cytosolic calcium ion concentration	30/1211	69/4937	0.000399476	0.00903761	0.00718022	Plcd1/Nol3/Atp2b1/Ero1a/Diaph1/Gsto1/Got1/Itgav/Calb1/Itpr1/Cx3cl1/Atg5/Itpr2/Agt/Ywhae/Asph/Bak1/Plcg2/Pml/Atp2b2/Thy1/Kng2/Myo5a/Sri/Camk2d/Slc8a1/Atp2b4/Gnb1/Ptk2b/Ank2	30
BP	GO:0001944	vasculature development	81/1211	237/4937	0.000399626	0.00903761	0.00718022	Sec24b/Pcnt/Ace/Wars2/Aqp1/Map2k1/Ctnnb1/Plcd1/Plg/Plxnd1/Myh9/Plau/Xdh/Itgb8/Atp5b/Nrp1/Itgav/Egf/Naxe/Reck/Anxa3/Tjp1/Flna/Hpgd/Tlr3/Cx3cl1/Anxa2/Ctsh/Anpep/Cspg4/Rras/Ptk7/Lama1/Tmed2/S100a1/Atp7a/Luzp1/Agt/Rock1/Col18a1/Nfatc2/Bak1/Lrp2/Pgk1/Pml/Ptgis/Srpk2/Itgb1/Dab2ip/Myh10/Smarca4/Rtn4/Col15a1/Hgs/Ephb4/Adgrf5/Thy1/Mapk1/Lemd3/Cth/Dync2h1/Lgals3/Stat3/Arid1a/Glul/Ppp3cb/Pdcd10/Pkm/Ptprj/Th…	81
BP	GO:0009165	nucleotide biosynthetic process	49/1211	129/4937	0.000402982	0.00903761	0.00718022	Atp5d/Map2k1/Pdk1/Cad/Shmt1/Pdk4/Pfas/Mthfd1/Pdhb/Adsl/Rfk/Papss2/Atp5b/Atp5a1/Prps2/Atic/Dtymk/Parp1/Kynu/Acss1/Ctps/Acacb/Rrm1/Acsl1/Pklr/Pdk3/Fcsk/Pdk2/Acsl5/Flad1/Pank4/Ak1/Acot7/Dut/Uprt/Adcy6/Prpsap1/Acly/Ctps2/Atp5c1/Mapk1/Entpd1/Stat3/Prpsap2/Pkm/Prps1l3/Adssl1/Cox5b/Ampd3	49
BP	GO:1901293	nucleoside phosphate biosynthetic process	49/1211	129/4937	0.000402982	0.00903761	0.00718022	Atp5d/Map2k1/Pdk1/Cad/Shmt1/Pdk4/Pfas/Mthfd1/Pdhb/Adsl/Rfk/Papss2/Atp5b/Atp5a1/Prps2/Atic/Dtymk/Parp1/Kynu/Acss1/Ctps/Acacb/Rrm1/Acsl1/Pklr/Pdk3/Fcsk/Pdk2/Acsl5/Flad1/Pank4/Ak1/Acot7/Dut/Uprt/Adcy6/Prpsap1/Acly/Ctps2/Atp5c1/Mapk1/Entpd1/Stat3/Prpsap2/Pkm/Prps1l3/Adssl1/Cox5b/Ampd3	49
BP	GO:0071805	potassium ion transmembrane transport	20/1211	40/4937	0.000415359	0.00925874	0.0073559	Atp1b1/Slc9a1/Flna/Slc12a3/Atp1b3/Atp1a1/Kcnj10/Ywhae/Wnk1/Itgb1/Bin1/Dlg1/Stk39/Slc12a1/Atp1a4/Kcnj1/Dnm2/Ank2/Ank3/Nedd4l	20
BP	GO:0051094	positive regulation of developmental process	126/1211	397/4937	0.000418175	0.00926535	0.00736115	Actr2/Itga3/Ace/Scin/Stat5b/Aqp1/Map2k1/Ctnnb1/Clic1/Gdi1/Plxnd1/Stk3/Atp2b1/Rab21/Mapk9/Arg2/Dbn1/Dnm1l/Adipoq/Rela/Itgb8/Nrp1/Parp1/Vim/Fam210b/Pck1/Car2/Mme/Egf/Lmna/Anxa3/Acacb/Itpr1/Camk1/Tjp1/Fadd/Flna/Ikbkb/Sfrp1/Ddhd2/Tlr3/Cx3cl1/Ctsh/Bloc1s5/Abcb1a/F11r/Rras/Ptk7/Ppp1r13l/Sfn/Mtm1/S100a1/Sorl1/Tacstd2/Prkaa1/Ezr/Agt/Capn2/Itpkb/Carmil1/Sirt2/Prom1/Nfatc2/Tubb2b/Adgre5/Phldb2/Stk24/Lrp2/D…	126
BP	GO:0009628	response to abiotic stimulus	101/1211	308/4937	0.000448769	0.00983049	0.00781015	Fam162a/Aqp1/Map2k1/Prkaca/Pdk1/Ctnnb1/Nol3/Serpinb6a/Slc2a4/Hsp90b1/Appl2/Hspa4/Mapk9/Acot2/Plau/Dnajc3/Aqp2/Rela/Aldh18a1/Got1/Hras/Pde6d/Parp1/Atp1b1/Pcna/Pck1/Ppid/Mme/Slc9a1/Itpr1/St8sia1/Sfrp1/Ddhd2/Dnaja2/Slc27a1/Gclc/Pklr/Tanc1/Pdk3/Ccar2/Acaa2/Ppp1ca/Tmem109/Atp1a1/Slc25a23/Abcb1a/F11r/Tmem135/Dpp4/Itpr2/Sdf4/Ptpn11/Lxn/Prkaa1/Fabp1/Nrf1/Agt/Ywhae/Acadm/Sirt2/Bak1/Ppp1r1b/Lrp2/Pgk1/Pml/P…	101
BP	GO:0032409	regulation of transporter activity	37/1211	91/4937	0.000449027	0.00983049	0.00781015	Pon1/Ywhah/Gsto1/Atp1b1/Slc9a1/Ikbkb/Atp1b3/Fxyd2/Abcb1a/S100a1/Atp7a/Ywhae/Mink1/Asph/Hspa2/Plcg2/Nipsnap2/Wnk1/Itgb1/Insr/Ahnak/Hk1/Dlg1/Stk39/Shank2/Cltrn/Myo5a/Gpd1l/Sri/Camk2d/Kcnj1/Dnm2/Ptk2b/Ank2/Ank3/Stim1/Nedd4l	37
BP	GO:0032868	response to insulin	42/1211	107/4937	0.000464374	0.0101063	0.00802928	Cad/Slc2a4/Pdk4/Atp2b1/Appl2/Ahsg/Adipoq/Rela/Scly/Parp1/Snx5/Pck1/Ptpn1/Slc9a1/Uso1/Slc27a1/Pklr/Echdc3/Pck2/Pdk2/Kank1/Appl1/Inppl1/Baiap2l1/Sorl1/Ptpn11/Prkaa1/Agt/Gsk3a/Vps13c/Dennd4c/Insr/Ggh/Myo1c/Enpp1/Myo5a/Hadha/Tbc1d4/Pkm/Ptprj/Retn/C2cd5	42
BP	GO:0046390	ribose phosphate biosynthetic process	41/1211	104/4937	0.000486449	0.0105245	0.0083615	Atp5d/Map2k1/Pdk1/Cad/Pdk4/Pfas/Pdhb/Adsl/Rfk/Papss2/Atp5b/Atp5a1/Prps2/Atic/Parp1/Acss1/Ctps/Acacb/Acsl1/Pklr/Pdk3/Pdk2/Acsl5/Pank4/Ak1/Pygl/Acot7/Uprt/Adcy6/Prpsap1/Acly/Ctps2/Atp5c1/Entpd1/Stat3/Prpsap2/Pkm/Prps1l3/Adssl1/Cox5b/Ampd3	41
BP	GO:0032412	regulation of ion transmembrane transporter activity	34/1211	82/4937	0.000494203	0.0106247	0.0084411	Ywhah/Gsto1/Atp1b1/Slc9a1/Ikbkb/Atp1b3/Fxyd2/Abcb1a/S100a1/Atp7a/Ywhae/Mink1/Asph/Hspa2/Plcg2/Nipsnap2/Wnk1/Itgb1/Ahnak/Hk1/Dlg1/Stk39/Shank2/Myo5a/Gpd1l/Sri/Camk2d/Kcnj1/Dnm2/Ptk2b/Ank2/Ank3/Stim1/Nedd4l	34
BP	GO:0031344	regulation of cell projection organization	94/1211	284/4937	0.000496857	0.0106247	0.0084411	Actr2/Itga3/Aqp1/Map2k1/Dynll1/Gdi1/Plxnd1/Ywhah/Rab21/Dbn1/Dpysl2/Bin3/Dnm1l/Hras/Nrp1/Vim/Prom2/Capzb/Fscn1/Itpr1/Camk1/Sema4b/Flna/Gpm6a/Ikbkb/Sfrp1/Cx3cl1/Espn/Cspg4/Brk1/Kank1/Cdhr2/Ptk7/Atg5/Inpp5j/Syne2/Inppl1/Bag5/Cyth2/Arf6/Rap2a/Atp7a/Tacstd2/Neo1/Ezr/Agt/Pfn2/Ppp3ca/Rcc2/Gsk3a/Carmil1/Tubb2b/Stk24/Golga4/Dnm3/Lgals1/Itgb1/Dab2ip/Pls1/Septin9/Adcy6/Macf1/Camk2g/Crocc/Rtn4/L1cam/Rap1gap/…	94
BP	GO:0006936	muscle contraction	33/1211	79/4937	0.000507478	0.010789	0.00857169	Grcc10/Map2k1/Map2k3/Atp2b1/Pgam2/Arg2/Dbn1/Gaa/Atp1b1/Snta1/Slc9a1/Flna/Atp1a1/Ppp1r13l/Acta2/Ptgs1/Agt/Bin1/Npnt/Rap1gds1/Dlg1/Anxa6/Tpm1/Dsp/Gpd1l/Sri/Nup155/Camk2d/Slc8a1/Atp2b4/Ank2/Rock2/Nedd4l	33
BP	GO:0051209	release of sequestered calcium ion into cytosol	18/1211	35/4937	0.00051945	0.0109801	0.0087235	Nol3/Ero1a/Diaph1/Gsto1/Itgav/Itpr1/Cx3cl1/Atg5/Itpr2/Asph/Plcg2/Thy1/Myo5a/Sri/Camk2d/Slc8a1/Ptk2b/Ank2	18
BP	GO:1902305	regulation of sodium ion transmembrane transport	15/1211	27/4937	0.000523392	0.0109819	0.00872494	Ywhah/Atp1b1/Snta1/Slc9a1/Atp1b3/Fxyd2/Wnk1/Stk39/Gpd1l/Commd1/Camk2d/Atp2b4/Dnm2/Ank3/Nedd4l	15
BP	GO:0032970	regulation of actin filament-based process	68/1211	194/4937	0.000525508	0.0109819	0.00872494	Actr2/Hip1r/Scin/Flii/Wdr1/Nphs1/Capza2/Myh9/Dbn1/Capn1/Hras/Nrp1/Ppm1f/Gsn/Capzb/Fscn1/Tjp1/Pycard/Flna/Cx3cl1/Cotl1/Kank2/Phpt1/Atp1a1/Brk1/F11r/Kank1/Acta2/Baiap2l1/Arf6/Tacstd2/Capg/Iqgap2/Pfn2/Rock1/Carmil1/Lima1/Phldb2/Arfgef1/Bin1/Myadm/Dlg1/Shroom2/Bst1/Myo1c/Kank4/Arhgdia/Rhog/Tpm1/Cgnl1/Dsp/Sri/Arfip2/Arfip1/Iqgap1/S100a10/Ppp1r9a/Ptk2b/Actr3/Ank2/Clasp1/Arpc1b/Svil/Rock2/Cyrib/Ssh3/Lim…	68
BP	GO:0120035	regulation of plasma membrane bounded cell projection organization	93/1211	281/4937	0.000533595	0.0110475	0.00877701	Actr2/Itga3/Aqp1/Map2k1/Dynll1/Gdi1/Plxnd1/Ywhah/Rab21/Dbn1/Dpysl2/Bin3/Dnm1l/Hras/Nrp1/Vim/Capzb/Fscn1/Itpr1/Camk1/Sema4b/Flna/Gpm6a/Ikbkb/Sfrp1/Cx3cl1/Espn/Cspg4/Brk1/Kank1/Cdhr2/Ptk7/Atg5/Inpp5j/Syne2/Inppl1/Bag5/Cyth2/Arf6/Rap2a/Atp7a/Tacstd2/Neo1/Ezr/Agt/Pfn2/Ppp3ca/Rcc2/Gsk3a/Carmil1/Tubb2b/Stk24/Golga4/Dnm3/Lgals1/Itgb1/Dab2ip/Pls1/Septin9/Adcy6/Macf1/Camk2g/Crocc/Rtn4/L1cam/Rap1gap/Shank2…	93
BP	GO:0006897	endocytosis	79/1211	232/4937	0.000534652	0.0110475	0.00877701	Rab5b/Hip1r/Ap4e1/Scrib/Sh3gl1/Tsg101/Myh9/Slc2a4/Rab21/Appl2/Amn/Scamp1/Dpysl2/Bin3/Dnm1l/Atp5b/Hras/Rabgap1l/Gsn/Pacsin3/Prom2/Snx5/Ptpn1/Egf/Pycard/Ap1g1/Anxa2/Appl1/Inppl1/Mapk3/Arhgap12/Arf6/Pacsin2/Sorl1/Ezr/Actn4/Rock1/Ppp3ca/Elmo1/Carmil1/Sirt2/Sh3kbp1/Vps28/Lrp2/Plcg2/Dnm3/Itgb1/Insr/Cubn/Bin1/Rab4b/Arrb1/Mrc2/Ankrd13a/AU040320/Igkc/Ighg2c/Ighv1-31/Cap1/Rhog/Dnajc6/Rabep1/Mapk1/Kif3a/Rab…	79
BP	GO:0010634	positive regulation of epithelial cell migration	26/1211	58/4937	0.000543202	0.0111614	0.00886757	Itga3/Aqp1/Plg/Map2k3/Atp5b/Atp5a1/Nrp1/Ppm1f/Anxa3/Ctsh/Rras/Gpi1/Arf6/Agt/Bsg/Plcg2/Dock1/Rtn4/Stat5a/Hdac6/Rab11a/Ptk2b/Clasp1/Rock2/Fgf1/Anxa1	26
BP	GO:0060284	regulation of cell development	105/1211	324/4937	0.00056209	0.0114619	0.00910624	Actr2/Itga3/Ace/Map2k1/Wdr1/Ctnnb1/Ppp2r1a/Gdi1/Plxnd1/Ywhah/Rab21/Appl2/Mapk9/Dbn1/Dpysl2/Dnm1l/Adipoq/Rela/Nrp1/Vim/Mme/Reck/Itpr1/Camk1/Sema4b/Flna/Ikbkb/Sfrp1/Cx3cl1/Cspg4/Abcb1a/F11r/Kank1/Ptk7/Inpp5j/Hook3/Inppl1/Bag5/Cyth2/Fbln1/Arf6/Rap2a/Sorl1/Tacstd2/Neo1/Actn4/Agt/Rock1/Ppp3ca/Rcc2/Gsk3a/Carmil1/Sirt2/Tubb2b/Stk24/Lrp2/Postn/Dock1/Golga4/Dnm3/Ppp1cc/Man2a1/Lgals1/Itgb1/Dab2ip/Bin1/Adcy…	105
BP	GO:0045595	regulation of cell differentiation	151/1211	491/4937	0.000564056	0.0114619	0.00910624	Actr2/Itga3/Ace/Scin/Paf1/Stat5b/Map2k1/Wdr1/Prkaca/Ctnnb1/Clic1/Ppp2r1a/Gdi1/Plxnd1/Stk3/Ywhah/Rab21/Pofut2/Appl2/Mapk9/Dbn1/Dpysl2/Dnm1l/Adipoq/Xdh/Rela/Nrp1/Parp1/Vim/Itgav/Fam210b/Pck1/Car2/Mme/Lmna/Reck/Itpr1/Camk1/Sema4b/Fadd/Flna/Ikbkb/Sfrp1/Cx3cl1/Bloc1s5/Cspg4/Abcb1a/F11r/Rras/Kank1/Ptk7/Inpp5j/Hook3/Ppp1r13l/Inppl1/Sfn/Bag5/Cyth2/Erbb2/Fbln1/Arf6/Rap2a/Sorl1/Ptpn11/Rbp1/Tacstd2/Neo1/Act…	151
BP	GO:0006006	glucose metabolic process	36/1211	89/4937	0.000599953	0.0121243	0.00963257	Ranbp2/Pdk1/Pdk4/Pfkl/Pgam2/Fbp2/Pdhb/Adipoq/Pck1/Fabp5/Acacb/Lcmt1/Pgm5/Pdk3/Pck2/Ppp1ca/Galm/Pdk2/Inppl1/Gpi1/Car5a/Pgm1/Gdpgp1/Prkaa1/Acadm/Pgk1/Pgm2/Insr/Hk1/Enpp1/Ganc/Pfkp/Pkm/Ppp1cb/Adpgk/Pfkm	36
BP	GO:0002694	regulation of leukocyte activation	49/1211	131/4937	0.000608692	0.0122337	0.00971946	Scrib/Stat5b/Shpk/Ctnnb1/Enpp3/Arg2/Dock8/Gsn/Pck1/Aplf/Ctsc/Pycard/Fadd/Lamp1/Sfrp1/Ap1g1/Cx3cl1/Dpp4/Nod2/Erbb2/Prkar1a/Itpkb/Pla2g4a/Sh3kbp1/Nfatc2/Nectin2/Lgals1/Stxbp1/Dlg1/Bst1/Igkc/Ighg2c/Ighv1-31/Stat5a/Prdx2/Trp53bp1/Ephb4/Adgrf5/Thy1/Pkn1/Lgals3/Myo18a/Ighg2b/Iglc1/Iglc2/Hsph1/Casp3/Cyrib/Anxa1	49
BP	GO:0008016	regulation of heart contraction	20/1211	41/4937	0.000626466	0.0125225	0.00994892	Gaa/Atp1b1/Snta1/Slc9a1/Flna/Atp1a1/S100a1/Agt/Gsk3a/Tmem65/Bin1/Dlg1/Tpm1/Dsp/Gpd1l/Sri/Nup155/Slc8a1/Atp2b4/Ank2	20
BP	GO:0006163	purine nucleotide metabolic process	72/1211	209/4937	0.000643997	0.0127522	0.0101314	Atp5d/Map2k1/Pdk1/Pgam1/Acadsb/Pdk4/Nudt4/Pfkl/Pgam2/Galk1/Pfas/Mthfd1/Acot2/Acot4/Acot3/Mccc2/Pdhb/Adsl/Ehhadh/Papss2/Atp5b/Atp5a1/Prps2/Atic/Parp1/Kynu/Acss1/Prkag2/Acacb/Acsl1/Mpi/Pklr/Acsm1/Pdk3/Acaa2/Pdk2/Acsl5/Gpi1/Prkaa1/Pank4/Ak1/Acot7/Acnat2/Pgk1/Insr/Acnat1/Adcy6/Hk1/Atp2b2/Acot8/Itpa/Aldoc/Prpsap1/Acly/Nudt7/Atp5c1/Hmgcs2/Enpp1/Entpd1/Pfkp/Stat3/Fhit/Prpsap2/Acot1/Pkm/Prps1l3/Adssl1/Ef…	72
BP	GO:0007264	small GTPase mediated signal transduction	65/1211	185/4937	0.000644889	0.0127522	0.0101314	Kpnb1/Itga3/Map2k1/Gdi1/Arhgap31/Dock8/Hras/Farp1/Nrp1/Uso1/Arhgef6/Kank2/Rgl3/Git1/Arhgef11/Brk1/F11r/Rras/Kank1/Cyth2/Erbb2/Arhgap12/Arf6/Rap2a/Rtkn/Cadm4/Rock1/Itpkb/Elmo1/Arhgef12/Dennd4c/Dock1/Arfgef1/Itgb1/Dab2ip/Arrb1/Arhgef7/Arfgef2/Cyth1/Rtn4/Ywhaq/Rap1gap/Arhgdia/Rhog/Ralgapb/Cgnl1/Farp2/Rab4a/Dock7/Fgd4/Ralbp1/Camk2d/Eps8l1/Dnm2/Arhgef2/Arhgef40/Rapgef2/Nucb1/Dock6/Rock2/Ralgapa2/Cyrib…	65
BP	GO:0006875	cellular metal ion homeostasis	54/1211	148/4937	0.00066049	0.0129217	0.0102661	Plcd1/Nol3/Atp2b1/Ero1a/Diaph1/Gsto1/Got1/Atp1b1/Itgav/Calb1/Slc9a1/Itpr1/Ccdc22/Mt2/Cx3cl1/Atp1b3/Atp1a1/Slc25a23/Atg5/Wfs1/Bsnd/Itpr2/Atp7a/Immt/Agt/Ywhae/Aplp2/Asph/Bak1/Lrp2/Plcg2/Pml/Cubn/Ftl1/Rap1gds1/Atp2b2/Anxa6/Atp1a4/Thy1/Kng2/Myo5a/Sri/Slc30a9/Commd1/Camk2d/Slc8a1/Atp2b4/Casr/Gnb1/Nptn/Ptk2b/Ank2/Stim1/Pacs2	54
BP	GO:0034329	cell junction assembly	54/1211	148/4937	0.00066049	0.0129217	0.0102661	Ace/Wdr1/Prkaca/Ctnnb1/Sptbn2/Plxnd1/Plec/Farp1/Nrp1/Ppm1f/Itgav/Fscn1/Tjp1/Gpm6a/Ikbkb/Pdcd6ip/Cdh6/F11r/Slk/Arf6/Actn4/Agt/Rock1/Rcc2/Cdh11/Adgre5/Phldb2/Dnm3/Itgb1/Macf1/Dlg1/Myo1c/Shank2/Pkp3/Cgn/Thy1/Ube2v2/Gpc6/Actn1/Iqgap1/Ptprj/S100a10/Ptprd/Ppp1r9a/Nptn/Ptk2b/Actr3/Clasp1/Rapgef2/Magi2/Rock2/Nedd4l/Limch1/Ptk2	54
BP	GO:0009725	response to hormone	84/1211	251/4937	0.000669878	0.013036	0.0103569	Stat5b/Aqp1/Map2k1/Prkaca/Ctnnb1/Plcd1/Cad/Slc2a4/Ywhah/Pdk4/Atp2b1/Appl2/Akr1c18/Ahsg/Adipoq/Rela/Capn1/Scly/Parp1/Gatm/Snx5/Pck1/Ptpn1/Car2/Anxa5/Slc9a1/Uso1/Ikbkb/Sfrp1/Acsl1/Slc27a1/Kank2/Gclc/Pklr/Echdc3/Pck2/Atp1a1/Pdk2/Kank1/Appl1/Inppl1/Lancl2/Baiap2l1/Sorl1/Ptpn11/Prkaa1/Agt/Rock1/Ash2l/Gsk3a/Vps13c/Serpina1d/Lrp2/Dennd4c/Spp1/Hsd3b3/Insr/Adcy6/Ggh/Smarca4/Myo1c/Sult1a1/Stat5a/Mapk1/Enpp…	84
BP	GO:0051961	negative regulation of nervous system development	39/1211	99/4937	0.000674039	0.013048	0.0103664	Prkaca/Ctnnb1/Gdi1/Ywhah/Appl2/Nrp1/Vim/Sema4b/Ctsc/Flna/Cspg4/Kank1/Inpp5j/Hook3/Inppl1/Bag5/Cyth2/Arf6/Sorl1/Neo1/Ppp3ca/Gsk3a/Sirt2/Dnm3/Lgals1/Itgb1/Adcy6/Prkacb/Rtn4/Rap1gap/Thy1/Dpysl3/Stat3/Arhgef2/Actr3/Rapgef2/Ube3a/Rap1gap2/Ptk2	39
BP	GO:0009611	response to wounding	59/1211	165/4937	0.000686118	0.0132123	0.0104969	Scrib/Aqp1/Map2k1/Plg/Nol3/Myh9/Plau/Plec/Enpp4/Papss2/Hras/Anxa5/Tnc/Vps33b/Flna/Cx3cl1/Anxa2/Evpl/Ppl/F11r/Kank1/Ptk7/Acta2/Tspan8/Erbb2/Fbln1/Atp7a/Neo1/Cadm4/Pla2g4a/Phldb2/Stk24/Arfgef1/Itgb1/Stxbp1/Myh10/Macf1/Mtr/Anxa6/Rtn4/Prdx2/Tpm1/Kng2/Cask/Dpysl3/Dsp/Entpd1/Lcp1/Map2k2/Pdcd10/Ptprj/Rab27a/Clasp1/Gnas/Casp3/Myof/Fgf1/Anxa1/Ptk2	59
BP	GO:0006873	cellular ion homeostasis	64/1211	182/4937	0.0006903	0.0132236	0.0105059	Plcd1/Nol3/Atp2b1/Ero1a/Diaph1/Gsto1/Got1/Atp5b/Atp1b1/Itgav/Car2/Calb1/Atp6v0d2/Slc9a1/Itpr1/Ccdc22/Mt2/Cx3cl1/Atp1b3/Atp1a1/Slc25a23/Atg5/Wfs1/Bsnd/Itpr2/Mapk3/Atp7a/Immt/Agt/Ywhae/Aplp2/Asph/Bak1/Slc4a2/Lrp2/Plcg2/Pml/Cubn/Ftl1/Rap1gds1/Atp2b2/Anxa6/Atp1a4/Thy1/Kng2/Mapk1/Enpp1/Myo5a/Sri/Slc30a9/Commd1/Camk2d/Slc8a1/Atp2b4/Casr/Gnb1/Nptn/Ptk2b/Ank2/Ube3a/Umod/Stim1/Pacs2/Ptk2	64
BP	GO:0018210	peptidyl-threonine modification	22/1211	47/4937	0.000697506	0.0132924	0.0105606	Map2k1/Prkaca/Cad/Cdc42bpg/Egf/Prkag2/Galnt2/Eogt/Cadm4/Rock1/Gsk3a/Sirt2/Wnk1/Cab39/Hk1/Stk39/Galnt11/Mapk1/Pkn1/Camk2d/Umod/Rock2	22
BP	GO:1901700	response to oxygen-containing compound	152/1211	497/4937	0.000711186	0.01346	0.0106938	Ace/Paf1/Stat5b/Aqp1/Prkaca/Shpk/Ctnnb1/Dynll1/Plcd1/Cad/Nol3/Slc2a4/Shmt1/Pdk4/Atp2b1/Hsp90b1/Appl2/Pfkl/Mapk9/Akr1c18/Dnm1l/Ahsg/Adipoq/Aqp2/Rela/Capn1/Scly/Parp1/Vim/Itgav/Gatm/Snx5/Fam210b/Pck1/Ptpn1/Car2/Anxa5/Slc9a1/Slc2a5/Uso1/Itpr1/Ipo5/Pycard/Flna/Ikbkb/Sfrp1/Hpgd/Cx3cl1/Slc27a1/Dcps/Kank2/Ctsh/Pklr/Pdk3/Scd1/Echdc3/Phpt1/Pck2/Pdk2/Kank1/Smpd1/Apex1/Appl1/Ptk7/Inppl1/Gramd1b/Itpr2/Nod2/M…	152
BP	GO:1903169	regulation of calcium ion transmembrane transport	23/1211	50/4937	0.000720561	0.01346	0.0106938	Nol3/Diaph1/Gsto1/Atp1b1/Slc9a1/Cx3cl1/Atg5/S100a1/Ywhae/Asph/Hspa2/Plcg2/Nipsnap2/Bin1/Ahnak/Thy1/Myo5a/Sri/Camk2d/Slc8a1/Ptk2b/Ank2/Stim1	23
BP	GO:1905477	positive regulation of protein localization to membrane	23/1211	50/4937	0.000720561	0.01346	0.0106938	Itga3/Hras/Erbb2/Arf6/Ezr/Pgrmc1/Itgb1/Pls1/Mesd/Dlg1/Myo1c/Rhog/Cnpy4/Slc5a3/Pdcd5/Myo5a/Lgals3/Commd1/Rab11a/Atp2b4/Actr3/Ank3/C2cd5	23
BP	GO:1901698	response to nitrogen compound	115/1211	362/4937	0.000722704	0.01346	0.0106938	Stat5b/Aqp1/Ctnnb1/Plcd1/Gstm2/Cad/Slc2a4/Shmt1/Pdk4/Ubxn6/Atp2b1/Hsp90b1/Appl2/Ahsg/Adipoq/Diaph1/Rela/Capn1/Scly/Parp1/Vim/Kynu/Itgav/Gatm/Snx5/Pck1/Ptpn1/Car2/Anxa5/Slc9a1/Uso1/Itpr1/Ipo5/Fadd/Flna/Erlin2/Ikbkb/Sfrp1/Tlr3/Slc27a1/Pklr/Echdc3/Fbxo2/Uggt1/Mavs/Pck2/Pdk2/Kank1/Smpd1/Ddx58/Appl1/Wfs1/Inppl1/Gpi1/Itpr2/Nod2/Mapk3/Baiap2l1/Nccrp1/Golph3/Sorl1/Ptpn11/Atp7a/Prkaa1/Ezr/Agt/Capn2/Rock1/…	115
BP	GO:0010721	negative regulation of cell development	42/1211	109/4937	0.000729389	0.01346	0.0106938	Ctnnb1/Gdi1/Ywhah/Appl2/Nrp1/Vim/Sema4b/Flna/Cspg4/Kank1/Inpp5j/Hook3/Inppl1/Bag5/Cyth2/Fbln1/Arf6/Sorl1/Tacstd2/Neo1/Actn4/Ppp3ca/Rcc2/Gsk3a/Sirt2/Postn/Dnm3/Lgals1/Itgb1/Adcy6/Rtn4/Rap1gap/Pi16/Thy1/Dpysl3/Stat3/Arhgef2/Actr3/Rapgef2/Ube3a/Rap1gap2/Ptk2	42
BP	GO:0019318	hexose metabolic process	42/1211	109/4937	0.000729389	0.01346	0.0106938	Ranbp2/Pdk1/Pdk4/Pofut2/Pfkl/Pgam2/Galk1/Fbp2/Pdhb/Adipoq/Pck1/Fabp5/Acacb/Lcmt1/Mpi/Pgm5/Pdk3/Pck2/Ppp1ca/Galm/Pdk2/Inppl1/Gpi1/Car5a/Pgm1/Gdpgp1/Prkaa1/Acadm/Pgk1/Man2a1/Pgm2/Insr/Hk1/Enpp1/Ganc/Pfkp/Man2c1/Pkm/Ppp1cb/Adpgk/Pmm2/Pfkm	42
BP	GO:0006813	potassium ion transport	24/1211	53/4937	0.000736221	0.01346	0.0106938	Aqp1/Atp1b1/Slc9a1/Flna/Slc12a3/Atp1b3/Fxyd2/Atp1a1/Kcnj10/Ywhae/Wnk1/Itgb1/Bin1/Dlg1/Stk39/Plcb4/Slc12a1/Atp1a4/Kcnj1/Dnm2/Ptk2b/Ank2/Ank3/Nedd4l	24
BP	GO:0048771	tissue remodeling	24/1211	53/4937	0.000736221	0.01346	0.0106938	Ctnnb1/Plg/Nol3/Pdk4/Ahsg/Capn1/Itgav/Car2/Flna/Sfrp1/Cspg4/Atg5/Atp7a/Agt/Rock1/Ppp3ca/Bak1/Pml/Spp1/Stat5a/Enpp1/Ptk2b/Umod/Rock2	24
BP	GO:1903522	regulation of blood circulation	25/1211	56/4937	0.000745259	0.01346	0.0106938	Map2k1/Atp2b1/Gaa/Atp1b1/Snta1/Slc9a1/Flna/Cx3cl1/Atp1a1/S100a1/Ptgs1/Agt/Gsk3a/Tmem65/Bin1/Dlg1/Tpm1/Dsp/Gpd1l/Sri/Nup155/Slc8a1/Atp2b4/Casr/Ank2	25
BP	GO:0010977	negative regulation of neuron projection development	27/1211	62/4937	0.000746559	0.01346	0.0106938	Gdi1/Ywhah/Nrp1/Vim/Sema4b/Flna/Cspg4/Kank1/Inpp5j/Inppl1/Bag5/Cyth2/Arf6/Neo1/Ppp3ca/Gsk3a/Dnm3/Lgals1/Adcy6/Rtn4/Thy1/Dpysl3/Actr3/Rapgef2/Ube3a/Rap1gap2/Ptk2	27
BP	GO:0034767	positive regulation of ion transmembrane transport	27/1211	62/4937	0.000746559	0.01346	0.0106938	Gsto1/Atp1b1/Slc9a1/Flna/Ikbkb/Cx3cl1/Atp1b3/Abcb1a/Acsl5/S100a1/Atp7a/Agt/Asph/Hspa2/Plcg2/Nipsnap2/Wnk1/Itgb1/Stk39/Cltrn/Thy1/Sri/Dnm2/Ank2/Ank3/Stim1/Nedd4l	27
BP	GO:0001568	blood vessel development	76/1211	224/4937	0.000766161	0.0137461	0.010921	Sec24b/Ace/Wars2/Aqp1/Map2k1/Ctnnb1/Plcd1/Plg/Plxnd1/Myh9/Plau/Xdh/Itgb8/Atp5b/Nrp1/Itgav/Egf/Naxe/Reck/Anxa3/Tjp1/Flna/Hpgd/Tlr3/Cx3cl1/Anxa2/Ctsh/Anpep/Cspg4/Rras/Ptk7/Lama1/Tmed2/S100a1/Atp7a/Luzp1/Agt/Rock1/Col18a1/Bak1/Lrp2/Pgk1/Pml/Ptgis/Srpk2/Itgb1/Dab2ip/Myh10/Smarca4/Rtn4/Col15a1/Hgs/Ephb4/Adgrf5/Thy1/Mapk1/Lemd3/Dync2h1/Lgals3/Stat3/Arid1a/Glul/Pdcd10/Pkm/Ptprj/Thsd7a/Erap1/Atp2b4/Dnm2/…	76
BP	GO:0022898	regulation of transmembrane transporter activity	35/1211	87/4937	0.000800511	0.0142926	0.0113552	Ywhah/Gsto1/Atp1b1/Slc9a1/Ikbkb/Atp1b3/Fxyd2/Abcb1a/S100a1/Atp7a/Ywhae/Mink1/Asph/Hspa2/Plcg2/Nipsnap2/Wnk1/Itgb1/Ahnak/Hk1/Dlg1/Stk39/Shank2/Cltrn/Myo5a/Gpd1l/Sri/Camk2d/Kcnj1/Dnm2/Ptk2b/Ank2/Ank3/Stim1/Nedd4l	35
BP	GO:0098662	inorganic cation transmembrane transport	64/1211	183/4937	0.000814128	0.0144655	0.0114926	Atp5d/Atp6v1b1/Nol3/Ywhah/Atp2b1/Ero1a/Diaph1/Gsto1/Atp5b/Atp5a1/Atp6v1g3/Atp1b1/Itgav/Snta1/Atp6v0d2/Slc9a1/Itpr1/Flna/Slc12a3/Cx3cl1/Atp1b3/Fxyd2/Atp1a1/Slc25a23/Tpcn1/Atg5/Itpr2/Kcnj10/S100a1/Atp7a/Slc6a13/Ywhae/Asph/Hspa2/Plcg2/Nipsnap2/Wnk1/Itgb1/Bin1/Ahnak/Dlg1/Stk39/Slc12a1/Atp1a4/Steap3/Thy1/Atp5c1/Myo5a/Gpd1l/Sri/Commd1/Camk2d/Kcnj1/Slc8a1/Atp2b4/Dnm2/Ptk2b/Ank2/Ank3/Cox5b/Stim1/Slc6a18/…	64
BP	GO:0072657	protein localization to membrane	85/1211	256/4937	0.000823207	0.0145342	0.0115472	Itga3/Scrib/Map2k1/Gdi1/Hspa4/Amn/Dbn1/Adipoq/Krt18/Hras/Tm9sf2/Atp1b1/Gsn/Flna/Ikbkb/Anxa2/Atp1b3/Gga1/Chmp4b/Git1/F11r/Appl1/Vps37b/Lyplal1/Rilpl1/Exoc4/Erbb2/Tmed2/Arf6/Rap2a/Golph3/Vti1b/Ezr/Rock1/Ppp2r5a/Bsg/Pgrmc1/Dennd4c/Golga4/Vps37c/Romo1/Itgb1/Stxbp1/Pls1/Mesd/Adcy6/Myadm/Macf1/Dlg1/Camk2g/Myo1c/Pkp3/Hgs/Rhog/Rabep1/Slc12a1/Cnpy4/Dlg3/Slc5a3/Rab11b/Thy1/Cask/Pdcd5/Myo5a/Lgals3/Gpc6/Comm…	85
BP	GO:0034764	positive regulation of transmembrane transport	34/1211	84/4937	0.000831891	0.0145342	0.0115472	Adipoq/Gsto1/Atp1b1/Car2/Slc9a1/Flna/Ikbkb/Cx3cl1/Atp1b3/Abcb1a/Appl1/Acsl5/S100a1/Ptpn11/Atp7a/Agt/Ak1/Asph/Hspa2/Plcg2/Nipsnap2/Wnk1/Itgb1/Insr/Stk39/Cltrn/Thy1/Sri/Dnm2/Ank2/Ank3/C2cd5/Stim1/Nedd4l	34
BP	GO:0032400	melanosome localization	9/1211	13/4937	0.000837751	0.0145342	0.0115472	Map2k1/Vps33b/Bloc1s5/Shroom2/Dctn1/Rab11b/Myo5a/Rab11a/Rab27a	9
BP	GO:0086009	membrane repolarization	9/1211	13/4937	0.000837751	0.0145342	0.0115472	Wdr1/Atp1b1/Snta1/Flna/Atp1b3/Atp1a1/Ywhae/Dlg1/Nedd4l	9
BP	GO:1903115	regulation of actin filament-based movement	9/1211	13/4937	0.000837751	0.0145342	0.0115472	Dbn1/Flna/Atp1a1/Acta2/Bin1/Dlg1/Dsp/Sri/Ank2	9
BP	GO:0030003	cellular cation homeostasis	61/1211	173/4937	0.000846132	0.0145682	0.0115742	Plcd1/Nol3/Atp2b1/Ero1a/Diaph1/Gsto1/Got1/Atp5b/Atp1b1/Itgav/Car2/Calb1/Atp6v0d2/Slc9a1/Itpr1/Ccdc22/Mt2/Cx3cl1/Atp1b3/Atp1a1/Slc25a23/Atg5/Wfs1/Bsnd/Itpr2/Mapk3/Atp7a/Immt/Agt/Ywhae/Aplp2/Asph/Bak1/Slc4a2/Lrp2/Plcg2/Pml/Cubn/Ftl1/Rap1gds1/Atp2b2/Anxa6/Atp1a4/Thy1/Kng2/Mapk1/Myo5a/Sri/Slc30a9/Commd1/Camk2d/Slc8a1/Atp2b4/Casr/Gnb1/Nptn/Ptk2b/Ank2/Ube3a/Stim1/Pacs2	61
BP	GO:0051222	positive regulation of protein transport	53/1211	146/4937	0.000847635	0.0145682	0.0115742	Prkaca/Dynll1/Tsg101/Ppm1a/Glud1/Dnm1l/Hras/Ppid/Camk1/Ipo5/Flna/Phpt1/Mavs/Pck2/Gpi1/Sfn/Erbb2/Arf6/Golph3/Sorl1/Prkaa1/Ezr/Agt/Bsg/Ywhae/Gsk3a/Asph/Vps28/Lrp2/Myh10/Wipf1/Arrb1/Myo1c/Oxct1/Cltrn/Exoc1/Cask/Mapk1/Pdcd5/Kif3a/Sri/Glul/Commd1/Ppp3cb/Pdcd10/Myo18a/Casr/Golph3l/Actr3/Ank3/C2cd5/Irf3/Pfkm	53
BP	GO:0032414	positive regulation of ion transmembrane transporter activity	19/1211	39/4937	0.000870678	0.0148179	0.0117725	Gsto1/Atp1b1/Slc9a1/Ikbkb/Atp1b3/Abcb1a/S100a1/Atp7a/Asph/Hspa2/Plcg2/Nipsnap2/Wnk1/Stk39/Dnm2/Ank2/Ank3/Stim1/Nedd4l	19
BP	GO:0034330	cell junction organization	88/1211	267/4937	0.000870954	0.0148179	0.0117725	Actr2/Itga3/Tubb5/Ace/Wdr1/Prkaca/Ctnnb1/Sptbn2/Plxnd1/Dbn1/Plec/Dnm1l/Farp1/Nrp1/Ppm1f/Itgav/Snta1/Tnc/Fscn1/Camk1/Tjp1/Flna/Gpm6a/Ikbkb/Pdcd6ip/Tanc1/Chmp4b/Cdh6/F11r/Slk/Erbb2/Arf6/Actn4/Agt/Pfn2/Rock1/Rcc2/Crb3/Pgrmc1/Cdh11/Adgre5/Phldb2/Dnm3/Itgb1/Dab2ip/Insr/Myh10/Mesd/Macf1/Arhgef7/Dlg1/Atp2b2/Shroom2/Myo1c/L1cam/Shank2/Pkp3/Cgn/Ppfibp1/Dctn1/Thy1/Cask/Hdac6/Ube2v2/Dsp/Myo5a/Gpc6/Actn1/Sep…	88
BP	GO:0097435	supramolecular fiber organization	109/1211	342/4937	0.000874245	0.0148179	0.0117725	Actr2/Hip1r/Kpnb1/Aif1l/Scin/Flii/Wdr1/Nphs1/P4ha1/Capza2/Hsp90b1/Dbn1/Aqp2/Diaph1/Capn1/Nrp1/Ppm1f/Vim/Nebl/Gsn/Hook1/Capzb/Fscn1/Tjp1/Vps33b/Pycard/Flna/Cx3cl1/Cotl1/Kank2/Anxa2/Pgm5/Myo1d/Espn/Brk1/F11r/Kank1/Tubg2/Inpp5j/Hook3/Colgalt1/Inppl1/Slk/Baiap2l1/Arhgap12/Arf6/Prkar1a/Mtm1/Atp7a/Tacstd2/Capg/Ezr/Actn4/Iqgap2/Pfn2/Itgb5/Elmo1/Carmil1/Sh3kbp1/Lima1/Phldb2/Gda/Arfgef1/Itgb1/Bin1/Myh10/P…	109
BP	GO:0072503	cellular divalent inorganic cation homeostasis	42/1211	110/4937	0.000906427	0.0152928	0.0121499	Plcd1/Nol3/Atp2b1/Ero1a/Diaph1/Gsto1/Got1/Atp1b1/Itgav/Calb1/Itpr1/Mt2/Cx3cl1/Slc25a23/Atg5/Wfs1/Itpr2/Immt/Agt/Ywhae/Asph/Bak1/Plcg2/Pml/Rap1gds1/Atp2b2/Anxa6/Thy1/Kng2/Myo5a/Sri/Slc30a9/Camk2d/Slc8a1/Atp2b4/Casr/Gnb1/Nptn/Ptk2b/Ank2/Stim1/Pacs2	42
BP	GO:0060402	calcium ion transport into cytosol	20/1211	42/4937	0.000924188	0.0155213	0.0123314	Nol3/Ero1a/Diaph1/Gsto1/Itgav/Itpr1/Cx3cl1/Atg5/Itpr2/Asph/Bak1/Plcg2/Pml/Thy1/Myo5a/Sri/Camk2d/Slc8a1/Ptk2b/Ank2	20
BP	GO:0001667	ameboidal-type cell migration	57/1211	160/4937	0.000933101	0.0155381	0.0123447	Itga3/Aqp1/Plg/Plxnd1/Myh9/Map2k3/Appl2/Atp5b/Atp5a1/Nrp1/Ppm1f/Itgav/Anxa3/Sema4b/Kank2/Ctsh/Rras/Kank1/Appl1/Dpp4/Syne2/Acta2/Gpi1/Arf6/Ptpn11/Tacstd2/Agt/Pfn2/Bsg/Rcc2/Plcg2/Dock1/Pml/Itgb1/Dab2ip/Macf1/Anxa6/Rtn4/Cap1/Stat5a/Ephb4/Hdac6/Lemd3/Pkn1/Glul/Pdcd10/Iqgap1/Rab11a/Slc8a1/Atp2b4/Ptk2b/Actr3/Clasp1/Rock2/Fgf1/Anxa1/Ptk2	57
BP	GO:0006629	lipid metabolic process	148/1211	485/4937	0.000933638	0.0155381	0.0123447	Ocrl/Cyp51/Pon1/Prkar2b/Stat5b/Pafah1b3/Cyp2d26/Atp6v1b1/Pdk1/Pip4k2a/Plcd1/Gstm2/Pip4k2c/Acadsb/Lta4h/Ywhah/Pdk4/Appl2/Mapk9/Fdxr/Akr1c18/Acot2/Acot4/Acot3/Eci3/Acox2/Hacl1/Naga/Ehhadh/Adipoq/Stard4/Impa2/Slc22a19/Plcb3/Itgb8/Atp5b/Atp5a1/Scly/Acbd3/Mgst3/Acss1/Pck1/Fabp5/Hao2/Cyp4a14/Prkag2/Prxl2b/Cwh43/Acacb/St8sia1/Erlin2/Ddhd2/Asah1/Hpgd/Acsl1/Ces1c/Slc27a1/Acsm1/Pdk3/Scd1/Acaa2/Echdc3/Plcl1…	148
BP	GO:0015850	organic hydroxy compound transport	30/1211	72/4937	0.000946594	0.0156828	0.0124597	Pon1/Aqp1/Plcd1/Emb/Adipoq/Aqp2/Stard4/Osbp/Slc22a19/Egf/Naxe/Stx12/Anxa2/Maob/Ptpn11/Ptgs1/Agt/Lima1/Stard5/Spp1/Serac1/Rtn4/Slco1a6/Slc5a3/Entpd1/Lgals3/Commd1/Ralbp1/Abcc3/Slc16a7	30
BP	GO:0071356	cellular response to tumor necrosis factor	22/1211	48/4937	0.000994127	0.0163918	0.013023	Nol3/Slc2a4/Dbn1/Adipoq/Krt18/Rela/Pycard/Ikbkb/Sfrp1/Asah1/Cx3cl1/Mapk3/Actn4/Commd7/Dab2ip/Npnt/Cpne1/Mapk1/Gba/Ptk2b/Actr3/Umod	22
BP	GO:0032637	interleukin-8 production	13/1211	23/4937	0.000998304	0.0163918	0.013023	Anxa4/Adipoq/Rela/Pycard/Fadd/Tlr3/Mavs/Ddx58/Nod2/Arrb1/Afap1l2/Stat3/Anxa1	13
BP	GO:0030216	keratinocyte differentiation	16/1211	31/4937	0.00100715	0.0164635	0.01308	Map2k1/Tsg101/Asah1/St14/Evpl/Ppl/Sfn/Flnb/Ptgs1/Rock1/Smarca4/Dsp/Tgm1/Casp3/Rock2/Anxa1	16
BP	GO:0008643	carbohydrate transport	23/1211	51/4937	0.0010128	0.016479	0.0130923	Ace/Aqp1/Pea15a/Slc2a4/Appl2/Adipoq/Aqp2/Slc23a1/Fabp5/Slc2a1/Slc2a5/Abcb1a/Appl1/Ptpn11/Slc2a9/Ezr/Ak1/Gsk3a/Insr/Rab4b/Pls1/Enpp1/C2cd5	23
BP	GO:0032401	establishment of melanosome localization	8/1211	11/4937	0.00102308	0.016479	0.0130923	Map2k1/Bloc1s5/Shroom2/Dctn1/Rab11b/Myo5a/Rab11a/Rab27a	8
BP	GO:0036010	protein localization to endosome	11/1211	18/4937	0.0010261	0.016479	0.0130923	Tollip/Scrib/Nrp1/Egf/Rab35/Arf6/Pacsin2/Sorl1/Ezr/Ankrd13a/Rock2	11
BP	GO:0086001	cardiac muscle cell action potential	11/1211	18/4937	0.0010261	0.016479	0.0130923	Snta1/Flna/Bin1/Dlg1/Dsp/Gpd1l/Nup155/Camk2d/Ank2/Ank3/Nedd4l	11
BP	GO:0010243	response to organonitrogen compound	105/1211	329/4937	0.0010305	0.016479	0.0130923	Stat5b/Aqp1/Ctnnb1/Plcd1/Cad/Slc2a4/Shmt1/Pdk4/Ubxn6/Atp2b1/Hsp90b1/Appl2/Ahsg/Adipoq/Diaph1/Rela/Capn1/Scly/Parp1/Vim/Kynu/Gatm/Snx5/Pck1/Ptpn1/Car2/Anxa5/Slc9a1/Uso1/Itpr1/Ipo5/Fadd/Flna/Erlin2/Ikbkb/Sfrp1/Slc27a1/Pklr/Echdc3/Fbxo2/Uggt1/Pck2/Pdk2/Kank1/Smpd1/Appl1/Wfs1/Inppl1/Gpi1/Itpr2/Nod2/Mapk3/Baiap2l1/Nccrp1/Golph3/Sorl1/Ptpn11/Atp7a/Prkaa1/Ezr/Agt/Capn2/Rock1/Gsk3a/Sirt2/Vps13c/Asph/Ppp1…	105
BP	GO:0051017	actin filament bundle assembly	39/1211	101/4937	0.00106325	0.0169292	0.01345	Aif1l/Hsp90b1/Dbn1/Nrp1/Ppm1f/Fscn1/Tjp1/Flna/Cx3cl1/Kank2/Espn/F11r/Baiap2l1/Tacstd2/Ezr/Actn4/Pfn2/Itgb5/Carmil1/Lima1/Phldb2/Myh10/Pls1/Arrb1/Kank4/Phactr1/Tpm1/Pls3/Cgnl1/Dpysl3/Lcp1/Actn1/S100a10/Ppp1r9a/Ptk2b/Clasp1/Rock2/Limch1/Arhgef18	39
BP	GO:0007409	axonogenesis	49/1211	134/4937	0.00109311	0.0173296	0.013768	Grcc10/Map2k1/Gdi1/Plxnd1/Rab21/Dbn1/Emb/Dpysl2/Alcam/Nrp1/Vim/Sema4b/Lama1/B3gnt2/Erbb2/Ptpn11/Crppa/Neo1/Bsg/Cdh11/Tubb2b/Ablim1/Lrp2/Golga4/Itgb1/Stxbp1/Myh10/Cnp/Rtn4/L1cam/Rhog/Ephb4/Mgll/Thy1/Hdac6/Kif3a/Pitpna/Dock7/Map2k2/Septin7/Rab11a/Dnm2/Nptn/Actr3/Ank3/Enah/Ncam1/Kif13b/Ptk2	49
BP	GO:0090257	regulation of muscle system process	33/1211	82/4937	0.00111071	0.0175329	0.0139296	Grcc10/Map2k1/Nol3/Atp2b1/Arg2/Dbn1/Parp1/Atp1b1/Lmna/Slc9a1/Flna/Atp1a1/Ptgs1/Agt/Rock1/Ppp3ca/Gsk3a/Bin1/Npnt/Dlg1/Camk2g/Ece1/Anxa6/Pi16/Dsp/Sri/Camk2d/Slc8a1/Atp2b4/Ank2/Rock2/Trip10/Ptk2	33
BP	GO:0061564	axon development	54/1211	151/4937	0.00113862	0.0178968	0.0142187	Grcc10/Map2k1/Gdi1/Plxnd1/Rab21/Dbn1/Emb/Dpysl2/Alcam/Nrp1/Vim/Tnc/Sema4b/Flna/Lama1/B3gnt2/Erbb2/Ptpn11/Crppa/Neo1/Bsg/Cdh11/Tubb2b/Ablim1/Stk24/Lrp2/Golga4/Itgb1/Stxbp1/Myh10/Mtr/Cnp/Rtn4/L1cam/Rhog/Ephb4/Mgll/Thy1/Hdac6/Kif3a/Pitpna/Dock7/Map2k2/Septin7/Rab11a/Dnm2/Nptn/Actr3/Ank3/Enah/Ncam1/Casp3/Kif13b/Ptk2	54
BP	GO:0030855	epithelial cell differentiation	56/1211	158/4937	0.00118535	0.018552	0.0147393	Sec24b/Scrib/Stat5b/Map2k1/Ctnnb1/Tsg101/Adipoq/Xdh/Tfcp2l1/Vim/Tbc1d20/Pck1/Stx2/Tjp1/Flna/Ikbkb/Asah1/St14/Evpl/Pck2/Ppl/Abcb1a/F11r/Cdhr2/Ptk7/Lama1/Rilpl1/Sfn/Flnb/Basp1/Yipf6/Ptgs1/Ezr/Agt/Rock1/Crb3/Col18a1/Prom1/Fndc3a/Myadm/Smarca4/Atp2b2/Rtn4/Col15a1/Cgn/Stat5a/Atrx/Adamtsl4/Dsp/Tgm1/Cdkn1c/Rapgef2/Casp3/Rock2/Anxa1/Clic5	56
BP	GO:1903034	regulation of response to wounding	31/1211	76/4937	0.00119668	0.0186499	0.014817	Map2k1/Plg/Myh9/Plau/Enpp4/Hras/Anxa5/Vps33b/Flna/Anxa2/F11r/Kank1/Acta2/Tspan8/Atp7a/Neo1/Cadm4/Pla2g4a/Phldb2/Stk24/Arfgef1/Itgb1/Rtn4/Prdx2/Kng2/Cask/Map2k2/Ptprj/Clasp1/Anxa1/Ptk2	31
BP	GO:0097553	calcium ion transmembrane import into cytosol	18/1211	37/4937	0.00121113	0.0187164	0.0148698	Nol3/Ero1a/Diaph1/Gsto1/Itgav/Itpr1/Cx3cl1/Atg5/Itpr2/Asph/Plcg2/Thy1/Myo5a/Sri/Camk2d/Slc8a1/Ptk2b/Ank2	18
BP	GO:1901379	regulation of potassium ion transmembrane transport	14/1211	26/4937	0.00121621	0.0187164	0.0148698	Atp1b1/Flna/Atp1b3/Ywhae/Wnk1/Itgb1/Bin1/Dlg1/Stk39/Kcnj1/Dnm2/Ank2/Ank3/Nedd4l	14
BP	GO:1901570	fatty acid derivative biosynthetic process	14/1211	26/4937	0.00121621	0.0187164	0.0148698	Lta4h/Mapk9/Mgst3/Fabp5/Cyp4a14/Prxl2b/Acsl1/Acsl5/Ptgs1/Pla2g4a/Ggt5/Ptgis/Hmgcs2/Anxa1	14
BP	GO:0098660	inorganic ion transmembrane transport	65/1211	189/4937	0.00122457	0.0187295	0.0148803	Atp5d/Atp6v1b1/Nol3/Ywhah/Atp2b1/Ero1a/Diaph1/Gsto1/Atp5b/Atp5a1/Atp6v1g3/Atp1b1/Itgav/Snta1/Atp6v0d2/Slc9a1/Itpr1/Flna/Slc12a3/Cx3cl1/Atp1b3/Fxyd2/Atp1a1/Slc25a23/Tpcn1/Atg5/Itpr2/Kcnj10/S100a1/Atp7a/Slc6a13/Ywhae/Asph/Hspa2/Plcg2/Nipsnap2/Wnk1/Itgb1/Bin1/Ahnak/Dlg1/Stk39/Slc12a1/Atp1a4/Steap3/Thy1/Atp5c1/Myo5a/Gpd1l/Sri/Commd1/Camk2d/Kcnj1/Slc8a1/Atp2b4/Casr/Dnm2/Ptk2b/Ank2/Ank3/Cox5b/Stim1/Slc…	65
BP	GO:0050768	negative regulation of neurogenesis	36/1211	92/4937	0.00123572	0.0187295	0.0148803	Ctnnb1/Gdi1/Ywhah/Appl2/Nrp1/Vim/Sema4b/Flna/Cspg4/Kank1/Inpp5j/Hook3/Inppl1/Bag5/Cyth2/Arf6/Sorl1/Neo1/Ppp3ca/Gsk3a/Sirt2/Dnm3/Lgals1/Itgb1/Adcy6/Rtn4/Rap1gap/Thy1/Dpysl3/Stat3/Arhgef2/Actr3/Rapgef2/Ube3a/Rap1gap2/Ptk2	36
BP	GO:1905475	regulation of protein localization to membrane	36/1211	92/4937	0.00123572	0.0187295	0.0148803	Itga3/Map2k1/Gdi1/Dbn1/Hras/Gsn/Appl1/Lyplal1/Erbb2/Arf6/Vti1b/Ezr/Ppp2r5a/Pgrmc1/Itgb1/Pls1/Mesd/Dlg1/Camk2g/Myo1c/Rhog/Cnpy4/Slc5a3/Pdcd5/Myo5a/Lgals3/Gpc6/Commd1/Rab11a/Camk2d/Atp2b4/Actr3/Ank3/Magi2/C2cd5/Stx7	36
BP	GO:0098656	anion transmembrane transport	30/1211	73/4937	0.00123743	0.0187295	0.0148803	Slc13a2/Slc44a4/Emb/Slc7a8/Slc23a1/Slc2a1/Slc12a3/Slc27a1/Abcb1a/Acsl5/Kcnj10/Agt/Slc6a13/Lrp2/Itgb1/Hk1/Abcc1/Slc38a10/Stk39/Slc1a5/Slc12a1/Cltrn/Slc25a12/Slc3a2/Septin2/Casr/Abcc3/Slc5a6/Slc16a7/Slc6a18	30
BP	GO:0006874	cellular calcium ion homeostasis	40/1211	105/4937	0.0012528	0.0188844	0.0150033	Plcd1/Nol3/Atp2b1/Ero1a/Diaph1/Gsto1/Got1/Atp1b1/Itgav/Calb1/Itpr1/Cx3cl1/Slc25a23/Atg5/Wfs1/Itpr2/Immt/Agt/Ywhae/Asph/Bak1/Plcg2/Pml/Rap1gds1/Atp2b2/Anxa6/Thy1/Kng2/Myo5a/Sri/Camk2d/Slc8a1/Atp2b4/Casr/Gnb1/Nptn/Ptk2b/Ank2/Stim1/Pacs2	40
BP	GO:0001666	response to hypoxia	29/1211	70/4937	0.00127581	0.0191527	0.0152165	Fam162a/Aqp1/Map2k1/Pdk1/Nol3/Slc2a4/Hsp90b1/Acot2/Plau/Atp1b1/Slc9a1/Itpr1/Pdk3/Acaa2/Dpp4/Itpr2/Fabp1/Sirt2/Pgk1/Pml/Ptgis/Camk2g/Ece1/Rtn4/Commd1/Camk2d/Slc8a1/Gnb1/Rock2	29
BP	GO:0003012	muscle system process	46/1211	125/4937	0.00131866	0.0197156	0.0156637	Grcc10/Map2k1/Nol3/Map2k3/Atp2b1/Pgam2/Arg2/Dbn1/Gaa/Parp1/Atp1b1/Gsn/Gatm/Snta1/Lmna/Slc9a1/Flna/Atp1a1/Ppp1r13l/Acta2/Ptgs1/Agt/Rock1/Ppp3ca/Gsk3a/Bin1/Npnt/Rap1gds1/Dlg1/Camk2g/Ece1/Anxa6/Tpm1/Pi16/Dsp/Gpd1l/Sri/Nup155/Camk2d/Slc8a1/Atp2b4/Ank2/Rock2/Trip10/Nedd4l/Ptk2	46
BP	GO:0032411	positive regulation of transporter activity	20/1211	43/4937	0.00133558	0.0198876	0.0158004	Pon1/Gsto1/Atp1b1/Slc9a1/Ikbkb/Atp1b3/Abcb1a/S100a1/Atp7a/Asph/Hspa2/Plcg2/Nipsnap2/Wnk1/Stk39/Dnm2/Ank2/Ank3/Stim1/Nedd4l	20
BP	GO:0098742	cell-cell adhesion via plasma-membrane adhesion molecules	21/1211	46/4937	0.00137178	0.02013	0.0159929	Emb/Alcam/Adipoq/Kifap3/Cx3cl1/Cdh6/Cdhr2/Bsg/Cdh11/Nectin2/Wnk1/Lgals1/Myadm/L1cam/Gpc6/Ptprd/Nptn/Magi2/Umod/Cdh16/Epcam	21
BP	GO:1901342	regulation of vasculature development	42/1211	112/4937	0.00137731	0.02013	0.0159929	Aqp1/Ctnnb1/Plg/Plxnd1/Xdh/Itgb8/Nrp1/Naxe/Reck/Anxa3/Tjp1/Tlr3/Cx3cl1/Ctsh/Rras/S100a1/Agt/Rock1/Nfatc2/Pgk1/Pml/Ptgis/Itgb1/Dab2ip/Rtn4/Hgs/Ephb4/Cth/Lgals3/Stat3/Glul/Pdcd10/Pkm/Pdcd4/Erap1/Atp2b4/Ptk2b/Rapgef2/Stim1/Rock2/Fgf1/Anxa1	42
BP	GO:0140115	export across plasma membrane	12/1211	21/4937	0.00137801	0.02013	0.0159929	Atp2b1/Atp1b1/Slc27a1/Atp1b3/Atp1a1/Abcb1a/Ywhae/Dlg1/Abcc1/Atp1a4/Ralbp1/Slc8a1	12
BP	GO:0032757	positive regulation of interleukin-8 production	10/1211	16/4937	0.00137922	0.02013	0.0159929	Adipoq/Rela/Pycard/Fadd/Tlr3/Mavs/Ddx58/Nod2/Afap1l2/Stat3	10
BP	GO:1990573	potassium ion import across plasma membrane	10/1211	16/4937	0.00137922	0.02013	0.0159929	Atp1b1/Slc12a3/Atp1b3/Atp1a1/Kcnj10/Wnk1/Dlg1/Slc12a1/Atp1a4/Kcnj1	10
BP	GO:0034612	response to tumor necrosis factor	24/1211	55/4937	0.00139933	0.0203428	0.016162	Nol3/Slc2a4/Dbn1/Adipoq/Krt18/Rela/Pycard/Ikbkb/Sfrp1/Asah1/Cx3cl1/Mapk3/Actn4/Commd7/Ggt5/Dab2ip/Insr/Npnt/Cpne1/Mapk1/Gba/Ptk2b/Actr3/Umod	24
BP	GO:0009150	purine ribonucleotide metabolic process	67/1211	197/4937	0.00144259	0.0208892	0.0165961	Atp5d/Map2k1/Pdk1/Pgam1/Acadsb/Pdk4/Nudt4/Pfkl/Pgam2/Galk1/Pfas/Acot2/Acot4/Acot3/Mccc2/Pdhb/Adsl/Ehhadh/Papss2/Atp5b/Atp5a1/Prps2/Atic/Parp1/Kynu/Acss1/Prkag2/Acacb/Acsl1/Mpi/Pklr/Acsm1/Pdk3/Acaa2/Pdk2/Acsl5/Gpi1/Prkaa1/Pank4/Ak1/Acot7/Acnat2/Pgk1/Insr/Acnat1/Adcy6/Hk1/Atp2b2/Acot8/Itpa/Aldoc/Acly/Nudt7/Atp5c1/Hmgcs2/Enpp1/Entpd1/Pfkp/Stat3/Acot1/Pkm/Adssl1/Efl1/Cox5b/Ampd3/Adpgk/Pfkm	67
BP	GO:0007417	central nervous system development	77/1211	232/4937	0.00145175	0.0209393	0.0166359	Sec24b/Pcnt/Naglu/Scrib/Scin/Grcc10/Aqp1/Map2k1/Wdr1/Pafah1b3/Ctnnb1/Sptbn2/Stk3/Dpysl2/Slc23a1/Diaph1/Nrp1/Vim/Gsn/Egf/Reck/Slc2a1/Flna/Sfrp1/Abcb1a/Hook3/Syne2/Mapk3/Exoc4/Sdf4/Erbb2/Kcnj10/Sun1/Ptpn11/Atp7a/Capg/Phgdh/Agt/Ywhae/Aplp2/Sirt2/Cdh11/Lrp2/Tacc1/Itgb1/Hsd3b3/Dab2ip/Bin1/Myh10/Smarca4/Atp2b2/Shroom2/Cnp/Rtn4/Shroom4/Shank2/Vcan/Phactr1/Atrx/Dctn1/Mapk1/Trp53bp2/Kif3a/Dync2h1/Dock7/St…	77
BP	GO:0070848	response to growth factor	64/1211	187/4937	0.00153099	0.021996	0.0174754	Itga3/Stat5b/Ctnnb1/Map2k3/Appl2/Ppm1a/Akr1c18/Dbn1/Xdh/Rela/Got1/Nrp1/Stk16/Dtymk/Parp1/Rab14/Ptpn1/Cpne3/Rab35/Sfrp1/Hpgd/Git1/Appl1/Dync1li2/Mapk3/Erbb2/Arf6/Sorl1/Ptpn11/Atp7a/Neo1/Agt/Cadm4/Itgb5/Rock1/Sirt2/Lrp2/Pml/Dab2ip/Insr/Cyfip2/Npnt/Myo1c/Rap1gap/Hgs/Cask/Hdac6/Mapk1/Lemd3/Pdcd5/Iqgap1/Pdcd4/Atp2b4/Dnm2/Actr3/Rapgef2/Magi2/Casp3/Rock2/Myof/Acap2/Fgf1/Anxa1/Ptk2	64
BP	GO:0070588	calcium ion transmembrane transport	31/1211	77/4937	0.0015423	0.0220603	0.0175265	Nol3/Atp2b1/Ero1a/Diaph1/Gsto1/Atp1b1/Itgav/Slc9a1/Itpr1/Cx3cl1/Slc25a23/Tpcn1/Atg5/Itpr2/S100a1/Ywhae/Asph/Hspa2/Plcg2/Nipsnap2/Bin1/Ahnak/Thy1/Myo5a/Sri/Camk2d/Slc8a1/Atp2b4/Ptk2b/Ank2/Stim1	31
BP	GO:0048514	blood vessel morphogenesis	66/1211	194/4937	0.00154746	0.0220603	0.0175265	Sec24b/Ace/Wars2/Aqp1/Ctnnb1/Plcd1/Plg/Plxnd1/Myh9/Plau/Xdh/Itgb8/Atp5b/Nrp1/Itgav/Egf/Naxe/Reck/Anxa3/Tjp1/Flna/Hpgd/Tlr3/Cx3cl1/Anxa2/Ctsh/Anpep/Cspg4/Rras/Lama1/S100a1/Agt/Rock1/Col18a1/Bak1/Lrp2/Pgk1/Pml/Ptgis/Srpk2/Itgb1/Dab2ip/Smarca4/Rtn4/Col15a1/Hgs/Ephb4/Adgrf5/Thy1/Lemd3/Lgals3/Stat3/Glul/Pdcd10/Pkm/Ptprj/Thsd7a/Erap1/Atp2b4/Ptk2b/Rapgef2/Stim1/Rock2/Fgf1/Anxa1/Ptk2	66
BP	GO:0043266	regulation of potassium ion transport	16/1211	32/4937	0.00156149	0.0221743	0.0176171	Atp1b1/Flna/Atp1b3/Ywhae/Wnk1/Itgb1/Bin1/Dlg1/Stk39/Plcb4/Kcnj1/Dnm2/Ptk2b/Ank2/Ank3/Nedd4l	16
BP	GO:0035239	tube morphogenesis	87/1211	268/4937	0.00156834	0.022186	0.0176264	Sec24b/Ace/Scrib/Wars2/Aqp1/Prkaca/Ctnnb1/Plcd1/Plg/Plxnd1/Myh9/Stk3/Mthfd1/Plau/Xdh/Itgb8/Atp5b/Nrp1/Itgav/Egf/Naxe/Tnc/Reck/Stx2/Anxa3/Tjp1/Flna/Sfrp1/Hpgd/Tlr3/Cx3cl1/St14/Anxa2/Ctsh/Anpep/Cspg4/Ppp1ca/Rras/Ptk7/Lama1/Tmed2/S100a1/Tacstd2/Luzp1/Agt/Rock1/Bsg/Col18a1/Bak1/Lrp2/Pgk1/Pml/Ptgis/Srpk2/Itgb1/Dab2ip/Npnt/Smarca4/Dlg1/Prkacb/Rtn4/Col15a1/Hgs/Ephb4/Adgrf5/Thy1/Lemd3/Kif3a/Lgals3/Stat3/…	87
BP	GO:0061572	actin filament bundle organization	39/1211	103/4937	0.0016372	0.0229833	0.0182598	Aif1l/Hsp90b1/Dbn1/Nrp1/Ppm1f/Fscn1/Tjp1/Flna/Cx3cl1/Kank2/Espn/F11r/Baiap2l1/Tacstd2/Ezr/Actn4/Pfn2/Itgb5/Carmil1/Lima1/Phldb2/Myh10/Pls1/Arrb1/Kank4/Phactr1/Tpm1/Pls3/Cgnl1/Dpysl3/Lcp1/Actn1/S100a10/Ppp1r9a/Ptk2b/Clasp1/Rock2/Limch1/Arhgef18	39
BP	GO:0072522	purine-containing compound biosynthetic process	39/1211	103/4937	0.0016372	0.0229833	0.0182598	Atp5d/Map2k1/Pdk1/Shmt1/Pdk4/Pfas/Mthfd1/Pdhb/Adsl/Papss2/Atp5b/Atp5a1/Prps2/Atic/Parp1/Acss1/Acacb/Acsl1/Pklr/Pdk3/Pdk2/Acsl5/Mtap/Pank4/Adal/Ak1/Acot7/Adcy6/Prpsap1/Acly/Atp5c1/Entpd1/Stat3/Prpsap2/Pkm/Prps1l3/Adssl1/Cox5b/Ampd3	39
BP	GO:0006112	energy reserve metabolic process	17/1211	35/4937	0.00168637	0.0235835	0.0187367	Gys1/Ppp1r1a/Gaa/Prkag2/Pygb/Ppp1ca/Pygl/Gsk3a/Acadm/Ppp1cc/Insr/Adgrf5/Enpp1/Agl/Gnas/Ppp1cb/Pfkm	17
BP	GO:0006909	phagocytosis	34/1211	87/4937	0.00171418	0.0238817	0.0189736	Myh9/Appl2/Anxa11/Ahsg/Adipoq/Mbl2/Rab14/Gsn/Itgav/Anxa3/Pycard/Txndc5/Appl1/Atg5/Nod2/Arhgap12/Elmo1/Dock1/Itgb1/Mesd/Igkc/Ighg2c/Ighv1-31/Rap1gap/Rhog/Ptprj/Myo18a/Dnm2/Rab27a/Ighg2b/Iglc1/Iglc2/Anxa1/Ptk2	34
BP	GO:0031032	actomyosin structure organization	38/1211	100/4937	0.00173189	0.0240373	0.0190972	Flii/Wdr1/Myh9/Cdc42bpg/Nrp1/Ppm1f/Nebl/Cnn3/Tjp1/Kank2/Pdcd6ip/Pgm5/F11r/Epb41l2/Prkar1a/Tacstd2/Rtkn/Pfn2/Itgb5/Rock1/Carmil1/Phldb2/Itgb1/Myh10/Arrb1/Kank4/Epb41l1/Phactr1/Tpm1/Cgnl1/Myo18a/S100a10/Ppp1r9a/Ptk2b/Clasp1/Rock2/Limch1/Arhgef18	38
BP	GO:0032956	regulation of actin cytoskeleton organization	62/1211	181/4937	0.00176054	0.0243431	0.0193402	Actr2/Hip1r/Scin/Flii/Wdr1/Nphs1/Capza2/Dbn1/Capn1/Hras/Nrp1/Ppm1f/Gsn/Capzb/Fscn1/Tjp1/Pycard/Flna/Cx3cl1/Cotl1/Kank2/Phpt1/Brk1/F11r/Kank1/Baiap2l1/Arf6/Tacstd2/Capg/Iqgap2/Pfn2/Rock1/Carmil1/Lima1/Phldb2/Arfgef1/Bin1/Myadm/Dlg1/Shroom2/Bst1/Myo1c/Kank4/Arhgdia/Rhog/Tpm1/Cgnl1/Arfip2/Arfip1/Iqgap1/S100a10/Ppp1r9a/Ptk2b/Actr3/Clasp1/Arpc1b/Svil/Rock2/Cyrib/Ssh3/Limch1/Arhgef18	62
BP	GO:0051875	pigment granule localization	9/1211	14/4937	0.00183663	0.0253001	0.0201004	Map2k1/Vps33b/Bloc1s5/Shroom2/Dctn1/Rab11b/Myo5a/Rab11a/Rab27a	9
BP	GO:0019722	calcium-mediated signaling	24/1211	56/4937	0.00188989	0.0255528	0.0203012	Gsto1/Atp1b1/Slc9a1/Itpr1/Pdk2/Exoc4/Prkaa1/Ppp3ca/Nfatc2/Asph/Bst1/L1cam/Slc12a1/Myo5a/Sri/Ppp3cb/Ptprj/Ncald/Slc8a1/Atp2b4/Ppp1r9a/Ptk2b/Ank2/Ncam1	24
BP	GO:0019751	polyol metabolic process	24/1211	56/4937	0.00188989	0.0255528	0.0203012	Ocrl/Plcd1/Nudt4/Galk1/Impa2/Plcb3/Got1/Inpp5a/Pck1/Asah1/Pck2/Inpp5j/Inppl1/Itpkb/Pla2g4a/Plcg2/Asah2/Ppip5k1/Slc5a3/Gk/Gba/Ptk2b/Isyna1/Myof	24
BP	GO:0051249	regulation of lymphocyte activation	40/1211	107/4937	0.00189864	0.0255528	0.0203012	Scrib/Stat5b/Ctnnb1/Arg2/Dock8/Gsn/Pck1/Aplf/Pycard/Fadd/Lamp1/Sfrp1/Ap1g1/Dpp4/Nod2/Erbb2/Prkar1a/Itpkb/Sh3kbp1/Nfatc2/Lgals1/Dlg1/Bst1/Igkc/Ighg2c/Ighv1-31/Stat5a/Prdx2/Trp53bp1/Ephb4/Thy1/Pkn1/Lgals3/Ighg2b/Iglc1/Iglc2/Hsph1/Casp3/Cyrib/Anxa1	40
BP	GO:0001657	ureteric bud development	11/1211	19/4937	0.00190068	0.0255528	0.0203012	Ctnnb1/Arg2/Calb1/Sfrp1/Tacstd2/Agt/Npnt/Dlg1/Vcan/Epcam/Fgf1	11
BP	GO:0072163	mesonephric epithelium development	11/1211	19/4937	0.00190068	0.0255528	0.0203012	Ctnnb1/Arg2/Calb1/Sfrp1/Tacstd2/Agt/Npnt/Dlg1/Vcan/Epcam/Fgf1	11
BP	GO:0072164	mesonephric tubule development	11/1211	19/4937	0.00190068	0.0255528	0.0203012	Ctnnb1/Arg2/Calb1/Sfrp1/Tacstd2/Agt/Npnt/Dlg1/Vcan/Epcam/Fgf1	11
BP	GO:0006820	anion transport	63/1211	185/4937	0.00190983	0.0255528	0.0203012	Slc13a2/Ace/Slc44a4/Clic1/Slc22a8/Mapk9/Arg2/Emb/Dpysl2/Slc7a8/Slc23a1/Slc22a19/Sfxn2/Fabp5/Car2/Slc25a24/Slc2a1/Pxmp2/Pcyox1/Acsl1/Slc12a3/Slc27a1/Abcb1a/Acsl5/Bsnd/Kcnj10/Sfxn3/Slc2a9/Fabp1/Agt/Slc6a13/Fabp3/Pla2g4a/Slc4a2/Lrp2/Slc22a13/Slc22a7/Itgb1/Stxbp1/Hk1/Abcc1/Slc38a10/Stk39/Clcnka/Slc1a5/Cpt1b/Slc12a1/Slco1a6/Cltrn/Rab11b/Enpp1/Pitpna/Slc25a12/Prkg2/Slc3a2/Septin2/Casr/Abcc3/Slc5a6/Slc1…	63
BP	GO:0060401	cytosolic calcium ion transport	23/1211	53/4937	0.00191204	0.0255528	0.0203012	Nol3/Atp2b1/Ero1a/Diaph1/Gsto1/Itgav/Itpr1/Cx3cl1/Slc25a23/Atg5/Itpr2/Ywhae/Asph/Bak1/Plcg2/Pml/Thy1/Myo5a/Sri/Camk2d/Slc8a1/Ptk2b/Ank2	23
BP	GO:0043087	regulation of GTPase activity	46/1211	127/4937	0.00192119	0.0255528	0.0203012	Ocrl/Scrib/Map2k1/Plxnd1/Dock8/Hras/Rabgap1l/Prom2/Tbc1d20/Pycard/Cx3cl1/Rgl3/F11r/Arhgap29/Erbb2/Arhgap12/Tmed2/Rabgap1/Tbc1d22a/Iqgap2/Rcc2/Tbc1d2/Arfgef1/Wnk1/Lrch1/Itgb1/Dab2ip/Bin1/Arrb1/Rap1gds1/Arhgef7/Tbc1d9b/Rap1gap/Rhog/Ralgapb/Thy1/Dock7/Tbc1d4/Iqgap1/Ralbp1/S100a10/Ptk2b/Gnas/Rapgef2/Ralgapa2/Itga6	46
BP	GO:0022407	regulation of cell-cell adhesion	43/1211	117/4937	0.00192625	0.0255528	0.0203012	Scrib/Stat5b/Map2k1/Arg2/Adipoq/Dock8/Rela/Capn1/Ppm1f/Kifap3/Pck1/Tjp1/Vps33b/Pycard/Fadd/Cx3cl1/F11r/Dpp4/Erbb2/Prkar1a/Itpkb/Mink1/Wnk1/Lgals1/Myadm/Dlg1/L1cam/Rap1gap/Stat5a/Prdx2/Myo10/Ephb4/Thy1/Lgals3/Ank3/Magi2/Hsph1/Casp3/Cyrib/Epcam/Anxa1/Itga6/Ptk2	43
BP	GO:0051494	negative regulation of cytoskeleton organization	36/1211	94/4937	0.00193327	0.0255528	0.0203012	Hip1r/Scin/Flii/Capza2/Dbn1/Capn1/Gsn/Capzb/Tjp1/Kank2/Espn/F11r/Kank1/Inpp5j/Tacstd2/Capg/Pfn2/Carmil1/Lima1/Phldb2/Arfgef1/Myadm/Eml4/Shroom2/Kank4/Tpm1/Hdac6/Cgnl1/Eml2/Ppp1r9a/Arhgef2/Clasp1/Svil/Cyrib/Ssh3/Arhgef18	36
BP	GO:0090087	regulation of peptide transport	84/1211	259/4937	0.00193834	0.0255528	0.0203012	Cyp51/Scrib/Prkaca/Dynll1/Tsg101/Nol3/Gdi1/Pfkl/Ppm1a/Glud1/Dnm1l/Adipoq/Hras/Ppm1f/Ptpn1/Car2/Anxa5/Ppid/Egf/Camk1/Ipo5/Flna/Sfrp1/Cx3cl1/Phpt1/Mavs/Pck2/Nupl1/Lyplal1/Gpi1/Sfn/Exoc4/Erbb2/Arf6/Golph3/Rab11fip1/Sorl1/Ptpn11/Prkaa1/Neo1/Ezr/Atpif1/Agt/Bsg/Ywhae/Ppp3ca/Gsk3a/Sirt2/Asph/Vps28/Lrp2/Myh10/Wipf1/Arrb1/Arhgef7/Myo1c/Oxct1/Cltrn/Exoc1/Cask/Mapk1/Septin8/Pdcd5/Kif3a/Lcp1/Erp29/Sri/Arfip1…	84
BP	GO:0051223	regulation of protein transport	82/1211	252/4937	0.00196779	0.0258483	0.020536	Cyp51/Scrib/Prkaca/Dynll1/Tsg101/Nol3/Gdi1/Pfkl/Ppm1a/Glud1/Dnm1l/Adipoq/Hras/Ppm1f/Ptpn1/Anxa5/Ppid/Egf/Camk1/Ipo5/Flna/Sfrp1/Cx3cl1/Phpt1/Mavs/Pck2/Nupl1/Lyplal1/Gpi1/Sfn/Exoc4/Erbb2/Arf6/Golph3/Rab11fip1/Sorl1/Ptpn11/Prkaa1/Neo1/Ezr/Atpif1/Agt/Bsg/Ywhae/Ppp3ca/Gsk3a/Sirt2/Asph/Vps28/Lrp2/Myh10/Wipf1/Arrb1/Myo1c/Oxct1/Cltrn/Exoc1/Cask/Mapk1/Septin8/Pdcd5/Kif3a/Lcp1/Erp29/Sri/Arfip1/Glul/Commd1/…	82
BP	GO:0046578	regulation of Ras protein signal transduction	34/1211	88/4937	0.00214985	0.0281393	0.0223562	Itga3/Map2k1/Hras/Farp1/Nrp1/Arhgef6/Kank2/Git1/F11r/Kank1/Cyth2/Erbb2/Arf6/Cadm4/Itpkb/Arhgef12/Dennd4c/Arfgef1/Itgb1/Dab2ip/Arrb1/Arhgef7/Arfgef2/Cyth1/Rtn4/Arhgdia/Farp2/Fgd4/Camk2d/Eps8l1/Dnm2/Arhgef2/Arhgef40/Arhgef18	34
BP	GO:1903078	positive regulation of protein localization to plasma membrane	15/1211	30/4937	0.00218077	0.0284428	0.0225973	Itga3/Arf6/Ezr/Pgrmc1/Itgb1/Pls1/Dlg1/Rhog/Cnpy4/Myo5a/Lgals3/Commd1/Rab11a/Atp2b4/Actr3	15
BP	GO:0009260	ribonucleotide biosynthetic process	37/1211	98/4937	0.00226213	0.0293997	0.0233575	Atp5d/Map2k1/Pdk1/Cad/Pdk4/Pfas/Pdhb/Adsl/Rfk/Papss2/Atp5b/Atp5a1/Prps2/Atic/Parp1/Acss1/Ctps/Acacb/Acsl1/Pklr/Pdk3/Pdk2/Acsl5/Pank4/Ak1/Acot7/Uprt/Adcy6/Acly/Ctps2/Atp5c1/Entpd1/Stat3/Pkm/Adssl1/Cox5b/Ampd3	37
BP	GO:0006633	fatty acid biosynthetic process	27/1211	66/4937	0.0023092	0.0298009	0.0236763	Gstm2/Pdk4/Mapk9/Acss1/Fabp5/Prkag2/Prxl2b/Acacb/Erlin2/Acsm1/Scd1/Decr2/Ptgs1/Prkaa1/Agt/Pla2g4a/Acot7/Ptgis/Asah2/Acadvl/Acly/Lpgat1/Prkab1/Mgll/Myo5a/Erlin1/Anxa1	27
BP	GO:0050714	positive regulation of protein secretion	27/1211	66/4937	0.0023092	0.0298009	0.0236763	Dynll1/Glud1/Dnm1l/Ppid/Phpt1/Pck2/Gpi1/Arf6/Golph3/Sorl1/Ezr/Agt/Bsg/Myh10/Arrb1/Oxct1/Cltrn/Exoc1/Cask/Sri/Glul/Ppp3cb/Myo18a/Casr/Golph3l/Irf3/Pfkm	27
[truncated: 485 more rows]

## Sheet: Hippocampus age set
ONTOLOGY	ID	Description	GeneRatio	BgRatio	pvalue	p.adjust	qvalue	geneID	Count
[truncated: 64 more rows]

[truncated: 49 more sheets: Hippocampus older up set, Hippocampus older down set, Hippocampus sex set, Hippocampus female up set, Heart age set, Heart older up set, Heart older down set, Heart sex set, Heart female up set, Heart female down set, Fat age set, Fat older up set, Fat older down set, Fat sex set, Fat female up set, Fat female down set, Cerebellum age set, Cerebellum older up set, Cerebellum older down set, Cerebellum sex set …]
