# Supplementary material for: Global and tissue-specific aging effects on murine proteomes
Source: Cell Rep. Author manuscript; Available in PMC 2023 Oct 20. (PMC10588767; doi:10.1016/j.celrep.2023.112715)
Supplement: 2 [file NIHMS1920481-supplement-2.zip › supp_tables/table_s6.xlsx]

## Sheet: Kidney age score
pathway	log2err	ES	NES	size	pval	padj	gene.ids	symbols
GOCC_COLLAGEN_CONTAINING_EXTRACELLULAR_MATRIX	1.31101	0.667361	2.89422	164	1.4683e-25	2.16574e-22	ENSMUSG00000031503|ENSMUSG00000031375|ENSMUSG00000079465|ENSMUSG00000004105|ENSMUSG00000031274|ENSMUSG00000006205|ENSMUSG00000000049|ENSMUSG00000031502|ENSMUSG00000021922|ENSMUSG00000033327|ENSMUSG00000002985|ENSMUSG00000022037|ENSMUSG00000024863|ENSMUSG00000035493|ENSMUSG00000005397|ENSMUSG00000001435|ENSMUSG00000022371|ENSMUSG00000028364|ENSMUSG00000006369|ENSMUSG00000041445|ENSMUSG00000001020|…	Col4a2|Bgn|Col4a3|Angptl2|Col4a5|Htra1|Apoh|Col4a1|Itih4|Tnxb|Apoe|Clu|Mbl2|Tgfbi|Nid1|Col18a1|Col14a1|Tnc|Fbln1|Mmrn2|S100a4|Serpina3m|Lgals3bp|Fn1|Itih2|Spp2|Icam1|Kng2|Ctsd|Efemp1|Sparc|F9|Ctsb|Ctss|Plg|Igfbp7|Anxa1|Serping1|F2|Prelp|Hpx|Ntn4|Ctsf|F12|Thbs1|Ctsz|Ctsc|Serpinc1|Agrn|Mfge8|Ambp|Adipoq|Sparcl1|Lama5|Agt|Serpinf1|Spon1|Azgp1|A1bg|Cfp|Serpinb8|Tgm2|Orm1|Lgals1|Fgg|Serpinb6a|Fgb|Fbln…
GOCC_EXTERNAL_ENCAPSULATING_STRUCTURE	1.32672	0.655824	2.86384	177	2.60622e-26	7.68835e-23	ENSMUSG00000031503|ENSMUSG00000031375|ENSMUSG00000079465|ENSMUSG00000004105|ENSMUSG00000031274|ENSMUSG00000006205|ENSMUSG00000000049|ENSMUSG00000031502|ENSMUSG00000021922|ENSMUSG00000033327|ENSMUSG00000002985|ENSMUSG00000022037|ENSMUSG00000024863|ENSMUSG00000035493|ENSMUSG00000021223|ENSMUSG00000005397|ENSMUSG00000001435|ENSMUSG00000022371|ENSMUSG00000028364|ENSMUSG00000006369|ENSMUSG00000041445|…	Col4a2|Bgn|Col4a3|Angptl2|Col4a5|Htra1|Apoh|Col4a1|Itih4|Tnxb|Apoe|Clu|Mbl2|Tgfbi|Papln|Nid1|Col18a1|Col14a1|Tnc|Fbln1|Mmrn2|S100a4|Serpina3m|Lgals3bp|Adamtsl5|Fn1|Itih2|Spp2|Icam1|Kng2|Ctsd|Efemp1|Sparc|F9|Ctsb|Ctss|Plg|Igfbp7|Anxa1|Serping1|F2|Prelp|Hpx|Ntn4|Ctsf|F12|Thbs1|Ctsz|Ctsc|Serpinc1|Agrn|Mfge8|Ambp|Adipoq|Sparcl1|Lama5|Agt|Serpinf1|Spon1|Azgp1|A1bg|Cfp|Serpinb8|Tgm2|Orm1|Lgals1|Fgg|Ser…
GOMF_EXTRACELLULAR_MATRIX_STRUCTURAL_CONSTITUENT	1.00732	0.73335	2.78156	67	1.87242e-15	6.13737e-13	ENSMUSG00000031503|ENSMUSG00000031375|ENSMUSG00000079465|ENSMUSG00000031274|ENSMUSG00000030963|ENSMUSG00000031502|ENSMUSG00000033327|ENSMUSG00000035493|ENSMUSG00000005397|ENSMUSG00000001435|ENSMUSG00000022371|ENSMUSG00000028364|ENSMUSG00000006369|ENSMUSG00000041445|ENSMUSG00000026193|ENSMUSG00000020467|ENSMUSG00000018593|ENSMUSG00000036256|ENSMUSG00000041577|ENSMUSG00000040152|ENSMUSG00000041936|…	Col4a2|Bgn|Col4a3|Col4a5|Umod|Col4a1|Tnxb|Tgfbi|Nid1|Col18a1|Col14a1|Tnc|Fbln1|Mmrn2|Fn1|Efemp1|Sparc|Igfbp7|Prelp|Thbs1|Agrn|Mfge8|Adipoq|Lama5|Spon1|Fgg|Fgb|Fbln2|Col11a1|Fga|Col12a1
GOBP_HUMORAL_IMMUNE_RESPONSE	1.06721	0.703872	2.77074	85	4.41127e-17	3.25331e-14	ENSMUSG00000026822|ENSMUSG00000015854|ENSMUSG00000067149|ENSMUSG00000095079|ENSMUSG00000076609|ENSMUSG00000094420|ENSMUSG00000022037|ENSMUSG00000076613|ENSMUSG00000096410|ENSMUSG00000076617|ENSMUSG00000024863|ENSMUSG00000033898|ENSMUSG00000094902|ENSMUSG00000017723|ENSMUSG00000058952|ENSMUSG00000021880|ENSMUSG00000026874|ENSMUSG00000031897|ENSMUSG00000026365|ENSMUSG00000023224|ENSMUSG00000027249|…	Lcn2|Cd5l|Jchain|Igha|Igkc|Igkv10-96|Clu|Ighg2b|Ighv1-19|Ighm|Mbl2|Cfhr2|Igkv10-95|Wfdc2|Cfi|Rnase6|Hc|Psmb10|Cfh|Serping1|F2|Hpx|H2-Ab1|Fcgr2b|Ptprc|C4b|Ighg2c|Igkv17-127|Ighv1-22|Ptpn6|Igkv12-44|H2-Q10|Ppbp|Iglc1|Iglv2|Lyz2|Ighv1-31|Bpifa2|Ighv1-26|C4bp|Cfp|C7|H2-D1|Fgb|Fga|Hrg|Rarres2
GOMF_GLYCOSAMINOGLYCAN_BINDING	0.986546	0.747701	2.76014	58	7.92111e-15	2.1243e-12	ENSMUSG00000031375|ENSMUSG00000000049|ENSMUSG00000067149|ENSMUSG00000033327|ENSMUSG00000002985|ENSMUSG00000076617|ENSMUSG00000022766|ENSMUSG00000043822|ENSMUSG00000026193|ENSMUSG00000060459|ENSMUSG00000024501|ENSMUSG00000059481|ENSMUSG00000026365|ENSMUSG00000027249|ENSMUSG00000026814|ENSMUSG00000041577|ENSMUSG00000061947|ENSMUSG00000040152|ENSMUSG00000026395|ENSMUSG00000026715|ENSMUSG00000041936|…	Bgn|Apoh|Jchain|Tnxb|Apoe|Ighm|Serpind1|Adamtsl5|Fn1|Kng2|Dpysl3|Plg|Cfh|F2|Eng|Prelp|Serpina10|Thbs1|Ptprc|Serpinc1|Agrn|Habp2|Lxn|Adgre5|Apob|Col11a1|Aplp2|App|Hrg
GOBP_HUMORAL_IMMUNE_RESPONSE_MEDIATED_BY_CIRCULATING_IMMUNOGLOBULIN	0.921426	0.790153	2.71593	41	7.54925e-13	1.06049e-10	ENSMUSG00000095079|ENSMUSG00000076609|ENSMUSG00000094420|ENSMUSG00000022037|ENSMUSG00000076613|ENSMUSG00000096410|ENSMUSG00000076617|ENSMUSG00000024863|ENSMUSG00000094902|ENSMUSG00000058952|ENSMUSG00000026874|ENSMUSG00000023224|ENSMUSG00000030895|ENSMUSG00000073421|ENSMUSG00000026656|ENSMUSG00000026395|ENSMUSG00000073418|ENSMUSG00000076612|ENSMUSG00000076508|ENSMUSG00000094561|ENSMUSG00000004266|…	Igha|Igkc|Igkv10-96|Clu|Ighg2b|Ighv1-19|Ighm|Mbl2|Igkv10-95|Cfi|Hc|Serping1|Hpx|H2-Ab1|Fcgr2b|Ptprc|C4b|Ighg2c|Igkv17-127|Ighv1-22|Ptpn6|Igkv12-44|Iglc1|Iglv2|Ighv1-31|Ighv1-26|C4bp|C7
GOBP_ADAPTIVE_IMMUNE_RESPONSE	1.01754	0.651277	2.67971	105	1.75893e-15	6.13737e-13	ENSMUSG00000067149|ENSMUSG00000095079|ENSMUSG00000076609|ENSMUSG00000094420|ENSMUSG00000022037|ENSMUSG00000076613|ENSMUSG00000096410|ENSMUSG00000076617|ENSMUSG00000024863|ENSMUSG00000094902|ENSMUSG00000023249|ENSMUSG00000058952|ENSMUSG00000037405|ENSMUSG00000026874|ENSMUSG00000038642|ENSMUSG00000030793|ENSMUSG00000031165|ENSMUSG00000024659|ENSMUSG00000023224|ENSMUSG00000030895|ENSMUSG00000036594|…	Jchain|Igha|Igkc|Igkv10-96|Clu|Ighg2b|Ighv1-19|Ighm|Mbl2|Igkv10-95|Parp3|Cfi|Icam1|Hc|Ctss|Pycard|Was|Anxa1|Serping1|Hpx|H2-Aa|H2-Ab1|Fcgr2b|Ctsc|Ptprc|C4b|Ighg2c|Igkv17-127|Ada|Ighv1-22|Ptpn6|Igkv12-44|H2-Q10|Iglc1|Iglv2|H2-K1|Ighv1-31|Azgp1|Ptk2b|Ighv1-26|C4bp|C7|H2-D1|Fgb|Fadd|Fga|Stat3|Cyrib|Ighv1-53|Swap70
GOCC_MICROBODY_LUMEN	0.851339	-0.733956	-2.67833	43	4.83679e-11	3.75488e-09	ENSMUSG00000003623|ENSMUSG00000027187|ENSMUSG00000022244|ENSMUSG00000042410|ENSMUSG00000029098|ENSMUSG00000035637|ENSMUSG00000022853|ENSMUSG00000042096|ENSMUSG00000020777|ENSMUSG00000017453|ENSMUSG00000034875|ENSMUSG00000021751|ENSMUSG00000024953|ENSMUSG00000063428|ENSMUSG00000024507|ENSMUSG00000028603|ENSMUSG00000022040|ENSMUSG00000017307|ENSMUSG00000022210|ENSMUSG00000021417|ENSMUSG00000056999|…	Crot|Cat|Amacr|Agps|Acox3|Grhpr|Ehhadh|Dao|Acox1|Pipox|Nudt19|Acox2|Prdx5|Ddo|Hsd17b4|Scp2|Ephx2|Acot8|Dhrs4|Eci2|Ide|Acot4|Tysnd1|Acaa1a|Lonp2
GOBP_LYMPHOCYTE_MEDIATED_IMMUNITY	0.986546	0.678341	2.67024	85	8.78975e-15	2.16081e-12	ENSMUSG00000095079|ENSMUSG00000076609|ENSMUSG00000094420|ENSMUSG00000022037|ENSMUSG00000076613|ENSMUSG00000096410|ENSMUSG00000076617|ENSMUSG00000024863|ENSMUSG00000094902|ENSMUSG00000030707|ENSMUSG00000023249|ENSMUSG00000058952|ENSMUSG00000037405|ENSMUSG00000026874|ENSMUSG00000031165|ENSMUSG00000023224|ENSMUSG00000030895|ENSMUSG00000073421|ENSMUSG00000026656|ENSMUSG00000030560|ENSMUSG00000026395|…	Igha|Igkc|Igkv10-96|Clu|Ighg2b|Ighv1-19|Ighm|Mbl2|Igkv10-95|Coro1a|Parp3|Cfi|Icam1|Hc|Was|Serping1|Hpx|H2-Ab1|Fcgr2b|Ctsc|Ptprc|C4b|Ighg2c|Igkv17-127|Ighv1-22|Ptpn6|Igkv12-44|Lamp1|H2-Q10|Iglc1|Iglv2|H2-K1|Ighv1-31|Azgp1|Ighv1-26|C4bp|C7|H2-D1|Fadd|Cyrib|Ighv1-53|Swap70|Tubb5|Lgals9|C9
GOBP_PEROXISOMAL_TRANSPORT	0.863415	-0.698971	-2.66081	52	1.7874e-11	1.64776e-09	ENSMUSG00000003623|ENSMUSG00000026189|ENSMUSG00000027187|ENSMUSG00000022244|ENSMUSG00000042410|ENSMUSG00000029098|ENSMUSG00000022853|ENSMUSG00000042096|ENSMUSG00000020777|ENSMUSG00000017453|ENSMUSG00000034875|ENSMUSG00000021751|ENSMUSG00000063428|ENSMUSG00000091896|ENSMUSG00000024507|ENSMUSG00000028603|ENSMUSG00000022040|ENSMUSG00000017307|ENSMUSG00000022210|ENSMUSG00000036775|ENSMUSG00000021417|…	Crot|Pecr|Cat|Amacr|Agps|Acox3|Ehhadh|Dao|Acox1|Pipox|Nudt19|Acox2|Ddo|Ube2d2a|Hsd17b4|Scp2|Ephx2|Acot8|Dhrs4|Decr2|Eci2|Pex19|Ide|Acot4|Tysnd1|Acaa1a|Lonp2|Pex14
GOBP_REGULATION_OF_HUMORAL_IMMUNE_RESPONSE	0.887075	0.758706	2.6608	44	4.74673e-12	5.18624e-10	ENSMUSG00000015854|ENSMUSG00000076609|ENSMUSG00000094420|ENSMUSG00000022037|ENSMUSG00000076613|ENSMUSG00000096410|ENSMUSG00000033898|ENSMUSG00000094902|ENSMUSG00000058952|ENSMUSG00000026874|ENSMUSG00000026365|ENSMUSG00000023224|ENSMUSG00000027249|ENSMUSG00000030895|ENSMUSG00000026656|ENSMUSG00000026395|ENSMUSG00000073418|ENSMUSG00000076612|ENSMUSG00000076508|ENSMUSG00000094561|ENSMUSG00000004266|…	Cd5l|Igkc|Igkv10-96|Clu|Ighg2b|Ighv1-19|Cfhr2|Igkv10-95|Cfi|Hc|Cfh|Serping1|F2|Hpx|Fcgr2b|Ptprc|C4b|Ighg2c|Igkv17-127|Ighv1-22|Ptpn6|Igkv12-44|Iglc1|Iglv2|Ighv1-26|C4bp|Cfp|C7
GOBP_EXTERNAL_ENCAPSULATING_STRUCTURE_ORGANIZATION	1.02767	0.637077	2.65663	119	8.82236e-16	4.05823e-13	ENSMUSG00000031503|ENSMUSG00000031375|ENSMUSG00000079465|ENSMUSG00000031274|ENSMUSG00000006205|ENSMUSG00000031502|ENSMUSG00000027962|ENSMUSG00000033327|ENSMUSG00000027087|ENSMUSG00000035493|ENSMUSG00000021223|ENSMUSG00000022817|ENSMUSG00000005397|ENSMUSG00000001435|ENSMUSG00000022371|ENSMUSG00000028364|ENSMUSG00000006369|ENSMUSG00000043822|ENSMUSG00000026193|ENSMUSG00000037405|ENSMUSG00000021998|…	Col4a2|Bgn|Col4a3|Col4a5|Htra1|Col4a1|Vcam1|Tnxb|Itgav|Tgfbi|Papln|Itgb5|Nid1|Col18a1|Col14a1|Tnc|Fbln1|Adamtsl5|Fn1|Icam1|Lcp1|Sparc|Lrp1|Prdx4|Ctss|Plg|Qsox1|Ttr|Eng|Ntn4|Thbs1|Agrn|Spp1|Lama5|Agt|Fgg|Fgb|Fbln2|Col11a1|App|Fga|Col12a1|Phldb1
GOCC_BLOOD_MICROPARTICLE	0.932595	0.679209	2.62189	75	2.45212e-13	4.01876e-11	ENSMUSG00000015854|ENSMUSG00000067149|ENSMUSG00000095079|ENSMUSG00000076609|ENSMUSG00000021922|ENSMUSG00000002985|ENSMUSG00000022037|ENSMUSG00000076613|ENSMUSG00000076617|ENSMUSG00000033898|ENSMUSG00000079012|ENSMUSG00000028249|ENSMUSG00000033880|ENSMUSG00000026193|ENSMUSG00000037254|ENSMUSG00000060459|ENSMUSG00000003617|ENSMUSG00000059481|ENSMUSG00000026365|ENSMUSG00000023224|ENSMUSG00000031722|…	Cd5l|Jchain|Igha|Igkc|Itih4|Apoe|Clu|Ighg2b|Ighm|Cfhr2|Serpina3m|Sdcbp|Lgals3bp|Fn1|Itih2|Kng2|Cp|Plg|Cfh|Serping1|Hp|F2|Eng|Hpx|Gc|C4b|Ighg2c|Serpinc1|Ambp|Gsn|Msn|Iglc1|Agt|Pon1|A1bg|C4bp|Orm1|Fgg|Fgb|Afm|Fga|Hrg
GOCC_BASEMENT_MEMBRANE	0.826657	0.765931	2.58959	36	1.70773e-10	1.07187e-08	ENSMUSG00000031503|ENSMUSG00000079465|ENSMUSG00000031274|ENSMUSG00000031502|ENSMUSG00000035493|ENSMUSG00000005397|ENSMUSG00000001435|ENSMUSG00000028364|ENSMUSG00000041445|ENSMUSG00000026193|ENSMUSG00000018593|ENSMUSG00000020019|ENSMUSG00000041936|ENSMUSG00000015647|ENSMUSG00000000753	Col4a2|Col4a3|Col4a5|Col4a1|Tgfbi|Nid1|Col18a1|Tnc|Mmrn2|Fn1|Sparc|Ntn4|Agrn|Lama5|Serpinf1
GOCC_IMMUNOGLOBULIN_COMPLEX	0.826657	0.867079	2.56652	22	1.55889e-10	9.9972e-09	ENSMUSG00000026417|ENSMUSG00000067149|ENSMUSG00000095079|ENSMUSG00000076609|ENSMUSG00000094420|ENSMUSG00000076613|ENSMUSG00000096410|ENSMUSG00000076617|ENSMUSG00000094902|ENSMUSG00000076612|ENSMUSG00000076508|ENSMUSG00000094561|ENSMUSG00000096422|ENSMUSG00000105906|ENSMUSG00000076940|ENSMUSG00000096649|ENSMUSG00000094546	Pigr|Jchain|Igha|Igkc|Igkv10-96|Ighg2b|Ighv1-19|Ighm|Igkv10-95|Ighg2c|Igkv17-127|Ighv1-22|Igkv12-44|Iglc1|Iglv2|Ighv1-31|Ighv1-26
GOCC_INNER_MITOCHONDRIAL_MEMBRANE_PROTEIN_COMPLEX	0.898671	-0.58544	-2.54375	107	1.83176e-12	2.16147e-10	ENSMUSG00000005510|ENSMUSG00000030869|ENSMUSG00000020022|ENSMUSG00000026895|ENSMUSG00000022820|ENSMUSG00000049760|ENSMUSG00000022890|ENSMUSG00000027305|ENSMUSG00000004264|ENSMUSG00000040048|ENSMUSG00000038845|ENSMUSG00000002416|ENSMUSG00000033938|ENSMUSG00000022450|ENSMUSG00000079508|ENSMUSG00000017778|ENSMUSG00000031059|ENSMUSG00000053768|ENSMUSG00000027099|ENSMUSG00000064370|ENSMUSG00000022354|…	Ndufs3|Ndufab1|Ndufa12|Ndufa8|Ndufb4|Micos13|Atp5j|Ndufaf1|Phb2|Ndufb10|Phb|Ndufb2|Ndufb7|Ndufa6|Apoo|Cox7c|Ndufb11|Chchd3|Mtx2|mt-Cytb|Ndufb9|Timm23|Atp5l|Atp5b|Dnajc19|Ndufs7|Ndufb3|Uqcrc2|Cox5a|Uqcrc1|Timm17b|Ndufv3|Romo1|Ndufa3|mt-Nd5|Hspa9|Ndufa13|Mtx3|Ndufs2|Sdha|Atp5o|Uqcrq|Ndufa10|Ndufv1|Ndufa1|Ndufb5|Immt|Cyc1|Ndufc2|Sdhc|Cox6a1
GOBP_DEFENSE_RESPONSE_TO_BACTERIUM	0.839089	0.656278	2.51522	71	9.22001e-11	6.47596e-09	ENSMUSG00000026822|ENSMUSG00000067149|ENSMUSG00000030963|ENSMUSG00000095079|ENSMUSG00000076609|ENSMUSG00000076613|ENSMUSG00000096410|ENSMUSG00000076617|ENSMUSG00000024863|ENSMUSG00000029484|ENSMUSG00000017723|ENSMUSG00000021880|ENSMUSG00000030793|ENSMUSG00000031722|ENSMUSG00000027249|ENSMUSG00000076612|ENSMUSG00000094561|ENSMUSG00000067235|ENSMUSG00000029372|ENSMUSG00000105906|ENSMUSG00000069516|…	Lcn2|Jchain|Umod|Igha|Igkc|Ighg2b|Ighv1-19|Ighm|Mbl2|Anxa3|Wfdc2|Rnase6|Pycard|Hp|F2|Ighg2c|Ighv1-22|H2-Q10|Ppbp|Iglc1|Lyz2|Ighv1-31|Bpifa2|Ighv1-26|Cfp|H2-D1|Fgb|Fga|Rarres2
GOMF_ANTIGEN_BINDING	0.774939	0.786716	2.51494	29	2.21641e-09	9.90666e-08	ENSMUSG00000067149|ENSMUSG00000095079|ENSMUSG00000076609|ENSMUSG00000076613|ENSMUSG00000096410|ENSMUSG00000076617|ENSMUSG00000059481|ENSMUSG00000036594|ENSMUSG00000073421|ENSMUSG00000076612|ENSMUSG00000076508|ENSMUSG00000094561|ENSMUSG00000067235|ENSMUSG00000105906|ENSMUSG00000076940|ENSMUSG00000061232|ENSMUSG00000096649|ENSMUSG00000094546|ENSMUSG00000024308|ENSMUSG00000029505|ENSMUSG00000073411	Jchain|Igha|Igkc|Ighg2b|Ighv1-19|Ighm|Plg|H2-Aa|H2-Ab1|Ighg2c|Igkv17-127|Ighv1-22|H2-Q10|Iglc1|Iglv2|H2-K1|Ighv1-31|Ighv1-26|Tapbp|Ep400|H2-D1
GOCC_PLATELET_ALPHA_GRANULE_LUMEN	0.74774	0.732304	2.49627	38	1.06275e-08	3.82332e-07	ENSMUSG00000022037|ENSMUSG00000079012|ENSMUSG00000026193|ENSMUSG00000060459|ENSMUSG00000018593|ENSMUSG00000059481|ENSMUSG00000033684|ENSMUSG00000024965|ENSMUSG00000023224|ENSMUSG00000040152|ENSMUSG00000029372|ENSMUSG00000015143|ENSMUSG00000022347|ENSMUSG00000039196|ENSMUSG00000033860|ENSMUSG00000054808|ENSMUSG00000033831|ENSMUSG00000022892|ENSMUSG00000028001|ENSMUSG00000022877|ENSMUSG00000025078|…	Clu|Serpina3m|Fn1|Kng2|Sparc|Plg|Qsox1|Fermt3|Serping1|Thbs1|Ppbp|Actn1|A1bg|Orm1|Fgg|Actn4|Fgb|App|Fga|Hrg|Nhlrc2|Cyrib
GOMF_SECONDARY_ACTIVE_TRANSMEMBRANE_TRANSPORTER_ACTIVITY	0.814036	-0.628719	-2.49573	67	3.23645e-10	1.9095e-08	ENSMUSG00000024650|ENSMUSG00000032902|ENSMUSG00000052562|ENSMUSG00000033965|ENSMUSG00000046959|ENSMUSG00000020062|ENSMUSG00000067144|ENSMUSG00000028962|ENSMUSG00000036083|ENSMUSG00000027130|ENSMUSG00000019838|ENSMUSG00000004317|ENSMUSG00000028854|ENSMUSG00000006574|ENSMUSG00000022180|ENSMUSG00000023829|ENSMUSG00000060961|ENSMUSG00000005299|ENSMUSG00000001095|ENSMUSG00000024597|ENSMUSG00000019558|…	Slc22a6|Slc16a1|Slc22a30|Slc16a2|Slc26a1|Slc5a8|Slc22a7|Slc4a2|Slc17a3|Slc12a6|Slc16a10|Clcn5|Slc9a1|Slc4a1|Slc7a8|Slc22a1|Slc4a4|Letm1|Slc13a2|Slc12a2|Slc6a8|Slc19a1|Slc47a1|Slc5a3|Slc34a3|Slc25a3|Slc1a1|Slc6a13|Slc1a5|Slc9a3|Clcn4|Slco1a1|Slc6a19|Slc5a12|Slc3a2|Slc12a7|Slc16a7|Slc25a1|Slc5a10
GOBP_NADH_DEHYDROGENASE_COMPLEX_ASSEMBLY	0.788187	-0.65915	-2.49438	51	1.73896e-09	8.40974e-08	ENSMUSG00000005510|ENSMUSG00000068184|ENSMUSG00000030869|ENSMUSG00000020022|ENSMUSG00000026895|ENSMUSG00000022820|ENSMUSG00000028261|ENSMUSG00000027710|ENSMUSG00000070283|ENSMUSG00000027305|ENSMUSG00000040048|ENSMUSG00000002416|ENSMUSG00000033938|ENSMUSG00000022450|ENSMUSG00000031059|ENSMUSG00000022354|ENSMUSG00000020153|ENSMUSG00000026032|ENSMUSG00000024038|ENSMUSG00000035674|ENSMUSG00000064367|…	Ndufs3|Ndufaf2|Ndufab1|Ndufa12|Ndufa8|Ndufb4|Ndufaf4|Acad9|Ndufaf3|Ndufaf1|Ndufb10|Ndufb2|Ndufb7|Ndufa6|Ndufb11|Ndufb9|Ndufs7|Ndufb3|Ndufv3|Ndufa3|mt-Nd5|Ndufa13|Ndufs2|Ndufa10|Ndufv1|Ndufa1|Ndufb5|Ndufc2|Ecsit
GOCC_RESPIRASOME	0.788187	-0.610347	-2.47178	72	1.52744e-09	7.50993e-08	ENSMUSG00000005510|ENSMUSG00000030869|ENSMUSG00000020022|ENSMUSG00000026895|ENSMUSG00000022820|ENSMUSG00000027305|ENSMUSG00000040048|ENSMUSG00000002416|ENSMUSG00000063694|ENSMUSG00000033938|ENSMUSG00000022450|ENSMUSG00000040018|ENSMUSG00000017778|ENSMUSG00000031059|ENSMUSG00000064370|ENSMUSG00000022354|ENSMUSG00000020153|ENSMUSG00000026032|ENSMUSG00000030884|ENSMUSG00000000088|ENSMUSG00000025651|…	Ndufs3|Ndufab1|Ndufa12|Ndufa8|Ndufb4|Ndufaf1|Ndufb10|Ndufb2|Cycs|Ndufb7|Ndufa6|Cox15|Cox7c|Ndufb11|mt-Cytb|Ndufb9|Ndufs7|Ndufb3|Uqcrc2|Cox5a|Uqcrc1|Ndufv3|Cox7a1|Ndufa3|mt-Nd5|Ndufa13|Ndufs2|Sdha|Uqcrq|Ndufa10|Ndufv1|Ndufa1|Ndufb5|Cyc1|Ndufc2|Sdhc|Cox6a1
GOBP_MEMBRANE_INVAGINATION	0.761461	0.71789	2.4638	40	4.87788e-09	1.94456e-07	ENSMUSG00000095079|ENSMUSG00000076609|ENSMUSG00000076613|ENSMUSG00000096410|ENSMUSG00000076617|ENSMUSG00000024397|ENSMUSG00000040152|ENSMUSG00000026656|ENSMUSG00000076612|ENSMUSG00000030605|ENSMUSG00000094561|ENSMUSG00000098112|ENSMUSG00000026879|ENSMUSG00000105906|ENSMUSG00000096649|ENSMUSG00000094546|ENSMUSG00000041112|ENSMUSG00000041225|ENSMUSG00000093894	Igha|Igkc|Ighg2b|Ighv1-19|Ighm|Aif1|Thbs1|Fcgr2b|Ighg2c|Mfge8|Ighv1-22|Bin2|Gsn|Iglc1|Ighv1-31|Ighv1-26|Elmo1|Arhgap12|Ighv1-53
GOBP_PLATELET_DEGRANULATION	0.839089	0.637835	2.46218	75	1.07086e-10	7.02007e-09	ENSMUSG00000000049|ENSMUSG00000021922|ENSMUSG00000022037|ENSMUSG00000079012|ENSMUSG00000033880|ENSMUSG00000026193|ENSMUSG00000026295|ENSMUSG00000060459|ENSMUSG00000018593|ENSMUSG00000016534|ENSMUSG00000059481|ENSMUSG00000033684|ENSMUSG00000024965|ENSMUSG00000023224|ENSMUSG00000040152|ENSMUSG00000064373|ENSMUSG00000026547|ENSMUSG00000029372|ENSMUSG00000006522|ENSMUSG00000015143|ENSMUSG00000022347|…	Apoh|Itih4|Clu|Serpina3m|Lgals3bp|Fn1|Spp2|Kng2|Sparc|Lamp2|Plg|Qsox1|Fermt3|Serping1|Thbs1|Selenop|Tagln2|Ppbp|Itih3|Actn1|A1bg|Orm1|Fgg|Actn4|Fgb|Aplp2|App|Fga|Hrg|Rarres2|Nhlrc2|Cyrib
GOCC_MITOCHONDRIAL_PROTEIN_CONTAINING_COMPLEX	1.01754	-0.524316	-2.45961	200	9.6297e-16	4.05823e-13	ENSMUSG00000005510|ENSMUSG00000038880|ENSMUSG00000030869|ENSMUSG00000020022|ENSMUSG00000026895|ENSMUSG00000049960|ENSMUSG00000022820|ENSMUSG00000049760|ENSMUSG00000022890|ENSMUSG00000027305|ENSMUSG00000018858|ENSMUSG00000000340|ENSMUSG00000004264|ENSMUSG00000040048|ENSMUSG00000038845|ENSMUSG00000022370|ENSMUSG00000002416|ENSMUSG00000030045|ENSMUSG00000033938|ENSMUSG00000001445|ENSMUSG00000022450|…	Ndufs3|Mrps34|Ndufab1|Ndufa12|Ndufa8|Mrps16|Ndufb4|Micos13|Atp5j|Ndufaf1|Mrpl58|Dbt|Phb2|Ndufb10|Phb|Mrpl13|Ndufb2|Mrpl19|Ndufb7|Mrpl10|Ndufa6|Apoo|Mrps10|Tomm5|Cox7c|Ndufb11|Chchd3|Mrps26|Mtx2|Vdac1|mt-Cytb|Mrps27|Ndufb9|Timm23|Atp5l|Trmt10c|Dlat|Atp5b|Pdk2|Dnajc19|Ndufs7|Ndufb3|Uqcrc2|Cox5a|Uqcrc1|Timm17b|Timm8b|Ndufv3|Dap3|Mrps35|Mrps15|Romo1|Timm9|Ndufa3|Mrpl15|mt-Nd5|Hspa9|Mrpl17|Ndufa13|Mtx…
GOBP_MITOCHONDRIAL_RESPIRATORY_CHAIN_COMPLEX_ASSEMBLY	0.774939	-0.609847	-2.45641	71	2.02996e-09	9.21292e-08	ENSMUSG00000005510|ENSMUSG00000068184|ENSMUSG00000001983|ENSMUSG00000030869|ENSMUSG00000020022|ENSMUSG00000026895|ENSMUSG00000022820|ENSMUSG00000028261|ENSMUSG00000027710|ENSMUSG00000070283|ENSMUSG00000027305|ENSMUSG00000040048|ENSMUSG00000002416|ENSMUSG00000033938|ENSMUSG00000022450|ENSMUSG00000031059|ENSMUSG00000022354|ENSMUSG00000020153|ENSMUSG00000026032|ENSMUSG00000005882|ENSMUSG00000024038|…	Ndufs3|Ndufaf2|Taco1|Ndufab1|Ndufa12|Ndufa8|Ndufb4|Ndufaf4|Acad9|Ndufaf3|Ndufaf1|Ndufb10|Ndufb2|Ndufb7|Ndufa6|Ndufb11|Ndufb9|Ndufs7|Ndufb3|Uqcc1|Ndufv3|Aifm1|Ndufa3|Pet100|mt-Nd5|Ndufa13|Ndufs2|Ndufa10|Ndufv1|Ndufa1|Ndufb5|Ndufc2|Ecsit|Tmem126a|Uqcrfs1|Ndufa5|Ndufa9
GOCC_ENDOPLASMIC_RETICULUM_LUMEN	0.932595	0.582481	2.44573	130	3.78995e-13	5.8844e-11	ENSMUSG00000031503|ENSMUSG00000079465|ENSMUSG00000031274|ENSMUSG00000031502|ENSMUSG00000002985|ENSMUSG00000022037|ENSMUSG00000022766|ENSMUSG00000001435|ENSMUSG00000022371|ENSMUSG00000028364|ENSMUSG00000019539|ENSMUSG00000026193|ENSMUSG00000037254|ENSMUSG00000026295|ENSMUSG00000060459|ENSMUSG00000031138|ENSMUSG00000003617|ENSMUSG00000033684|ENSMUSG00000036256|ENSMUSG00000027249|ENSMUSG00000038991|…	Col4a2|Col4a3|Col4a5|Col4a1|Apoe|Clu|Serpind1|Col18a1|Col14a1|Tnc|Rcn3|Fn1|Itih2|Spp2|Kng2|F9|Cp|Qsox1|Igfbp7|F2|Txndc5|Erlec1|Rcn1|Serpina10|Arsa|Thbs1|Ctsz|Ctsc|C4b|Serpinc1|Mfge8|H6pd|Spp1|Sparcl1|Spon1|Apob|Cfp|Lgals1|Fgg|Col11a1|Aplp2|Rcn2|App|Fga|Calu|Col12a1|P4ha1|Lamb1|Igfbp3|Apoa4
GOBP_ENERGY_DERIVATION_BY_OXIDATION_OF_ORGANIC_COMPOUNDS	0.965328	-0.527785	-2.4393	169	3.8626e-14	8.76512e-12	ENSMUSG00000026827|ENSMUSG00000027187|ENSMUSG00000033533|ENSMUSG00000005510|ENSMUSG00000027406|ENSMUSG00000030869|ENSMUSG00000020022|ENSMUSG00000026895|ENSMUSG00000022820|ENSMUSG00000022490|ENSMUSG00000005683|ENSMUSG00000010760|ENSMUSG00000030541|ENSMUSG00000027305|ENSMUSG00000022477|ENSMUSG00000040048|ENSMUSG00000025791|ENSMUSG00000023019|ENSMUSG00000002416|ENSMUSG00000063694|ENSMUSG00000061518|…	Gpd2|Cat|Acsm1|Ndufs3|Idh3b|Ndufab1|Ndufa12|Ndufa8|Ndufb4|Ppp1r1a|Cs|Phlda2|Idh2|Ndufaf1|Aco2|Ndufb10|Pgm1|Gpd1|Ndufb2|Cycs|Cox5b|Ndufb7|Ndufa6|Cox15|Tigar|Pygl|Cox7c|Ndufb11|Ide|Fh1|mt-Cytb|Ndufb9|Ppp1cb|Dlat|Aco1|Gnas|Phkb|Ndufs7|Ndufb3|Uqcrc2|Agl|Cox5a|Mdh2|Uqcrc1|Coq10a|Ndufv3|Mdh1|Ndufa3|Idh1|mt-Nd5|Acadvl|Idh3a|Trap1|Ndufa13|Ndufs2|Sdha|Uqcrq|Mtfr1l|Ndufa10|Dlst|Ndufv1|Ndufa1|Ndufb5|Gsk3a|G…
GOCC_MICROBODY	0.788187	-0.56574	-2.39884	90	1.86249e-09	8.72119e-08	ENSMUSG00000003623|ENSMUSG00000026189|ENSMUSG00000027187|ENSMUSG00000022244|ENSMUSG00000042410|ENSMUSG00000029098|ENSMUSG00000035637|ENSMUSG00000022853|ENSMUSG00000042096|ENSMUSG00000020777|ENSMUSG00000017453|ENSMUSG00000034875|ENSMUSG00000021751|ENSMUSG00000024953|ENSMUSG00000063428|ENSMUSG00000024507|ENSMUSG00000028603|ENSMUSG00000022040|ENSMUSG00000021957|ENSMUSG00000030541|ENSMUSG00000017307|…	Crot|Pecr|Cat|Amacr|Agps|Acox3|Grhpr|Ehhadh|Dao|Acox1|Pipox|Nudt19|Acox2|Prdx5|Ddo|Hsd17b4|Scp2|Ephx2|Tkt|Idh2|Acot8|Dhrs4|Decr2|Zadh2|Eci2|Pex19|Dnm1l|Ide|Acot4|Serhl|Tysnd1|Acaa1a|Lonp2|Pex14|Nudt12|Pex1|Hsdl2|Idh1|Myo5a|Pex7
GOBP_LIPID_OXIDATION	0.74774	-0.59019	-2.39014	72	1.28815e-08	4.57837e-07	ENSMUSG00000003623|ENSMUSG00000026189|ENSMUSG00000022244|ENSMUSG00000033533|ENSMUSG00000029098|ENSMUSG00000022853|ENSMUSG00000062908|ENSMUSG00000020777|ENSMUSG00000024132|ENSMUSG00000021751|ENSMUSG00000024507|ENSMUSG00000028603|ENSMUSG00000017307|ENSMUSG00000028910|ENSMUSG00000036775|ENSMUSG00000042010|ENSMUSG00000021417|ENSMUSG00000029456|ENSMUSG00000027332|ENSMUSG00000020087|ENSMUSG00000062480|…	Crot|Pecr|Amacr|Acsm1|Acox3|Ehhadh|Acadm|Acox1|Eci1|Acox2|Hsd17b4|Scp2|Acot8|Mecr|Decr2|Acacb|Eci2|Acad10|Ivd|Tysnd1|Acat3|Pdk4|Acaa1a|Lonp2
GOBP_OXIDATIVE_PHOSPHORYLATION	0.839089	-0.550142	-2.38768	108	9.7744e-11	6.70569e-09	ENSMUSG00000005510|ENSMUSG00000030869|ENSMUSG00000020022|ENSMUSG00000026895|ENSMUSG00000022820|ENSMUSG00000022890|ENSMUSG00000027305|ENSMUSG00000040048|ENSMUSG00000002416|ENSMUSG00000063694|ENSMUSG00000061518|ENSMUSG00000033938|ENSMUSG00000022450|ENSMUSG00000040018|ENSMUSG00000028527|ENSMUSG00000017778|ENSMUSG00000005373|ENSMUSG00000031059|ENSMUSG00000064370|ENSMUSG00000022354|ENSMUSG00000038717|…	Ndufs3|Ndufab1|Ndufa12|Ndufa8|Ndufb4|Atp5j|Ndufaf1|Ndufb10|Ndufb2|Cycs|Cox5b|Ndufb7|Ndufa6|Cox15|Ak4|Cox7c|Mlxipl|Ndufb11|mt-Cytb|Ndufb9|Atp5l|Atp5b|Ndufs7|Ndufb3|Uqcrc2|Cox5a|Uqcrc1|Ndufv3|Nipsnap2|Cox7a1|Stoml2|Ndufa3|mt-Nd5|Ndufa13|Ndufs2|Sdha|Atp5o|Uqcrq|Ndufa10|Ndufv1|Ndufa1|Ndufb5|Cyc1|Ndufc2|Sdhc|Snca|Cox6a1
GOCC_OXIDOREDUCTASE_COMPLEX	0.774939	-0.57174	-2.37601	85	2.5807e-09	1.10334e-07	ENSMUSG00000026827|ENSMUSG00000005510|ENSMUSG00000030869|ENSMUSG00000020022|ENSMUSG00000026895|ENSMUSG00000022820|ENSMUSG00000027305|ENSMUSG00000000340|ENSMUSG00000040048|ENSMUSG00000023019|ENSMUSG00000002416|ENSMUSG00000033938|ENSMUSG00000022450|ENSMUSG00000031059|ENSMUSG00000025130|ENSMUSG00000064370|ENSMUSG00000022354|ENSMUSG00000000168|ENSMUSG00000038967|ENSMUSG00000020153|ENSMUSG00000026032|…	Gpd2|Ndufs3|Ndufab1|Ndufa12|Ndufa8|Ndufb4|Ndufaf1|Dbt|Ndufb10|Gpd1|Ndufb2|Ndufb7|Ndufa6|Ndufb11|P4hb|mt-Cytb|Ndufb9|Dlat|Pdk2|Ndufs7|Ndufb3|Uqcrc2|Uqcrc1|Cyb5b|Ndufv3|Ndufa3|mt-Nd5|Ndufa13|Ndufs2|Sdha|Uqcrq|Ndufa10|Dlst|Pdhx|Ndufv1|Ndufa1|Ndufb5|Cyc1|Gmpr|Ndufc2|Ogdh|Sdhc
GOBP_FATTY_ACID_BETA_OXIDATION	0.704976	-0.616098	-2.36874	56	1.11647e-07	3.32686e-06	ENSMUSG00000003623|ENSMUSG00000022244|ENSMUSG00000029098|ENSMUSG00000022853|ENSMUSG00000062908|ENSMUSG00000020777|ENSMUSG00000024132|ENSMUSG00000021751|ENSMUSG00000024507|ENSMUSG00000028603|ENSMUSG00000017307|ENSMUSG00000028910|ENSMUSG00000036775|ENSMUSG00000042010|ENSMUSG00000021417|ENSMUSG00000029456|ENSMUSG00000027332|ENSMUSG00000020087|ENSMUSG00000062480|ENSMUSG00000036138|ENSMUSG00000047866	Crot|Amacr|Acox3|Ehhadh|Acadm|Acox1|Eci1|Acox2|Hsd17b4|Scp2|Acot8|Mecr|Decr2|Acacb|Eci2|Acad10|Ivd|Tysnd1|Acat3|Acaa1a|Lonp2
GOCC_EXTERNAL_SIDE_OF_PLASMA_MEMBRANE	0.774939	0.595857	2.33185	82	2.01356e-09	9.21292e-08	ENSMUSG00000095079|ENSMUSG00000076609|ENSMUSG00000027962|ENSMUSG00000076613|ENSMUSG00000027087|ENSMUSG00000096410|ENSMUSG00000076617|ENSMUSG00000060703|ENSMUSG00000037405|ENSMUSG00000059481|ENSMUSG00000024659|ENSMUSG00000027249|ENSMUSG00000026814|ENSMUSG00000040152|ENSMUSG00000040584|ENSMUSG00000026656|ENSMUSG00000026395|ENSMUSG00000026726|ENSMUSG00000076612|ENSMUSG00000017697|ENSMUSG00000030605|…	Igha|Igkc|Vcam1|Ighg2b|Itgav|Ighv1-19|Ighm|Cd302|Icam1|Plg|Anxa1|F2|Eng|Thbs1|Abcb1a|Fcgr2b|Ptprc|Cubn|Ighg2c|Ada|Mfge8|Ighv1-22|Lamp1|H2-Q10|Iglc1|H2-K1|Ighv1-31|Azgp1|Thy1|Fcgrt|Ighv1-26|H2-D1|Fgg|Fgb|Fga|Enpp3|Ighv1-53|Mcam|Abcc4|Gp1ba|Itgb6|Trf|Ighv6-3
GOBP_REGULATION_OF_LYMPHOCYTE_ACTIVATION	0.801216	0.563006	2.32479	109	7.52431e-10	3.9637e-08	ENSMUSG00000095079|ENSMUSG00000076609|ENSMUSG00000027962|ENSMUSG00000076613|ENSMUSG00000096410|ENSMUSG00000076617|ENSMUSG00000041417|ENSMUSG00000030707|ENSMUSG00000003518|ENSMUSG00000023249|ENSMUSG00000024397|ENSMUSG00000020612|ENSMUSG00000030793|ENSMUSG00000024659|ENSMUSG00000029554|ENSMUSG00000026656|ENSMUSG00000026395|ENSMUSG00000076612|ENSMUSG00000017697|ENSMUSG00000094561|ENSMUSG00000004266|…	Igha|Igkc|Vcam1|Ighg2b|Ighv1-19|Ighm|Pik3r1|Coro1a|Dusp3|Parp3|Aif1|Prkar1a|Pycard|Anxa1|Mad1l1|Fcgr2b|Ptprc|Ighg2c|Ada|Ighv1-22|Ptpn6|Lamp1|H2-Q10|Iglc1|Pak2|Ighv1-31|Sh3kbp1|Thy1|Pak1|Ighv1-26|H2-D1|Lgals1|Tnip2|Fadd|Nfatc2|Cyrib|Lgals3|Nck1|Hmgb3|Ighv1-53
GOCC_LYSOSOMAL_LUMEN	0.719513	0.621877	2.32424	61	5.1611e-08	1.69169e-06	ENSMUSG00000031375|ENSMUSG00000031591|ENSMUSG00000025232|ENSMUSG00000007891|ENSMUSG00000021939|ENSMUSG00000038642|ENSMUSG00000016534|ENSMUSG00000021665|ENSMUSG00000038991|ENSMUSG00000041577|ENSMUSG00000022620|ENSMUSG00000083282|ENSMUSG00000029413|ENSMUSG00000035540|ENSMUSG00000026726|ENSMUSG00000041936|ENSMUSG00000028657|ENSMUSG00000028164|ENSMUSG00000031838|ENSMUSG00000029119|ENSMUSG00000021242|…	Bgn|Asah1|Hexa|Ctsd|Ctsb|Ctss|Lamp2|Hexb|Txndc5|Prelp|Arsa|Ctsf|Naaa|Gc|Cubn|Agrn|Ppt1|Manba|Ifi30|Man2b2|Npc2|Apob|Naglu|Ctsa|Gla|Tpp1|Galc|Lum|Plbd2|Smpd1|Gm2a|Acp2|Pdgfrb|Arsb|Fmod|Gyg|Gpc6
GOMF_ORGANIC_ANION_TRANSMEMBRANE_TRANSPORTER_ACTIVITY	0.674963	-0.587625	-2.29982	62	4.02231e-07	1.02291e-05	ENSMUSG00000024650|ENSMUSG00000032902|ENSMUSG00000052562|ENSMUSG00000046959|ENSMUSG00000020062|ENSMUSG00000040966|ENSMUSG00000067144|ENSMUSG00000023861|ENSMUSG00000036083|ENSMUSG00000007034|ENSMUSG00000006574|ENSMUSG00000022180|ENSMUSG00000027690|ENSMUSG00000060961|ENSMUSG00000001095|ENSMUSG00000033720|ENSMUSG00000019558|ENSMUSG00000001436|ENSMUSG00000010122|ENSMUSG00000024935|ENSMUSG00000030108|…	Slc22a6|Slc16a1|Slc22a30|Slc26a1|Slc5a8|Slc22a2|Slc22a7|Mpc1|Slc17a3|Slc44a4|Slc4a1|Slc7a8|Slc2a2|Slc4a4|Slc13a2|Sfxn5|Slc6a8|Slc19a1|Slc47a1|Slc1a1|Slc6a13|Slc1a5|Cd36|Slco1a1|Slc22a13|Slc22a12|Slc5a12|Slc3a2|Abcc2|Slc16a7|Slc25a1|Sfxn1|Slc2a9|Slc25a13
GOCC_VACUOLAR_LUMEN	0.774939	0.555439	2.2812	106	3.61105e-09	1.5218e-07	ENSMUSG00000031375|ENSMUSG00000031591|ENSMUSG00000079012|ENSMUSG00000028249|ENSMUSG00000025232|ENSMUSG00000007891|ENSMUSG00000040713|ENSMUSG00000021939|ENSMUSG00000038642|ENSMUSG00000016534|ENSMUSG00000030793|ENSMUSG00000061808|ENSMUSG00000021665|ENSMUSG00000038991|ENSMUSG00000073987|ENSMUSG00000041577|ENSMUSG00000022620|ENSMUSG00000083282|ENSMUSG00000029413|ENSMUSG00000035540|ENSMUSG00000030560|…	Bgn|Asah1|Serpina3m|Sdcbp|Hexa|Ctsd|Creg1|Ctsb|Ctss|Lamp2|Pycard|Ttr|Hexb|Txndc5|Ggh|Prelp|Arsa|Ctsf|Naaa|Gc|Ctsc|Cubn|Agrn|Ppt1|Manba|Ifi30|Man2b2|Npc2|Lyz2|Apob|Naglu|Cap1|Ctsa|Gla|Tpp1|Tubb5|Nhlrc3|Galc|Lum|Plbd2|Cpped1|Pa2g4|Fabp5|Smpd1
GOCC_COLLAGEN_TRIMER	0.643552	0.777936	2.27762	21	1.70073e-06	3.71642e-05	ENSMUSG00000031503|ENSMUSG00000079465|ENSMUSG00000031274|ENSMUSG00000031502|ENSMUSG00000024863|ENSMUSG00000001435|ENSMUSG00000022371|ENSMUSG00000022878|ENSMUSG00000027966|ENSMUSG00000032332	Col4a2|Col4a3|Col4a5|Col4a1|Mbl2|Col18a1|Col14a1|Adipoq|Col11a1|Col12a1
GOMF_PROTEOGLYCAN_BINDING	0.674963	0.853314	2.27324	15	3.36713e-07	8.7132e-06	ENSMUSG00000002985|ENSMUSG00000005397|ENSMUSG00000028364|ENSMUSG00000028249|ENSMUSG00000026193|ENSMUSG00000040249|ENSMUSG00000021939|ENSMUSG00000038642|ENSMUSG00000026365|ENSMUSG00000040152|ENSMUSG00000026395|ENSMUSG00000041936|ENSMUSG00000022877	Apoe|Nid1|Tnc|Sdcbp|Fn1|Lrp1|Ctsb|Ctss|Cfh|Thbs1|Ptprc|Agrn|Hrg
GOBP_LYMPHOCYTE_ACTIVATION_INVOLVED_IN_IMMUNE_RESPONSE	0.643552	0.661642	2.26409	39	1.78187e-06	3.83687e-05	ENSMUSG00000030707|ENSMUSG00000023249|ENSMUSG00000037405|ENSMUSG00000021998|ENSMUSG00000024659|ENSMUSG00000026656|ENSMUSG00000026395|ENSMUSG00000017697|ENSMUSG00000031447|ENSMUSG00000067235|ENSMUSG00000059456|ENSMUSG00000073411|ENSMUSG00000068220|ENSMUSG00000028495|ENSMUSG00000004040|ENSMUSG00000050335|ENSMUSG00000031015|ENSMUSG00000001123	Coro1a|Parp3|Icam1|Lcp1|Anxa1|Fcgr2b|Ptprc|Ada|Lamp1|H2-Q10|Ptk2b|H2-D1|Lgals1|Rps6|Stat3|Lgals3|Swap70|Lgals9
GOBP_REGULATION_OF_IMMUNE_EFFECTOR_PROCESS	0.788187	0.538937	2.25809	127	9.3706e-10	4.8497e-08	ENSMUSG00000006205|ENSMUSG00000015854|ENSMUSG00000076609|ENSMUSG00000094420|ENSMUSG00000022037|ENSMUSG00000076613|ENSMUSG00000096410|ENSMUSG00000033898|ENSMUSG00000094902|ENSMUSG00000023249|ENSMUSG00000058952|ENSMUSG00000037405|ENSMUSG00000026874|ENSMUSG00000049502|ENSMUSG00000030793|ENSMUSG00000031165|ENSMUSG00000026365|ENSMUSG00000024659|ENSMUSG00000023224|ENSMUSG00000027249|ENSMUSG00000030895|…	Htra1|Cd5l|Igkc|Igkv10-96|Clu|Ighg2b|Ighv1-19|Cfhr2|Igkv10-95|Parp3|Cfi|Icam1|Hc|Dtx3l|Pycard|Was|Cfh|Anxa1|Serping1|F2|Hpx|Fcgr2b|Ptprc|C4b|Ighg2c|Igkv17-127|Ighv1-22|Ptpn6|Igkv12-44|Lamp1|Adgre5|H2-Q10|Iglc1|Iglv2|H2-K1|Azgp1|Ighv1-26|C4bp|Cfp|C7|H2-D1|Ddx21|Fadd|Cyrib|Enpp3|Ptprj|Lgals3|Ighv1-53|Rbp4|Lgals9|C9|Tlr3
GOMF_OXIDOREDUCTASE_ACTIVITY_ACTING_ON_THE_CH_CH_GROUP_OF_DONORS	0.627257	-0.61789	-2.25479	43	2.35679e-06	4.86192e-05	ENSMUSG00000026189|ENSMUSG00000029098|ENSMUSG00000062908|ENSMUSG00000025153|ENSMUSG00000020777|ENSMUSG00000021751|ENSMUSG00000027710|ENSMUSG00000028910|ENSMUSG00000022742|ENSMUSG00000036775|ENSMUSG00000011382|ENSMUSG00000049090|ENSMUSG00000040018|ENSMUSG00000031901|ENSMUSG00000029456|ENSMUSG00000027332|ENSMUSG00000036138|ENSMUSG00000003809|ENSMUSG00000018574|ENSMUSG00000021577|ENSMUSG00000030861|…	Pecr|Acox3|Acadm|Fasn|Acox1|Acox2|Acad9|Mecr|Cpox|Decr2|Dhdh|Zadh2|Cox15|Dus2|Acad10|Ivd|Acaa1a|Gcdh|Acadvl|Sdha|Acadsb|Decr1|Sdhc|Bdh2
GOBP_CHROMATIN_ASSEMBLY_OR_DISASSEMBLY	0.659444	0.618793	2.25315	53	9.08414e-07	2.09361e-05	ENSMUSG00000030079|ENSMUSG00000005566|ENSMUSG00000035478|ENSMUSG00000035623|ENSMUSG00000015937|ENSMUSG00000007880|ENSMUSG00000036181|ENSMUSG00000005698|ENSMUSG00000096210|ENSMUSG00000035726|ENSMUSG00000051627|ENSMUSG00000019857|ENSMUSG00000028693|ENSMUSG00000031353|ENSMUSG00000054766|ENSMUSG00000096010|ENSMUSG00000053801|ENSMUSG00000058773|ENSMUSG00000028759|ENSMUSG00000031229|ENSMUSG00000025369|…	Ruvbl1|Trim28|Mbd3|Rsf1|Macroh2a1|Arid1a|H1f2|Ctcf|H1f0|Supt16|H1f4|Asf1a|Nasp|Rbbp7|Set|H4f16|Grwd1|H1f5|Hp1bp3|Atrx|Smarcc2|Npm1|Paf1|Brd2|Hmgb2|H2ax|Smchd1|Rbbp4|Smarca4|Tpr|Smarca5|Pphln1|Fam172a|Smarce1|Mta2|Nap1l1|Pole3|Map1s|Smarcb1|Anp32b
GOBP_PHAGOCYTOSIS	0.801216	0.533343	2.2449	135	7.12552e-10	3.82187e-08	ENSMUSG00000095079|ENSMUSG00000076609|ENSMUSG00000094420|ENSMUSG00000076613|ENSMUSG00000027087|ENSMUSG00000096410|ENSMUSG00000076617|ENSMUSG00000024863|ENSMUSG00000041417|ENSMUSG00000094902|ENSMUSG00000029484|ENSMUSG00000030707|ENSMUSG00000060703|ENSMUSG00000024397|ENSMUSG00000040249|ENSMUSG00000030793|ENSMUSG00000031165|ENSMUSG00000024659|ENSMUSG00000038991|ENSMUSG00000040152|ENSMUSG00000026656|…	Igha|Igkc|Igkv10-96|Ighg2b|Itgav|Ighv1-19|Ighm|Mbl2|Pik3r1|Igkv10-95|Anxa3|Coro1a|Cd302|Aif1|Lrp1|Pycard|Was|Anxa1|Txndc5|Thbs1|Fcgr2b|Ptprc|C4b|Ighg2c|Igkv17-127|Mfge8|Adipoq|Ighv1-22|Bin2|Gsn|Igkv12-44|Arpc3|Iglc1|Iglv2|Wipf1|Ighv1-31|Pak1|Ighv1-26|C4bp|Tgm2|Mapk3|Wipf3|Elmo1|Arhgap12|Ptprj|Nck1|Ighv1-53
GOCC_ORGANELLE_INNER_MEMBRANE	1.0377	-0.449775	-2.24173	341	4.26393e-16	2.51572e-13	ENSMUSG00000026827|ENSMUSG00000005510|ENSMUSG00000068184|ENSMUSG00000038880|ENSMUSG00000014551|ENSMUSG00000030869|ENSMUSG00000020022|ENSMUSG00000026895|ENSMUSG00000049960|ENSMUSG00000022820|ENSMUSG00000030652|ENSMUSG00000046598|ENSMUSG00000049760|ENSMUSG00000028261|ENSMUSG00000022890|ENSMUSG00000027710|ENSMUSG00000070283|ENSMUSG00000023861|ENSMUSG00000027305|ENSMUSG00000018858|ENSMUSG00000021371|…	Gpd2|Ndufs3|Ndufaf2|Mrps34|Mrps25|Ndufab1|Ndufa12|Ndufa8|Mrps16|Ndufb4|Coq7|Bdh1|Micos13|Ndufaf4|Atp5j|Acad9|Ndufaf3|Mpc1|Ndufaf1|Mrpl58|Mcur1|Phb2|Ndufb10|Phb|Mrpl13|Ndufb2|Cycs|Cox5b|Mrpl19|Ndufb7|Mrpl10|Chdh|Cps1|Ndufa6|Timm8a1|Cox15|Apoo|Mrps10|Cox7c|Ndufb11|Chchd3|Endog|Mrps26|Mtx2|Them4|Hccs|mt-Cytb|Mrps27|Ndufb9|Timm23|Timm44|Ptpmt1|Coq5|Sphk2|Letm1|Got2|Atp5l|Atp5b|Dnajc19|Ndufs7|Ndufb3|Y…
GOCC_BASOLATERAL_PLASMA_MEMBRANE	0.733762	-0.519248	-2.24039	104	1.82509e-08	6.40955e-07	ENSMUSG00000024650|ENSMUSG00000032902|ENSMUSG00000052562|ENSMUSG00000031543|ENSMUSG00000046959|ENSMUSG00000020122|ENSMUSG00000053862|ENSMUSG00000027562|ENSMUSG00000026576|ENSMUSG00000067144|ENSMUSG00000028962|ENSMUSG00000032826|ENSMUSG00000029428|ENSMUSG00000030805|ENSMUSG00000032231|ENSMUSG00000040808|ENSMUSG00000027130|ENSMUSG00000019838|ENSMUSG00000023175|ENSMUSG00000004655|ENSMUSG00000028854|…	Slc22a6|Slc16a1|Slc22a30|Ank1|Slc26a1|Egfr|Slc51b|Car2|Atp1b1|Slc22a7|Slc4a2|Ank2|Stx2|Stx4a|Anxa2|S100g|Slc12a6|Slc16a10|Bsg|Aqp1|Slc9a1|Ide|Atp1a1|Slc4a1|Ctnnb1|Ceacam1|Slc7a8|Slc22a1|Stxbp3|Erbb3|Slc4a4|Rab17|Hsp90ab1|Epb41|Cxadr|Cdh16|Aqp2|Pth1r|Slc19a1|Slc47a1|Cdh2|Plpp3|Slc6a13|Itga3|St14
GOBP_ACUTE_INFLAMMATORY_RESPONSE	0.610527	0.703396	2.21933	28	6.2963e-06	0.000121399	ENSMUSG00000021922|ENSMUSG00000027962|ENSMUSG00000024863|ENSMUSG00000079012|ENSMUSG00000026193|ENSMUSG00000037405|ENSMUSG00000031722|ENSMUSG00000027249|ENSMUSG00000021492|ENSMUSG00000026656|ENSMUSG00000026715|ENSMUSG00000061119|ENSMUSG00000039196	Itih4|Vcam1|Mbl2|Serpina3m|Fn1|Icam1|Hp|F2|F12|Fcgr2b|Serpinc1|Prcp|Orm1
GOBP_LYMPHOCYTE_ACTIVATION	0.814036	0.510175	2.20967	163	2.87138e-10	1.72869e-08	ENSMUSG00000095079|ENSMUSG00000076609|ENSMUSG00000027962|ENSMUSG00000076613|ENSMUSG00000096410|ENSMUSG00000076617|ENSMUSG00000041417|ENSMUSG00000030707|ENSMUSG00000003518|ENSMUSG00000023249|ENSMUSG00000024397|ENSMUSG00000037405|ENSMUSG00000021998|ENSMUSG00000020612|ENSMUSG00000030793|ENSMUSG00000031897|ENSMUSG00000031165|ENSMUSG00000024659|ENSMUSG00000029554|ENSMUSG00000026656|ENSMUSG00000026395|…	Igha|Igkc|Vcam1|Ighg2b|Ighv1-19|Ighm|Pik3r1|Coro1a|Dusp3|Parp3|Aif1|Icam1|Lcp1|Prkar1a|Pycard|Psmb10|Was|Anxa1|Mad1l1|Fcgr2b|Ptprc|Ighg2c|Ada|Ighv1-22|Ptpn6|Gsn|Lamp1|H2-Q10|Msn|Iglc1|Pak2|Ighv1-31|Sh3kbp1|Thy1|Pak1|Ptk2b|Ighv1-26|H2-D1|Lgals1|Tnip2|Rps6|Fadd|Nfatc2|Stat3|Cyrib|Ptprj|Lgals3|Nck1|Hmgb3|Ighv1-53|Swap70
GOBP_GENERATION_OF_PRECURSOR_METABOLITES_AND_ENERGY	0.996986	-0.44409	-2.19913	324	5.64218e-15	1.66444e-12	ENSMUSG00000003623|ENSMUSG00000026827|ENSMUSG00000038871|ENSMUSG00000027187|ENSMUSG00000033533|ENSMUSG00000005510|ENSMUSG00000068184|ENSMUSG00000027406|ENSMUSG00000032418|ENSMUSG00000001983|ENSMUSG00000074207|ENSMUSG00000031781|ENSMUSG00000029482|ENSMUSG00000030869|ENSMUSG00000020777|ENSMUSG00000020022|ENSMUSG00000026895|ENSMUSG00000011752|ENSMUSG00000020475|ENSMUSG00000036427|ENSMUSG00000022820|…	Crot|Gpd2|Bpgm|Cat|Acsm1|Ndufs3|Ndufaf2|Idh3b|Me1|Taco1|Adh1|Ciapin1|Aacs|Ndufab1|Acox1|Ndufa12|Ndufa8|Pgam1|Pgam2|Gpi1|Ndufb4|Ppp1r1a|Bdh1|Cs|Phlda2|Atp5j|Tkt|Idh2|Ndufaf1|Aco2|Phb2|Ndufb10|Pgm1|Gpd1|Ndufb2|Cycs|Cox5b|Ndufb7|Dhdh|Ndufa6|Cox15|Tigar|Eno1|Pygl|Ak4|Ldha|Cox7c|Mlxipl|Ndufb11|Ide|Slc4a1|Fh1|mt-Cytb|Ndufb9|Glrx2|Slc4a4|Sphk2|Ppp1cb|Atp5l|Dlat|Aco1|Atp5b|Gnas|Phkb|Ndufs7|Ndufb3|Uqcrc2|…
GOMF_ION_TRANSMEMBRANE_TRANSPORTER_ACTIVITY	0.887075	-0.459114	-2.18477	234	5.32569e-12	5.61099e-10	ENSMUSG00000024650|ENSMUSG00000032902|ENSMUSG00000052562|ENSMUSG00000033965|ENSMUSG00000020566|ENSMUSG00000046959|ENSMUSG00000020062|ENSMUSG00000053862|ENSMUSG00000018566|ENSMUSG00000040966|ENSMUSG00000031517|ENSMUSG00000057193|ENSMUSG00000067144|ENSMUSG00000066150|ENSMUSG00000028962|ENSMUSG00000026394|ENSMUSG00000022890|ENSMUSG00000032231|ENSMUSG00000019302|ENSMUSG00000023861|ENSMUSG00000036083|…	Slc22a6|Slc16a1|Slc22a30|Slc16a2|Atp6v1c2|Slc26a1|Slc5a8|Slc51b|Slc2a4|Slc22a2|Gpm6a|Slc44a2|Slc22a7|Slc31a1|Slc4a2|Atp6v1g3|Atp5j|Anxa2|Atp6v0a1|Mpc1|Slc17a3|Slc12a6|Cox5b|Slc16a10|Clcn5|Cox15|Trpv4|Cox7c|Slc44a4|Aqp1|Slc9a1|Atp1a1|Slc4a1|Ceacam1|Vdac1|Slc7a8|Slc22a1|Slc2a2|Timm23|Slc30a1|Slc4a4|Atp6v1c1|Letm1|Atp5l|Atp5b|Slc13a2|Clcnka|Cox5a|Tmco1|Slc12a2|Anxa9|Timm17b|Sfxn5|Aqp2|Ano6|Slc6a8|Sl…
GOCC_MITOCHONDRIAL_ENVELOPE	1.09593	-0.425641	-2.166	460	6.65139e-18	6.54053e-15	ENSMUSG00000026827|ENSMUSG00000027187|ENSMUSG00000005510|ENSMUSG00000068184|ENSMUSG00000038880|ENSMUSG00000014551|ENSMUSG00000062908|ENSMUSG00000031781|ENSMUSG00000042096|ENSMUSG00000028792|ENSMUSG00000038286|ENSMUSG00000030869|ENSMUSG00000001755|ENSMUSG00000020022|ENSMUSG00000026895|ENSMUSG00000049960|ENSMUSG00000022820|ENSMUSG00000030652|ENSMUSG00000046598|ENSMUSG00000049760|ENSMUSG00000029433|…	Gpd2|Cat|Ndufs3|Ndufaf2|Mrps34|Mrps25|Acadm|Ciapin1|Dao|Ak2|Bphl|Ndufab1|Coasy|Ndufa12|Ndufa8|Mrps16|Ndufb4|Coq7|Bdh1|Micos13|Diablo|Ndufaf4|Atp5j|Acad9|Ndufaf3|Mpc1|Armc1|Ndufaf1|Mrpl58|Mcur1|Phb2|Ndufb10|Phb|Mrpl13|Ndufb2|Cycs|Cox5b|Cpox|Mrpl19|Ndufb7|Mrpl10|Chdh|Cps1|Acacb|Rtn4ip1|Gk|Ndufa6|Timm8a1|Cox15|Apoo|Tigar|Mrps10|Tomm5|Cox7c|Ndufb11|Chchd3|Dnm1l|Endog|Mrps26|Mtx2|Coa7|Vdac1|Them4|Hccs…
GOCC_SPECIFIC_GRANULE_LUMEN	0.57561	0.684722	2.16041	28	1.87977e-05	0.000316876	ENSMUSG00000026822|ENSMUSG00000007891|ENSMUSG00000033684|ENSMUSG00000031722|ENSMUSG00000073987|ENSMUSG00000016256|ENSMUSG00000004665|ENSMUSG00000004266|ENSMUSG00000069516|ENSMUSG00000001128|ENSMUSG00000039196	Lcn2|Ctsd|Qsox1|Hp|Ggh|Ctsz|Cnn2|Ptpn6|Lyz2|Cfp|Orm1
GOBP_ORGANIC_ANION_TRANSPORT	0.704976	-0.491688	-2.15974	118	1.16284e-07	3.43038e-06	ENSMUSG00000024650|ENSMUSG00000032902|ENSMUSG00000052562|ENSMUSG00000033965|ENSMUSG00000032373|ENSMUSG00000046959|ENSMUSG00000020062|ENSMUSG00000053862|ENSMUSG00000040966|ENSMUSG00000027562|ENSMUSG00000056973|ENSMUSG00000020681|ENSMUSG00000067144|ENSMUSG00000028962|ENSMUSG00000023861|ENSMUSG00000036083|ENSMUSG00000027556|ENSMUSG00000069919|ENSMUSG00000038526|ENSMUSG00000015405|ENSMUSG00000007034|…	Slc22a6|Slc16a1|Slc22a30|Slc16a2|Car12|Slc26a1|Slc5a8|Slc51b|Slc22a2|Car2|Ces1d|Ace|Slc22a7|Slc4a2|Mpc1|Slc17a3|Car1|Hba-a1|Car14|Ace2|Slc44a4|Aqp1|Slc4a1|Ceacam1|Gltp|Slc7a8|Slc2a2|Slc4a4|Slc13a2|Slc12a2|Sfxn5|Slc6a8|Slc19a1|Slc47a1|Slc1a1|Slc6a13|Slc1a5|Cd36|Car3|Slco1a1|Slc22a13|Slc22a12|Slc5a12|Slc3a2|Lrrc8d|Pnpla8|Abcc2|Slc16a7|Slc7a7|Slc25a1|Itgb1|Sfxn1
GOBP_TOXIN_TRANSPORT	0.518848	-0.695752	-2.15081	21	0.000151664	0.00175455	ENSMUSG00000040966|ENSMUSG00000024313|ENSMUSG00000019302|ENSMUSG00000036083|ENSMUSG00000001416|ENSMUSG00000026864|ENSMUSG00000022180|ENSMUSG00000023829|ENSMUSG00000028410|ENSMUSG00000020698|ENSMUSG00000068039|ENSMUSG00000007739|ENSMUSG00000025613|ENSMUSG00000020952|ENSMUSG00000030007	Slc22a2|Mep1b|Atp6v0a1|Slc17a3|Cct3|Hspa5|Slc7a8|Slc22a1|Dnaja1|Cct6b|Tcp1|Cct4|Cct8|Scfd1|Cct7
GOBP_MONOCARBOXYLIC_ACID_BIOSYNTHETIC_PROCESS	0.674963	-0.497733	-2.14964	105	2.80386e-07	7.65869e-06	ENSMUSG00000026189|ENSMUSG00000022244|ENSMUSG00000033533|ENSMUSG00000030972|ENSMUSG00000030869|ENSMUSG00000025153|ENSMUSG00000056973|ENSMUSG00000020532|ENSMUSG00000021751|ENSMUSG00000024507|ENSMUSG00000015568|ENSMUSG00000030945|ENSMUSG00000028603|ENSMUSG00000037071|ENSMUSG00000022040|ENSMUSG00000075706|ENSMUSG00000017307|ENSMUSG00000028910|ENSMUSG00000026348|ENSMUSG00000044252|ENSMUSG00000036775|…	Pecr|Amacr|Acsm1|Acsm5|Ndufab1|Fasn|Ces1d|Acaca|Acox2|Hsd17b4|Lpl|Acsm2|Scp2|Scd1|Ephx2|Gpx4|Acot8|Mecr|Acmsd|Osbpl1a|Decr2|Acacb|Aldh1a3|Aldh8a1|Mlxipl|Ptges2|Acot4|Ceacam1|Acsm3
GOBP_BILE_ACID_BIOSYNTHETIC_PROCESS	0.538434	-0.752033	-2.14731	16	8.40281e-05	0.00106388	ENSMUSG00000022244|ENSMUSG00000056973|ENSMUSG00000021751|ENSMUSG00000024507|ENSMUSG00000028603|ENSMUSG00000017307|ENSMUSG00000044252	Amacr|Ces1d|Acox2|Hsd17b4|Scp2|Acot8|Osbpl1a
GOCC_CONDENSED_CHROMOSOME	0.627257	0.581349	2.14583	57	3.64437e-06	7.36362e-05	ENSMUSG00000001833|ENSMUSG00000020380|ENSMUSG00000029554|ENSMUSG00000050379|ENSMUSG00000028447|ENSMUSG00000015937|ENSMUSG00000047710|ENSMUSG00000031954|ENSMUSG00000041133|ENSMUSG00000029836|ENSMUSG00000026491|ENSMUSG00000005698|ENSMUSG00000024974|ENSMUSG00000017421|ENSMUSG00000024045|ENSMUSG00000030868|ENSMUSG00000022314|ENSMUSG00000028896|ENSMUSG00000015120|ENSMUSG00000037286|ENSMUSG00000035351|…	Septin7|Rad50|Mad1l1|Septin6|Dctn3|Macroh2a1|Champ1|Cfdp1|Smc1a|Cbx3|Ahctf1|Ctcf|Smc3|Zfp207|Akap8|Dctn5|Rad21|Rcc1|Ube2i|Stag1|Nup37|Nup43|Brd4|Phf6|Atrx|Rangap1|Hmgb2|H2ax|Smarca5|Hspa2|Banf1
GOBP_NUCLEOSOME_ASSEMBLY	0.557332	0.69018	2.13977	27	3.49414e-05	0.000525904	ENSMUSG00000030079|ENSMUSG00000035623|ENSMUSG00000015937|ENSMUSG00000036181|ENSMUSG00000096210|ENSMUSG00000051627|ENSMUSG00000019857|ENSMUSG00000028693|ENSMUSG00000031353|ENSMUSG00000054766|ENSMUSG00000096010|ENSMUSG00000053801|ENSMUSG00000058773|ENSMUSG00000028759|ENSMUSG00000031229|ENSMUSG00000057113|ENSMUSG00000024335|ENSMUSG00000054717|ENSMUSG00000049932|ENSMUSG00000057236|ENSMUSG00000031715	Ruvbl1|Rsf1|Macroh2a1|H1f2|H1f0|H1f4|Asf1a|Nasp|Rbbp7|Set|H4f16|Grwd1|H1f5|Hp1bp3|Atrx|Npm1|Brd2|Hmgb2|H2ax|Rbbp4|Smarca5
GOMF_SERINE_TYPE_ENDOPEPTIDASE_INHIBITOR_ACTIVITY	0.557332	0.627834	2.12269	36	3.8315e-05	0.000562334	ENSMUSG00000060807|ENSMUSG00000021922|ENSMUSG00000022766|ENSMUSG00000021223|ENSMUSG00000079012|ENSMUSG00000037254|ENSMUSG00000017723|ENSMUSG00000023224|ENSMUSG00000061947|ENSMUSG00000026715|ENSMUSG00000028356|ENSMUSG00000006522|ENSMUSG00000031980|ENSMUSG00000000753|ENSMUSG00000026315|ENSMUSG00000060147|ENSMUSG00000031996|ENSMUSG00000022892|ENSMUSG00000042842|ENSMUSG00000022877	Serpina6|Itih4|Serpind1|Papln|Serpina3m|Itih2|Wfdc2|Serping1|Serpina10|Serpinc1|Ambp|Itih3|Agt|Serpinf1|Serpinb8|Serpinb6a|Aplp2|App|Serpinb6b|Hrg
GOMF_PEPTIDASE_REGULATOR_ACTIVITY	0.659444	0.534272	2.10567	86	8.80933e-07	2.04626e-05	ENSMUSG00000079465|ENSMUSG00000060807|ENSMUSG00000021922|ENSMUSG00000022766|ENSMUSG00000021223|ENSMUSG00000006369|ENSMUSG00000079012|ENSMUSG00000026193|ENSMUSG00000037254|ENSMUSG00000017723|ENSMUSG00000026295|ENSMUSG00000060459|ENSMUSG00000026874|ENSMUSG00000030793|ENSMUSG00000059481|ENSMUSG00000023224|ENSMUSG00000061947|ENSMUSG00000030560|ENSMUSG00000073418|ENSMUSG00000026715|ENSMUSG00000028356|…	Col4a3|Serpina6|Itih4|Serpind1|Papln|Fbln1|Serpina3m|Fn1|Itih2|Wfdc2|Spp2|Kng2|Hc|Pycard|Plg|Serping1|Serpina10|Ctsc|C4b|Serpinc1|Ambp|Lxn|Itih3|Agt|Serpinf1|Serpinb8|Serpinb6a|Aplp2|App|Serpinb6b|Hrg|Uchl5
GOBP_RETINA_HOMEOSTASIS	0.538434	0.718137	2.10255	21	8.19114e-05	0.00104468	ENSMUSG00000026417|ENSMUSG00000067149|ENSMUSG00000095079|ENSMUSG00000076609|ENSMUSG00000076613|ENSMUSG00000029086|ENSMUSG00000076612|ENSMUSG00000069516|ENSMUSG00000037053	Pigr|Jchain|Igha|Igkc|Ighg2b|Prom1|Ighg2c|Lyz2|Azgp1
GOCC_TERTIARY_GRANULE_LUMEN	0.538434	0.642016	2.08666	31	8.21578e-05	0.00104468	ENSMUSG00000031591|ENSMUSG00000007891|ENSMUSG00000038642|ENSMUSG00000033684|ENSMUSG00000031722|ENSMUSG00000073987|ENSMUSG00000004665|ENSMUSG00000004266|ENSMUSG00000029372|ENSMUSG00000069516|ENSMUSG00000001128|ENSMUSG00000039196	Asah1|Ctsd|Ctss|Qsox1|Hp|Ggh|Cnn2|Ptpn6|Ppbp|Lyz2|Cfp|Orm1
GOCC_CHROMOSOME	0.91012	0.439666	2.08086	348	1.35842e-12	1.72981e-10	ENSMUSG00000001833|ENSMUSG00000009575|ENSMUSG00000003868|ENSMUSG00000027752|ENSMUSG00000023249|ENSMUSG00000030079|ENSMUSG00000006728|ENSMUSG00000020380|ENSMUSG00000005566|ENSMUSG00000031165|ENSMUSG00000029554|ENSMUSG00000066900|ENSMUSG00000050379|ENSMUSG00000012483|ENSMUSG00000028447|ENSMUSG00000024742|ENSMUSG00000025134|ENSMUSG00000035478|ENSMUSG00000030051|ENSMUSG00000024927|ENSMUSG00000020706|…	Septin7|Cbx5|Ruvbl2|Exosc8|Parp3|Ruvbl1|Cdk4|Rad50|Trim28|Was|Mad1l1|Suds3|Septin6|Rpa3|Dctn3|Fen1|Alyref|Mbd3|Aplf|Rela|Ftsj3|Rsf1|Macroh2a1|Mecp2|Arpc3|Xrcc5|Exosc10|Arid1a|Pcna|Champ1|Pak1|Cfdp1|Samhd1|Bcas2|Smc1a|Thoc3|Ep400|Ddx21|Adnp|H1f2|Meis2|Nfatc2|Mcm3|Ssb|Nfrkb|Cbx3|Uchl5|Ubp1|Stat3|Ahctf1|Setd1a|Ctcf|Usp7|Ring1|Pds5b|Nup98|H1f0|Smc3|Ik|Zfp207|Supt16|Dync1li2|H1f4|Esrra|Asf1a|Akap8|Gab…
GOCC_NUCLEAR_CHROMOSOME	0.57561	0.567128	2.07835	55	1.56255e-05	0.000274376	ENSMUSG00000003868|ENSMUSG00000030079|ENSMUSG00000020380|ENSMUSG00000066900|ENSMUSG00000012483|ENSMUSG00000015937|ENSMUSG00000027342|ENSMUSG00000005687|ENSMUSG00000041133|ENSMUSG00000029505|ENSMUSG00000041859|ENSMUSG00000042185|ENSMUSG00000018189|ENSMUSG00000024974|ENSMUSG00000024474|ENSMUSG00000022314|ENSMUSG00000028896|ENSMUSG00000015120|ENSMUSG00000041459|ENSMUSG00000096010|ENSMUSG00000024002|…	Ruvbl2|Ruvbl1|Rad50|Suds3|Rpa3|Macroh2a1|Pcna|Bcas2|Smc1a|Ep400|Mcm3|Nfrkb|Uchl5|Smc3|Ik|Rad21|Rcc1|Ube2i|Tardbp|H4f16|Brd4|Atrx|Top1|Ncor1|H2ax|Cpsf6|Smchd1|Rbbp4|Cdc5l|Sin3a|Smarca5|Terf2ip|Hspa2
GOBP_MITOCHONDRIAL_TRANSLATION	0.659444	-0.481617	-2.07803	104	8.78302e-07	2.04626e-05	ENSMUSG00000038880|ENSMUSG00000001983|ENSMUSG00000014551|ENSMUSG00000051169|ENSMUSG00000049960|ENSMUSG00000018858|ENSMUSG00000022370|ENSMUSG00000030045|ENSMUSG00000001445|ENSMUSG00000034729|ENSMUSG00000070699|ENSMUSG00000037740|ENSMUSG00000041632|ENSMUSG00000044763|ENSMUSG00000029777|ENSMUSG00000005882|ENSMUSG00000068921|ENSMUSG00000028292|ENSMUSG00000040112|ENSMUSG00000028861|ENSMUSG00000033845|…	Mrps34|Taco1|Mrps25|Rpusd3|Mrps16|Mrpl58|Mrpl13|Mrpl19|Mrpl10|Mrps10|Sars2|Mrps26|Mrps27|Trmt10c|Gars|Uqcc1|Dap3|Rars2|Mrps35|Mrps15|Mrpl15|Gfm1|Wars2|Ptcd3|Mrpl17|Mrpl23|Mrpl28|Mrpl57|Gadd45gip1|Lars2|Mrpl1|Yars2|Mtif3|Ears2|Mrpl9|Gfm2|Lrpprc|Mrps17|Mrpl47|Mrpl21|Mrps21|Fastkd2|Mrpl41|Mrps2|Mrpl40|Mrpl45|Mrps31|Shmt2|Iars2|Mrps23|Mrps30|Mrpl39|Mrpl22|Gatc|Mrps18b|Mrps6|Tufm|Mrpl44
GOBP_ATP_METABOLIC_PROCESS	0.774939	-0.442602	-2.07628	200	2.32985e-09	1.02583e-07	ENSMUSG00000038871|ENSMUSG00000005510|ENSMUSG00000028792|ENSMUSG00000030869|ENSMUSG00000020022|ENSMUSG00000026895|ENSMUSG00000011752|ENSMUSG00000020475|ENSMUSG00000036427|ENSMUSG00000022820|ENSMUSG00000026576|ENSMUSG00000022890|ENSMUSG00000027305|ENSMUSG00000040048|ENSMUSG00000025791|ENSMUSG00000023019|ENSMUSG00000002416|ENSMUSG00000063694|ENSMUSG00000061518|ENSMUSG00000033938|ENSMUSG00000022450|…	Bpgm|Ndufs3|Ak2|Ndufab1|Ndufa12|Ndufa8|Pgam1|Pgam2|Gpi1|Ndufb4|Atp1b1|Atp5j|Ndufaf1|Ndufb10|Pgm1|Gpd1|Ndufb2|Cycs|Cox5b|Ndufb7|Ndufa6|Cox15|Hspa1b|Tigar|Eno1|Ak4|Ldha|Cox7c|Mlxipl|Ndufb11|Dnm1l|Slc4a1|mt-Cytb|Ndufb9|Slc4a4|Sphk2|Atp5l|Atp5b|Ndufs7|Ndufb3|Uqcrc2|Cox5a|Uqcrc1|Ndufv3|Pgk2|Nipsnap2|Entpd5|Cox7a1|Stoml2|Ndufa3|Prkaa2|mt-Nd5|Ndufa13|Ndufs2|Sdha|Atp5o|Uqcrq|Ndufa10|Ndufv1|Pfkm|Ndufa1|Nd…
GOBP_LEUKOCYTE_MIGRATION	0.733762	0.487301	2.07404	148	2.7522e-08	9.33217e-07	ENSMUSG00000067149|ENSMUSG00000030963|ENSMUSG00000095079|ENSMUSG00000076609|ENSMUSG00000027962|ENSMUSG00000094420|ENSMUSG00000027087|ENSMUSG00000096410|ENSMUSG00000076617|ENSMUSG00000041417|ENSMUSG00000094902|ENSMUSG00000030707|ENSMUSG00000026193|ENSMUSG00000024397|ENSMUSG00000037405|ENSMUSG00000026874|ENSMUSG00000030793|ENSMUSG00000024659|ENSMUSG00000027249|ENSMUSG00000040152|ENSMUSG00000076508|…	Jchain|Umod|Igha|Igkc|Vcam1|Igkv10-96|Itgav|Ighv1-19|Ighm|Pik3r1|Igkv10-95|Coro1a|Fn1|Aif1|Icam1|Hc|Pycard|Anxa1|F2|Thbs1|Igkv17-127|Ada|Ighv1-22|Il16|Ptpn6|Igkv12-44|Adgre5|Ppbp|Msn|Iglc1|Iglv2|Apob|Thy1|Ptk2b|Ighv1-26|Oxsr1|Mapk3|Fadd|App|Rarres2|Lgals3|Ighv1-53|Swap70|Esam|Wnk1|Lgals9|Apod|Grb2
GOBP_CHROMATIN_ORGANIZATION_INVOLVED_IN_REGULATION_OF_TRANSCRIPTION	0.538434	0.61284	2.07163	37	9.49487e-05	0.00117196	ENSMUSG00000028522|ENSMUSG00000005566|ENSMUSG00000035478|ENSMUSG00000015937|ENSMUSG00000031393|ENSMUSG00000007880|ENSMUSG00000036181|ENSMUSG00000096210|ENSMUSG00000051627|ENSMUSG00000019857|ENSMUSG00000096010|ENSMUSG00000058773|ENSMUSG00000041126|ENSMUSG00000037373|ENSMUSG00000049932|ENSMUSG00000063954|ENSMUSG00000024054|ENSMUSG00000042557|ENSMUSG00000006005|ENSMUSG00000031715|ENSMUSG00000036167|…	Mier1|Trim28|Mbd3|Macroh2a1|Mecp2|Arid1a|H1f2|H1f0|H1f4|Asf1a|H4f16|H1f5|H2az2|Ctbp1|H2ax|H2ac19|Smchd1|Sin3a|Tpr|Smarca5|Pphln1|Fam172a
GOCC_VESICLE_LUMEN	0.774939	0.464291	2.06411	201	2.47737e-09	1.07474e-07	ENSMUSG00000026822|ENSMUSG00000030681|ENSMUSG00000000049|ENSMUSG00000021922|ENSMUSG00000022037|ENSMUSG00000079012|ENSMUSG00000028249|ENSMUSG00000033880|ENSMUSG00000026193|ENSMUSG00000026295|ENSMUSG00000060459|ENSMUSG00000007891|ENSMUSG00000018593|ENSMUSG00000040713|ENSMUSG00000025289|ENSMUSG00000030793|ENSMUSG00000059481|ENSMUSG00000033684|ENSMUSG00000061808|ENSMUSG00000024965|ENSMUSG00000023224|…	Lcn2|Mvp|Apoh|Itih4|Clu|Serpina3m|Sdcbp|Lgals3bp|Fn1|Spp2|Kng2|Ctsd|Sparc|Creg1|Prdx4|Pycard|Plg|Qsox1|Ttr|Fermt3|Serping1|Hp|Hexb|Txndc5|Ggh|Arsa|Thbs1|Ctsz|Ctsc|Selenop|Ada|Cnn2|Bin2|Ptpn6|Gsn|Ppbp|Xrcc5|Itih3|Npc2|Actn1|Lyz2|Apob|A1bg|Cfp|Orm1|Fgg|Actn4|Fgb|App|Fga|Hrg|Rarres2|Nhlrc2|Cap1|Ctsa|Gla
GOBP_DNA_RECOMBINATION	0.593325	0.540197	2.05752	69	1.31845e-05	0.000237161	ENSMUSG00000003868|ENSMUSG00000023249|ENSMUSG00000030079|ENSMUSG00000020380|ENSMUSG00000031165|ENSMUSG00000012483|ENSMUSG00000024742|ENSMUSG00000025134|ENSMUSG00000026395|ENSMUSG00000054226|ENSMUSG00000026187|ENSMUSG00000027639|ENSMUSG00000031311|ENSMUSG00000036181|ENSMUSG00000041859|ENSMUSG00000042185|ENSMUSG00000018189|ENSMUSG00000015217|ENSMUSG00000031015|ENSMUSG00000096210|ENSMUSG00000051627|…	Ruvbl2|Parp3|Ruvbl1|Rad50|Was|Rpa3|Fen1|Alyref|Ptprc|Tprkb|Xrcc5|Samhd1|Nono|H1f2|Mcm3|Nfrkb|Uchl5|Hmgb3|Swap70|H1f0|H1f4|Kin|Rad21|Mre11a|H1f5|Psmd14|Hmgb2|H2ax|Smchd1|Terf2ip|Xrcc6
GOBP_NEGATIVE_REGULATION_OF_RESPONSE_TO_EXTERNAL_STIMULUS	0.643552	0.501484	2.05084	102	1.79808e-06	3.84373e-05	ENSMUSG00000006205|ENSMUSG00000026946|ENSMUSG00000000049|ENSMUSG00000002985|ENSMUSG00000003518|ENSMUSG00000024397|ENSMUSG00000060459|ENSMUSG00000026874|ENSMUSG00000059481|ENSMUSG00000023224|ENSMUSG00000027249|ENSMUSG00000021492|ENSMUSG00000040152|ENSMUSG00000026656|ENSMUSG00000026395|ENSMUSG00000017697|ENSMUSG00000022878|ENSMUSG00000067235|ENSMUSG00000029304|ENSMUSG00000030966|ENSMUSG00000000753|…	Htra1|Nmi|Apoh|Apoe|Dusp3|Aif1|Kng2|Hc|Plg|Serping1|F2|F12|Thbs1|Fcgr2b|Ptprc|Ada|Adipoq|H2-Q10|Spp1|Trim21|Serpinf1|Samhd1|H2-D1|Fgg|Fgb|Fga|Hrg|Coro1b|Enpp3
GOBP_INTERFERON_GAMMA_MEDIATED_SIGNALING_PATHWAY	0.518848	0.639863	2.04549	29	0.000127135	0.00151841	ENSMUSG00000026946|ENSMUSG00000027962|ENSMUSG00000037405|ENSMUSG00000030895|ENSMUSG00000036594|ENSMUSG00000073421|ENSMUSG00000031838|ENSMUSG00000067235|ENSMUSG00000031762|ENSMUSG00000061232|ENSMUSG00000030966|ENSMUSG00000073411	Nmi|Vcam1|Icam1|Hpx|H2-Aa|H2-Ab1|Ifi30|H2-Q10|Mt2|H2-K1|Trim21|H2-D1
GOBP_GASTRULATION	0.557332	0.590267	2.04522	43	4.40701e-05	0.000628052	ENSMUSG00000031503|ENSMUSG00000027087|ENSMUSG00000022817|ENSMUSG00000026193|ENSMUSG00000020612|ENSMUSG00000022878|ENSMUSG00000015937|ENSMUSG00000029201|ENSMUSG00000028495|ENSMUSG00000027966|ENSMUSG00000032332|ENSMUSG00000048537|ENSMUSG00000020260|ENSMUSG00000002900|ENSMUSG00000045962|ENSMUSG00000017344|ENSMUSG00000032083|ENSMUSG00000057103|ENSMUSG00000003437|ENSMUSG00000001119|ENSMUSG00000033149	Col4a2|Itgav|Itgb5|Fn1|Prkar1a|Adipoq|Macroh2a1|Ugdh|Rps6|Col11a1|Col12a1|Phldb1|Pofut2|Lamb1|Wnk1|Vtn|Apoa1|Nat8f1|Paf1|Col6a1|Phldb2
GOCC_GOLGI_LUMEN	0.518848	0.690114	2.04271	22	0.000145735	0.0016926	ENSMUSG00000031375|ENSMUSG00000030963|ENSMUSG00000031138|ENSMUSG00000027249|ENSMUSG00000041577|ENSMUSG00000041936|ENSMUSG00000029076|ENSMUSG00000022892|ENSMUSG00000042784|ENSMUSG00000036446	Bgn|Umod|F9|F2|Prelp|Agrn|Sdf4|App|Muc1|Lum
GOBP_POSITIVE_REGULATION_OF_IMMUNE_SYSTEM_PROCESS	0.851339	0.433721	2.04038	327	2.92221e-11	2.39459e-09	ENSMUSG00000026946|ENSMUSG00000015854|ENSMUSG00000095079|ENSMUSG00000076609|ENSMUSG00000027962|ENSMUSG00000094420|ENSMUSG00000022037|ENSMUSG00000076613|ENSMUSG00000096410|ENSMUSG00000076617|ENSMUSG00000024863|ENSMUSG00000041417|ENSMUSG00000010358|ENSMUSG00000033898|ENSMUSG00000094902|ENSMUSG00000030707|ENSMUSG00000003518|ENSMUSG00000024397|ENSMUSG00000058952|ENSMUSG00000037405|ENSMUSG00000026874|…	Nmi|Cd5l|Igha|Igkc|Vcam1|Igkv10-96|Clu|Ighg2b|Ighv1-19|Ighm|Mbl2|Pik3r1|Ifi35|Cfhr2|Igkv10-95|Coro1a|Dusp3|Aif1|Cfi|Icam1|Hc|Hcls1|Pycard|Psmb10|Was|Cfh|Anxa1|Serping1|F2|Hpx|H2-Aa|Thbs1|H2-Ab1|Fcgr2b|Ctsc|Ptprc|C4b|Ighg2c|Igkv17-127|Ada|Rela|Ighv1-22|Ptpn6|Igkv12-44|Lamp1|Adgre5|H2-Q10|Arpc3|Psmb9|Xrcc5|Iglc1|Iglv2|Wipf1|Pak2|Rbm14|H2-K1|Ighv1-31|Sh3kbp1|Azgp1|Thy1|Pak1|Psmb8|Ptk2b|Ighv1-26|C4bp…
GOMF_TRANSFERASE_ACTIVITY_TRANSFERRING_ACYL_GROUPS	0.593325	-0.498787	-2.03432	77	1.35462e-05	0.000242189	ENSMUSG00000003623|ENSMUSG00000033533|ENSMUSG00000030972|ENSMUSG00000023216|ENSMUSG00000025153|ENSMUSG00000006345|ENSMUSG00000005683|ENSMUSG00000020936|ENSMUSG00000030945|ENSMUSG00000028603|ENSMUSG00000063683|ENSMUSG00000000340|ENSMUSG00000030935|ENSMUSG00000000168|ENSMUSG00000062480|ENSMUSG00000036138|ENSMUSG00000022698|ENSMUSG00000036282|ENSMUSG00000022218|ENSMUSG00000020917|ENSMUSG00000037366|…	Crot|Acsm1|Acsm5|Epb42|Fasn|Ggt1|Cs|Nmt1|Acsm2|Scp2|Glyat|Dbt|Acsm3|Dlat|Acat3|Acaa1a|Naa50|Naa30|Tgm1|Acly|Pafah2|Naa25|Glul|Hmgcs1|Dlst|Pdhx|Lipt1
GOBP_DEFENSE_RESPONSE	0.954542	0.420706	2.03258	463	7.18869e-14	1.41378e-11	ENSMUSG00000026822|ENSMUSG00000006205|ENSMUSG00000026946|ENSMUSG00000015854|ENSMUSG00000067149|ENSMUSG00000030963|ENSMUSG00000095079|ENSMUSG00000076609|ENSMUSG00000021922|ENSMUSG00000027962|ENSMUSG00000002985|ENSMUSG00000022037|ENSMUSG00000076613|ENSMUSG00000096410|ENSMUSG00000076617|ENSMUSG00000024863|ENSMUSG00000010358|ENSMUSG00000029484|ENSMUSG00000030707|ENSMUSG00000079012|ENSMUSG00000033880|…	Lcn2|Htra1|Nmi|Cd5l|Jchain|Umod|Igha|Igkc|Itih4|Vcam1|Apoe|Clu|Ighg2b|Ighv1-19|Ighm|Mbl2|Ifi35|Anxa3|Coro1a|Serpina3m|Lgals3bp|Fn1|Wfdc2|Aif1|Cfi|Icam1|Kng2|Rnase6|Hc|Trim28|Dtx3l|Pycard|Psmb10|Was|Cfh|Anxa1|Serping1|Hp|Capza2|F2|Vim|Hpx|Afap1l2|H2-Aa|F12|Thbs1|H2-Ab1|Fcgr2b|Ctsc|Ptprc|Kynu|C4b|Ighg2c|Lsp1|Serpinc1|Prcp|Ada|Adipoq|Lxn|Rela|Ighv1-22|Il16|Ifi30|Ptpn6|Gsn|Lamp1|Adgre5|H2-Q10|Mt2|Mec…
GOBP_NUCLEOSIDE_BISPHOSPHATE_METABOLIC_PROCESS	0.610527	-0.477503	-2.0292	91	7.22311e-06	0.000136591	ENSMUSG00000003623|ENSMUSG00000033533|ENSMUSG00000030972|ENSMUSG00000006517|ENSMUSG00000046959|ENSMUSG00000025153|ENSMUSG00000001755|ENSMUSG00000017453|ENSMUSG00000020532|ENSMUSG00000024507|ENSMUSG00000030945|ENSMUSG00000021033|ENSMUSG00000037071|ENSMUSG00000035232|ENSMUSG00000063683|ENSMUSG00000026617|ENSMUSG00000017307|ENSMUSG00000033429|ENSMUSG00000042010|ENSMUSG00000028636|ENSMUSG00000052392|…	Crot|Acsm1|Acsm5|Mvd|Slc26a1|Fasn|Coasy|Pipox|Acaca|Hsd17b4|Acsm2|Gstz1|Scd1|Pdk3|Glyat|Bpnt1|Acot8|Mcee|Acacb|Ppcs|Acot4|Acsm3|Them4|Acot13|Aadat|Dlat|Pank1|Pdk4|Acot12|Pdk2
GOCC_MITOCHONDRIAL_MATRIX	0.91012	-0.407284	-2.02457	359	1.09094e-12	1.46285e-10	ENSMUSG00000033533|ENSMUSG00000005510|ENSMUSG00000030972|ENSMUSG00000038880|ENSMUSG00000027406|ENSMUSG00000024997|ENSMUSG00000051169|ENSMUSG00000062908|ENSMUSG00000042642|ENSMUSG00000030869|ENSMUSG00000024132|ENSMUSG00000001755|ENSMUSG00000049960|ENSMUSG00000024953|ENSMUSG00000046598|ENSMUSG00000005683|ENSMUSG00000030945|ENSMUSG00000021033|ENSMUSG00000035232|ENSMUSG00000063683|ENSMUSG00000030541|…	Acsm1|Ndufs3|Acsm5|Mrps34|Idh3b|Prdx3|Rpusd3|Acadm|Flad1|Ndufab1|Eci1|Coasy|Mrps16|Prdx5|Bdh1|Cs|Acsm2|Gstz1|Pdk3|Glyat|Idh2|Ndufaf1|Adhfe1|Sod2|Aco2|Mecr|Mrpl58|Dbt|Mmaa|Mrpl13|Mrpl19|Naxe|Naxd|Mrpl10|Cps1|Mcee|Mrps10|Ak4|Elac2|Acad10|Hagh|Acsm3|Sars2|Fh1|Mrps26|Vdac1|Them4|Mrps27|Glrx2|Timm44|Aadat|Ivd|Coq5|Got2|Trmt10c|Dlat|Atp5b|Pdk4|Nt5m|Pdk2|Gars|Dnajc19|Ndufs7|Acp6|Hykk|Mdh2|Dhfr|Abce1|Dap…
GOBP_NADH_METABOLIC_PROCESS	0.518848	-0.597123	-2.01811	31	0.000216145	0.0023792	ENSMUSG00000026827|ENSMUSG00000038871|ENSMUSG00000011752|ENSMUSG00000020475|ENSMUSG00000036427|ENSMUSG00000023019|ENSMUSG00000038028|ENSMUSG00000063524|ENSMUSG00000019179|ENSMUSG00000024228|ENSMUSG00000020321	Gpd2|Bpgm|Pgam1|Pgam2|Gpi1|Gpd1|Tigar|Eno1|Mdh2|Nudt12|Mdh1
GOBP_MITOCHONDRION_ORGANIZATION	0.826657	-0.408952	-2.00915	297	2.12723e-10	1.30736e-08	ENSMUSG00000005510|ENSMUSG00000068184|ENSMUSG00000001983|ENSMUSG00000024997|ENSMUSG00000001786|ENSMUSG00000030869|ENSMUSG00000020022|ENSMUSG00000026895|ENSMUSG00000002797|ENSMUSG00000022820|ENSMUSG00000031161|ENSMUSG00000025261|ENSMUSG00000020936|ENSMUSG00000049760|ENSMUSG00000028261|ENSMUSG00000022890|ENSMUSG00000027710|ENSMUSG00000070283|ENSMUSG00000027599|ENSMUSG00000027305|ENSMUSG00000006818|…	Ndufs3|Ndufaf2|Taco1|Prdx3|Fbxo7|Ndufab1|Ndufa12|Ndufa8|Ggct|Ndufb4|Hdac6|Huwe1|Nmt1|Micos13|Ndufaf4|Atp5j|Acad9|Ndufaf3|Armc1|Ndufaf1|Sod2|Phb2|Ndufb10|Phb|Ndufb2|Cycs|Ndufb7|Ndufa6|Vps13d|Apoo|Tigar|Tomm5|Ndufb11|Chchd3|Gclm|Dnm1l|Slc9a1|Myh14|Hsp90aa1|Mtx2|Vdac1|Them4|Ndufb9|Timm23|Timm44|Letm1|Atp5l|Atp5b|Dnajc19|Ndufs7|Ndufb3|Yme1l1|Cxadr|Uqcc1|Timm17b|Timm8b|Atg5|Ndufv3|Nipsnap2|Romo1|Atg3|…
GOBP_ANION_TRANSMEMBRANE_TRANSPORT	0.74774	-0.427753	-2.00655	195	1.01339e-08	3.73686e-07	ENSMUSG00000024650|ENSMUSG00000032902|ENSMUSG00000052562|ENSMUSG00000033965|ENSMUSG00000046959|ENSMUSG00000020062|ENSMUSG00000018566|ENSMUSG00000040966|ENSMUSG00000027562|ENSMUSG00000020532|ENSMUSG00000025142|ENSMUSG00000028962|ENSMUSG00000023861|ENSMUSG00000068798|ENSMUSG00000027130|ENSMUSG00000019838|ENSMUSG00000042010|ENSMUSG00000004317|ENSMUSG00000015405|ENSMUSG00000007034|ENSMUSG00000004655|…	Slc22a6|Slc16a1|Slc22a30|Slc16a2|Slc26a1|Slc5a8|Slc2a4|Slc22a2|Car2|Acaca|Aspscr1|Slc4a2|Mpc1|Rap1a|Slc12a6|Slc16a10|Acacb|Clcn5|Ace2|Slc44a4|Aqp1|Slc9a1|Slc4a1|Hspa5|Vdac1|Slc7a8|Slc22a1|Slc2a2|Stxbp3|Timm23|Timm44|Slc4a4|Lonp2|Dnajc19|Slc13a2|Clcnka|Pex14|Slc12a2|Timm17b|Ano6|Slc6a8|Slc19a1|Slc47a1|Slc5a3|Romo1|Aifm1|Slc25a3|Slc1a1|Slc6a13|Prkaa2|Slc1a5|Pex1|Slc9a3|Clcn4|Ptpn11|Pex7|Cd36|Tomm7|…
GOBP_DNA_CONFORMATION_CHANGE	0.610527	0.506618	2.00586	88	5.53728e-06	0.000107467	ENSMUSG00000003868|ENSMUSG00000030079|ENSMUSG00000020380|ENSMUSG00000005566|ENSMUSG00000024659|ENSMUSG00000035478|ENSMUSG00000035623|ENSMUSG00000015937|ENSMUSG00000026187|ENSMUSG00000036181|ENSMUSG00000041859|ENSMUSG00000022185|ENSMUSG00000005698|ENSMUSG00000020460|ENSMUSG00000015217|ENSMUSG00000096210|ENSMUSG00000051627|ENSMUSG00000019857|ENSMUSG00000024045|ENSMUSG00000021400|ENSMUSG00000028693|…	Ruvbl2|Ruvbl1|Rad50|Trim28|Anxa1|Mbd3|Rsf1|Macroh2a1|Xrcc5|H1f2|Mcm3|Acin1|Ctcf|Rps27a|Hmgb3|H1f0|H1f4|Asf1a|Akap8|Wrnip1|Nasp|Xpc|Rbbp7|Set|Chd4|Mre11a|H4f16|Grwd1|H1f5|Hp1bp3|Atrx|Top1|Npm1|Paf1|Brd2|Hmgb2|H2ax|Smchd1|Rbbp4|Rad23b|Tpr|Smarca5|Xrcc6|Banf1|Pphln1|Fam172a
GOBP_IMMUNE_EFFECTOR_PROCESS	0.965328	0.41352	2.00446	495	4.88548e-14	1.02944e-11	ENSMUSG00000026822|ENSMUSG00000026417|ENSMUSG00000030681|ENSMUSG00000006205|ENSMUSG00000026946|ENSMUSG00000015854|ENSMUSG00000095079|ENSMUSG00000076609|ENSMUSG00000094420|ENSMUSG00000022037|ENSMUSG00000076613|ENSMUSG00000027087|ENSMUSG00000096410|ENSMUSG00000076617|ENSMUSG00000024863|ENSMUSG00000041417|ENSMUSG00000031591|ENSMUSG00000010358|ENSMUSG00000033898|ENSMUSG00000094902|ENSMUSG00000029484|…	Lcn2|Pigr|Mvp|Htra1|Nmi|Cd5l|Igha|Igkc|Igkv10-96|Clu|Ighg2b|Itgav|Ighv1-19|Ighm|Mbl2|Pik3r1|Asah1|Ifi35|Cfhr2|Igkv10-95|Anxa3|Coro1a|Serpina3m|Sdcbp|Parp3|Cfi|Icam1|Plekho2|Ctsd|Lcp1|Rnase6|Lrp1|Hc|Creg1|Ctsb|Cpne1|Prdx4|Ctss|Dtx3l|Lamp2|Pycard|Was|Cfh|Qsox1|Ttr|Anxa1|Serping1|Hp|Hexb|F2|Txndc5|Ggh|Hpx|Arsa|H2-Ab1|Fcgr2b|Ctsz|Ctsc|Ptprc|C4b|Ighg2c|Prcp|Igkv17-127|Ada|Cnn2|Rela|Ighv1-22|Manba|Enpp…
GOCC_PODOSOME	0.518848	0.691499	1.99996	20	0.000220365	0.00239195	ENSMUSG00000027962|ENSMUSG00000024236|ENSMUSG00000021998|ENSMUSG00000024965|ENSMUSG00000030516|ENSMUSG00000098112|ENSMUSG00000026879|ENSMUSG00000028771|ENSMUSG00000058056|ENSMUSG00000029581|ENSMUSG00000003200	Vcam1|Svil|Lcp1|Fermt3|Tjp1|Bin2|Gsn|Ptpn12|Palld|Fscn1|Sh3gl1
GOMF_CHROMATIN_BINDING	0.674963	0.46908	1.99758	146	3.02637e-07	7.97124e-06	ENSMUSG00000009575|ENSMUSG00000003868|ENSMUSG00000005566|ENSMUSG00000035478|ENSMUSG00000024927|ENSMUSG00000022338|ENSMUSG00000015937|ENSMUSG00000031393|ENSMUSG00000052915|ENSMUSG00000007880|ENSMUSG00000027342|ENSMUSG00000041133|ENSMUSG00000029505|ENSMUSG00000031311|ENSMUSG00000054808|ENSMUSG00000036181|ENSMUSG00000027544|ENSMUSG00000031386|ENSMUSG00000004040|ENSMUSG00000023055|ENSMUSG00000020719|…	Cbx5|Ruvbl2|Trim28|Mbd3|Rela|Eny2|Macroh2a1|Mecp2|Msl1|Arid1a|Pcna|Smc1a|Ep400|Nono|Actn4|H1f2|Nfatc2|Hcfc1|Stat3|Calcoco1|Ddx5|Gtf2f1|Ctcf|Ring1|Nelfe|Ctbp2|Nup98|H1f0|Smc3|Supt16|Ncoa5|H1f4|Asf1a|Gabpa|Uri1|Rad21|Set|Rcc1|Chd4|Mtf2|Grwd1|Stag1|Ssrp1|Supt5|H1f5|Hp1bp3|Stat1|Hmgn5|Ncor2|Brd4|Atrx|Smarcc2|Top1|Smarca2|Hnrnpd|Npm1|Paf1|Brd2|Rbbp4|Smarca4|Sin3a|Tpr|Smarca5
GOMF_HYDRO_LYASE_ACTIVITY	0.538434	-0.567232	-1.99665	39	0.000107791	0.00130321	ENSMUSG00000022853|ENSMUSG00000032373|ENSMUSG00000025153|ENSMUSG00000024132|ENSMUSG00000027562|ENSMUSG00000024507|ENSMUSG00000022477|ENSMUSG00000027556|ENSMUSG00000031505|ENSMUSG00000038526|ENSMUSG00000063524|ENSMUSG00000026526|ENSMUSG00000028405|ENSMUSG00000028393|ENSMUSG00000024039|ENSMUSG00000038372|ENSMUSG00000020098|ENSMUSG00000027559	Ehhadh|Car12|Fasn|Eci1|Car2|Hsd17b4|Aco2|Car1|Naxd|Car14|Eno1|Fh1|Aco1|Alad|Cbs|Gmds|Pcbd1|Car3
GOMF_SERINE_HYDROLASE_ACTIVITY	0.498493	0.587487	1.98593	37	0.000312012	0.00317542	ENSMUSG00000006205|ENSMUSG00000015854|ENSMUSG00000058952|ENSMUSG00000031138|ENSMUSG00000059481|ENSMUSG00000031722|ENSMUSG00000027249|ENSMUSG00000000278|ENSMUSG00000021492|ENSMUSG00000030560|ENSMUSG00000061119|ENSMUSG00000025075|ENSMUSG00000043943|ENSMUSG00000017760|ENSMUSG00000063550|ENSMUSG00000030894	Htra1|Cd5l|Cfi|F9|Plg|Hp|F2|Scpep1|F12|Ctsc|Prcp|Habp2|Naalad2|Ctsa|Nup98|Tpp1
GOBP_MRNA_3_END_PROCESSING	0.57561	0.523984	1.97514	65	2.6295e-05	0.000421578	ENSMUSG00000025134|ENSMUSG00000025872|ENSMUSG00000022892|ENSMUSG00000021134|ENSMUSG00000024369|ENSMUSG00000030435|ENSMUSG00000028809|ENSMUSG00000001017|ENSMUSG00000018379|ENSMUSG00000102976|ENSMUSG00000024258|ENSMUSG00000030816|ENSMUSG00000034820|ENSMUSG00000003435|ENSMUSG00000020409|ENSMUSG00000021012|ENSMUSG00000028911|ENSMUSG00000078427|ENSMUSG00000029227|ENSMUSG00000034120|ENSMUSG00000003437|…	Alyref|Thoc3|App|Srsf5|Nelfe|U2af2|Srrm1|Chtop|Srsf1|Zc3h11a|Polr2d|Rnf40|Cpsf7|Supt5|Slu7|Zc3h14|Srsf4|Sarnp|Fip1l1|Srsf2|Paf1|Rnps1|Poldip3|Cpsf6|Srsf3|Rbm8a|Rprd1b|Cstf2|Pnpt1|Rprd1a|Srsf11|Pabpn1|Thoc2|Dhx38|Casc3|Rnf20|Srsf7|Cstf2t
GOBP_DICARBOXYLIC_ACID_METABOLIC_PROCESS	0.538434	-0.490518	-1.97379	69	9.34066e-05	0.00115777	ENSMUSG00000032418|ENSMUSG00000032350|ENSMUSG00000006345|ENSMUSG00000063428|ENSMUSG00000030541|ENSMUSG00000017307|ENSMUSG00000025911|ENSMUSG00000026348|ENSMUSG00000020774|ENSMUSG00000040213|ENSMUSG00000028124|ENSMUSG00000015961|ENSMUSG00000052392|ENSMUSG00000026526|ENSMUSG00000076441|ENSMUSG00000057228|ENSMUSG00000031672|ENSMUSG00000019179|ENSMUSG00000030674|ENSMUSG00000021707|ENSMUSG00000001436|…	Me1|Gclc|Ggt1|Ddo|Idh2|Acot8|Adhfe1|Acmsd|Aspa|Kyat3|Gclm|Adss|Acot4|Fh1|Ass1|Aadat|Got2|Mdh2|Qprt|Dhfr|Slc19a1|Mdh1|Acly|Fpgs|Idh1|Aldh5a1|Mthfd1|Glul|Sdha|Adssl1|Dlst|Aldh1l1
GOBP_MONOCARBOXYLIC_ACID_METABOLIC_PROCESS	0.851339	-0.396076	-1.97194	342	4.61042e-11	3.67588e-09	ENSMUSG00000003623|ENSMUSG00000026189|ENSMUSG00000038871|ENSMUSG00000022244|ENSMUSG00000032902|ENSMUSG00000033533|ENSMUSG00000029098|ENSMUSG00000030972|ENSMUSG00000035637|ENSMUSG00000022853|ENSMUSG00000032418|ENSMUSG00000074207|ENSMUSG00000062908|ENSMUSG00000029482|ENSMUSG00000030869|ENSMUSG00000025153|ENSMUSG00000020777|ENSMUSG00000024132|ENSMUSG00000006345|ENSMUSG00000011752|ENSMUSG00000056973|…	Crot|Pecr|Bpgm|Amacr|Slc16a1|Acsm1|Acox3|Acsm5|Grhpr|Ehhadh|Me1|Adh1|Acadm|Aacs|Ndufab1|Fasn|Acox1|Eci1|Ggt1|Pgam1|Ces1d|Pgam2|Acaca|Nudt19|Acox2|Gpi1|Prkar2b|Hsd17b4|Lpl|Acsm2|Scp2|Gstz1|Scd1|Acad9|Pdk3|Ephx2|Glyat|Gpx4|Idh2|Acot8|Mecr|Acmsd|Pgm1|Mmaa|Gpd1|Osbpl1a|Lypla1|Decr2|Mcee|Zadh2|Acacb|Aldh1a3|Tigar|Eno1|Eci2|Bsg|Ldha|Aldh8a1|Mlxipl|Ptges2|Acad10|Hagh|Slc4a1|Acot4|Ceacam1|Acsm3|Vdac1|The…
GOBP_MACROPHAGE_ACTIVATION	0.477271	0.630645	1.9552	27	0.000758879	0.00688829	ENSMUSG00000026946|ENSMUSG00000022037|ENSMUSG00000010358|ENSMUSG00000024397|ENSMUSG00000040152|ENSMUSG00000026656|ENSMUSG00000030560|ENSMUSG00000026395|ENSMUSG00000059866|ENSMUSG00000022892	Nmi|Clu|Ifi35|Aif1|Thbs1|Fcgr2b|Ctsc|Ptprc|Tnip2|App
GOBP_MRNA_EXPORT_FROM_NUCLEUS	0.57561	0.497695	1.9477	82	1.78158e-05	0.000303796	ENSMUSG00000021595|ENSMUSG00000025134|ENSMUSG00000042650|ENSMUSG00000022338|ENSMUSG00000027509|ENSMUSG00000025872|ENSMUSG00000010097|ENSMUSG00000021134|ENSMUSG00000063550|ENSMUSG00000030435|ENSMUSG00000028809|ENSMUSG00000001017|ENSMUSG00000018379|ENSMUSG00000102976|ENSMUSG00000024258|ENSMUSG00000030091|ENSMUSG00000035351|ENSMUSG00000040034|ENSMUSG00000020409|ENSMUSG00000028911|ENSMUSG00000078427|…	Nsun2|Alyref|Alkbh5|Eny2|Rae1|Thoc3|Nxf1|Srsf5|Nup98|U2af2|Srrm1|Chtop|Srsf1|Zc3h11a|Polr2d|Nup210|Nup37|Nup43|Slu7|Srsf4|Sarnp|Fip1l1|Srsf2|Rnps1|Poldip3|Smg1|Tpr|Srsf3|Rbm8a|Nup54|Sec13|Pom121|Srsf11|Pabpn1|Nup35|Nup62|Thoc2|Nup88|Seh1l|Iws1|Dhx38|Casc3|Srsf7|Nup214|Ddx19a|Srsf9
GOBP_ORGANIC_ACID_CATABOLIC_PROCESS	0.659444	-0.416002	-1.94604	184	7.08636e-07	1.69958e-05	ENSMUSG00000003623|ENSMUSG00000026189|ENSMUSG00000022244|ENSMUSG00000029098|ENSMUSG00000022853|ENSMUSG00000030268|ENSMUSG00000062908|ENSMUSG00000042096|ENSMUSG00000027597|ENSMUSG00000020777|ENSMUSG00000024132|ENSMUSG00000017453|ENSMUSG00000034875|ENSMUSG00000021751|ENSMUSG00000063428|ENSMUSG00000024507|ENSMUSG00000028603|ENSMUSG00000021033|ENSMUSG00000017307|ENSMUSG00000025911|ENSMUSG00000028910|…	Crot|Pecr|Amacr|Acox3|Ehhadh|Bcat1|Acadm|Dao|Ahcy|Acox1|Eci1|Pipox|Nudt19|Acox2|Ddo|Hsd17b4|Scp2|Gstz1|Acot8|Adhfe1|Mecr|Acmsd|Dbt|Mmaa|Aspa|Decr2|Mcee|Acacb|Eci2|Pah|Blmh|Aldh8a1|Hgd|Acad10|Kyat1|Acot4|Aadat|Ivd|Tysnd1|Carnmt1|Got2|Acat3|Acaa1a|Lonp2|Hykk|Qprt|Cbs|Hibch|Gcdh|Csad|Aldh5a1|Thnsl2|Acadvl|Pex7|Glul|Pcbd1|Acadsb|Mlycd|Dlst|Mmut|Aldh1l1|Cth|Decr1|Mccc2|Ldhd|Ogdh|Bdh2|Tst|Hmgcl|Etfdh|H…
GOBP_TRANSLATIONAL_TERMINATION	0.538434	-0.476922	-1.94515	77	6.44801e-05	0.000860708	ENSMUSG00000038880|ENSMUSG00000014551|ENSMUSG00000049960|ENSMUSG00000018858|ENSMUSG00000022370|ENSMUSG00000030045|ENSMUSG00000001445|ENSMUSG00000034729|ENSMUSG00000024360|ENSMUSG00000037740|ENSMUSG00000041632|ENSMUSG00000032590|ENSMUSG00000058355|ENSMUSG00000068921|ENSMUSG00000040112|ENSMUSG00000028861|ENSMUSG00000033845|ENSMUSG00000063884|ENSMUSG00000030879|ENSMUSG00000062203|ENSMUSG00000037772|…	Mrps34|Mrps25|Mrps16|Mrpl58|Mrpl13|Mrpl19|Mrpl10|Mrps10|Etf1|Mrps26|Mrps27|Apeh|Abce1|Dap3|Mrps35|Mrps15|Mrpl15|Ptcd3|Mrpl17|Gspt1|Mrpl23|Mrpl28|Mrpl57|Gadd45gip1|Mrpl1|Mrpl9|Gfm2|Mrps17|Mrpl47|Mrpl21|Mrps21|Mrpl41|Mrps2|Mrpl40|Mrpl45|Mrps31
GOMF_OXIDOREDUCTASE_ACTIVITY	0.863415	-0.386065	-1.93657	386	2.26362e-11	1.96402e-09	ENSMUSG00000026189|ENSMUSG00000026827|ENSMUSG00000027187|ENSMUSG00000005510|ENSMUSG00000042410|ENSMUSG00000068184|ENSMUSG00000029098|ENSMUSG00000035637|ENSMUSG00000022853|ENSMUSG00000027406|ENSMUSG00000032418|ENSMUSG00000024997|ENSMUSG00000074207|ENSMUSG00000062908|ENSMUSG00000031781|ENSMUSG00000042096|ENSMUSG00000030869|ENSMUSG00000025153|ENSMUSG00000020777|ENSMUSG00000017453|ENSMUSG00000020022|…	Pecr|Gpd2|Cat|Ndufs3|Agps|Ndufaf2|Acox3|Grhpr|Ehhadh|Idh3b|Me1|Prdx3|Adh1|Acadm|Ciapin1|Dao|Ndufab1|Fasn|Acox1|Pipox|Ndufa12|Ndufa8|Acox2|Ndufb4|Prdx5|Coq7|Bdh1|Txnrd3|Ddo|Hsd17b4|Prdx2|Sdr39u1|Gstz1|Scd1|Acad9|Gpx4|Idh2|Dhrs4|Adhfe1|Sod2|Mecr|Ndufb10|Gpd1|Ndufb2|Hba-a1|Cox5b|Cpox|Ndufb7|Hmox1|Decr2|Chdh|Dhdh|Zadh2|Rtn4ip1|Ndufa6|Aldh1a3|Cox15|Dus2|Plod2|Pah|Ldha|Cox7c|Aldh8a1|Hgd|Ptges2|Acad10|P…
GOCC_NUCLEAR_PROTEIN_CONTAINING_COMPLEX	0.887075	0.401827	1.92997	433	6.14969e-12	6.25572e-10	ENSMUSG00000030681|ENSMUSG00000009575|ENSMUSG00000034321|ENSMUSG00000003868|ENSMUSG00000027752|ENSMUSG00000030079|ENSMUSG00000006728|ENSMUSG00000031590|ENSMUSG00000020380|ENSMUSG00000005566|ENSMUSG00000029554|ENSMUSG00000066900|ENSMUSG00000052833|ENSMUSG00000033732|ENSMUSG00000012483|ENSMUSG00000025134|ENSMUSG00000029823|ENSMUSG00000035478|ENSMUSG00000024927|ENSMUSG00000035623|ENSMUSG00000022338|…	Mvp|Cbx5|Exosc1|Ruvbl2|Exosc8|Ruvbl1|Cdk4|Frg1|Rad50|Trim28|Mad1l1|Suds3|Sae1|Sf3b3|Rpa3|Alyref|Luc7l2|Mbd3|Rela|Rsf1|Eny2|Xrcc5|Exosc10|Msl1|Snu13|Arid1a|Pcna|Rae1|Bcas2|Tbl1xr1|Snrnp40|Thoc3|Ep400|Prpf4|Nono|Adnp|Dis3|Cdc16|Dkc1|Mcm3|Cd2bp2|Nfrkb|Cbx3|Uchl5|Hcfc1|Stat3|Ahctf1|Nxf1|Setd1a|Ddx5|Gtf2f1|Ring1|Nelfe|Nup98|Lgals3|Luc7l3|Smc3|Ik|Supt16|U2af2|Bclaf1|Lsm8|Srrm1|Chtop|Rbm5|Rybp|Polr1c|Xp…
GOBP_CELL_ACTIVATION	0.932595	0.398216	1.92974	500	4.08033e-13	6.01849e-11	ENSMUSG00000026822|ENSMUSG00000026417|ENSMUSG00000030681|ENSMUSG00000026946|ENSMUSG00000095079|ENSMUSG00000076609|ENSMUSG00000027962|ENSMUSG00000002985|ENSMUSG00000022037|ENSMUSG00000076613|ENSMUSG00000027087|ENSMUSG00000096410|ENSMUSG00000076617|ENSMUSG00000041417|ENSMUSG00000031591|ENSMUSG00000010358|ENSMUSG00000029484|ENSMUSG00000030707|ENSMUSG00000079012|ENSMUSG00000028249|ENSMUSG00000003518|…	Lcn2|Pigr|Mvp|Nmi|Igha|Igkc|Vcam1|Apoe|Clu|Ighg2b|Itgav|Ighv1-19|Ighm|Pik3r1|Asah1|Ifi35|Anxa3|Coro1a|Serpina3m|Sdcbp|Dusp3|Fn1|Parp3|Aif1|Icam1|Plekho2|Ctsd|Lcp1|Prkar1a|Lrp1|Creg1|Ctsb|Cpne1|Prdx4|Ctss|Lamp2|Pycard|Psmb10|Was|Qsox1|Ttr|Fermt3|Anxa1|Hp|Hexb|F2|Akap12|Txndc5|Ggh|Mad1l1|Arsa|Thbs1|Fcgr2b|Ctsz|Ctsc|Ptprc|Ighg2c|Prcp|Ada|Cnn2|Ighv1-22|Manba|Enpp4|Bin2|Ptpn6|Gsn|Lamp1|Adgre5|H2-Q10|M…
GOBP_CELLULAR_CARBOHYDRATE_CATABOLIC_PROCESS	0.477271	-0.576746	-1.92609	29	0.000702971	0.00644026	ENSMUSG00000026827|ENSMUSG00000011752|ENSMUSG00000025791|ENSMUSG00000025059|ENSMUSG00000038028|ENSMUSG00000021069|ENSMUSG00000014956|ENSMUSG00000036879|ENSMUSG00000033400|ENSMUSG00000034371|ENSMUSG00000032098|ENSMUSG00000057177	Gpd2|Pgam1|Pgm1|Gk|Tigar|Pygl|Ppp1cb|Phkb|Agl|Tkfc|Treh|Gsk3a
GOBP_NEGATIVE_REGULATION_OF_IMMUNE_SYSTEM_PROCESS	0.557332	0.472756	1.92122	99	3.06305e-05	0.000473088	ENSMUSG00000006205|ENSMUSG00000026946|ENSMUSG00000041417|ENSMUSG00000003518|ENSMUSG00000023249|ENSMUSG00000020612|ENSMUSG00000026874|ENSMUSG00000024659|ENSMUSG00000023224|ENSMUSG00000029554|ENSMUSG00000040152|ENSMUSG00000026656|ENSMUSG00000026395|ENSMUSG00000017697|ENSMUSG00000028356|ENSMUSG00000022878|ENSMUSG00000004266|ENSMUSG00000067235|ENSMUSG00000030966|ENSMUSG00000032011|ENSMUSG00000027639|…	Htra1|Nmi|Pik3r1|Dusp3|Parp3|Prkar1a|Hc|Anxa1|Serping1|Mad1l1|Thbs1|Fcgr2b|Ptprc|Ada|Ambp|Adipoq|Ptpn6|H2-Q10|Trim21|Thy1|Samhd1|C4bp|H2-D1|Fadd|Enpp3|Ptprj|Lgals3|Hmgb3|Lgals9|Apod|Tlr3
GOCC_ACTOMYOSIN	0.518848	0.528074	1.91264	52	0.000203273	0.00226285	ENSMUSG00000001833|ENSMUSG00000021998|ENSMUSG00000050315|ENSMUSG00000006219|ENSMUSG00000053702|ENSMUSG00000004665|ENSMUSG00000031799|ENSMUSG00000043079|ENSMUSG00000015143|ENSMUSG00000034675|ENSMUSG00000021493|ENSMUSG00000020388|ENSMUSG00000054808|ENSMUSG00000055044|ENSMUSG00000022090|ENSMUSG00000014778|ENSMUSG00000058056|ENSMUSG00000024835|ENSMUSG00000029581	Septin7|Lcp1|Synpo2|Fblim1|Nebl|Cnn2|Tpm4|Synpo|Actn1|Dbn1|Pdlim7|Pdlim4|Actn4|Pdlim1|Pdlim2|Fhod1|Palld|Coro1b|Fscn1
GOCC_HIGH_DENSITY_LIPOPROTEIN_PARTICLE	0.477271	0.714534	1.90353	15	0.000921884	0.00806991	ENSMUSG00000000049|ENSMUSG00000002985|ENSMUSG00000022037|ENSMUSG00000017754|ENSMUSG00000031722|ENSMUSG00000020609|ENSMUSG00000002588|ENSMUSG00000032080|ENSMUSG00000035237	Apoh|Apoe|Clu|Pltp|Hp|Apob|Pon1|Apoa4|Lcat
GOMF_TRANSLATION_FACTOR_ACTIVITY_RNA_BINDING	0.518848	-0.484009	-1.89733	63	0.000157978	0.00181337	ENSMUSG00000028760|ENSMUSG00000045983|ENSMUSG00000071644|ENSMUSG00000018858|ENSMUSG00000022312|ENSMUSG00000024991|ENSMUSG00000027170|ENSMUSG00000035150|ENSMUSG00000024360|ENSMUSG00000074656|ENSMUSG00000028156|ENSMUSG00000022884|ENSMUSG00000093661|ENSMUSG00000034994|ENSMUSG00000000355|ENSMUSG00000027774|ENSMUSG00000042426|ENSMUSG00000062203|ENSMUSG00000005610|ENSMUSG00000016510|ENSMUSG00000036698|…	Eif4g3|Eif4g1|Eef1g|Mrpl58|Eif3h|Eif3a|Eif3m|Eif2s3x|Etf1|Eif2s2|Eif4e|Eif4a2|Eif4e3|Eef2|Mcts1|Gfm1|Dhx29|Gspt1|Eif4g2|Mtif3|Ago2|Eif2b5|Denr|Eif2s1|Eif2a|Eif3e|Eif1ax|Hbs1l|Eif3f|Eif4e2|Cpeb4
GOCC_SITE_OF_DNA_DAMAGE	0.45506	0.565973	1.89502	34	0.00107536	0.00906376	ENSMUSG00000009575|ENSMUSG00000023249|ENSMUSG00000020380|ENSMUSG00000031165|ENSMUSG00000012483|ENSMUSG00000030051|ENSMUSG00000029465|ENSMUSG00000026187|ENSMUSG00000027639|ENSMUSG00000029836|ENSMUSG00000030094|ENSMUSG00000028063|ENSMUSG00000031928|ENSMUSG00000049932|ENSMUSG00000024054|ENSMUSG00000006304|ENSMUSG00000042558|ENSMUSG00000008475	Cbx5|Parp3|Rad50|Was|Rpa3|Aplf|Arpc3|Xrcc5|Samhd1|Cbx3|Xpc|Lmna|Mre11a|H2ax|Smchd1|Arpc2|Adprs|Arpc5
GOMF_TRANSCRIPTION_REGULATOR_ACTIVITY	0.674963	0.418206	1.88541	234	2.46251e-07	6.78916e-06	ENSMUSG00000039967|ENSMUSG00000026946|ENSMUSG00000028522|ENSMUSG00000003868|ENSMUSG00000008136|ENSMUSG00000030079|ENSMUSG00000031379|ENSMUSG00000040713|ENSMUSG00000005566|ENSMUSG00000057604|ENSMUSG00000024927|ENSMUSG00000094870|ENSMUSG00000035623|ENSMUSG00000022338|ENSMUSG00000044030|ENSMUSG00000031393|ENSMUSG00000015143|ENSMUSG00000006456|ENSMUSG00000030966|ENSMUSG00000007880|ENSMUSG00000027630|…	Zfp292|Nmi|Mier1|Ruvbl2|Fhl2|Ruvbl1|Pir|Creg1|Trim28|Lmcd1|Rela|Zfp131|Rsf1|Eny2|Irf2bp1|Mecp2|Actn1|Rbm14|Trim21|Arid1a|Tbl1xr1|Actn4|Adnp|Pdlim1|Meis2|Nfatc2|Hdgfl2|Ppp1r13l|Wdr77|Hcfc1|Tacc1|Ubp1|Stat3|Calcoco1|Ctcf|Ctbp2|Nup98|Nab2|Ncoa5|Ube2l3|Esrra|Bclaf1|Tcerg1|Gabpa|Sub1|Rybp|Uri1|Muc1|Xpc|Hdgfl3|Thrap3|Tfcp2|Dpf2|Irf2bp2|Pa2g4|Stat1|Wwc1|Ncor2|Brd4|Stat5a|Ctbp1|Smarcc2|Wiz|Ncor1|Ddx17|Sm…
GOBP_RIBOSE_PHOSPHATE_BIOSYNTHETIC_PROCESS	0.557332	-0.428676	-1.88296	118	4.01872e-05	0.000586893	ENSMUSG00000024712|ENSMUSG00000046959|ENSMUSG00000028792|ENSMUSG00000025153|ENSMUSG00000001755|ENSMUSG00000020532|ENSMUSG00000021033|ENSMUSG00000037071|ENSMUSG00000022890|ENSMUSG00000035232|ENSMUSG00000021957|ENSMUSG00000042010|ENSMUSG00000063524|ENSMUSG00000021069|ENSMUSG00000028527|ENSMUSG00000028636|ENSMUSG00000015961|ENSMUSG00000057342|ENSMUSG00000089917|ENSMUSG00000038717|ENSMUSG00000022407|…	Rfk|Slc26a1|Ak2|Fasn|Coasy|Acaca|Gstz1|Scd1|Atp5j|Pdk3|Tkt|Acacb|Eno1|Pygl|Ak4|Ppcs|Adss|Sphk2|Uckl1|Atp5l|Adsl|Dlat|Nme1|Pank1|Atp5b|Pdk4|Cmpk1|Pdk2|Prpsap2|Acly|Stoml2|Gcdh|Atp5o|Mlycd|Adssl1|Pdhx|Aprt|Slc25a1|Paics|Pdhb|Slc25a13|Ampd3|Atp5c1|Cbr4|Papss1|Ppt2|Pdha1|Acat1|Adcy6|Acsf3|mt-Co2|Pdpr|Pank2|Dld|Atic|Atp6v0c|Dhodh|Acss2|Uqcc3|Atp5e
GOBP_NUCLEIC_ACID_PHOSPHODIESTER_BOND_HYDROLYSIS	0.538434	0.470261	1.87468	92	8.57565e-05	0.00107652	ENSMUSG00000034321|ENSMUSG00000027752|ENSMUSG00000021880|ENSMUSG00000020380|ENSMUSG00000012483|ENSMUSG00000024742|ENSMUSG00000030051|ENSMUSG00000052926|ENSMUSG00000017264|ENSMUSG00000037053|ENSMUSG00000027342|ENSMUSG00000032040|ENSMUSG00000027639|ENSMUSG00000026634|ENSMUSG00000033166|ENSMUSG00000037370|ENSMUSG00000020460|ENSMUSG00000056820|ENSMUSG00000019989|ENSMUSG00000096210|ENSMUSG00000030094|…	Exosc1|Exosc8|Rnase6|Rad50|Rpa3|Fen1|Aplf|Rnaseh2a|Exosc10|Azgp1|Pcna|Dcps|Samhd1|Angel2|Dis3|Enpp1|Rps27a|Tsnax|Enpp3|H1f0|Xpc|Pnkp|Mre11a|Cpsf7|Rps21|Tsen15|Tatdn1|Fip1l1|Hmgb2|Rida|Cpsf6|Dcp1a|Toe1|Pld3|Nhp2|Cstf2|Pnpt1|Exosc5|Rnaset2a|Dbr1|Exosc4|Exosc2
GOBP_CORNIFICATION	0.431708	-0.62309	-1.87385	19	0.00230334	0.0172022	ENSMUSG00000006777|ENSMUSG00000022218|ENSMUSG00000024942|ENSMUSG00000026991|ENSMUSG00000031995|ENSMUSG00000054146|ENSMUSG00000023043|ENSMUSG00000034282|ENSMUSG00000039457|ENSMUSG00000023039|ENSMUSG00000054065|ENSMUSG00000049382|ENSMUSG00000054889	Krt23|Tgm1|Capn1|Pkp4|St14|Krt15|Krt18|Evpl|Ppl|Krt7|Pkp3|Krt8|Dsp
GOCC_TRANSCRIPTION_REGULATOR_COMPLEX	0.538434	0.469426	1.8586	88	0.000100687	0.00123248	ENSMUSG00000028522|ENSMUSG00000009575|ENSMUSG00000006728|ENSMUSG00000022831|ENSMUSG00000005566|ENSMUSG00000048118|ENSMUSG00000035478|ENSMUSG00000024927|ENSMUSG00000006456|ENSMUSG00000027630|ENSMUSG00000031311|ENSMUSG00000051149|ENSMUSG00000055044|ENSMUSG00000027544|ENSMUSG00000029836|ENSMUSG00000004040|ENSMUSG00000002658|ENSMUSG00000030970|ENSMUSG00000096210|ENSMUSG00000018326|ENSMUSG00000022205|…	Mier1|Cbx5|Cdk4|Hcls1|Trim28|Arid4a|Mbd3|Rela|Rbm14|Tbl1xr1|Nono|Adnp|Pdlim1|Nfatc2|Cbx3|Stat3|Gtf2f1|Ctbp2|H1f0|Ywhab|Sub1|Rbbp7|Chd4|Gtf3c6|Ncor2|Ctbp1|Ncor1|Creb1|Taf5|Gtf3c1|Rbbp4|Tcea1|Sin3a|Pou2f1|Xrcc6|Med6|Bcl9l|Dr1|Yap1|Rcor1|Hdgf|Gtf2a1|Mta2|Mnat1
GOCC_NUCLEAR_PERIPHERY	0.498493	0.494514	1.85624	63	0.00041293	0.00406048	ENSMUSG00000003868|ENSMUSG00000030079|ENSMUSG00000018593|ENSMUSG00000026728|ENSMUSG00000027342|ENSMUSG00000041133|ENSMUSG00000031311|ENSMUSG00000026491|ENSMUSG00000042133|ENSMUSG00000056201|ENSMUSG00000063550|ENSMUSG00000024974|ENSMUSG00000024045|ENSMUSG00000028809|ENSMUSG00000037262|ENSMUSG00000022314|ENSMUSG00000037236|ENSMUSG00000028063|ENSMUSG00000037286|ENSMUSG00000061360|ENSMUSG00000029478|…	Ruvbl2|Ruvbl1|Sparc|Vim|Pcna|Smc1a|Nono|Ahctf1|Ppig|Cfl1|Nup98|Smc3|Akap8|Srrm1|Kin|Rad21|Matr3|Lmna|Stag1|Phf5a|Ncor2|Cxxc1|Pml|Tpr|Tgfb1i1|Hnrnpm|Basp1|Lmnb1|Nup35|Eif6|Psma6
GOBP_GOLGI_ORGANIZATION	0.538434	-0.451612	-1.85103	82	8.70332e-05	0.00108792	ENSMUSG00000020149|ENSMUSG00000047187|ENSMUSG00000025261|ENSMUSG00000004394|ENSMUSG00000029407|ENSMUSG00000039763|ENSMUSG00000024065|ENSMUSG00000013539|ENSMUSG00000027522|ENSMUSG00000024576|ENSMUSG00000047193|ENSMUSG00000000631|ENSMUSG00000020628|ENSMUSG00000062234|ENSMUSG00000062797|ENSMUSG00000044433|ENSMUSG00000041570|ENSMUSG00000022285|ENSMUSG00000029104|ENSMUSG00000067851|ENSMUSG00000061455|…	Rab1a|Rab2a|Huwe1|Tmed4|Uso1|Dnajc28|Ehd3|Tango2|Stx16|Csnk1a1|Dync2h1|Myo18a|Trappc12|Gak|Hikeshi|Camsap3|Camsap2|Ywhaz|Htt|Arfgef1|Stx17|Vps51|Sec16a|Tmed10|Gbf1|Mapk1|Stx6|Prmt5|Cog7|Lman2|Cog3|Surf4|Map2k2|Vti1a|Sec23ip|Lrrk2|Trappc11
GOBP_REGULATION_OF_PH	0.45506	-0.506911	-1.84981	43	0.00126138	0.0103077	ENSMUSG00000020566|ENSMUSG00000027562|ENSMUSG00000028962|ENSMUSG00000026394|ENSMUSG00000019302|ENSMUSG00000028854|ENSMUSG00000006574|ENSMUSG00000060961|ENSMUSG00000022295|ENSMUSG00000025393|ENSMUSG00000019577|ENSMUSG00000038967|ENSMUSG00000028238|ENSMUSG00000036123|ENSMUSG00000037416|ENSMUSG00000021114|ENSMUSG00000019210|ENSMUSG00000038600|ENSMUSG00000063358|ENSMUSG00000025326|ENSMUSG00000033793|…	Atp6v1c2|Car2|Slc4a2|Atp6v1g3|Atp6v0a1|Slc9a1|Slc4a1|Slc4a4|Atp6v1c1|Atp5b|Pdk4|Pdk2|Atp6v0d2|Slc9a3|Dmxl1|Atp6v1d|Atp6v1e1|Atp6v0a4|Mapk1|Ube3a|Atp6v1h|Atp6v1g1
GOBP_CELLULAR_MODIFIED_AMINO_ACID_METABOLIC_PROCESS	0.518848	-0.431061	-1.84459	95	0.000222065	0.0023996	ENSMUSG00000003623|ENSMUSG00000033965|ENSMUSG00000032350|ENSMUSG00000062908|ENSMUSG00000027597|ENSMUSG00000006345|ENSMUSG00000017453|ENSMUSG00000020309|ENSMUSG00000002797|ENSMUSG00000021033|ENSMUSG00000071644|ENSMUSG00000018160|ENSMUSG00000019838|ENSMUSG00000015970|ENSMUSG00000032374|ENSMUSG00000026820|ENSMUSG00000028124|ENSMUSG00000024158|ENSMUSG00000039648|ENSMUSG00000076441|ENSMUSG00000018196|…	Crot|Slc16a2|Gclc|Acadm|Ahcy|Ggt1|Pipox|Chac2|Ggct|Gstz1|Eef1g|Med1|Slc16a10|Chdh|Plod2|Ptges2|Gclm|Hagh|Kyat1|Ass1|Glrx2|Gstm2|Got2|Dhfr|Slc6a8|Slc19a1|Slc1a1|Fpgs|Ckmt1|Idh1|Mthfd1|Aldh1l1|Gss|Gnmt
GOCC_ACTIN_FILAMENT	0.498493	0.475087	1.8256	72	0.000429543	0.00419587	ENSMUSG00000030707|ENSMUSG00000024397|ENSMUSG00000021998|ENSMUSG00000016382|ENSMUSG00000022831|ENSMUSG00000024501|ENSMUSG00000031165|ENSMUSG00000024659|ENSMUSG00000031799|ENSMUSG00000029465|ENSMUSG00000015143|ENSMUSG00000075284|ENSMUSG00000034675|ENSMUSG00000030774|ENSMUSG00000021493|ENSMUSG00000033444|ENSMUSG00000020388|ENSMUSG00000055044|ENSMUSG00000022090|ENSMUSG00000086040|ENSMUSG00000058056|…	Coro1a|Aif1|Lcp1|Pls3|Hcls1|Dpysl3|Was|Anxa1|Tpm4|Arpc3|Actn1|Wipf1|Dbn1|Pak1|Pdlim7|Specc1l|Pdlim4|Pdlim1|Pdlim2|Wipf3|Palld|Myo9b|Coro1b
GOMF_SIGNALING_RECEPTOR_BINDING	0.761461	0.381532	1.82199	407	4.28116e-09	1.75409e-07	ENSMUSG00000079465|ENSMUSG00000004105|ENSMUSG00000067149|ENSMUSG00000095079|ENSMUSG00000076609|ENSMUSG00000027962|ENSMUSG00000033327|ENSMUSG00000002985|ENSMUSG00000022037|ENSMUSG00000076613|ENSMUSG00000027087|ENSMUSG00000096410|ENSMUSG00000076617|ENSMUSG00000024863|ENSMUSG00000035493|ENSMUSG00000041417|ENSMUSG00000022817|ENSMUSG00000001020|ENSMUSG00000028249|ENSMUSG00000003518|ENSMUSG00000026193|…	Col4a3|Angptl2|Jchain|Igha|Igkc|Vcam1|Tnxb|Apoe|Clu|Ighg2b|Itgav|Ighv1-19|Ighm|Mbl2|Tgfbi|Pik3r1|Itgb5|S100a4|Sdcbp|Dusp3|Fn1|Icam1|Kng2|Nes|Lcp1|Efemp1|Lrp1|Hc|Pycard|Plg|Cnpy4|Ttr|Fermt3|Anxa1|F2|Eng|Thbs1|Ptprc|Ighg2c|Mfge8|Adipoq|Ighv1-22|Il16|H2-Q10|Spp1|Ppbp|Msn|Iglc1|Lama5|Agt|Actn1|Stub1|H2-K1|Ighv1-31|Arid1a|Pcna|Uchl1|Apob|Thy1|Ptk2b|Ighv1-26|Tapbp|Eml2|H2-D1|Itprid2|Fgg|Actn4|Fgb|Fadd|…
GOBP_TRANSMEMBRANE_TRANSPORT	0.839089	-0.353828	-1.81414	492	8.70169e-11	6.26097e-09	ENSMUSG00000024650|ENSMUSG00000032902|ENSMUSG00000052562|ENSMUSG00000040850|ENSMUSG00000033965|ENSMUSG00000020566|ENSMUSG00000001983|ENSMUSG00000046959|ENSMUSG00000020062|ENSMUSG00000053862|ENSMUSG00000032328|ENSMUSG00000018566|ENSMUSG00000040966|ENSMUSG00000028932|ENSMUSG00000027562|ENSMUSG00000031517|ENSMUSG00000057193|ENSMUSG00000020532|ENSMUSG00000026576|ENSMUSG00000025142|ENSMUSG00000067144|…	Slc22a6|Slc16a1|Slc22a30|Psme4|Slc16a2|Atp6v1c2|Taco1|Slc26a1|Slc5a8|Slc51b|Tmem30a|Slc2a4|Slc22a2|Psmc2|Car2|Gpm6a|Slc44a2|Acaca|Atp1b1|Aspscr1|Slc22a7|Slc31a1|Psmc1|Psmb2|Slc4a2|Atp11c|Ank2|Atp6v1g3|Atp5j|Anxa2|Atp6v0a1|Mpc1|Slc17a3|Add1|Rap1a|Mcur1|Phb2|Phb|Psmd5|Slc12a6|Ehd3|Slc16a10|Acacb|Clcn5|Cox15|Wnk4|Psma3|Ace2|Trpv4|Pex19|Cox7c|Psmb5|Eif2s3x|Slc44a4|Aqp1|Slc9a1|Atp1a1|Slc4a1|Eif2s2|Hsp…
GOBP_NEGATIVE_REGULATION_OF_LOCOMOTION	0.518848	0.444619	1.80379	98	0.000208165	0.0023086	ENSMUSG00000000049|ENSMUSG00000002985|ENSMUSG00000006369|ENSMUSG00000041445|ENSMUSG00000003518|ENSMUSG00000024397|ENSMUSG00000040249|ENSMUSG00000026874|ENSMUSG00000024501|ENSMUSG00000031165|ENSMUSG00000026814|ENSMUSG00000040152|ENSMUSG00000021262|ENSMUSG00000017697|ENSMUSG00000022878|ENSMUSG00000030220|ENSMUSG00000031393|ENSMUSG00000000753|ENSMUSG00000032011|ENSMUSG00000022877|ENSMUSG00000024835|…	Apoh|Apoe|Fbln1|Mmrn2|Dusp3|Aif1|Lrp1|Hc|Dpysl3|Was|Eng|Thbs1|Evl|Ada|Adipoq|Arhgdib|Mecp2|Serpinf1|Thy1|Hrg|Coro1b|Ptprj|Igfbp3|Nisch|Apod
GOMF_LIGASE_ACTIVITY	0.538434	-0.409794	-1.7993	116	7.79533e-05	0.00101305	ENSMUSG00000033533|ENSMUSG00000030972|ENSMUSG00000032350|ENSMUSG00000029482|ENSMUSG00000020532|ENSMUSG00000030945|ENSMUSG00000022890|ENSMUSG00000025991|ENSMUSG00000042010|ENSMUSG00000028636|ENSMUSG00000028124|ENSMUSG00000015961|ENSMUSG00000030935|ENSMUSG00000070699|ENSMUSG00000028811|ENSMUSG00000076441|ENSMUSG00000010755|ENSMUSG00000038717|ENSMUSG00000025393|ENSMUSG00000029777|ENSMUSG00000028292|…	Acsm1|Acsm5|Gclc|Aacs|Acaca|Acsm2|Atp5j|Cps1|Acacb|Ppcs|Gclm|Adss|Acsm3|Sars2|Yars|Ass1|Cars|Atp5l|Atp5b|Gars|Rars2|Fpgs|Wars2|Uba5|Aars|Sars|Mthfd1|Glul|Iars|Atp5o|Adssl1|Tars|Lars2|Gss|Mars2|Yars2|Mccc2|Ears2|Trim25|Mars1|Lig3|Eprs|Paics|Tarsl2
GOBP_RNA_PROCESSING	0.761461	0.373701	1.79906	440	6.35169e-09	2.43344e-07	ENSMUSG00000030963|ENSMUSG00000041417|ENSMUSG00000034321|ENSMUSG00000027752|ENSMUSG00000031590|ENSMUSG00000037364|ENSMUSG00000033732|ENSMUSG00000021595|ENSMUSG00000025134|ENSMUSG00000054226|ENSMUSG00000029823|ENSMUSG00000032212|ENSMUSG00000020706|ENSMUSG00000042650|ENSMUSG00000017264|ENSMUSG00000006456|ENSMUSG00000063480|ENSMUSG00000032040|ENSMUSG00000005687|ENSMUSG00000022000|ENSMUSG00000074088|…	Umod|Pik3r1|Exosc1|Exosc8|Frg1|Srrt|Sf3b3|Nsun2|Alyref|Tprkb|Luc7l2|Sltm|Ftsj3|Alkbh5|Exosc10|Rbm14|Snu13|Dcps|Bcas2|Zc3h13|Snrnp40|Thoc3|Prpf4|Nono|Srsf10|Ahnak|Ddx21|Rps6|Dis3|Fxr1|App|Dkc1|Cd2bp2|Trmt5|Ssb|Wdr77|Ppp1r9b|Rbm25|Celf1|Stat3|Acin1|Ddx5|Ppig|Gtf2f1|Sfswap|Srsf5|Nelfe|Nup98|Tsnax|Rps8|Lgals3|Luc7l3|Rbm12|Ik|U2af2|Lsm8|Tcerg1|Ncbp3|Srrm1|Puf60|Chtop|Rbm5|Rbfa|Kin|BC005624|Sf3b2|Pes1|…
GOBP_PROTEIN_TARGETING	0.674963	-0.373977	-1.79643	257	4.18718e-07	1.05574e-05	ENSMUSG00000003623|ENSMUSG00000026189|ENSMUSG00000027187|ENSMUSG00000022244|ENSMUSG00000042410|ENSMUSG00000029098|ENSMUSG00000057322|ENSMUSG00000022853|ENSMUSG00000001786|ENSMUSG00000042096|ENSMUSG00000052146|ENSMUSG00000053862|ENSMUSG00000020777|ENSMUSG00000017453|ENSMUSG00000012848|ENSMUSG00000034875|ENSMUSG00000021751|ENSMUSG00000063428|ENSMUSG00000091896|ENSMUSG00000024507|ENSMUSG00000025261|…	Crot|Pecr|Cat|Amacr|Agps|Acox3|Rpl38|Ehhadh|Fbxo7|Dao|Rps10|Slc51b|Acox1|Pipox|Rps5|Nudt19|Acox2|Ddo|Ube2d2a|Hsd17b4|Huwe1|Hras|Scp2|Ephx2|Rps15|Acot8|Dhrs4|Decr2|Vps13d|Eci2|Pex19|Tomm5|Chm|M6pr|Ide|Acot4|Rplp0|Hspa5|Hsp90aa1|Rpl30|Rab3ip|Timm23|Timm44|Tysnd1|Rps17|Acaa1a|Lonp2|Kif13b|Pikfyve|Dnajc19|Pex14|Timm17b|Timm8b|Romo1|Atg3|Timm9|Rps15a|Trak2|Aifm1|Cdk5|Stom|Slc1a1|Rps3|Pex1|Ap4e1|Rpl10a…
GOCC_SNARE_COMPLEX	0.407018	-0.543658	-1.79286	27	0.00552208	0.0346599	ENSMUSG00000022829|ENSMUSG00000029428|ENSMUSG00000030805|ENSMUSG00000019998|ENSMUSG00000027522|ENSMUSG00000041488|ENSMUSG00000050732|ENSMUSG00000061455|ENSMUSG00000027287	Stxbp5l|Stx2|Stx4a|Stx7|Stx16|Stx3|Vamp8|Stx17|Snap23
GOMF_CALCIUM_ION_BINDING	0.57561	0.404819	1.79156	193	1.84042e-05	0.000312025	ENSMUSG00000030963|ENSMUSG00000005397|ENSMUSG00000040659|ENSMUSG00000029484|ENSMUSG00000006369|ENSMUSG00000001020|ENSMUSG00000019539|ENSMUSG00000024397|ENSMUSG00000021998|ENSMUSG00000016382|ENSMUSG00000020467|ENSMUSG00000018593|ENSMUSG00000040249|ENSMUSG00000031138|ENSMUSG00000074643|ENSMUSG00000024659|ENSMUSG00000026255|ENSMUSG00000027249|ENSMUSG00000031673|ENSMUSG00000005973|ENSMUSG00000022620|…	Umod|Nid1|Efhd2|Anxa3|Fbln1|S100a4|Rcn3|Aif1|Lcp1|Pls3|Efemp1|Sparc|Lrp1|F9|Cpne1|Anxa1|Efhd1|F2|Cdh11|Rcn1|Arsa|F12|Thbs1|Cubn|Rab11fip4|Agrn|Habp2|Tpm4|Cdhr2|Slc25a24|Gsn|Plscr2|Ncald|Sdf4|Adgre5|Stim1|Sparcl1|Actn1|Amy1|Fkbp9|Pon1|Actn4|Fbln2|Rcn2|Calu|Enpp1|Myl12b|Enpp3|Swap70|Myl12a|H1f4
GOCC_SECRETORY_GRANULE	0.719513	0.374979	1.78952	382	5.69295e-08	1.82546e-06	ENSMUSG00000026822|ENSMUSG00000026417|ENSMUSG00000030681|ENSMUSG00000000049|ENSMUSG00000021922|ENSMUSG00000022037|ENSMUSG00000027087|ENSMUSG00000031591|ENSMUSG00000029484|ENSMUSG00000079012|ENSMUSG00000028249|ENSMUSG00000033880|ENSMUSG00000026193|ENSMUSG00000025232|ENSMUSG00000026295|ENSMUSG00000050721|ENSMUSG00000060459|ENSMUSG00000007891|ENSMUSG00000018593|ENSMUSG00000040249|ENSMUSG00000040713|…	Lcn2|Pigr|Mvp|Apoh|Itih4|Clu|Itgav|Asah1|Anxa3|Serpina3m|Sdcbp|Lgals3bp|Fn1|Hexa|Spp2|Plekho2|Kng2|Ctsd|Sparc|Lrp1|Creg1|Ctsb|Cpne1|Prdx4|Ctss|Lamp2|Pycard|Plg|Qsox1|Ttr|Fermt3|Serping1|Hp|Hexb|Txndc5|Ggh|Arsa|Thbs1|Ctsz|Ctsc|Ptprc|Prcp|Selenop|Cnn2|Manba|Enpp4|Bin2|Ptpn6|Gsn|Lamp1|Adgre5|H2-Q10|Ppbp|Xrcc5|Itih3|Npc2|Actn1|Lyz2|Stbd1|H2-K1|Bpifa2|A1bg|Cfp|Orm1|H2-D1|Fgg|Actn4|Serpinb6a|Fgb|Lamtor…
GOBP_ENDOCYTOSIS	0.627257	0.384765	1.76351	269	2.31588e-06	4.81116e-05	ENSMUSG00000015854|ENSMUSG00000067149|ENSMUSG00000095079|ENSMUSG00000076609|ENSMUSG00000094420|ENSMUSG00000002985|ENSMUSG00000022037|ENSMUSG00000076613|ENSMUSG00000027087|ENSMUSG00000096410|ENSMUSG00000076617|ENSMUSG00000024863|ENSMUSG00000094902|ENSMUSG00000028249|ENSMUSG00000033880|ENSMUSG00000022048|ENSMUSG00000024397|ENSMUSG00000058952|ENSMUSG00000075415|ENSMUSG00000018593|ENSMUSG00000040249|…	Cd5l|Jchain|Igha|Igkc|Igkv10-96|Apoe|Clu|Ighg2b|Itgav|Ighv1-19|Ighm|Mbl2|Igkv10-95|Sdcbp|Lgals3bp|Dpysl2|Aif1|Cfi|Fnbp1|Sparc|Lrp1|Pycard|Sncg|Hp|Hpx|Thbs1|Fcgr2b|Cubn|C4b|Ighg2c|Igkv17-127|Mfge8|Ppt1|Ambp|Adipoq|Ighv1-22|Bin2|Mrc2|Gsn|Igkv12-44|Iglc1|Iglv2|Rabgef1|Ighv1-31|Sh3kbp1|Apob|Ighv1-26|Pdlim7|C4bp
GOBP_VESICLE_BUDDING_FROM_MEMBRANE	0.477271	-0.431977	-1.76184	77	0.000813334	0.00724875	ENSMUSG00000020149|ENSMUSG00000018566|ENSMUSG00000034190|ENSMUSG00000020993|ENSMUSG00000020386|ENSMUSG00000032231|ENSMUSG00000029407|ENSMUSG00000028847|ENSMUSG00000054277|ENSMUSG00000072849|ENSMUSG00000025371|ENSMUSG00000021576|ENSMUSG00000004364|ENSMUSG00000000631|ENSMUSG00000024870|ENSMUSG00000000374|ENSMUSG00000032112|ENSMUSG00000020952|ENSMUSG00000024150|ENSMUSG00000026924|ENSMUSG00000021248|…	Rab1a|Slc2a4|Chmp7|Trappc6b|Sar1b|Anxa2|Uso1|Trappc3|Arfgap3|Serpina1e|Chmp6|Pdcd6|Cul3|Myo18a|Rab1b|Trappc10|Trappc4|Scfd1|Mcfd2|Sec16a|Tmed10|Gbf1|Ppp6r3|Sec24a|Sec31a|Sec23a|Arf1|Sar1a|Sec23b|Arfgap2|Vapb|Folr1|Trappc9|Sec23ip|Stx5a|Ap3d1|Dnm3|Napa|Sec24c|Rilp
GOBP_DEOXYRIBONUCLEOTIDE_METABOLIC_PROCESS	0.407018	0.602277	1.74191	20	0.00594848	0.0368656	ENSMUSG00000024066|ENSMUSG00000020736|ENSMUSG00000017697|ENSMUSG00000027639|ENSMUSG00000033308|ENSMUSG00000026281|ENSMUSG00000039197|ENSMUSG00000030978|ENSMUSG00000033427|ENSMUSG00000020638|ENSMUSG00000020407|ENSMUSG00000022304	Xdh|Nt5c|Ada|Samhd1|Dpyd|Dtymk|Adk|Rrm1|Upb1|Cmpk2|Upp1|Dpys
GOMF_ISOMERASE_ACTIVITY	0.477271	-0.411182	-1.72872	88	0.000845351	0.0075114	ENSMUSG00000038871|ENSMUSG00000022244|ENSMUSG00000022853|ENSMUSG00000051169|ENSMUSG00000024132|ENSMUSG00000011752|ENSMUSG00000020475|ENSMUSG00000036427|ENSMUSG00000024507|ENSMUSG00000021033|ENSMUSG00000025791|ENSMUSG00000028070|ENSMUSG00000033429|ENSMUSG00000021417|ENSMUSG00000026820|ENSMUSG00000025130|ENSMUSG00000018196|ENSMUSG00000056131|ENSMUSG00000027804|ENSMUSG00000032383|ENSMUSG00000024007	Bpgm|Amacr|Ehhadh|Rpusd3|Eci1|Pgam1|Pgam2|Gpi1|Hsd17b4|Gstz1|Pgm1|Naxe|Mcee|Eci2|Ptges2|P4hb|Glrx2|Pgm3|Ppid|Ppib|Ppil1
GOBP_CHROMOSOME_ORGANIZATION	0.627257	0.36661	1.72451	334	2.62681e-06	5.38131e-05	ENSMUSG00000028522|ENSMUSG00000003868|ENSMUSG00000023249|ENSMUSG00000030079|ENSMUSG00000020380|ENSMUSG00000005566|ENSMUSG00000049502|ENSMUSG00000024659|ENSMUSG00000029554|ENSMUSG00000066900|ENSMUSG00000048118|ENSMUSG00000012483|ENSMUSG00000024742|ENSMUSG00000054226|ENSMUSG00000035478|ENSMUSG00000024927|ENSMUSG00000035623|ENSMUSG00000022338|ENSMUSG00000015937|ENSMUSG00000031393|ENSMUSG00000026187|…	Mier1|Ruvbl2|Parp3|Ruvbl1|Rad50|Trim28|Dtx3l|Anxa1|Mad1l1|Suds3|Arid4a|Rpa3|Fen1|Tprkb|Mbd3|Rela|Rsf1|Eny2|Macroh2a1|Mecp2|Xrcc5|Exosc10|Rbm14|Msl1|Arid1a|Pcna|Champ1|Pak1|Rae1|Smc1a|Tbl1xr1|Ep400|Mapk3|H1f2|Cdc16|Dkc1|Mcm3|Cbx3|Hcfc1|Acin1|Setd1a|Tubg2|Ctcf|Usp7|Ring1|Pds5b|Prmt1|Nelfe|Rps27a|Hmgb3|H1f0|Smc3|Ik|Zfp207|Supt16|Eml3|H1f4|Asf1a|Akap8|Wrnip1|Chtop|Rybp|Nasp|Muc1|Usp15|Xpc|Kansl3|Ash2…
GOBP_BLOOD_VESSEL_MORPHOGENESIS	0.538434	0.393515	1.72434	182	8.21192e-05	0.00104468	ENSMUSG00000031503|ENSMUSG00000079465|ENSMUSG00000004105|ENSMUSG00000000049|ENSMUSG00000031502|ENSMUSG00000002985|ENSMUSG00000027087|ENSMUSG00000035493|ENSMUSG00000001435|ENSMUSG00000029484|ENSMUSG00000041445|ENSMUSG00000026193|ENSMUSG00000018593|ENSMUSG00000040249|ENSMUSG00000026874|ENSMUSG00000024066|ENSMUSG00000024659|ENSMUSG00000026814|ENSMUSG00000040152|ENSMUSG00000061119|ENSMUSG00000030516|…	Col4a2|Col4a3|Angptl2|Apoh|Col4a1|Apoe|Itgav|Tgfbi|Col18a1|Anxa3|Mmrn2|Fn1|Sparc|Lrp1|Hc|Xdh|Anxa1|Eng|Thbs1|Prcp|Tjp1|Mfge8|Mecp2|Stim1|Serpinf1|Apob|Thy1|Ptk2b|Rock2|Ccm2|Hrg|Ubp1|Rnh1|Mcam|Cald1|Apod|Qk|Tlr3|Aamp|Card10|Lrg1|Stat1|Rbm15|Myo1e|Vav2|Rras|Erap1|Reck|Shc1|Plxnd1|Hpgd|Pdgfrb|Pml|Gtf2i|Amotl2
GOBP_REGULATION_OF_ALTERNATIVE_MRNA_SPLICING_VIA_SPLICEOSOME	0.38073	0.552025	1.71145	27	0.0110449	0.0576682	ENSMUSG00000027680|ENSMUSG00000010608|ENSMUSG00000005506|ENSMUSG00000020719|ENSMUSG00000002524|ENSMUSG00000032580|ENSMUSG00000043962|ENSMUSG00000048109|ENSMUSG00000022332|ENSMUSG00000055065|ENSMUSG00000034681|ENSMUSG00000060475|ENSMUSG00000015165|ENSMUSG00000038374|ENSMUSG00000064138	Fxr1|Rbm25|Celf1|Ddx5|Puf60|Rbm5|Thrap3|Rbm15|Khdrbs3|Ddx17|Rnps1|Wtap|Hnrnpl|Rbm8a|Fam172a
GOCC_MEMBRANE_PROTEIN_COMPLEX	0.733762	-0.334676	-1.71107	470	2.41857e-08	8.39385e-07	ENSMUSG00000005510|ENSMUSG00000031667|ENSMUSG00000020566|ENSMUSG00000035031|ENSMUSG00000015083|ENSMUSG00000020122|ENSMUSG00000030869|ENSMUSG00000010517|ENSMUSG00000020022|ENSMUSG00000003814|ENSMUSG00000026895|ENSMUSG00000034190|ENSMUSG00000024313|ENSMUSG00000022820|ENSMUSG00000026576|ENSMUSG00000022829|ENSMUSG00000036402|ENSMUSG00000049760|ENSMUSG00000029428|ENSMUSG00000029433|ENSMUSG00000026394|…	Ndufs3|Aktip|Atp6v1c2|C8a|C8g|Egfr|Ndufab1|Faf1|Ndufa12|Calr|Ndufa8|Chmp7|Mep1b|Ndufb4|Atp1b1|Stxbp5l|Gng12|Micos13|Stx2|Diablo|Atp6v1g3|Atp5j|Stx4a|Sar1b|Atp6v0a1|Ndufaf1|Ctnnd1|Mep1a|Phb2|Ndufb10|Phb|Ndufb2|Stx7|Ndufb7|Vps25|Ndufa6|Clmn|Apoo|Tomm5|Cox7c|Ndufb11|Chchd3|Slc9a1|Atp1a1|Ctnnb1|Ceacam1|Mtx2|Stx16|Vdac1|Copz1|Ufd1|mt-Cytb|Chmp6|Vps26b|Snx5|Ndufb9|Pgm5|Pdcd6|Timm23|Erbb3|Synrg|Atp6v1c1…
GOBP_EXOCYTOSIS	0.674963	0.354789	1.71017	447	2.94014e-07	7.88492e-06	ENSMUSG00000026822|ENSMUSG00000026417|ENSMUSG00000030681|ENSMUSG00000000049|ENSMUSG00000021922|ENSMUSG00000022037|ENSMUSG00000027087|ENSMUSG00000031591|ENSMUSG00000029484|ENSMUSG00000030707|ENSMUSG00000079012|ENSMUSG00000028249|ENSMUSG00000033880|ENSMUSG00000026193|ENSMUSG00000026295|ENSMUSG00000050721|ENSMUSG00000060459|ENSMUSG00000007891|ENSMUSG00000018593|ENSMUSG00000019124|ENSMUSG00000040713|…	Lcn2|Pigr|Mvp|Apoh|Itih4|Clu|Itgav|Asah1|Anxa3|Coro1a|Serpina3m|Sdcbp|Lgals3bp|Fn1|Spp2|Plekho2|Kng2|Ctsd|Sparc|Scrn1|Creg1|Ctsb|Cpne1|Prdx4|Ctss|Lamp2|Pycard|Plg|Qsox1|Ttr|Fermt3|Anxa1|Serping1|Hp|Hexb|Txndc5|Ggh|Septin4|Arsa|Thbs1|Fcgr2b|Ctsz|Ctsc|Ptprc|Prcp|Selenop|Cnn2|Manba|Enpp4|Bin2|Tagln2|Ptpn6|Gsn|Sdf4|Lamp1|Adgre5|H2-Q10|Ppbp|Xrcc5|Itih3|Npc2|Actn1|Lyz2|Stbd1|H2-K1|Pak1|A1bg|Cfp|Orm1|H2…
GOCC_NUCLEAR_BODY	0.593325	0.367304	1.70805	291	1.19298e-05	0.000215908	ENSMUSG00000009575|ENSMUSG00000023249|ENSMUSG00000031590|ENSMUSG00000037364|ENSMUSG00000026814|ENSMUSG00000066900|ENSMUSG00000025134|ENSMUSG00000029823|ENSMUSG00000032212|ENSMUSG00000001741|ENSMUSG00000038546|ENSMUSG00000042650|ENSMUSG00000006456|ENSMUSG00000052915|ENSMUSG00000028248|ENSMUSG00000027342|ENSMUSG00000047710|ENSMUSG00000005687|ENSMUSG00000022000|ENSMUSG00000026634|ENSMUSG00000074088|…	Cbx5|Parp3|Frg1|Srrt|Eng|Suds3|Alyref|Luc7l2|Sltm|Il16|Ranbp9|Alkbh5|Rbm14|Msl1|Pnisr|Pcna|Champ1|Bcas2|Zc3h13|Angel2|Snrnp40|Thoc3|Ep400|Prpf4|Nono|Srsf10|Actn4|Gcat|Dkc1|Cd2bp2|Lrch4|Rbm25|Ubxn7|Acin1|Sh3bgrl3|Nxf1|Setd1a|Abitram|Ppig|Usp7|Srsf5|Ring1|Nelfe|Nup98|H1f0|Luc7l3|Ik|U2af2|Bclaf1|Tcerg1|Ncbp3|Srrm1|Chtop|Sf3b2|Lmna|Srsf1|Ppie|Ube2i|Thrap3|Tardbp|Polr2d|Mre11a|Gtf3c6|Stag1|Prpf4b|Srrm…
GOBP_BIOLOGICAL_ADHESION	0.674963	0.355857	1.70524	421	3.40323e-07	8.73004e-06	ENSMUSG00000079465|ENSMUSG00000030963|ENSMUSG00000027962|ENSMUSG00000033327|ENSMUSG00000027087|ENSMUSG00000035493|ENSMUSG00000041417|ENSMUSG00000022817|ENSMUSG00000005397|ENSMUSG00000001435|ENSMUSG00000022371|ENSMUSG00000030707|ENSMUSG00000028364|ENSMUSG00000006369|ENSMUSG00000033880|ENSMUSG00000003518|ENSMUSG00000026193|ENSMUSG00000024397|ENSMUSG00000037405|ENSMUSG00000060459|ENSMUSG00000020612|…	Col4a3|Umod|Vcam1|Tnxb|Itgav|Tgfbi|Pik3r1|Itgb5|Nid1|Col18a1|Col14a1|Coro1a|Tnc|Fbln1|Lgals3bp|Dusp3|Fn1|Aif1|Icam1|Kng2|Prkar1a|Lrp1|Pycard|Plg|Igfbp7|Fermt3|Anxa1|Eng|Mad1l1|Cdh11|Nexn|Fblim1|Ntn4|Ptk7|Thbs1|Fcgr2b|Ptprc|Tjp1|Ada|Mfge8|Ambp|Adipoq|Habp2|Rela|Arhgdib|Cdhr2|Ptpn6|Gsn|Adgre5|H2-Q10|Spp1|Msn|Sparcl1|Lama5|Actn1|Pak2|Parvb|Spon1|Azgp1|Thy1|Pak1|Cfdp1|Ptk2b|Serpinb8|Specc1l|Tgm2|H2-D…
GOBP_CELL_MIGRATION	0.659444	0.344198	1.66837	479	5.07786e-07	1.23799e-05	ENSMUSG00000000049|ENSMUSG00000067149|ENSMUSG00000030963|ENSMUSG00000095079|ENSMUSG00000076609|ENSMUSG00000027962|ENSMUSG00000094420|ENSMUSG00000002985|ENSMUSG00000027087|ENSMUSG00000096410|ENSMUSG00000076617|ENSMUSG00000041417|ENSMUSG00000022817|ENSMUSG00000094902|ENSMUSG00000029484|ENSMUSG00000030707|ENSMUSG00000041445|ENSMUSG00000028249|ENSMUSG00000003518|ENSMUSG00000026193|ENSMUSG00000024397|…	Apoh|Jchain|Umod|Igha|Igkc|Vcam1|Igkv10-96|Apoe|Itgav|Ighv1-19|Ighm|Pik3r1|Itgb5|Igkv10-95|Anxa3|Coro1a|Mmrn2|Sdcbp|Dusp3|Fn1|Aif1|Icam1|Lcp1|Sparc|Lrp1|Hc|Dpysl3|Pycard|Fermt3|Anxa1|Hexb|F2|Akap12|Eng|Nexn|Ntn4|Ptk7|Thbs1|Ptprc|Evl|Prcp|Igkv17-127|Tjp1|Ada|Adipoq|Ighv1-22|Arhgdib|Bin2|Il16|Ptpn6|Igkv12-44|Adgre5|Mecp2|Ppbp|Msn|Iglc1|Lama5|Agt|Iglv2|Sh3kbp1|Serpinf1|Apob|Thy1|Pak1|Ptk2b|Ighv1-26|…
GOBP_CELLULAR_AMINO_ACID_METABOLIC_PROCESS	0.57561	-0.347328	-1.66461	248	2.62373e-05	0.000421578	ENSMUSG00000040850|ENSMUSG00000033965|ENSMUSG00000030268|ENSMUSG00000032350|ENSMUSG00000042096|ENSMUSG00000027597|ENSMUSG00000038286|ENSMUSG00000006345|ENSMUSG00000017453|ENSMUSG00000028932|ENSMUSG00000001707|ENSMUSG00000063428|ENSMUSG00000021178|ENSMUSG00000028837|ENSMUSG00000021033|ENSMUSG00000063683|ENSMUSG00000025911|ENSMUSG00000026348|ENSMUSG00000026869|ENSMUSG00000020774|ENSMUSG00000025991|…	Psme4|Slc16a2|Bcat1|Gclc|Dao|Ahcy|Bphl|Ggt1|Pipox|Psmc2|Eef1e1|Ddo|Psmc1|Psmb2|Gstz1|Glyat|Adhfe1|Acmsd|Psmd5|Aspa|Cps1|Kyat3|Psma3|Plod2|Pah|Blmh|Psmb5|Aldh8a1|Hgd|Gclm|Kyat1|Adss|Sars2|Yars|Ass1|Cars|Aadat|Ivd|Carnmt1|Got2|Psmd8|Psmd7|Psme3|Gars|Hykk|Phgdh|Dhfr|Rars2|Cbs|Fn3k|Pycrl|Acy1|Fpgs|Hibch|Psmb4|Wars2|Gcdh|Csad|Psat1|Aars|Sars|Aldh5a1|Thnsl2|Mthfd1|Glul|Psmd6|Pcbd1|Acadsb|Iars|Psph|Adss…
GOBP_NEGATIVE_REGULATION_OF_NUCLEOBASE_CONTAINING_COMPOUND_METABOLIC_PROCESS	0.610527	0.350408	1.66072	356	4.57217e-06	9.05228e-05	ENSMUSG00000028522|ENSMUSG00000009575|ENSMUSG00000003868|ENSMUSG00000008136|ENSMUSG00000023249|ENSMUSG00000040713|ENSMUSG00000020380|ENSMUSG00000022831|ENSMUSG00000005566|ENSMUSG00000057604|ENSMUSG00000021096|ENSMUSG00000066900|ENSMUSG00000048118|ENSMUSG00000037664|ENSMUSG00000024423|ENSMUSG00000021595|ENSMUSG00000035478|ENSMUSG00000022878|ENSMUSG00000024927|ENSMUSG00000094870|ENSMUSG00000035623|…	Mier1|Cbx5|Ruvbl2|Fhl2|Parp3|Creg1|Rad50|Hcls1|Trim28|Lmcd1|Ppm1a|Suds3|Arid4a|Cdkn1c|Impact|Nsun2|Mbd3|Adipoq|Rela|Zfp131|Rsf1|Irf2bp1|Macroh2a1|Mecp2|Xrcc5|Exosc10|Pcna|Kank2|Tbl1xr1|Angel2|Nono|Srsf10|H1f2|Meis2|Nfatc2|Dkc1|Ppp1r13l|Cbx3|Hcfc1|Stat3|Ddx5|Sfswap|Ctcf|Ring1|Nelfe|Ctbp2|Rps27a|Nab2|Trim33|Nck1|H1f0|Ncoa5|H1f4|U2af2|Asf1a|Bclaf1|Tcerg1|Ywhab|Gabpa|Sub1|Rybp|Uri1|Muc1|Pdzd3|Rbbp7|S…
GOBP_DNA_TEMPLATED_TRANSCRIPTION_ELONGATION	0.38073	0.471414	1.65767	46	0.00796578	0.0447555	ENSMUSG00000025134|ENSMUSG00000022338|ENSMUSG00000002658|ENSMUSG00000024369|ENSMUSG00000035726|ENSMUSG00000024498|ENSMUSG00000067148|ENSMUSG00000024258|ENSMUSG00000027067|ENSMUSG00000003435|ENSMUSG00000024002|ENSMUSG00000067873|ENSMUSG00000079658|ENSMUSG00000003437|ENSMUSG00000039041|ENSMUSG00000020485|ENSMUSG00000033813|ENSMUSG00000021103|ENSMUSG00000055839|ENSMUSG00000019738|ENSMUSG00000024384|…	Alyref|Eny2|Gtf2f1|Nelfe|Supt16|Tcerg1|Polr1c|Polr2d|Ssrp1|Supt5|Brd4|Htatsf1|Eloc|Paf1|Adrm1|Supt4a|Tcea1|Mnat1|Elob|Polr2i|Iws1|Ccar2|Ubtf|Gtf2f2
GOBP_NUCLEOBASE_CONTAINING_SMALL_MOLECULE_METABOLIC_PROCESS	0.643552	-0.332714	-1.65691	355	1.64646e-06	3.62467e-05	ENSMUSG00000003623|ENSMUSG00000038871|ENSMUSG00000024712|ENSMUSG00000033533|ENSMUSG00000030972|ENSMUSG00000032418|ENSMUSG00000006517|ENSMUSG00000046959|ENSMUSG00000020062|ENSMUSG00000028792|ENSMUSG00000042642|ENSMUSG00000027597|ENSMUSG00000025153|ENSMUSG00000001755|ENSMUSG00000017453|ENSMUSG00000011752|ENSMUSG00000020475|ENSMUSG00000020532|ENSMUSG00000036427|ENSMUSG00000024507|ENSMUSG00000030945|…	Crot|Bpgm|Rfk|Acsm1|Acsm5|Me1|Mvd|Slc26a1|Slc5a8|Ak2|Flad1|Ahcy|Fasn|Coasy|Pipox|Pgam1|Pgam2|Acaca|Gpi1|Hsd17b4|Acsm2|Gstz1|Scd1|Atp5j|Pdk3|Glyat|Bpnt1|Gda|Idh2|Acot8|Smpdl3a|Acmsd|Pgm1|Gpd1|Naxe|Naxd|Cps1|Mcee|Acacb|Tigar|Eno1|Ak4|Ppcs|Ldha|Mlxipl|Mpp1|Adss|Slc4a1|Acot4|Acsm3|Them4|Acot13|Aadat|Slc4a4|Sphk2|Uckl1|Atp5l|Adsl|Dlat|Nme1|Pgm3|Pank1|Atp5b|Pdk4|Cmpk1|Nt5m|Acot12|Pdk2|Gars|Kdm1a|Prpsap…
GOBP_RETROGRADE_TRANSPORT_ENDOSOME_TO_GOLGI	0.407018	-0.436304	-1.65108	51	0.00491198	0.0319875	ENSMUSG00000038520|ENSMUSG00000020859|ENSMUSG00000024065|ENSMUSG00000027522|ENSMUSG00000031988|ENSMUSG00000074513|ENSMUSG00000027423|ENSMUSG00000025949|ENSMUSG00000034412|ENSMUSG00000000374|ENSMUSG00000039414|ENSMUSG00000032382|ENSMUSG00000024797|ENSMUSG00000025224|ENSMUSG00000026470|ENSMUSG00000030704|ENSMUSG00000020790|ENSMUSG00000033128|ENSMUSG00000031865|ENSMUSG00000047126|ENSMUSG00000024983|…	Tbc1d17|Spag9|Ehd3|Stx16|Vps26b|Arfip1|Snx5|Pikfyve|Tbc1d10a|Trappc10|Heatr5b|Snx1|Vps51|Gbf1|Stx6|Rab6a|Ankfy1|Gga1|Dctn1|Cltc|Vti1a|Vps53|Lrrk2|Ube2o|Stx5a|Washc1
GOBP_ORGANOPHOSPHATE_METABOLIC_PROCESS	0.674963	-0.313841	-1.61309	491	4.59456e-07	1.13899e-05	ENSMUSG00000003623|ENSMUSG00000026827|ENSMUSG00000038871|ENSMUSG00000024712|ENSMUSG00000033533|ENSMUSG00000030972|ENSMUSG00000032418|ENSMUSG00000006517|ENSMUSG00000046959|ENSMUSG00000020062|ENSMUSG00000028792|ENSMUSG00000042642|ENSMUSG00000025153|ENSMUSG00000001755|ENSMUSG00000017453|ENSMUSG00000020553|ENSMUSG00000011752|ENSMUSG00000057193|ENSMUSG00000020475|ENSMUSG00000020532|ENSMUSG00000036427|…	Crot|Gpd2|Bpgm|Rfk|Acsm1|Acsm5|Me1|Mvd|Slc26a1|Slc5a8|Ak2|Flad1|Fasn|Coasy|Pipox|Pctp|Pgam1|Slc44a2|Pgam2|Acaca|Gpi1|Hsd17b4|Lpl|Fam126b|Acsm2|Gstz1|Scd1|Atp5j|Pdk3|Glyat|Bpnt1|Gpx4|Gda|Tkt|Idh2|Acot8|Smpdl3a|Acmsd|Phb2|Pgm1|Gpd1|Naxe|Inpp1|Naxd|Cps1|Mcee|Acacb|Gk|Inpp5j|Tigar|Eno1|Pygl|Ak4|Ppcs|Ldha|Mlxipl|Slc44a4|Mpp1|Adss|Slc4a1|Acot4|Acsm3|Enpp6|Them4|Acot13|Rab5a|Aadat|Ptpmt1|Slc4a4|Sphk2|Uc…
GOBP_SUPRAMOLECULAR_FIBER_ORGANIZATION	0.538434	0.337264	1.59346	338	8.50204e-05	0.00107184	ENSMUSG00000033327|ENSMUSG00000002985|ENSMUSG00000022037|ENSMUSG00000041417|ENSMUSG00000022817|ENSMUSG00000022371|ENSMUSG00000030707|ENSMUSG00000035407|ENSMUSG00000024236|ENSMUSG00000024397|ENSMUSG00000037405|ENSMUSG00000021998|ENSMUSG00000020612|ENSMUSG00000016382|ENSMUSG00000022831|ENSMUSG00000026208|ENSMUSG00000024501|ENSMUSG00000030793|ENSMUSG00000031165|ENSMUSG00000015733|ENSMUSG00000026728|…	Tnxb|Apoe|Clu|Pik3r1|Itgb5|Col14a1|Coro1a|Kank4|Svil|Aif1|Icam1|Lcp1|Prkar1a|Pls3|Hcls1|Des|Dpysl3|Pycard|Was|Capza2|Vim|Synpo2|Nebl|Evl|Tjp1|Tpm4|Dstn|Ranbp9|Synpo|Gsn|Mecp2|Arpc3|Actn1|Wipf1|Pak2|Sh3kbp1|Dbn1|Pak1|Ptk2b|Shroom3|Eml2|Pdlim1|Wdr73|Col11a1|App|Rock2|Ppp1r9b|Col12a1|Fhod1|Iqgap2|Csrp1|Abitram|Tubg2|Cyrib|Capza1|Vasp|Elmo1|Cfl1|Arhgap12|Csrp2|Coro1b|Nck1|Swap70|Esam|Zfp207|Cald1|Pfn…
GOBP_CELLULAR_KETONE_METABOLIC_PROCESS	0.431708	-0.353562	-1.59043	135	0.0026756	0.0195856	ENSMUSG00000026827|ENSMUSG00000040850|ENSMUSG00000028932|ENSMUSG00000056973|ENSMUSG00000030652|ENSMUSG00000021178|ENSMUSG00000028837|ENSMUSG00000020936|ENSMUSG00000021033|ENSMUSG00000035232|ENSMUSG00000022210|ENSMUSG00000026348|ENSMUSG00000026869|ENSMUSG00000023019|ENSMUSG00000042010|ENSMUSG00000040213|ENSMUSG00000060073|ENSMUSG00000022193|ENSMUSG00000037542|ENSMUSG00000005373|ENSMUSG00000024158|…	Gpd2|Psme4|Psmc2|Ces1d|Coq7|Psmc1|Psmb2|Nmt1|Gstz1|Pdk3|Dhrs4|Acmsd|Psmd5|Gpd1|Acacb|Kyat3|Psma3|Psmb5|Aldh8a1|Mlxipl|Hagh|Kyat1|Ceacam1|Aadat|Tysnd1|Coq5|Got2|Psmd8|Psmd7|Pdk4|Lonp2|Psme3|Pdk2|Coq10a|Akr1b3|Psmb4|Prkaa2|Pnkd|Acadvl|Psmd6|Mlycd|Slc22a13
GOCC_CYTOPLASMIC_SIDE_OF_MEMBRANE	0.407018	-0.387333	-1.58828	80	0.00615734	0.037607	ENSMUSG00000021061|ENSMUSG00000031543|ENSMUSG00000002580|ENSMUSG00000025142|ENSMUSG00000026532|ENSMUSG00000036402|ENSMUSG00000029433|ENSMUSG00000022607|ENSMUSG00000026602|ENSMUSG00000006574|ENSMUSG00000027423|ENSMUSG00000041731|ENSMUSG00000028410|ENSMUSG00000017831|ENSMUSG00000057614|ENSMUSG00000028906|ENSMUSG00000027523	Sptb|Ank1|Mien1|Aspscr1|Spta1|Gng12|Diablo|Ptk2|Nphs2|Slc4a1|Snx5|Pgm5|Dnaja1|Rab5a|Gnai1|Epb41|Gnas
GOMF_HEAT_SHOCK_PROTEIN_BINDING	0.38073	-0.399538	-1.58599	67	0.0113594	0.0588933	ENSMUSG00000006517|ENSMUSG00000010517|ENSMUSG00000031161|ENSMUSG00000042215|ENSMUSG00000029131|ENSMUSG00000090877|ENSMUSG00000026864|ENSMUSG00000028410|ENSMUSG00000074698|ENSMUSG00000023944|ENSMUSG00000030533|ENSMUSG00000027804|ENSMUSG00000024597|ENSMUSG00000032285|ENSMUSG00000062797|ENSMUSG00000028969|ENSMUSG00000019777|ENSMUSG00000030744|ENSMUSG00000024359|ENSMUSG00000029104|ENSMUSG00000015656|…	Mvd|Faf1|Hdac6|Bag2|Dnajb6|Hspa1b|Hspa5|Dnaja1|Csnk2a1|Hsp90ab1|Unc45a|Ppid|Slc12a2|Dnaja4|Hikeshi|Cdk5|Hdac2|Rps3|Hspa9|Htt|Hspa8|Dnaja3|Snca|Fkbp5|Usp19|Lman2
GOBP_NEGATIVE_REGULATION_OF_MOLECULAR_FUNCTION	0.557332	0.327431	1.56403	392	5.37154e-05	0.000737025	ENSMUSG00000079465|ENSMUSG00000060807|ENSMUSG00000030681|ENSMUSG00000021922|ENSMUSG00000002985|ENSMUSG00000027087|ENSMUSG00000022766|ENSMUSG00000021223|ENSMUSG00000029484|ENSMUSG00000003868|ENSMUSG00000079012|ENSMUSG00000003518|ENSMUSG00000037254|ENSMUSG00000023249|ENSMUSG00000017723|ENSMUSG00000026295|ENSMUSG00000060459|ENSMUSG00000004891|ENSMUSG00000020612|ENSMUSG00000040249|ENSMUSG00000026874|…	Col4a3|Serpina6|Mvp|Itih4|Apoe|Itgav|Serpind1|Papln|Anxa3|Ruvbl2|Serpina3m|Dusp3|Itih2|Parp3|Wfdc2|Spp2|Kng2|Nes|Prkar1a|Lrp1|Hc|Cpne1|Dtx3l|Camk1|Pycard|Plg|Anxa1|Serping1|Hp|Deptor|Serpina10|Thbs1|Cdkn1c|Impact|Ctsz|Ptprc|C4b|Serpinc1|Ambp|Adipoq|Lxn|Ptpn6|Marf1|Rsf1|Macroh2a1|Itih3|Agt|Pip4k2c|Pak2|Stub1|Trim21|Serpinf1|Uchl1|Thy1|Serpinb8|Oxsr1|Mapk3|Cdkn2c|Serpinb6a|Aplp2|App|Rock2|Rbck1|Cd2…
GOBP_POSITIVE_REGULATION_OF_NUCLEOBASE_CONTAINING_COMPOUND_METABOLIC_PROCESS	0.57561	0.32177	1.55607	459	1.69726e-05	0.000292802	ENSMUSG00000039967|ENSMUSG00000002985|ENSMUSG00000041417|ENSMUSG00000029484|ENSMUSG00000003868|ENSMUSG00000023249|ENSMUSG00000030079|ENSMUSG00000020380|ENSMUSG00000022831|ENSMUSG00000005566|ENSMUSG00000049502|ENSMUSG00000030272|ENSMUSG00000031165|ENSMUSG00000021665|ENSMUSG00000021096|ENSMUSG00000026814|ENSMUSG00000048118|ENSMUSG00000025083|ENSMUSG00000037664|ENSMUSG00000025134|ENSMUSG00000026395|…	Zfp292|Apoe|Pik3r1|Anxa3|Ruvbl2|Parp3|Ruvbl1|Rad50|Hcls1|Trim28|Dtx3l|Camk1|Was|Hexb|Ppm1a|Eng|Arid4a|Afap1l2|Cdkn1c|Alyref|Ptprc|Agrn|Aplf|Rela|Rsf1|Eny2|Mecp2|Spp1|Xrcc5|Agt|Actn1|Rbm14|Trim21|Arid1a|Pcna|Ptk2b|Tbl1xr1|Mapk3|Actn4|Tnip2|H1f2|Pdlim1|Meis2|Fadd|Nfatc2|App|Rock2|Dkc1|Wdr77|Hcfc1|Tacc1|Celf1|Ubp1|Stat3|Fhod1|Calcoco1|Ddx5|Gtf2f1|Ctcf|Usp7|Srsf5|Nelfe|Ctbp2|Nup98|Rps27a|Nck1|H1f0|Su…
GOCC_INTRINSIC_COMPONENT_OF_PLASMA_MEMBRANE	0.518848	-0.321861	-1.54413	254	0.000161136	0.00183533	ENSMUSG00000024650|ENSMUSG00000021061|ENSMUSG00000032902|ENSMUSG00000033965|ENSMUSG00000035031|ENSMUSG00000046959|ENSMUSG00000015083|ENSMUSG00000020122|ENSMUSG00000002580|ENSMUSG00000018566|ENSMUSG00000040966|ENSMUSG00000024313|ENSMUSG00000031517|ENSMUSG00000026576|ENSMUSG00000054263|ENSMUSG00000067144|ENSMUSG00000066150|ENSMUSG00000026532|ENSMUSG00000038970|ENSMUSG00000062949|ENSMUSG00000029433|…	Slc22a6|Sptb|Slc16a1|Slc16a2|C8a|Slc26a1|C8g|Egfr|Mien1|Slc2a4|Slc22a2|Mep1b|Gpm6a|Atp1b1|Lifr|Slc22a7|Slc31a1|Spta1|Lmtk2|Atp11c|Diablo|Slc17a3|Nphs2|Mep1a|Phb|Slc12a6|Slc16a10|Clcn5|Pecam1|Trpv4|Ptprk|Bsg|Aqp1|M6pr|Slc9a1|Atp1a1|Slc4a1|Ceacam1|Tspan14|Slc7a8|Slc22a1|Slc2a2|Pcdh1|Slc30a1|Erbb3|Slc4a4|Alcam|Cspg4|Met|Sema4d|Slc13a2|Clcnka|Slc12a2|Cxadr|Cdh16|Aqp2|Pth1r|Slc6a8|Slc19a1|Slc5a3|Hyal2…
GOBP_ACTIN_FILAMENT_BASED_PROCESS	0.538434	0.32339	1.54248	378	9.63561e-05	0.00118438	ENSMUSG00000033327|ENSMUSG00000041417|ENSMUSG00000022817|ENSMUSG00000030707|ENSMUSG00000028249|ENSMUSG00000035407|ENSMUSG00000024236|ENSMUSG00000024397|ENSMUSG00000037405|ENSMUSG00000021998|ENSMUSG00000020612|ENSMUSG00000016382|ENSMUSG00000040249|ENSMUSG00000022831|ENSMUSG00000026208|ENSMUSG00000024501|ENSMUSG00000030793|ENSMUSG00000031165|ENSMUSG00000024659|ENSMUSG00000015733|ENSMUSG00000026728|…	Tnxb|Pik3r1|Itgb5|Coro1a|Sdcbp|Kank4|Svil|Aif1|Icam1|Lcp1|Prkar1a|Pls3|Lrp1|Hcls1|Des|Dpysl3|Pycard|Was|Anxa1|Capza2|Vim|Synpo2|Nebl|Ptk7|Evl|Tjp1|Cnn2|Tpm4|Arhgdib|Dstn|Synpo|Gsn|Arpc3|Actn1|Wipf1|Pak2|Parvb|Sh3kbp1|Dbn1|Pak1|Ptk2b|Pdlim7|Specc1l|Pdlim4|Shroom3|Actn4|Pdlim1|Rock2|Cacna2d1|Hrg|Ppp1r9b|Cap1|Pdlim2|Fhod1|Wipf3|Iqgap2|Csrp1|Abitram|Cyrib|Palld|Capza1|Vasp|Elmo1|Myo9b|Cfl1|Arhgap12|C…
GOMF_GUANYL_NUCLEOTIDE_BINDING	0.45506	-0.327998	-1.53908	186	0.00177723	0.0137607	ENSMUSG00000024772|ENSMUSG00000033533|ENSMUSG00000030972|ENSMUSG00000026426|ENSMUSG00000020149|ENSMUSG00000027852|ENSMUSG00000047187|ENSMUSG00000062190|ENSMUSG00000025499|ENSMUSG00000008859|ENSMUSG00000020386|ENSMUSG00000030137|ENSMUSG00000068798|ENSMUSG00000037022|ENSMUSG00000024065|ENSMUSG00000033542|ENSMUSG00000028527|ENSMUSG00000035150|ENSMUSG00000035198|ENSMUSG00000004771|ENSMUSG00000022789|…	Ehd1|Acsm1|Acsm5|Arl8a|Rab1a|Nras|Rab2a|Lancl2|Hras|Rala|Sar1b|Tuba8|Rap1a|Mmaa|Ehd3|Arhgef5|Ak4|Eif2s3x|Tubg1|Rab11a|Dnm1l|Adss|Dync1li1|Rab5a|Gtpbp8|Gnai1|Rhob|Nme1|Rab17|Hsp90ab1|Gnas|Arf6|Ehd2|Dap3|Slc19a1|Mocs1|Rhoa|Arf5|Eef2|Rab1b|Gfm1|Rap1b|Ralb|Nkiras2|Ehd4|Gspt1|Adssl1|Tuba4a
GOBP_CELL_POPULATION_PROLIFERATION	0.57561	0.317559	1.53669	471	2.91667e-05	0.000455248	ENSMUSG00000079465|ENSMUSG00000006205|ENSMUSG00000026946|ENSMUSG00000000049|ENSMUSG00000030963|ENSMUSG00000027962|ENSMUSG00000002985|ENSMUSG00000022037|ENSMUSG00000027087|ENSMUSG00000035493|ENSMUSG00000010358|ENSMUSG00000001435|ENSMUSG00000030707|ENSMUSG00000028364|ENSMUSG00000006369|ENSMUSG00000028249|ENSMUSG00000026193|ENSMUSG00000024397|ENSMUSG00000004891|ENSMUSG00000020612|ENSMUSG00000018593|…	Col4a3|Htra1|Nmi|Apoh|Umod|Vcam1|Apoe|Clu|Itgav|Tgfbi|Ifi35|Col18a1|Coro1a|Tnc|Fbln1|Sdcbp|Fn1|Aif1|Nes|Prkar1a|Sparc|Lrp1|Cdk4|Hcls1|Prdx4|Xdh|Pycard|Plg|Psmb10|Igfbp7|Anxa1|F2|Mad1l1|Rpa3|Thbs1|Abcb1a|Cdkn1c|Fcgr2b|Ptprc|Tjp1|Ada|Adipoq|Rela|Ifi30|Ptpn6|H2-Q10|Mecp2|Msn|Xrcc5|Lama5|Agt|Dbn1|Serpinf1|Azgp1|Pak1|Cfdp1|Ptk2b|Tgm2|Kank2|Mapk3|H2-D1|Cdkn2c|Rps6|Meis2|Fadd|Nfatc2|App|Hrg|Wdr77|Ppp1r9…
GOBP_ORGANIC_HYDROXY_COMPOUND_METABOLIC_PROCESS	0.45506	-0.326041	-1.53634	207	0.00115671	0.009694	ENSMUSG00000026189|ENSMUSG00000026827|ENSMUSG00000027187|ENSMUSG00000022244|ENSMUSG00000027406|ENSMUSG00000033965|ENSMUSG00000074207|ENSMUSG00000006517|ENSMUSG00000042096|ENSMUSG00000025153|ENSMUSG00000056973|ENSMUSG00000020532|ENSMUSG00000021751|ENSMUSG00000024507|ENSMUSG00000028603|ENSMUSG00000037071|ENSMUSG00000022040|ENSMUSG00000026617|ENSMUSG00000030541|ENSMUSG00000017307|ENSMUSG00000022210|…	Pecr|Gpd2|Cat|Amacr|Idh3b|Slc16a2|Adh1|Mvd|Dao|Fasn|Ces1d|Acaca|Acox2|Hsd17b4|Scp2|Scd1|Ephx2|Bpnt1|Idh2|Acot8|Dhrs4|Gpd1|Osbpl1a|Med1|Inpp1|Slc16a10|Acacb|Gk|Inpp5j|Aldh1a3|Tigar|Pah|Ldha|Hagh|Sphk2|Acat3|Acaa1a|Pth1r|Dhfr|Slc5a3|Tkfc|Akr1b3|Impa2|Plpp3|Acly|Inppl1|Prkaa2|Osbpl3|Psat1|Pnkd|Idh1|Acadvl|Idh3a|Fdx1|Pcbd1|Lipe|Hmgcs1|Mtpn|Mvk|Osbpl2|Plcb1|Comt|Ldhd|Snca
GOBP_GOLGI_VESICLE_TRANSPORT	0.477271	-0.319246	-1.51525	223	0.000869778	0.00768217	ENSMUSG00000021061|ENSMUSG00000031543|ENSMUSG00000020149|ENSMUSG00000020993|ENSMUSG00000026532|ENSMUSG00000032826|ENSMUSG00000067889|ENSMUSG00000030805|ENSMUSG00000004394|ENSMUSG00000020386|ENSMUSG00000029407|ENSMUSG00000028847|ENSMUSG00000054277|ENSMUSG00000039763|ENSMUSG00000025903|ENSMUSG00000024065|ENSMUSG00000072849|ENSMUSG00000060992|ENSMUSG00000032435|ENSMUSG00000021576|ENSMUSG00000028049|…	Sptb|Ank1|Rab1a|Trappc6b|Spta1|Ank2|Sptbn2|Stx4a|Tmed4|Sar1b|Uso1|Trappc3|Arfgap3|Dnajc28|Lypla1|Ehd3|Serpina1e|Copz1|Dync1li1|Pdcd6|Scamp3|Actr10|Cul3|Sptbn1|Myo18a|Trappc12|Cux1|Gak|Plpp3|Arf5|Vamp8|Rab1b|Trappc10|Trappc4|Myo5a|Ap1g1|Kif16b|Htt|Kifap3|Snx1|Stx17|Snap23|Scfd1|Vps51|Mcfd2|Mia2|Dynll1|Sec16a|Cope|Tmed10|Gbf1|Mon2|Ppp6r3|Dynll2|Gga2|Sec24a|Rab14|Stx6|Krt18|Cog5|Sec31a|Exoc4|Pitpnb|…
GOBP_AMIDE_BIOSYNTHETIC_PROCESS	0.57561	-0.296091	-1.50681	454	2.28683e-05	0.000372716	ENSMUSG00000057322|ENSMUSG00000038880|ENSMUSG00000001983|ENSMUSG00000014551|ENSMUSG00000032350|ENSMUSG00000051169|ENSMUSG00000028760|ENSMUSG00000052146|ENSMUSG00000020122|ENSMUSG00000025153|ENSMUSG00000006345|ENSMUSG00000045983|ENSMUSG00000003814|ENSMUSG00000020309|ENSMUSG00000002797|ENSMUSG00000001707|ENSMUSG00000020532|ENSMUSG00000012848|ENSMUSG00000049960|ENSMUSG00000021033|ENSMUSG00000037071|…	Rpl38|Mrps34|Taco1|Mrps25|Gclc|Rpusd3|Eif4g3|Rps10|Egfr|Fasn|Ggt1|Eif4g1|Calr|Chac2|Ggct|Eef1e1|Acaca|Rps5|Mrps16|Gstz1|Scd1|Pdk3|Rps15|Eef1g|Mrpl58|Mrpl13|Eif3h|Mrpl19|Mrpl10|Cps1|Ythdf3|Acacb|Eif3a|Mrps10|Ppcs|Eif3m|Eif2s3x|Gclm|Larp4b|Etf1|Hagh|Eif2s2|Rplp0|Sars2|Mrps26|Eif4e|Rpl30|Yars|Mrps27|Ass1|Grb7|Cars|Ythdf2|Mettl16|Cnot1|Sphk2|Rps17|Trmt10c|Dlat|Aco1|Pdk4|Hspb1|Apeh|Pdk2|Gars|Ybx2|Eif4…
GOBP_HEPATICOBILIARY_SYSTEM_DEVELOPMENT	0.352488	-0.386821	-1.50152	61	0.0206168	0.092674	ENSMUSG00000001247|ENSMUSG00000029482|ENSMUSG00000020122|ENSMUSG00000025499|ENSMUSG00000068798|ENSMUSG00000018160|ENSMUSG00000005413|ENSMUSG00000025991|ENSMUSG00000028527|ENSMUSG00000074272|ENSMUSG00000058600|ENSMUSG00000076441|ENSMUSG00000004364|ENSMUSG00000009376|ENSMUSG00000044147|ENSMUSG00000009566|ENSMUSG00000043241|ENSMUSG00000093930|ENSMUSG00000028672|ENSMUSG00000023830|ENSMUSG00000027878|…	Lsr|Aacs|Egfr|Hras|Rap1a|Med1|Hmox1|Cps1|Ak4|Ceacam1|Rpl30|Ass1|Cul3|Met|Arf6|Fpgs|Upf2|Hmgcs1|Hmgcl|Igf2r|Notch2|Krt18|Prmt5|Qdpr|Pik3ca
GOBP_CELLULAR_RESPONSE_TO_CHEMICAL_STRESS	0.407018	-0.320917	-1.48157	166	0.00510332	0.0327278	ENSMUSG00000027187|ENSMUSG00000024997|ENSMUSG00000001786|ENSMUSG00000020122|ENSMUSG00000018566|ENSMUSG00000024953|ENSMUSG00000031161|ENSMUSG00000005161|ENSMUSG00000029428|ENSMUSG00000029433|ENSMUSG00000030805|ENSMUSG00000006818|ENSMUSG00000063694|ENSMUSG00000027130|ENSMUSG00000005413|ENSMUSG00000090877|ENSMUSG00000014158|ENSMUSG00000019889|ENSMUSG00000004655|ENSMUSG00000028691|ENSMUSG00000015337|…	Cat|Prdx3|Fbxo7|Egfr|Slc2a4|Prdx5|Hdac6|Prdx2|Stx2|Diablo|Stx4a|Sod2|Cycs|Slc12a6|Hmox1|Hspa1b|Trpv4|Ptprk|Aqp1|Prdx1|Endog|P4hb|Glrx2|Dnaja1|Cab39|Letm1|Rhob|Hspb1|Met|Pdk2|Prkra|Dhfr|Atg5|Txnrd2|Akr1b3|Romo1|Slc1a1|Prkaa2|Hdac2|Rps3|Trap1|Errfi1|Cd36|Fbln5|Lancl1
GOCC_SUPRAMOLECULAR_COMPLEX	0.498493	0.300484	1.45482	483	0.000247731	0.00262036	ENSMUSG00000031503|ENSMUSG00000079465|ENSMUSG00000031274|ENSMUSG00000001833|ENSMUSG00000031502|ENSMUSG00000009575|ENSMUSG00000030707|ENSMUSG00000006369|ENSMUSG00000008136|ENSMUSG00000043822|ENSMUSG00000023484|ENSMUSG00000021288|ENSMUSG00000022048|ENSMUSG00000024236|ENSMUSG00000024397|ENSMUSG00000004891|ENSMUSG00000021998|ENSMUSG00000016382|ENSMUSG00000031590|ENSMUSG00000022831|ENSMUSG00000041912|…	Col4a2|Col4a3|Col4a5|Septin7|Col4a1|Cbx5|Coro1a|Fbln1|Fhl2|Adamtsl5|Prph|Klc1|Dpysl2|Svil|Aif1|Nes|Lcp1|Pls3|Frg1|Hcls1|Tdrkh|Des|Dpysl3|Was|Anxa1|Vim|Mad1l1|Synpo2|Nexn|Septin6|Nebl|Dctn3|Nsun2|Tpm4|Synpo|Arpc3|Stim1|Actn1|Wipf1|Lmnb2|Stub1|Parvb|Trim21|Dbn1|Tbce|Champ1|Dcps|Pak1|Cfdp1|Pdlim7|Specc1l|Smc1a|Pdlim4|Shroom3|Tubb2b|Eml2|Dync1i2|Ahnak|Rps6|Pdlim1|Col11a1|Fxr1|Rock2|Pdlim2|Celf1|Tstd1…
GOBP_PROTEIN_LOCALIZATION_TO_CELL_PERIPHERY	0.407018	-0.312532	-1.4243	152	0.00686016	0.0402335	ENSMUSG00000024772|ENSMUSG00000031543|ENSMUSG00000020122|ENSMUSG00000026576|ENSMUSG00000038174|ENSMUSG00000032826|ENSMUSG00000025499|ENSMUSG00000030805|ENSMUSG00000068798|ENSMUSG00000019998|ENSMUSG00000025903|ENSMUSG00000024065|ENSMUSG00000023175|ENSMUSG00000004771|ENSMUSG00000006574|ENSMUSG00000037824|ENSMUSG00000057614|ENSMUSG00000020315|ENSMUSG00000028906|ENSMUSG00000044147|ENSMUSG00000074364|…	Ehd1|Ank1|Egfr|Atp1b1|Fam126b|Ank2|Hras|Stx4a|Rap1a|Stx7|Lypla1|Ehd3|Bsg|Rab11a|Slc4a1|Tspan14|Gnai1|Sptbn1|Epb41|Arf6|Ehd2|Gak|Cdh2|Stx3|Cdk5|Vamp8|Slc1a1|Itga3|Afdn|Pacs2|Myo5a|Epb41l3|Ehd4|Sec16a|Palm|Gga2|Kif1b|Gphn|Arhgef16|Krt18|Cdh1|Ppp2r5a|Itgb1|Pkp3|Sec23a|Misp|Cd81|Rdx|Pdzk1

## Sheet: Kidney sex score
pathway	log2err	ES	NES	size	pval	padj	gene.ids	symbols
GOCC_RIBOSOME	1.22105	-0.679921	-2.77047	163	2.33706e-22	6.89433e-19	ENSMUSG00000033499|ENSMUSG00000109865|ENSMUSG00000023025|ENSMUSG00000059291|ENSMUSG00000032563|ENSMUSG00000014551|ENSMUSG00000027810|ENSMUSG00000030612|ENSMUSG00000033845|ENSMUSG00000037740|ENSMUSG00000024829|ENSMUSG00000037331|ENSMUSG00000030706|ENSMUSG00000057322|ENSMUSG00000040952|ENSMUSG00000022370|ENSMUSG00000018858|ENSMUSG00000061477|ENSMUSG00000027374|ENSMUSG00000030045|ENSMUSG00000028234|…	Larp4b|Hspa14|Larp4|Rpl11|Mrpl3|Mrps25|Eif2a|Mrpl46|Mrpl15|Mrps26|Mrpl21|Larp1|Mrpl48|Rpl38|Rps19|Mrpl13|Mrpl58|Rps7|Mrps5|Mrpl19|Rps20|Mrpl42|Mrpl4|Mrps15|Rpl12|Mrps31|Rpl30|Mrpl1|Mrps34|Rpsa|Mrpl53|Mrps28|Mrps9|Mrps17|Mrpl24|Mrps22|Mrpl55|Mrps21|Mrpl18|Rps2|Mrpl11|Rps4x|Rps14|Rps17|Rpl10a|Mrpl9|Mrps10|Rps3|Rps3a1|Mrpl17|Mrps27|Mrpl45|Dhx29|Eif3h|Mrps11|Mrps35|Mrpl10|Rpl15|Mrpl40|Mrps6|Mrps2|Rbm…
GOCC_RIBOSOMAL_SUBUNIT	1.15122	-0.688588	-2.74667	138	9.65542e-20	1.42417e-16	ENSMUSG00000023025|ENSMUSG00000059291|ENSMUSG00000032563|ENSMUSG00000027810|ENSMUSG00000030612|ENSMUSG00000033845|ENSMUSG00000037740|ENSMUSG00000024829|ENSMUSG00000030706|ENSMUSG00000057322|ENSMUSG00000040952|ENSMUSG00000022370|ENSMUSG00000018858|ENSMUSG00000061477|ENSMUSG00000027374|ENSMUSG00000030045|ENSMUSG00000028234|ENSMUSG00000062981|ENSMUSG00000003299|ENSMUSG00000028861|ENSMUSG00000038900|…	Larp4|Rpl11|Mrpl3|Eif2a|Mrpl46|Mrpl15|Mrps26|Mrpl21|Mrpl48|Rpl38|Rps19|Mrpl13|Mrpl58|Rps7|Mrps5|Mrpl19|Rps20|Mrpl42|Mrpl4|Mrps15|Rpl12|Mrps31|Rpl30|Mrpl1|Mrps34|Rpsa|Mrpl53|Mrps28|Mrps9|Mrps17|Mrpl24|Mrps22|Mrpl55|Mrps21|Mrpl18|Rps2|Mrpl11|Rps4x|Rps14|Rps17|Rpl10a|Mrpl9|Mrps10|Rps3|Rps3a1|Mrpl17|Mrps27|Mrpl45|Dhx29|Mrps11|Mrps35|Mrpl10|Rpl15|Mrpl40|Mrps6|Mrps2|Rbm3|Rpl31|Mrpl20|Mrpl12|Rps12|Mrpl4…
GOBP_TRANSLATIONAL_TERMINATION	0.965328	-0.739105	-2.64833	77	3.28834e-14	1.3858e-11	ENSMUSG00000062203|ENSMUSG00000044442|ENSMUSG00000032563|ENSMUSG00000014551|ENSMUSG00000030612|ENSMUSG00000033845|ENSMUSG00000037740|ENSMUSG00000024829|ENSMUSG00000030706|ENSMUSG00000022370|ENSMUSG00000018858|ENSMUSG00000027374|ENSMUSG00000030045|ENSMUSG00000062981|ENSMUSG00000003299|ENSMUSG00000028861|ENSMUSG00000032590|ENSMUSG00000078812|ENSMUSG00000031533|ENSMUSG00000029486|ENSMUSG00000038880|…	Gspt1|N6amt1|Mrpl3|Mrps25|Mrpl46|Mrpl15|Mrps26|Mrpl21|Mrpl48|Mrpl13|Mrpl58|Mrps5|Mrpl19|Mrpl42|Mrpl4|Mrps15|Apeh|Eif5a|Mrps31|Mrpl1|Mrps34|Mrpl53|Mrps28|Mrps9|Mrps17|Mrpl24|Mrps22|Mrpl55|Mrps21|Mrpl18|Mrpl11|Mrpl9|Mrps10|Mrpl17|Mrps27|Mrpl45|Mrps11|Mrps35|Mrpl10|Mrpl40|Mrps6|Mrps2|Trmt112|Mrpl20|Mrpl12|Mrpl49|Mrpl22|Mrpl54|Mrpl39|Mrpl16|Mrps23|Mrps7|Mrpl28|Mrps18b|Mrpl23|Mrpl38|Dap3|Mrpl41|Mrrf|M…
GOBP_TRANSLATIONAL_ELONGATION	0.965328	-0.704483	-2.62501	91	3.83616e-14	1.41458e-11	ENSMUSG00000032563|ENSMUSG00000014551|ENSMUSG00000030612|ENSMUSG00000033845|ENSMUSG00000037740|ENSMUSG00000024829|ENSMUSG00000030706|ENSMUSG00000022370|ENSMUSG00000018858|ENSMUSG00000027374|ENSMUSG00000030045|ENSMUSG00000062981|ENSMUSG00000003299|ENSMUSG00000028861|ENSMUSG00000078812|ENSMUSG00000031533|ENSMUSG00000058600|ENSMUSG00000029486|ENSMUSG00000038880|ENSMUSG00000030037|ENSMUSG00000040269|…	Mrpl3|Mrps25|Mrpl46|Mrpl15|Mrps26|Mrpl21|Mrpl48|Mrpl13|Mrpl58|Mrps5|Mrpl19|Mrpl42|Mrpl4|Mrps15|Eif5a|Mrps31|Rpl30|Mrpl1|Mrps34|Mrpl53|Mrps28|Mrps9|Mrps17|Mrpl24|Mrps22|Mrpl55|Mrps21|Mrpl18|Mrpl11|Gfm1|Mrpl9|Mrps10|Mrpl17|Mrps27|Mrpl45|Dph5|Mrps11|Usp16|Mrps35|Mrpl10|Eef1b2|Mrpl40|Mrps6|Mrps2|Mrpl20|Mrpl12|Mrpl49|Mrpl22|Tsfm|Mrpl54|Mrpl39|Sepsecs|Eef2|Mrpl16|Mrps23|Mrps7|Zfp598|Mrpl28|Eef1d|Mrps18…
GOBP_MITOCHONDRIAL_TRANSLATION	0.943632	-0.673319	-2.56718	104	2.10995e-13	5.65851e-11	ENSMUSG00000025403|ENSMUSG00000051169|ENSMUSG00000032563|ENSMUSG00000014551|ENSMUSG00000030612|ENSMUSG00000033845|ENSMUSG00000037740|ENSMUSG00000024829|ENSMUSG00000030706|ENSMUSG00000022370|ENSMUSG00000018858|ENSMUSG00000027374|ENSMUSG00000030045|ENSMUSG00000062981|ENSMUSG00000003299|ENSMUSG00000016510|ENSMUSG00000028861|ENSMUSG00000031533|ENSMUSG00000029486|ENSMUSG00000038880|ENSMUSG00000030037|…	Shmt2|Rpusd3|Mrpl3|Mrps25|Mrpl46|Mrpl15|Mrps26|Mrpl21|Mrpl48|Mrpl13|Mrpl58|Mrps5|Mrpl19|Mrpl42|Mrpl4|Mtif3|Mrps15|Mrps31|Mrpl1|Mrps34|Mrpl53|Mrps28|Mrps9|Mrps17|Mrpl24|Mrps22|Mrpl55|Mrps21|Mrpl18|Ngrn|Mrpl11|Gfm1|Mrpl9|Mrps10|Mrpl17|Mrps27|Mrpl45|Mrps11|Rars2|Mrps35|Yars2|Mrpl10|Mrpl40|Mrps6|Mrps2|Mrpl20|Taco1|Mrpl12|Mtg1|Mrpl49|Mrpl22|Tsfm|Mrpl54|Mtg2|Mrpl39|Mrpl16|Mrps23|Mrps7|Mrpl28|Mrps18b|Mr…
GOCC_RIBONUCLEOPROTEIN_COMPLEX	1.13309	-0.509619	-2.27303	403	3.0927e-19	3.04115e-16	ENSMUSG00000033499|ENSMUSG00000023025|ENSMUSG00000059291|ENSMUSG00000032563|ENSMUSG00000027810|ENSMUSG00000042605|ENSMUSG00000030612|ENSMUSG00000033845|ENSMUSG00000037740|ENSMUSG00000024829|ENSMUSG00000037331|ENSMUSG00000030706|ENSMUSG00000057322|ENSMUSG00000040952|ENSMUSG00000022370|ENSMUSG00000018858|ENSMUSG00000061477|ENSMUSG00000027374|ENSMUSG00000030045|ENSMUSG00000028234|ENSMUSG00000062981|…	Larp4b|Larp4|Rpl11|Mrpl3|Eif2a|Atxn2|Mrpl46|Mrpl15|Mrps26|Mrpl21|Larp1|Mrpl48|Rpl38|Rps19|Mrpl13|Mrpl58|Rps7|Mrps5|Mrpl19|Rps20|Mrpl42|Mrpl4|Ybx1|Mrps15|Rpl12|Pabpc4|Mrps31|Rpl30|Mrpl1|Mrps34|Eif3i|G3bp1|Rpsa|Mrpl53|Mrps28|Mrps9|Mrps17|Syncrip|Mrpl24|Mrps22|Mrpl55|Mrps21|G3bp2|Mrpl18|Rps2|Mrpl11|Rps4x|Hspa8|Rps14|Eif3g|Rps17|Rpl10a|Ddx5|Mrpl9|Mrps10|Rps3|Hdlbp|Srp14|Eif3f|Rps3a1|Mrpl17|Mrps27|Mrp…
GOBP_PEPTIDE_BIOSYNTHETIC_PROCESS	1.12391	-0.508169	-2.26657	403	5.30852e-19	3.91503e-16	ENSMUSG00000028167|ENSMUSG00000033499|ENSMUSG00000021707|ENSMUSG00000020309|ENSMUSG00000025364|ENSMUSG00000025403|ENSMUSG00000020122|ENSMUSG00000024644|ENSMUSG00000023025|ENSMUSG00000051169|ENSMUSG00000062203|ENSMUSG00000044442|ENSMUSG00000062397|ENSMUSG00000059291|ENSMUSG00000026245|ENSMUSG00000022892|ENSMUSG00000047213|ENSMUSG00000021476|ENSMUSG00000059796|ENSMUSG00000027184|ENSMUSG00000032563|…	Bdh2|Larp4b|Dhfr|Chac2|Pa2g4|Shmt2|Egfr|Cndp2|Larp4|Rpusd3|Gspt1|N6amt1|Zfp706|Rpl11|Farsb|App|Ythdf3|Habp4|Eif4a1|Caprin1|Mrpl3|Mrps25|Eif2a|Atxn2|Mrpl46|Eif4g3|Mrpl15|Mrps26|Mrpl21|Farsa|Larp1|Mrpl48|Rpl38|Rps19|Mrpl13|Mrpl58|Rps7|Mrps5|Mrpl19|Rps20|Mrpl42|Mrpl4|Mtif3|Ybx1|Mrps15|Rpl12|Pabpc4|Apeh|Eif5a|Mrps31|Rpl30|Mrpl1|Mrps34|Eif3i|Rpsa|Mrpl53|Mrps28|Mrps9|Mrps17|Syncrip|Mrpl24|Mrps22|Mrpl55…
GOCC_PORE_COMPLEX	0.627257	-0.828247	-2.25331	19	3.20201e-06	0.000324099	ENSMUSG00000022149|ENSMUSG00000079105|ENSMUSG00000015083|ENSMUSG00000022181|ENSMUSG00000035031|ENSMUSG00000026874	C9|C7|C8g|C6|C8a|Hc
GOMF_NADP_BINDING	0.538434	-0.65834	-2.035	33	0.000120957	0.00524739	ENSMUSG00000032418|ENSMUSG00000028088|ENSMUSG00000021707|ENSMUSG00000016194|ENSMUSG00000027187|ENSMUSG00000028980|ENSMUSG00000038704|ENSMUSG00000035637|ENSMUSG00000029776|ENSMUSG00000028199|ENSMUSG00000028961|ENSMUSG00000031641|ENSMUSG00000040170|ENSMUSG00000030905|ENSMUSG00000033308	Me1|Fmo5|Dhfr|Hsd11b1|Cat|H6pd|Aspdh|Grhpr|Hibadh|Cryz|Pgd|Cbr4|Fmo2|Crym|Dpyd
GOCC_CYTOPLASMIC_STRESS_GRANULE	0.557332	-0.612753	-2.02326	51	4.49247e-05	0.00262633	ENSMUSG00000033499|ENSMUSG00000025732|ENSMUSG00000023025|ENSMUSG00000021476|ENSMUSG00000027184|ENSMUSG00000042605|ENSMUSG00000037331|ENSMUSG00000028639|ENSMUSG00000011257|ENSMUSG00000018583|ENSMUSG00000029405|ENSMUSG00000045983|ENSMUSG00000045193|ENSMUSG00000002227|ENSMUSG00000021116|ENSMUSG00000028580|ENSMUSG00000040225|ENSMUSG00000048000|ENSMUSG00000042520|ENSMUSG00000022283|ENSMUSG00000020594|…	Larp4b|Mcrip2|Larp4|Habp4|Caprin1|Atxn2|Larp1|Ybx1|Pabpc4|G3bp1|G3bp2|Eif4g1|Cirbp|Mov10|Eif2s1|Pum1|Prrc2c|Gigyf2|Ubap2l|Pabpc1|Pum2|Vcp|Eif4e|Trim25|Stau1|Nufip2|Csde1|Casc3|Elavl1
GOBP_RRNA_METABOLIC_PROCESS	0.57561	-0.554396	-2.00949	80	1.90266e-05	0.00136899	ENSMUSG00000025364|ENSMUSG00000051169|ENSMUSG00000059291|ENSMUSG00000040952|ENSMUSG00000061477|ENSMUSG00000018411|ENSMUSG00000029486|ENSMUSG00000044533|ENSMUSG00000024608|ENSMUSG00000061787|ENSMUSG00000037805|ENSMUSG00000030611|ENSMUSG00000038812|ENSMUSG00000031403|ENSMUSG00000015176|ENSMUSG00000046865|ENSMUSG00000009927|ENSMUSG00000058558|ENSMUSG00000039001|ENSMUSG00000067288|ENSMUSG00000109941|…	Pa2g4|Rpusd3|Rpl11|Rps19|Rps7|Mapt|Mrpl1|Rps2|Rps14|Rps17|Rpl10a|Mrps11|Trmt112|Dkc1|Nolc1|Fbl|Rps25|Rpl5|Rps21|Rps28|Exosc6|Ddx21|Rbfa|Rps15|Exosc9|Exosc3|Thumpd1|Rps24|Sbds|Rpl7|Xrn2|Nudt16|Rps16|Rpl35a|Ddx18|Wbp11|Nhp2|Rpf1|Rps9|Riok3|Rps27|Rps8|Nop56|Nop9|Pih1d1|Rrp9|Sart1
GOCC_CELL_CORTEX	0.690132	0.507334	1.97228	163	1.39905e-07	1.96533e-05	ENSMUSG00000035852|ENSMUSG00000031827|ENSMUSG00000049493|ENSMUSG00000067889|ENSMUSG00000030970|ENSMUSG00000019487|ENSMUSG00000001833|ENSMUSG00000023959|ENSMUSG00000052397|ENSMUSG00000019820|ENSMUSG00000034930|ENSMUSG00000028645|ENSMUSG00000000915|ENSMUSG00000005103|ENSMUSG00000002565|ENSMUSG00000026879|ENSMUSG00000020486|ENSMUSG00000039735|ENSMUSG00000018398|ENSMUSG00000030987|ENSMUSG00000028207|…	Misp|Cotl1|Pls1|Sptbn2|Ctbp2|Trip10|Septin7|Clic5|Ezr|Utrn|Rtkn|Slc2a1|Hip1r|Wdr1|Scin|Gsn|Septin4|Fnbp1l|Septin8|Stim1|Asph|Shroom4|Fscn1|Dctn1|Arfip2|Septin6|Capn2|Calb1|Exoc6b|Shroom2|Capza2|Septin9|Ctnnb1|Pvalb|Myo1d|Exoc3|Dbn1|Lancl2|C2cd5|Cap1|Arf6|Actr2|Flna|Exoc2|Fabp1|Ppp1r9a|Septin11|Exoc7|Clasp1|Ptk2b|Itpr2|Flnb|Exoc8|Arhgef7|Phldb1|Fgf1|Lasp1|Exoc4|Exoc1|Myh9|Myh10|Phldb2|Exoc5|Myadm|…
GOMF_CALCIUM_DEPENDENT_PROTEIN_BINDING	0.538434	0.665478	1.95335	33	9.68824e-05	0.00446567	ENSMUSG00000018340|ENSMUSG00000029484|ENSMUSG00000074457|ENSMUSG00000029994|ENSMUSG00000032231|ENSMUSG00000042312|ENSMUSG00000029428|ENSMUSG00000066278|ENSMUSG00000041959|ENSMUSG00000035441|ENSMUSG00000024863|ENSMUSG00000026463|ENSMUSG00000032504|ENSMUSG00000044080|ENSMUSG00000024659|ENSMUSG00000028854|ENSMUSG00000014402|ENSMUSG00000027907|ENSMUSG00000021866|ENSMUSG00000048832|ENSMUSG00000028228	Anxa6|Anxa3|S100a16|Anxa4|Anxa2|S100a13|Stx2|Vps37b|S100a10|Myo1d|Mbl2|Atp2b4|Pdcd6ip|S100a1|Anxa1|Slc9a1|Tsg101|S100a11|Anxa11|Vps37c|Cpne3
GOMF_CALCIUM_ION_BINDING	0.674963	0.490186	1.95167	193	2.85989e-07	3.66812e-05	ENSMUSG00000019989|ENSMUSG00000016382|ENSMUSG00000018340|ENSMUSG00000049493|ENSMUSG00000071379|ENSMUSG00000034918|ENSMUSG00000051359|ENSMUSG00000040998|ENSMUSG00000015143|ENSMUSG00000039385|ENSMUSG00000026893|ENSMUSG00000010660|ENSMUSG00000029484|ENSMUSG00000017639|ENSMUSG00000051980|ENSMUSG00000006369|ENSMUSG00000026726|ENSMUSG00000028649|ENSMUSG00000003161|ENSMUSG00000074457|ENSMUSG00000029994|…	Enpp3|Pls3|Anxa6|Pls1|Hpcal1|Cdhr2|Ncald|Npnt|Actn1|Cdh6|Gca|Plcd1|Anxa3|Rab11fip4|Casr|Fbln1|Cubn|Macf1|Sri|S100a16|Anxa4|Enpp1|Arsa|Lrp2|Efhd1|Anxa2|Scin|Gsn|Plcb4|Capn1|S100a13|Cpne1|Nol3|Stim1|Asph|Capns1|Cdh11|Capn2|Calb1|Rapgef2|Hsp90b1|Anxa5|Pvalb|S100a10|Slc8a1|Iqgap1|C2cd5|Asah2|Egf|Nucb1|Clec3b|S100a1|Lcp1|Slc25a24|Adgre5|Pon1|Aif1l|Rcn1|Cdh16|Anxa1|Itpr2|Slc25a23|Umod|Pla2g4a|Vcan|Ppp3…
GOCC_CORTICAL_ACTIN_CYTOSKELETON	0.518848	0.612206	1.94066	49	0.000189494	0.00755415	ENSMUSG00000035852|ENSMUSG00000031827|ENSMUSG00000049493|ENSMUSG00000067889|ENSMUSG00000019820|ENSMUSG00000034930|ENSMUSG00000028645|ENSMUSG00000005103|ENSMUSG00000026879|ENSMUSG00000068270|ENSMUSG00000026509|ENSMUSG00000028222|ENSMUSG00000045180|ENSMUSG00000005716|ENSMUSG00000034675|ENSMUSG00000062190|ENSMUSG00000028656|ENSMUSG00000020152|ENSMUSG00000032827	Misp|Cotl1|Pls1|Sptbn2|Utrn|Rtkn|Slc2a1|Wdr1|Gsn|Shroom4|Capn2|Calb1|Shroom2|Pvalb|Dbn1|Lancl2|Cap1|Actr2|Ppp1r9a
GOBP_MAINTENANCE_OF_LOCATION_IN_CELL	0.57561	0.571523	1.93894	70	2.70902e-05	0.00181627	ENSMUSG00000018340|ENSMUSG00000032826|ENSMUSG00000025068|ENSMUSG00000037012|ENSMUSG00000035284|ENSMUSG00000003161|ENSMUSG00000024456|ENSMUSG00000021831|ENSMUSG00000002565|ENSMUSG00000026879|ENSMUSG00000014776|ENSMUSG00000038160|ENSMUSG00000025579|ENSMUSG00000020048|ENSMUSG00000054640|ENSMUSG00000036986|ENSMUSG00000034675|ENSMUSG00000049313|ENSMUSG00000036817|ENSMUSG00000050708|ENSMUSG00000059456|…	Anxa6|Ank2|Gsto1|Hk1|Vps13c|Sri|Diaph1|Ero1a|Scin|Gsn|Nol3|Atg5|Gaa|Hsp90b1|Slc8a1|Pml|Dbn1|Sorl1|Sun1|Ftl1|Ptk2b|Itpr2|Slc25a23|Tpcn1|Camk2d|Golph3|Cx3cl1|Thy1|Plcg2|Itpr1|Prkaca|Vps13a
GOMF_OXIDOREDUCTASE_ACTIVITY_ACTING_ON_PEROXIDE_AS_ACCEPTOR	0.477271	-0.679067	-1.92796	23	0.000712414	0.0192809	ENSMUSG00000060803|ENSMUSG00000028691|ENSMUSG00000027187|ENSMUSG00000021033|ENSMUSG00000025289|ENSMUSG00000063856|ENSMUSG00000018339|ENSMUSG00000020674|ENSMUSG00000019762|ENSMUSG00000020803	Gstp1|Prdx1|Cat|Gstz1|Prdx4|Gpx1|Gpx3|Pxdn|Iyd|Txndc17
GOBP_REGULATION_OF_COMPLEMENT_ACTIVATION	0.477271	-0.585477	-1.87876	39	0.000535418	0.0155642	ENSMUSG00000022149|ENSMUSG00000079105|ENSMUSG00000015083|ENSMUSG00000022181|ENSMUSG00000035031|ENSMUSG00000026874|ENSMUSG00000026405	C9|C7|C8g|C6|C8a|Hc|C4bp
GOBP_METAL_ION_TRANSPORT	0.57561	0.501543	1.86947	123	2.4719e-05	0.00169584	ENSMUSG00000059970|ENSMUSG00000018340|ENSMUSG00000031517|ENSMUSG00000027087|ENSMUSG00000032826|ENSMUSG00000025068|ENSMUSG00000051980|ENSMUSG00000059412|ENSMUSG00000003161|ENSMUSG00000027257|ENSMUSG00000027070|ENSMUSG00000032231|ENSMUSG00000024456|ENSMUSG00000021831|ENSMUSG00000014776|ENSMUSG00000030987|ENSMUSG00000029432|ENSMUSG00000038160|ENSMUSG00000033161|ENSMUSG00000022770|ENSMUSG00000006932|…	Hspa2|Anxa6|Gpm6a|Itgav|Ank2|Gsto1|Casr|Fxyd2|Sri|Pacsin3|Lrp2|Anxa2|Diaph1|Ero1a|Nol3|Stim1|Nipsnap2|Atg5|Atp1a1|Dlg1|Ctnnb1|Cnnm2|Slc8a1|Pml|Atp2b4|Atp1b1|Wfs1|Atp1b3|Egf|Dnm1l|Atp1a4|Slc3a2|Atp7a|Ptk2b|Atp2b2|Bak1|Itpr2|Slc25a23|Tpcn1|Ywhae|Camk2d|Atp2b1|Slc9a1|Ppp3ca|Lgals3|Camk2g|Ahnak|Cx3cl1|Thy1|Slc30a9|Plcg2|Bin1|Itpr1
GOBP_CELLULAR_ALDEHYDE_METABOLIC_PROCESS	0.45506	-0.598958	-1.86248	35	0.00107362	0.0244863	ENSMUSG00000028692|ENSMUSG00000089678|ENSMUSG00000032066|ENSMUSG00000053644|ENSMUSG00000026687|ENSMUSG00000035637|ENSMUSG00000025176|ENSMUSG00000020258|ENSMUSG00000010025|ENSMUSG00000025503|ENSMUSG00000025921|ENSMUSG00000053279|ENSMUSG00000028743|ENSMUSG00000028138|ENSMUSG00000023456|ENSMUSG00000028307|ENSMUSG00000028737	Akr1a1|Agxt2|Bco2|Aldh7a1|Aldh9a1|Grhpr|Hoga1|Glyctk|Aldh3a2|Taldo1|Rdh10|Aldh1a1|Akr7a5|Adh5|Tpi1|Aldob|Aldh4a1
GOBP_CELL_ADHESION_MEDIATED_BY_INTEGRIN	0.477271	0.663764	1.84799	27	0.000816561	0.0209627	ENSMUSG00000035000|ENSMUSG00000027087|ENSMUSG00000040998|ENSMUSG00000026971|ENSMUSG00000025321|ENSMUSG00000042784|ENSMUSG00000021822|ENSMUSG00000022817|ENSMUSG00000043733|ENSMUSG00000045962	Dpp4|Itgav|Npnt|Itgb6|Itgb8|Muc1|Plau|Itgb5|Ptpn11|Wnk1
GOMF_ACTIN_FILAMENT_BINDING	0.57561	0.494292	1.84697	125	2.4719e-05	0.00169584	ENSMUSG00000056737|ENSMUSG00000035852|ENSMUSG00000016382|ENSMUSG00000031827|ENSMUSG00000018340|ENSMUSG00000049493|ENSMUSG00000052698|ENSMUSG00000015143|ENSMUSG00000024236|ENSMUSG00000027007|ENSMUSG00000028649|ENSMUSG00000052397|ENSMUSG00000019820|ENSMUSG00000000915|ENSMUSG00000005103|ENSMUSG00000002565|ENSMUSG00000026879|ENSMUSG00000034593|ENSMUSG00000011148|ENSMUSG00000068270|ENSMUSG00000029581|…	Capg|Misp|Pls3|Cotl1|Anxa6|Pls1|Tln2|Actn1|Svil|Itprid2|Macf1|Ezr|Utrn|Hip1r|Wdr1|Scin|Gsn|Myo5a|Adssl1|Shroom4|Fscn1|Shroom2|Capza2|Myo1d|Iqgap1|Dbn1|Iqgap2|Actr2|Espn|Flna|Lcp1|Myo18a|Ppp1r9a|Actr3|Aif1l|Flii|Arpc1b|Actn4|Lasp1|Ablim1|Syne2|Myo1c|Capzb|Myh9|Nebl|Myh10|Bin1
GOBP_RIBONUCLEOPROTEIN_COMPLEX_BIOGENESIS	0.627257	-0.440201	-1.84599	205	3.29592e-06	0.000324099	ENSMUSG00000025364|ENSMUSG00000051169|ENSMUSG00000059291|ENSMUSG00000004865|ENSMUSG00000027810|ENSMUSG00000057322|ENSMUSG00000040952|ENSMUSG00000061477|ENSMUSG00000029486|ENSMUSG00000028798|ENSMUSG00000032518|ENSMUSG00000044533|ENSMUSG00000024608|ENSMUSG00000070319|ENSMUSG00000074656|ENSMUSG00000061787|ENSMUSG00000037805|ENSMUSG00000038646|ENSMUSG00000023110|ENSMUSG00000023106|ENSMUSG00000031029|…	Pa2g4|Rpusd3|Rpl11|Srpk1|Eif2a|Rpl38|Rps19|Rps7|Mrpl1|Eif3i|Rpsa|Rps2|Rps14|Eif3g|Eif2s2|Rps17|Rpl10a|Ramac|Prmt5|Denr|Eif3f|Dhx29|Snrpd1|Eif3h|Mrps11|Eif3d|Mrpl10|Mrps2|Eif4b|Trmt112|Dkc1|Mrpl20|Nolc1|Rps10|Eif3j2|Fbl|Mrpl22|Rps25|Rpl5|Rplp0|Rps21|Clns1a|Mtg2|Wdr77|Rps28|Srsf5|Strap|Exosc6|Eif3a|Scaf11|Ddx21|Rbfa|Mcts1|Mrps7|Snrpe|Dhx30|Eif3e|Snrpd2|Rps15|Rbmx|Exosc9|Exosc3|Thumpd1|Rps24|Sbds|Rp…
GOBP_STEM_CELL_PROLIFERATION	0.431708	0.717505	1.81941	17	0.00236279	0.0432976	ENSMUSG00000020681|ENSMUSG00000045394|ENSMUSG00000040584|ENSMUSG00000006369|ENSMUSG00000004891	Ace|Epcam|Abcb1a|Fbln1|Nes
GOCC_RUFFLE	0.518848	0.49577	1.79941	100	0.000175673	0.0070991	ENSMUSG00000056737|ENSMUSG00000022788|ENSMUSG00000027087|ENSMUSG00000052698|ENSMUSG00000015143|ENSMUSG00000040760|ENSMUSG00000028649|ENSMUSG00000052397|ENSMUSG00000000915|ENSMUSG00000024456|ENSMUSG00000018849|ENSMUSG00000026879|ENSMUSG00000034593|ENSMUSG00000024290|ENSMUSG00000027423|ENSMUSG00000032702|ENSMUSG00000029581|ENSMUSG00000025314|ENSMUSG00000030881|ENSMUSG00000016664|ENSMUSG00000030536|…	Capg|Fgd4|Itgav|Tln2|Actn1|Appl1|Macf1|Ezr|Hip1r|Diaph1|Wwc1|Gsn|Myo5a|Rock1|Snx5|Kank1|Fscn1|Ptprj|Arfip2|Pacsin2|Iqgap1|C2cd5|Appl2|Eps8l1|Arf6|Ddx58|Lcp1|Adgre5|Aif1l|Cspg4|Acap2|Arhgef7|Inpp5j|Myo1c|Myh9|S100a11|Itgb1|Mtm1|Dnm2|Arhgef2|Wipf1|Myadm|Lima1|Myo10|Cobl|Clip1|Bcar1|Fermt1|Eps8l2
GOBP_KERATINIZATION	0.45506	0.68624	1.79888	21	0.00162896	0.0344606	ENSMUSG00000031995|ENSMUSG00000024942|ENSMUSG00000054889|ENSMUSG00000022218|ENSMUSG00000034282|ENSMUSG00000001794|ENSMUSG00000061527|ENSMUSG00000039457|ENSMUSG00000054065|ENSMUSG00000047281|ENSMUSG00000006777|ENSMUSG00000023043|ENSMUSG00000023039|ENSMUSG00000049382	St14|Capn1|Dsp|Tgm1|Evpl|Capns1|Krt5|Ppl|Pkp3|Sfn|Krt23|Krt18|Krt7|Krt8
GOBP_SODIUM_ION_TRANSPORT	0.477271	0.528644	1.78514	68	0.000957277	0.0229995	ENSMUSG00000024354|ENSMUSG00000006641|ENSMUSG00000001095|ENSMUSG00000042371|ENSMUSG00000018900|ENSMUSG00000059412|ENSMUSG00000027030|ENSMUSG00000019820|ENSMUSG00000018965|ENSMUSG00000021612|ENSMUSG00000050627|ENSMUSG00000027488|ENSMUSG00000027163|ENSMUSG00000033161|ENSMUSG00000045180|ENSMUSG00000022770|ENSMUSG00000054640|ENSMUSG00000006269|ENSMUSG00000061306|ENSMUSG00000026463|ENSMUSG00000026576|…	Slc23a1|Slc5a6|Slc13a2|Slc5a10|Slc22a5|Fxyd2|Stk39|Utrn|Ywhah|Slc6a18|Gpd1l|Snta1|Commd9|Atp1a1|Shroom2|Dlg1|Slc8a1|Atp6v1b1|Slc38a10|Atp2b4|Atp1b1|Atp1b3|Wnk1|Atp1a4|Slc12a1|Slc3a2|Slc5a3|Tpcn1|Camk2d|Umod|Slc9a1|Commd1|Actn4
GOBP_UNSATURATED_FATTY_ACID_BIOSYNTHETIC_PROCESS	0.407018	0.717968	1.78013	16	0.00432078	0.0642098	ENSMUSG00000051483|ENSMUSG00000037071|ENSMUSG00000029059|ENSMUSG00000027533|ENSMUSG00000036775|ENSMUSG00000047250|ENSMUSG00000024659|ENSMUSG00000056220	Cbr1|Scd1|Prxl2b|Fabp5|Decr2|Ptgs1|Anxa1|Pla2g4a
GOCC_SARCOLEMMA	0.45506	0.54792	1.77375	56	0.00125756	0.0276851	ENSMUSG00000028976|ENSMUSG00000032826|ENSMUSG00000060429|ENSMUSG00000022565|ENSMUSG00000052397|ENSMUSG00000003161|ENSMUSG00000019820|ENSMUSG00000028645|ENSMUSG00000018566|ENSMUSG00000004655|ENSMUSG00000041731|ENSMUSG00000023175|ENSMUSG00000027488|ENSMUSG00000033161|ENSMUSG00000022770|ENSMUSG00000054640|ENSMUSG00000026463|ENSMUSG00000026576|ENSMUSG00000031375|ENSMUSG00000024659|ENSMUSG00000053819|…	Slc2a5|Ank2|Sntb1|Plec|Ezr|Sri|Utrn|Slc2a1|Slc2a4|Aqp1|Pgm5|Bsg|Snta1|Atp1a1|Dlg1|Slc8a1|Atp2b4|Atp1b1|Bgn|Anxa1|Camk2d|Slc9a1|Ppp3ca|Ahnak|Ppp3cb|Bin1|Itgb1
GOBP_POSITIVE_REGULATION_OF_CALCIUM_ION_TRANSMEMBRANE_TRANSPORT	0.431708	0.655036	1.77084	23	0.00200146	0.0396263	ENSMUSG00000059970|ENSMUSG00000032826|ENSMUSG00000025068|ENSMUSG00000003161|ENSMUSG00000030987|ENSMUSG00000029432|ENSMUSG00000026576|ENSMUSG00000028854|ENSMUSG00000031778|ENSMUSG00000032011|ENSMUSG00000034330	Hspa2|Ank2|Gsto1|Sri|Stim1|Nipsnap2|Atp1b1|Slc9a1|Cx3cl1|Thy1|Plcg2
GOMF_OXIDOREDUCTASE_ACTIVITY	0.704976	-0.393758	-1.75079	386	1.17292e-07	1.73006e-05	ENSMUSG00000028378|ENSMUSG00000074207|ENSMUSG00000022742|ENSMUSG00000024039|ENSMUSG00000031958|ENSMUSG00000032418|ENSMUSG00000024646|ENSMUSG00000060803|ENSMUSG00000068877|ENSMUSG00000029098|ENSMUSG00000028713|ENSMUSG00000025479|ENSMUSG00000028167|ENSMUSG00000022223|ENSMUSG00000026664|ENSMUSG00000028088|ENSMUSG00000021707|ENSMUSG00000003849|ENSMUSG00000029695|ENSMUSG00000028692|ENSMUSG00000027984|…	Ptgr1|Adh1|Cpox|Cbs|Ldhd|Me1|Cyb5a|Gstp1|Selenbp2|Acox3|Cyp4b1|Cyp2e1|Bdh2|Sdr39u1|Phyh|Fmo5|Dhfr|Nqo1|Aass|Akr1a1|Hadh|Hsd11b1|Prdx1|Bco2|Cat|Ethe1|Pecr|Cdo1|Aldh2|Chdh|Selenbp1|Cyb5r3|Acox1|Frrs1|Acads|Blvra|Aldh7a1|Akr1e1|H6pd|Aldh9a1|Gstz1|Aldh6a1|Aspdh|Grhpr|Pah|Hsd17b11|Agps|Haao|Prdx4|Htatip2|Dhtkd1|Suox|Hibadh|Ldha|Cryz|Pgd|Gphn|Aldh5a1|Cbr4|Ciapin1|Gpx1|Cyp2d9|Cyp2a5|Ugdh|H2-Ke6|Pyroxd2|…
GOBP_GLUTAMINE_FAMILY_AMINO_ACID_CATABOLIC_PROCESS	0.431708	0.67568	1.75016	19	0.00245797	0.0442134	ENSMUSG00000021125|ENSMUSG00000030934|ENSMUSG00000024654|ENSMUSG00000026473|ENSMUSG00000026103|ENSMUSG00000026463|ENSMUSG00000025190|ENSMUSG00000021794	Arg2|Oat|Asrgl1|Glul|Gls|Atp2b4|Got1|Glud1
GOMF_ACTIN_BINDING	0.57561	0.431008	1.74568	238	1.62632e-05	0.00119941	ENSMUSG00000056737|ENSMUSG00000035852|ENSMUSG00000016382|ENSMUSG00000031827|ENSMUSG00000018340|ENSMUSG00000049493|ENSMUSG00000022788|ENSMUSG00000051359|ENSMUSG00000067889|ENSMUSG00000022995|ENSMUSG00000052698|ENSMUSG00000015143|ENSMUSG00000060429|ENSMUSG00000024236|ENSMUSG00000027007|ENSMUSG00000068876|ENSMUSG00000028649|ENSMUSG00000022565|ENSMUSG00000052397|ENSMUSG00000019820|ENSMUSG00000031161|…	Capg|Misp|Pls3|Cotl1|Anxa6|Pls1|Fgd4|Ncald|Sptbn2|Enah|Tln2|Actn1|Sntb1|Svil|Itprid2|Cgn|Macf1|Plec|Ezr|Utrn|Hdac6|Hip1r|Wdr1|Diaph1|Baiap2l1|Ywhah|Scin|Gsn|Hook1|Myo5a|Crocc|Adssl1|Pfn2|Shroom4|Fscn1|Snta1|Inppl1|Cnn3|Shroom2|Capza2|Phactr1|Myo1d|Iqgap1|Dbn1|Ssh3|Limch1|Eps8l1|Iqgap2|Cap1|Actr2|Espn|Flna|Lcp1|Myo18a|Ppp1r9a|Actr3|Aif1l|Flii|Arpc1b|Epb41l1|Flnb|Afap1|Actn4|Lasp1|Ablim1|Syne2|Myo1…
GOBP_NEGATIVE_REGULATION_OF_GTPASE_ACTIVITY	0.431708	0.651658	1.74328	22	0.00383464	0.0595378	ENSMUSG00000025499|ENSMUSG00000034930|ENSMUSG00000040945|ENSMUSG00000018909|ENSMUSG00000068015|ENSMUSG00000030536|ENSMUSG00000030662|ENSMUSG00000021676|ENSMUSG00000045962|ENSMUSG00000026883|ENSMUSG00000026239|ENSMUSG00000029390|ENSMUSG00000038235|ENSMUSG00000067851	Hras|Rtkn|Rcc2|Arrb1|Lrch1|Iqgap1|Ipo5|Iqgap2|Wnk1|Dab2ip|Pde6d|Tmed2|F11r|Arfgef1
GOBP_REGULATION_OF_SYSTEM_PROCESS	0.518848	0.459055	1.74161	141	0.000221738	0.00838623	ENSMUSG00000020681|ENSMUSG00000018340|ENSMUSG00000032826|ENSMUSG00000025068|ENSMUSG00000027533|ENSMUSG00000012705|ENSMUSG00000018900|ENSMUSG00000051980|ENSMUSG00000033174|ENSMUSG00000059412|ENSMUSG00000027030|ENSMUSG00000003161|ENSMUSG00000019820|ENSMUSG00000000915|ENSMUSG00000024290|ENSMUSG00000027423|ENSMUSG00000004655|ENSMUSG00000014776|ENSMUSG00000054889|ENSMUSG00000030987|ENSMUSG00000050627|…	Ace|Anxa6|Ank2|Gsto1|Fabp5|Retn|Slc22a5|Casr|Mgll|Fxyd2|Stk39|Sri|Utrn|Hip1r|Rock1|Snx5|Aqp1|Nol3|Dsp|Stim1|Gpd1l|Asph|Pi16|Snta1|Atp1a1|Gls|Dlg1|Gaa|Ece1|Tmem65|Slc8a1|Atp2b4|Atp1b1|Atp1b3|Ptpn11|Nphs1|Flna|S100a1|Atp1a4|Sh3gl1|Ptk2b|Grcc10|Atp2b2|Rock2|Shank2|Itpr2|Ywhae|Gnas|Dlgap4|Camk2d|Atp2b1|Slc9a1|Ppp3ca|Gsk3a|Camk2g|Gba|Bin1|Itpr1|Parp1|Prkaca|Nup155|Lmna|Adipoq|Ctsc
GOCC_PRESYNAPSE	0.538434	0.449005	1.73747	156	6.42215e-05	0.00326644	ENSMUSG00000027820|ENSMUSG00000020182|ENSMUSG00000031517|ENSMUSG00000067889|ENSMUSG00000030970|ENSMUSG00000035168|ENSMUSG00000051980|ENSMUSG00000019998|ENSMUSG00000003161|ENSMUSG00000040265|ENSMUSG00000028645|ENSMUSG00000022568|ENSMUSG00000018566|ENSMUSG00000029428|ENSMUSG00000020486|ENSMUSG00000098557|ENSMUSG00000018398|ENSMUSG00000077450|ENSMUSG00000028399|ENSMUSG00000050379|ENSMUSG00000028222|…	Mme|Ddc|Gpm6a|Sptbn2|Ctbp2|Tanc1|Casr|Stx7|Sri|Dnm3|Slc2a1|Scrib|Slc2a4|Stx2|Septin4|Kctd12|Septin8|Rab11b|Ptprd|Septin6|Calb1|Cask|Ppp1ca|Rab6b|Slc8a1|Atp6v1b1|Exoc3|Atp2b4|Got1|Stx12|Git1|Stx6|Arf6|Sypl|Dnm1l|Sh3gl1|Tmed9|Scamp1|Nptn|Cad|Atp2b2|Rab4a|Ppfibp1|Atp2b1|Rab35|Syn2|Bin1|Vti1b|Trappc4|Cops4|Dnajc6|Dnm2|Ppp1cc|Kcnj10|Stxbp1
GOBP_VERY_LONG_CHAIN_FATTY_ACID_METABOLIC_PROCESS	0.407018	0.706898	1.73498	15	0.00482364	0.0674396	ENSMUSG00000021228|ENSMUSG00000018796|ENSMUSG00000021751|ENSMUSG00000021226|ENSMUSG00000072949|ENSMUSG00000052392	Acot3|Acsl1|Acox2|Acot2|Acot1|Acot4
GOBP_CELL_MATRIX_ADHESION	0.477271	0.47699	1.73362	101	0.000563567	0.0160725	ENSMUSG00000027087|ENSMUSG00000040998|ENSMUSG00000026971|ENSMUSG00000015143|ENSMUSG00000028649|ENSMUSG00000019820|ENSMUSG00000002980|ENSMUSG00000025060|ENSMUSG00000029082|ENSMUSG00000040945|ENSMUSG00000024290|ENSMUSG00000031391|ENSMUSG00000001507|ENSMUSG00000031548|ENSMUSG00000025314|ENSMUSG00000025810|ENSMUSG00000021822|ENSMUSG00000022817|ENSMUSG00000038387|ENSMUSG00000031012|ENSMUSG00000027750|…	Itgav|Npnt|Itgb6|Actn1|Macf1|Utrn|Bcam|Slk|Bst1|Rcc2|Rock1|L1cam|Itga3|Sfrp1|Ptprj|Nrp1|Plau|Itgb5|Rras|Cask|Postn|S100a10|Iqgap1|Limch1|Mink1|Ppm1f|Clasp1|Ptk2b|Rock2|Slc9a1|Arhgef7|Cx3cl1|Thy1|Itga1|Itgb1|Phldb2
GOBP_CARBOHYDRATE_TRANSPORT	0.431708	0.544657	1.72653	49	0.00277509	0.0487292	ENSMUSG00000024354|ENSMUSG00000028976|ENSMUSG00000049493|ENSMUSG00000027533|ENSMUSG00000042371|ENSMUSG00000040760|ENSMUSG00000052397|ENSMUSG00000037370|ENSMUSG00000028645|ENSMUSG00000018566|ENSMUSG00000004655|ENSMUSG00000023013|ENSMUSG00000030279|ENSMUSG00000020263|ENSMUSG00000043733|ENSMUSG00000053291|ENSMUSG00000031808|ENSMUSG00000089774	Slc23a1|Slc2a5|Pls1|Fabp5|Slc5a10|Appl1|Ezr|Enpp1|Slc2a1|Slc2a4|Aqp1|Aqp2|C2cd5|Appl2|Ptpn11|Rab4b|Slc27a1|Slc5a3
GOCC_NEURON_PROJECTION_TERMINUS	0.407018	0.617325	1.7187	27	0.00401706	0.0617205	ENSMUSG00000027820|ENSMUSG00000035168|ENSMUSG00000051980|ENSMUSG00000003161|ENSMUSG00000050379|ENSMUSG00000028222|ENSMUSG00000054640|ENSMUSG00000025190|ENSMUSG00000011877|ENSMUSG00000013629	Mme|Tanc1|Casr|Sri|Septin6|Calb1|Slc8a1|Got1|Git1|Cad
GOCC_IMMUNOLOGICAL_SYNAPSE	0.407018	0.669661	1.71561	18	0.00769353	0.0890036	ENSMUSG00000020612|ENSMUSG00000019998|ENSMUSG00000052397|ENSMUSG00000022568|ENSMUSG00000025314|ENSMUSG00000022770|ENSMUSG00000032504|ENSMUSG00000032336|ENSMUSG00000019943|ENSMUSG00000022636|ENSMUSG00000050335|ENSMUSG00000022443	Prkar1a|Stx7|Ezr|Scrib|Ptprj|Dlg1|Pdcd6ip|Nptn|Atp2b1|Alcam|Lgals3|Myh9
GOBP_ACTIN_FILAMENT_BASED_PROCESS	0.659444	0.403897	1.70156	378	8.99559e-07	0.000110571	ENSMUSG00000056737|ENSMUSG00000016382|ENSMUSG00000031827|ENSMUSG00000049493|ENSMUSG00000022788|ENSMUSG00000067889|ENSMUSG00000032826|ENSMUSG00000025499|ENSMUSG00000022995|ENSMUSG00000015143|ENSMUSG00000020612|ENSMUSG00000004568|ENSMUSG00000020340|ENSMUSG00000024236|ENSMUSG00000019487|ENSMUSG00000052397|ENSMUSG00000003161|ENSMUSG00000034930|ENSMUSG00000000915|ENSMUSG00000005103|ENSMUSG00000024456|…	Capg|Pls3|Cotl1|Pls1|Fgd4|Sptbn2|Ank2|Hras|Enah|Actn1|Prkar1a|Arhgef18|Cyfip2|Svil|Trip10|Ezr|Sri|Rtkn|Hip1r|Wdr1|Diaph1|Baiap2l1|Bst1|Scin|Gsn|Myo5a|Rock1|Tacstd2|Arrb1|Carmil1|Kank1|Aqp1|Fnbp1l|Dsp|Pfn2|Ptk7|Gpd1l|Specc1|Sfrp1|Pgm5|Shroom4|Fscn1|Snta1|Inppl1|Arfip2|Atp1a1|Arhgap12|Nrp1|Cnn3|Itgb5|Shroom2|Rap2a|Dlg1|Arhgef11|Hsp90b1|Pycard|Capza2|Phactr1|S100a10|Myo1d|Pacsin2|Iqgap1|Rap1gds1|Dbn…
GOBP_CIRCULATORY_SYSTEM_PROCESS	0.538434	0.425384	1.68979	185	7.71039e-05	0.00379094	ENSMUSG00000020681|ENSMUSG00000027820|ENSMUSG00000022899|ENSMUSG00000028976|ENSMUSG00000020865|ENSMUSG00000039062|ENSMUSG00000006641|ENSMUSG00000032826|ENSMUSG00000025068|ENSMUSG00000027533|ENSMUSG00000018900|ENSMUSG00000051980|ENSMUSG00000040584|ENSMUSG00000059412|ENSMUSG00000027030|ENSMUSG00000003161|ENSMUSG00000028645|ENSMUSG00000023845|ENSMUSG00000020102|ENSMUSG00000027070|ENSMUSG00000026879|…	Ace|Mme|Slc15a2|Slc2a5|Abcc3|Anpep|Slc5a6|Ank2|Gsto1|Fabp5|Slc22a5|Casr|Abcb1a|Fxyd2|Stk39|Sri|Slc2a1|Lnpep|Slc16a7|Lrp2|Gsn|Rock1|Snx5|Slc7a8|Slc2a4|Acta2|Adcy6|Dsp|Stim1|Gpd1l|Atg5|Asph|Myof|Snta1|Ptprj|Abcc1|Atp1a1|Dlg1|Postn|Gaa|Ece1|Tmem65|Slc8a1|Atp2b4|Rap1gds1|Atp1b1|Atp1b3|Slc22a8|Plg|Flna|Dnm1l|Slc27a1|S100a1|Atp1a4|Klk1|Ptgs1|Slc5a3|Kng2|Atp2b2|Rock2|Itpr2|Ywhae|Camk2d|Atp2b1|Slc9a1|Gsk…
GOBP_CELL_MORPHOGENESIS_INVOLVED_IN_DIFFERENTIATION	0.557332	0.413924	1.68526	245	3.37134e-05	0.00211605	ENSMUSG00000031995|ENSMUSG00000049493|ENSMUSG00000060012|ENSMUSG00000027087|ENSMUSG00000067889|ENSMUSG00000022995|ENSMUSG00000015143|ENSMUSG00000006369|ENSMUSG00000028649|ENSMUSG00000052397|ENSMUSG00000040265|ENSMUSG00000031161|ENSMUSG00000005103|ENSMUSG00000041351|ENSMUSG00000021728|ENSMUSG00000018965|ENSMUSG00000025555|ENSMUSG00000045136|ENSMUSG00000029304|ENSMUSG00000063065|ENSMUSG00000040945|…	St14|Pls1|Kif13b|Itgav|Sptbn2|Enah|Actn1|Fbln1|Macf1|Ezr|Dnm3|Hdac6|Wdr1|Rap1gap|Emb|Ywhah|Farp1|Tubb2b|Spp1|Mapk3|Rcc2|Ephb4|Tacstd2|L1cam|Carmil1|Kank1|Bsg|Erbb2|Cdh11|Ptprd|Nrp1|Rilpl1|Rap2a|Crppa|Rapgef2|Postn|Phactr1|S100a10|Casp3|Ube3a|Dbn1|Ncam1|Sec24b|Mink1|Ptpn11|Neo1|Actr2|Niban2|Flna|Dnm1l|Dock7|Dpysl2|Ppp1r9a|Dock1|Map2k1|Grcc10|Rtn4|Nptn|Shank2|Gdi1|Col15a1|Rab21|Arhgdia|Sema4b|Rab11…
GOCC_APICAL_PLASMA_MEMBRANE	0.498493	0.435578	1.67952	155	0.000359437	0.0114015	ENSMUSG00000024354|ENSMUSG00000029086|ENSMUSG00000022899|ENSMUSG00000074028|ENSMUSG00000019989|ENSMUSG00000028976|ENSMUSG00000035000|ENSMUSG00000045394|ENSMUSG00000006641|ENSMUSG00000034918|ENSMUSG00000068587|ENSMUSG00000067889|ENSMUSG00000032826|ENSMUSG00000004568|ENSMUSG00000027376|ENSMUSG00000001833|ENSMUSG00000018900|ENSMUSG00000051980|ENSMUSG00000040584|ENSMUSG00000026726|ENSMUSG00000023959|…	Slc23a1|Prom1|Slc15a2|Slc22a13|Enpp3|Slc2a5|Dpp4|Epcam|Slc5a6|Cdhr2|Mgam|Sptbn2|Ank2|Arhgef18|Prom2|Septin7|Slc22a5|Casr|Abcb1a|Cubn|Clic5|Ezr|Stk39|Slc2a1|Hip1r|Lrp2|Slc6a18|Slc7a8|Aqp1|Rab27a|Shroom4|Slc4a2|Erbb2|Atp6v0d2|Abcc1|Atp1a1|Muc1|Shroom2|Crb3|Dlg1|Rapgef2|Aqp2|Atp6v1b1|Atp1b1|Amn
GOCC_MITOCHONDRIAL_MATRIX	0.643552	-0.378573	-1.67306	359	1.5375e-06	0.000181425	ENSMUSG00000030945|ENSMUSG00000030935|ENSMUSG00000063683|ENSMUSG00000001755|ENSMUSG00000032047|ENSMUSG00000027679|ENSMUSG00000021707|ENSMUSG00000035878|ENSMUSG00000029695|ENSMUSG00000089678|ENSMUSG00000027984|ENSMUSG00000025403|ENSMUSG00000015357|ENSMUSG00000032066|ENSMUSG00000064254|ENSMUSG00000024892|ENSMUSG00000029455|ENSMUSG00000029524|ENSMUSG00000027618|ENSMUSG00000051169|ENSMUSG00000029545|…	Acsm2|Acsm3|Glyat|Coasy|Acat1|Dnajc19|Dhfr|Hykk|Aass|Agxt2|Hadh|Shmt2|Clpx|Bco2|Ethe1|Pcx|Aldh2|Sirt4|Nfs1|Rpusd3|Acads|Lactb2|Aldh7a1|Acss2|Lyrm4|Gstz1|Aldh6a1|Nadk2|Dglucy|Hoga1|Dhtkd1|Suox|Hibadh|Hspd1|Acsm5|Nubpl|Aldh5a1|Suclg2|Cbr4|Mrpl3|Pmpca|Gpx1|Pmpcb|Hibch|Mrpl46|H2-Ke6|Mrpl15|Mrps26|Mrpl21|Pyroxd2|Mrpl48|Mrpl13|Mrpl58|Mrps5|Mrpl19|Mrpl42|Mrpl4|Mrps15|Clpp|Mrps31|Iscu|Mrps34|Pdp2|Mrpl53|…
GOMF_CELL_ADHESION_MOLECULE_BINDING	0.593325	0.400122	1.67065	338	8.79629e-06	0.000741402	ENSMUSG00000056737|ENSMUSG00000029086|ENSMUSG00000045394|ENSMUSG00000034918|ENSMUSG00000027087|ENSMUSG00000032294|ENSMUSG00000067889|ENSMUSG00000040998|ENSMUSG00000026971|ENSMUSG00000052698|ENSMUSG00000015143|ENSMUSG00000025321|ENSMUSG00000039385|ENSMUSG00000001833|ENSMUSG00000051980|ENSMUSG00000026305|ENSMUSG00000068876|ENSMUSG00000028649|ENSMUSG00000022565|ENSMUSG00000052397|ENSMUSG00000019820|…	Capg|Prom1|Epcam|Cdhr2|Itgav|Pkm|Sptbn2|Npnt|Itgb6|Tln2|Actn1|Itgb8|Cdh6|Septin7|Casr|Lrrfip1|Cgn|Macf1|Plec|Ezr|Utrn|Pfkp|Bcam|Slk|Anxa2|Baiap2l1|Emb|Scrib|Spp1|Snx5|Fnbp1l|Stk24|Atic|Dsp|Ptk7|Itga3|Itga6|Evpl|Fscn1|Rab11b|Bsg|Ptprj|Arfip2|Cdh11|Ptprd|Cnn3|Tes|Itgb5|Dlg1|Postn|Ppp1ca|Scyl1|Septin9|Ctnnb1|Exoc3|Clic1|Pacsin2|Iqgap1|Dbn1|Eps8l1|Tspan8|Ptpn11|Ppl|Nphs1|Ktn1|Niban2|Flna|Pkp3|Glod4|L…
GOBP_BIOLOGICAL_ADHESION	0.627257	0.387666	1.65136	421	1.96849e-06	0.000223348	ENSMUSG00000021125|ENSMUSG00000035000|ENSMUSG00000026315|ENSMUSG00000045394|ENSMUSG00000034918|ENSMUSG00000027087|ENSMUSG00000040998|ENSMUSG00000026971|ENSMUSG00000052698|ENSMUSG00000015143|ENSMUSG00000025321|ENSMUSG00000020612|ENSMUSG00000039385|ENSMUSG00000068220|ENSMUSG00000020340|ENSMUSG00000006369|ENSMUSG00000028649|ENSMUSG00000052397|ENSMUSG00000038156|ENSMUSG00000019820|ENSMUSG00000002980|…	Arg2|Dpp4|Serpinb8|Epcam|Cdhr2|Itgav|Npnt|Itgb6|Tln2|Actn1|Itgb8|Prkar1a|Cdh6|Lgals1|Cyfip2|Fbln1|Macf1|Ezr|Spon1|Utrn|Bcam|Slk|Anxa2|Baiap2l1|Bst1|Emb|Scrib|Gsn|Spp1|Rcc2|Rock1|Cadm4|Ephb4|Tacstd2|L1cam|Carmil1|Kank1|Entpd1|Dsp|Ptk7|Itga3|Itga6|Igfbp7|Sfrp1|Pgm5|Bsg|Inppl1|Erbb2|Ptprj|Cdh11|Ptprd|Muc1|Nrp1|Cnn3|Faf1|Plau|Itgb5|Rras|Dlg1|Cask|Postn|Ppp1ca|Pycard|Ctnnb1|S100a10|Gcnt1|Casp3|Pml|Cli…
GOBP_UROGENITAL_SYSTEM_DEVELOPMENT	0.431708	0.451357	1.64496	102	0.00251272	0.0449243	ENSMUSG00000021125|ENSMUSG00000020681|ENSMUSG00000027820|ENSMUSG00000029086|ENSMUSG00000045515|ENSMUSG00000031613|ENSMUSG00000040998|ENSMUSG00000027070|ENSMUSG00000051397|ENSMUSG00000035783|ENSMUSG00000023972|ENSMUSG00000001507|ENSMUSG00000031548|ENSMUSG00000028222|ENSMUSG00000022770|ENSMUSG00000006932|ENSMUSG00000038843|ENSMUSG00000023013|ENSMUSG00000030536|ENSMUSG00000039474|ENSMUSG00000066191|…	Arg2|Ace|Mme|Prom1|Pou3f3|Hpgd|Npnt|Lrp2|Tacstd2|Acta2|Ptk7|Itga3|Sfrp1|Calb1|Dlg1|Ctnnb1|Gcnt1|Aqp2|Iqgap1|Wfs1|Anks6|Ube3a|Nphs1|Basp1|Car2|Anxa1|Ap1b1|Umod|Tmed10|Tnc|Plxnd1|Fgf1|Ctsh
GOCC_ACTIN_BASED_CELL_PROJECTION	0.431708	0.450068	1.64461	104	0.00213442	0.0413716	ENSMUSG00000029086|ENSMUSG00000031517|ENSMUSG00000049493|ENSMUSG00000034918|ENSMUSG00000022788|ENSMUSG00000060012|ENSMUSG00000027087|ENSMUSG00000022995|ENSMUSG00000027376|ENSMUSG00000052397|ENSMUSG00000019820|ENSMUSG00000025555|ENSMUSG00000034593|ENSMUSG00000022180|ENSMUSG00000035783|ENSMUSG00000022994|ENSMUSG00000001507|ENSMUSG00000027111|ENSMUSG00000029581|ENSMUSG00000032737|ENSMUSG00000028222|…	Prom1|Gpm6a|Pls1|Cdhr2|Fgd4|Kif13b|Itgav|Enah|Prom2|Ezr|Utrn|Farp1|Myo5a|Slc7a8|Acta2|Adcy6|Itga3|Itga6|Fscn1|Inppl1|Calb1|Pvalb|Myo1d|Atp6v1b1|Iqgap2|Arf6|Espn|Lcp1|Ppp1r9a|Car2|Atp7a
GOCC_MULTIVESICULAR_BODY	0.38073	0.579081	1.64434	29	0.0081495	0.0921113	ENSMUSG00000002204|ENSMUSG00000026389|ENSMUSG00000020612|ENSMUSG00000031161|ENSMUSG00000018566|ENSMUSG00000032202|ENSMUSG00000025793|ENSMUSG00000049313|ENSMUSG00000053119|ENSMUSG00000014402|ENSMUSG00000004771|ENSMUSG00000032359|ENSMUSG00000050812|ENSMUSG00000034190|ENSMUSG00000017309|ENSMUSG00000038467|ENSMUSG00000024589|ENSMUSG00000031447|ENSMUSG00000046718	Napsa|Steap3|Prkar1a|Hdac6|Slc2a4|Rab27a|Hgs|Sorl1|Chmp3|Tsg101|Rab11a|Ctsh|Ecpas|Chmp7|Cd300lg|Chmp4b|Nedd4l|Lamp1|Bst2
GOBP_LONG_CHAIN_FATTY_ACID_TRANSPORT	0.407018	0.57243	1.64419	30	0.0077645	0.0894737	ENSMUSG00000020681|ENSMUSG00000018796|ENSMUSG00000027533|ENSMUSG00000024981|ENSMUSG00000028645|ENSMUSG00000078937|ENSMUSG00000054422|ENSMUSG00000042010|ENSMUSG00000031808|ENSMUSG00000024659|ENSMUSG00000028773|ENSMUSG00000056220|ENSMUSG00000028944	Ace|Acsl1|Fabp5|Acsl5|Slc2a1|Cpt1b|Fabp1|Acacb|Slc27a1|Anxa1|Fabp3|Pla2g4a|Prkag2
GOBP_VITAMIN_METABOLIC_PROCESS	0.407018	0.505601	1.63675	56	0.00731192	0.0855959	ENSMUSG00000051483|ENSMUSG00000090171|ENSMUSG00000024354|ENSMUSG00000020534|ENSMUSG00000032788|ENSMUSG00000006641|ENSMUSG00000025068|ENSMUSG00000024712|ENSMUSG00000026726|ENSMUSG00000037370|ENSMUSG00000028645|ENSMUSG00000021900|ENSMUSG00000027070	Cbr1|Ugt1a2|Slc23a1|Shmt1|Pdxk|Slc5a6|Gsto1|Rfk|Cubn|Enpp1|Slc2a1|Btd|Lrp2
GOBP_CELL_PROJECTION_ORGANIZATION	0.627257	0.377528	1.63111	493	2.09249e-06	0.000228623	ENSMUSG00000056737|ENSMUSG00000031517|ENSMUSG00000049493|ENSMUSG00000034918|ENSMUSG00000022788|ENSMUSG00000060012|ENSMUSG00000067889|ENSMUSG00000025499|ENSMUSG00000022995|ENSMUSG00000035168|ENSMUSG00000027376|ENSMUSG00000068220|ENSMUSG00000001833|ENSMUSG00000053398|ENSMUSG00000028649|ENSMUSG00000052397|ENSMUSG00000040265|ENSMUSG00000031161|ENSMUSG00000027070|ENSMUSG00000026255|ENSMUSG00000041351|…	Capg|Gpm6a|Pls1|Cdhr2|Fgd4|Kif13b|Sptbn2|Hras|Enah|Tanc1|Prom2|Lgals1|Septin7|Phgdh|Macf1|Ezr|Dnm3|Hdac6|Lrp2|Efhd1|Rap1gap|Emb|Ywhah|Galnt11|Scin|Farp1|Tubb2b|Gsn|Spp1|Mapk3|Tubb5|Rcc2|Rock1|Ephb4|Tacstd2|Crocc|Ro60|L1cam|Carmil1|Kank1|Adcy6|Fnbp1l|Cpne1|Stk24|Pfn2|Ptk7|Ube2v2|Itga3|Itga6|Camk1|Atg5|Sfrp1|Fscn1|Dctn1|Bsg|Inppl1|Erbb2|Arfip2|Cdh11|Ptprd|Septin6|Nrp1|Rilpl1|Rap2a|Prkar2b|Crppa|Rap…
GOBP_RESPONSE_TO_XENOBIOTIC_STIMULUS	0.407018	-0.468743	-1.61733	62	0.00538457	0.0728646	ENSMUSG00000030945|ENSMUSG00000060803|ENSMUSG00000024866|ENSMUSG00000063683|ENSMUSG00000051147|ENSMUSG00000025479|ENSMUSG00000022235|ENSMUSG00000003849|ENSMUSG00000018042|ENSMUSG00000090124|ENSMUSG00000044442|ENSMUSG00000028199|ENSMUSG00000063856|ENSMUSG00000068086|ENSMUSG00000005547|ENSMUSG00000025194|ENSMUSG00000017950|ENSMUSG00000074254|ENSMUSG00000025934|ENSMUSG00000040170|ENSMUSG00000031924|…	Acsm2|Gstp1|Acy3|Glyat|Nat2|Cyp2e1|Cmbl|Nqo1|Cyb5r3|Ugt1a7c|N6amt1|Cryz|Gpx1|Cyp2d9|Cyp2a5|Abcc2|Hnf4a|Cyp2a4|Gsta3|Fmo2|Cyb5b|Mtarc2
GOMF_TETRAPYRROLE_BINDING	0.38073	-0.488518	-1.61305	51	0.00886197	0.0957612	ENSMUSG00000024039|ENSMUSG00000024646|ENSMUSG00000028713|ENSMUSG00000025479|ENSMUSG00000027187|ENSMUSG00000049858|ENSMUSG00000063694|ENSMUSG00000068086|ENSMUSG00000005547|ENSMUSG00000074254|ENSMUSG00000020674|ENSMUSG00000005413|ENSMUSG00000031924|ENSMUSG00000040018|ENSMUSG00000028356|ENSMUSG00000042770|ENSMUSG00000066071|ENSMUSG00000004070|ENSMUSG00000026170	Cbs|Cyb5a|Cyp4b1|Cyp2e1|Cat|Suox|Cycs|Cyp2d9|Cyp2a5|Cyp2a4|Pxdn|Hmox1|Cyb5b|Cox15|Ambp|Hebp1|Cyp4a12a|Hmox2|Cyp27a1
GOBP_CELLULAR_MODIFIED_AMINO_ACID_METABOLIC_PROCESS	0.431708	-0.429356	-1.61143	95	0.00366229	0.057774	ENSMUSG00000039648|ENSMUSG00000060803|ENSMUSG00000001155|ENSMUSG00000076441|ENSMUSG00000033965|ENSMUSG00000021707|ENSMUSG00000020309|ENSMUSG00000025403|ENSMUSG00000064254|ENSMUSG00000039007|ENSMUSG00000015970|ENSMUSG00000024644|ENSMUSG00000053644|ENSMUSG00000003623|ENSMUSG00000026687|ENSMUSG00000021033|ENSMUSG00000025176|ENSMUSG00000063856	Kyat1|Gstp1|Ftcd|Ass1|Slc16a2|Dhfr|Chac2|Shmt2|Ethe1|Cpq|Chdh|Cndp2|Aldh7a1|Crot|Aldh9a1|Gstz1|Hoga1|Gpx1
GOBP_REACTIVE_OXYGEN_SPECIES_METABOLIC_PROCESS	0.431708	-0.417373	-1.60556	113	0.0021218	0.0413716	ENSMUSG00000015405|ENSMUSG00000060803|ENSMUSG00000076441|ENSMUSG00000021707|ENSMUSG00000003849|ENSMUSG00000089678|ENSMUSG00000028691|ENSMUSG00000032066|ENSMUSG00000027187|ENSMUSG00000020122|ENSMUSG00000018042|ENSMUSG00000020777|ENSMUSG00000046814|ENSMUSG00000061119|ENSMUSG00000002944|ENSMUSG00000025289|ENSMUSG00000063856|ENSMUSG00000018411|ENSMUSG00000018339|ENSMUSG00000028194|ENSMUSG00000020674|…	Ace2|Gstp1|Ass1|Dhfr|Nqo1|Agxt2|Prdx1|Bco2|Cat|Egfr|Cyb5r3|Acox1|Gchfr|Prcp|Cd36|Prdx4|Gpx1|Mapt|Gpx3|Ddah1|Pxdn|Sod3|Hp|Cyb5b|Mtarc2
GOCC_CELL_SURFACE	0.477271	0.397875	1.58775	203	0.000538154	0.0155642	ENSMUSG00000020681|ENSMUSG00000027820|ENSMUSG00000029086|ENSMUSG00000059970|ENSMUSG00000019989|ENSMUSG00000035000|ENSMUSG00000027087|ENSMUSG00000033096|ENSMUSG00000026971|ENSMUSG00000025321|ENSMUSG00000027376|ENSMUSG00000068220|ENSMUSG00000051980|ENSMUSG00000040584|ENSMUSG00000026726|ENSMUSG00000029994|ENSMUSG00000037370|ENSMUSG00000025823|ENSMUSG00000002980|ENSMUSG00000027070|ENSMUSG00000032231|…	Ace|Mme|Prom1|Hspa2|Enpp3|Dpp4|Itgav|Apmap|Itgb6|Itgb8|Prom2|Lgals1|Casr|Abcb1a|Cubn|Anxa4|Enpp1|Pdia4|Bcam|Lrp2|Anxa2|Erp29|Ighg2b|Slc2a4|L1cam|Itga3|Itga6|Sfrp1|Atpif1|Ptprj|Nrp1|Capn2|Plau|Itgb5|Ece1|Mbl2|Ncam1|Sorl1|Tspan8|Iqgap2|Plg|Igkc|Myo18a|Bgn|Slc3a2|Nectin2|Nptn|Iglc1|Anxa1|Adgrf5|Ighv6-3|Cspg4|Ighv1-19|Gpc6|Umod|Slc9a1
GOBP_RNA_PROCESSING	0.610527	-0.350318	-1.57751	440	6.48734e-06	0.000579929	ENSMUSG00000025364|ENSMUSG00000020122|ENSMUSG00000051169|ENSMUSG00000052595|ENSMUSG00000059291|ENSMUSG00000022892|ENSMUSG00000021476|ENSMUSG00000004865|ENSMUSG00000040952|ENSMUSG00000061477|ENSMUSG00000028639|ENSMUSG00000011257|ENSMUSG00000029486|ENSMUSG00000032423|ENSMUSG00000068739|ENSMUSG00000044533|ENSMUSG00000030264|ENSMUSG00000015656|ENSMUSG00000024608|ENSMUSG00000061787|ENSMUSG00000024491|…	Pa2g4|Egfr|Rpusd3|A1cf|Rpl11|App|Habp4|Srpk1|Rps19|Rps7|Ybx1|Pabpc4|Mrpl1|Syncrip|Sars|Rps2|Thumpd3|Hspa8|Rps14|Rps17|Rbm27|Rpl10a|Rtcb|Ramac|Rbm26|Ddx5|Prmt5|Zfp830|Snrpd1|Trmt5|Mrps11|Srrm1|Cirbp|Pabpn1|Trmt112|Cdc5l|Rbm3|Pum1|Dkc1|Dazap1|Ccar1|Scaf1|Snrnp70|Nolc1|Sugp1|Trmt11|Rbm42|Fbl|Rps25|Trnt1|Rpl5|Ppil1|Aars|Rps21|Rtraf|Clns1a|Snrpa1|Wdr77|Rps28|Srsf5|Strap|Exosc6|Pabpc1|Zfp638|Ppig|Fip1l…
GOCC_PLASMA_MEMBRANE_REGION	0.557332	0.366358	1.56223	424	4.54044e-05	0.00262633	ENSMUSG00000024757|ENSMUSG00000024354|ENSMUSG00000029086|ENSMUSG00000022899|ENSMUSG00000074028|ENSMUSG00000019989|ENSMUSG00000028976|ENSMUSG00000035000|ENSMUSG00000031995|ENSMUSG00000045394|ENSMUSG00000031517|ENSMUSG00000067144|ENSMUSG00000006641|ENSMUSG00000034918|ENSMUSG00000027087|ENSMUSG00000068587|ENSMUSG00000031613|ENSMUSG00000067889|ENSMUSG00000032826|ENSMUSG00000020612|ENSMUSG00000025418|…	Slc22a19|Slc23a1|Prom1|Slc15a2|Slc22a13|Enpp3|Slc2a5|Dpp4|St14|Epcam|Gpm6a|Slc22a7|Slc5a6|Cdhr2|Itgav|Mgam|Hpgd|Sptbn2|Ank2|Prkar1a|Bsnd|Arhgef18|Prom2|Svil|Rab11fip4|Septin7|Slc22a5|Casr|Abcb1a|Cubn|Clic5|Macf1|Ezr|Pkn1|Stk39|Utrn|Enpp1|Dnm3|Hdac6|Slc2a1|Hip1r|Lrp2|Anxa2|Diaph1|Wwc1|Slc6a18|Scrib|Mapk3|Slc7a8|Slc2a4|Tacstd2|Arrb1|Stx2|Kctd12|Kank1|Aqp1|Rab27a|Dsp|Stim1|Itga3|Shroom4|Slc4a2|Fscn1…
GOMF_CARBOHYDRATE_BINDING	0.38073	0.454316	1.54949	72	0.00811916	0.0921113	ENSMUSG00000028976|ENSMUSG00000068587|ENSMUSG00000068220|ENSMUSG00000037012|ENSMUSG00000037370|ENSMUSG00000021196|ENSMUSG00000035473|ENSMUSG00000003865|ENSMUSG00000038072|ENSMUSG00000019916|ENSMUSG00000021069|ENSMUSG00000062646|ENSMUSG00000020277|ENSMUSG00000023175|ENSMUSG00000041556|ENSMUSG00000053604|ENSMUSG00000025742|ENSMUSG00000025579|ENSMUSG00000024085|ENSMUSG00000089704|ENSMUSG00000042363|…	Slc2a5|Mgam|Lgals1|Hk1|Enpp1|Pfkp|Galm|Gys1|Galnt11|P4ha1|Pygl|Ganc|Pfkl|Bsg|Fbxo2|Rpia|Prps2|Gaa|Man2a1|Galnt2|Lgalsl|Mbl2|Clec3b|Mrc2|Agl|Mgl2|Vcan|Lgals3|Gpi1|Pfkm
GOBP_ENDOCYTOSIS	0.477271	0.375531	1.53942	269	0.000614746	0.0171085	ENSMUSG00000027087|ENSMUSG00000032826|ENSMUSG00000025499|ENSMUSG00000027376|ENSMUSG00000019487|ENSMUSG00000026726|ENSMUSG00000040760|ENSMUSG00000052397|ENSMUSG00000027257|ENSMUSG00000037370|ENSMUSG00000040265|ENSMUSG00000000915|ENSMUSG00000027070|ENSMUSG00000032231|ENSMUSG00000076613|ENSMUSG00000026879|ENSMUSG00000063065|ENSMUSG00000024290|ENSMUSG00000027423|ENSMUSG00000018566|ENSMUSG00000018909|…	Itgav|Ank2|Hras|Prom2|Trip10|Cubn|Appl1|Ezr|Pacsin3|Enpp1|Dnm3|Hip1r|Lrp2|Anxa2|Ighg2b|Gsn|Mapk3|Rock1|Snx5|Slc2a4|Arrb1|Carmil1|Fnbp1l|M6pr|Inppl1|Smpd1|Arhgap12|Epn3|Hsp90b1|Pycard|Mbl2|Rabep1|Pacsin2|Ahsg|Ube3a|Amn|Appl2|Sorl1|Cap1|Arf6|Egf|Rab4b|Dnm1l|Vps28|Igkc|Igkv10-96|Bin3|Mrc2|Myo18a|Dpysl2|Sh3gl1|Dock1|Cyth2|Iglv2|Ap1s1|Rab4a|Iglc1|Igkv10-95|Ighv6-3|Ighv1-19|Mgl2|Rab21|Tsg101|Zfyve16|Pt…
GOBP_TUBE_DEVELOPMENT	0.477271	0.372734	1.53684	285	0.000566622	0.0160725	ENSMUSG00000021125|ENSMUSG00000024354|ENSMUSG00000027820|ENSMUSG00000029086|ENSMUSG00000039062|ENSMUSG00000031995|ENSMUSG00000045515|ENSMUSG00000027087|ENSMUSG00000032294|ENSMUSG00000031613|ENSMUSG00000040998|ENSMUSG00000026971|ENSMUSG00000025321|ENSMUSG00000026473|ENSMUSG00000029484|ENSMUSG00000051980|ENSMUSG00000053398|ENSMUSG00000027070|ENSMUSG00000032231|ENSMUSG00000022568|ENSMUSG00000063065|…	Arg2|Slc23a1|Mme|Prom1|Anpep|St14|Pou3f3|Itgav|Pkm|Hpgd|Npnt|Itgb6|Itgb8|Glul|Anxa3|Casr|Phgdh|Lrp2|Anxa2|Scrib|Mapk3|Rock1|Ephb4|Tacstd2|Aqp1|Stim1|Ptk7|Itga3|Sfrp1|Slc4a2|Atpif1|Bsg|Erbb2|Nrp1|Reck|Calb1|Rras|Dlg1|Rapgef2|Ppp1ca|Man2a1|Ctnnb1|Aqp2|Casp3|Stk3|Pml|Hgs|Luzp1|Atp2b4|Sec24b|Egf|Niban2|Basp1|Flna|Mthfd1|Tlr3|S100a1|Klk1|Dab2ip|Atrx|Wars2|Yipf6|Atp7a|Ptk2b|Pdcd10|Map2k1|Bak1|Rock2|Tme…
GOCC_CILIUM	0.431708	0.411068	1.536	125	0.00382596	0.0595378	ENSMUSG00000029086|ENSMUSG00000032294|ENSMUSG00000020612|ENSMUSG00000027376|ENSMUSG00000001833|ENSMUSG00000052397|ENSMUSG00000011752|ENSMUSG00000040860|ENSMUSG00000020486|ENSMUSG00000022994|ENSMUSG00000032202|ENSMUSG00000038160|ENSMUSG00000031865|ENSMUSG00000023175|ENSMUSG00000033161|ENSMUSG00000050379|ENSMUSG00000029392|ENSMUSG00000002997|ENSMUSG00000031012|ENSMUSG00000059248|ENSMUSG00000026463|…	Prom1|Pkm|Prkar1a|Prom2|Septin7|Ezr|Pgam1|Crocc|Septin4|Adcy6|Rab27a|Atg5|Dctn1|Bsg|Atp1a1|Septin6|Rilpl1|Prkar2b|Cask|Septin9|Atp2b4|Atp1b1|Anks6|Cep170|Rp2|Atp1b3|Gnb1|Kif3a|Atp1a4|Pde6d|Ptgs1|Dynll1|Anxa1|Shank2|Kifap3|Cyrib|Prkacb|Umod|Vcan|Prkar2a
GOBP_NEGATIVE_REGULATION_OF_CELLULAR_COMPONENT_ORGANIZATION	0.477271	0.371884	1.53077	280	0.000868026	0.0220748	ENSMUSG00000056737|ENSMUSG00000020681|ENSMUSG00000059970|ENSMUSG00000035000|ENSMUSG00000027087|ENSMUSG00000067889|ENSMUSG00000020612|ENSMUSG00000004568|ENSMUSG00000027376|ENSMUSG00000068220|ENSMUSG00000024236|ENSMUSG00000027257|ENSMUSG00000040265|ENSMUSG00000031161|ENSMUSG00000000915|ENSMUSG00000041351|ENSMUSG00000018965|ENSMUSG00000002565|ENSMUSG00000026879|ENSMUSG00000029304|ENSMUSG00000040945|…	Capg|Ace|Hspa2|Dpp4|Itgav|Sptbn2|Prkar1a|Arhgef18|Prom2|Lgals1|Svil|Pacsin3|Dnm3|Hdac6|Hip1r|Rap1gap|Ywhah|Scin|Gsn|Spp1|Rcc2|Rock1|Tacstd2|Carmil1|Tbc1d4|Kank1|Adcy6|Nol3|Pfn2|Itga3|Atg5|Nrp1|Rapgef2|Capza2|Ppm1a|Pacsin2|Ube3a|Acaa2|Eml2|Ssh3|Sorl1|Arf6|Flna|Dnm1l|Bag5|Atrx|Dpysl3|Ppp1r9a|Clasp1|Rtn4|Flii|Rock2|Ikbkb|Gdi1|Cyrib|Dnajb2|Arhgdia|Sema4b|Huwe1|Ppp3ca|Gsk3a|Lgals3|Inpp5j|Capzb|F11r|Th…
GOCC_VESICLE_MEMBRANE	0.477271	0.369135	1.53024	309	0.000504844	0.0150433	ENSMUSG00000027820|ENSMUSG00000028976|ENSMUSG00000039062|ENSMUSG00000006641|ENSMUSG00000027087|ENSMUSG00000068587|ENSMUSG00000051359|ENSMUSG00000027533|ENSMUSG00000029484|ENSMUSG00000040760|ENSMUSG00000035284|ENSMUSG00000003161|ENSMUSG00000003309|ENSMUSG00000029994|ENSMUSG00000000915|ENSMUSG00000027070|ENSMUSG00000024456|ENSMUSG00000029082|ENSMUSG00000027423|ENSMUSG00000018566|ENSMUSG00000018909|…	Mme|Slc2a5|Anpep|Slc5a6|Itgav|Mgam|Ncald|Fabp5|Anxa3|Appl1|Vps13c|Sri|Ap1m2|Anxa4|Hip1r|Lrp2|Diaph1|Bst1|Snx5|Slc2a4|Arrb1|Cpne1|Septin8|Rab27a|Dsp|Pgrmc1|Atg5|Myof|Rab11b|Bsg|M6pr|Tgoln1|Atp6v0d2|Ptprj|Serpinb6a|Epn3|Plau|Dennd4c|Enpp4|Gaa|Scyl1|Aqp2|Atp6v1b1|Exoc3|Pacsin2|Iqgap1|Tmed7|Sec24b|C2cd5|Stx12|Appl2|Sorl1|Rab11fip1|Iqgap2|Stx6|Egf|Rab4b|Sypl|Dnm1l|Aplp2|Pde6d|Adgre5|Ckap4|Atp7a|Scamp1…
GOBP_ORGANIC_ACID_CATABOLIC_PROCESS	0.407018	-0.361664	-1.49261	184	0.00433144	0.0642098	ENSMUSG00000039648|ENSMUSG00000024039|ENSMUSG00000022244|ENSMUSG00000031958|ENSMUSG00000029098|ENSMUSG00000001155|ENSMUSG00000028167|ENSMUSG00000022546|ENSMUSG00000032047|ENSMUSG00000026664|ENSMUSG00000017718|ENSMUSG00000035878|ENSMUSG00000029695|ENSMUSG00000028692|ENSMUSG00000089678|ENSMUSG00000027984|ENSMUSG00000025403|ENSMUSG00000026189|ENSMUSG00000033022|ENSMUSG00000020777|ENSMUSG00000029545|…	Kyat1|Cbs|Amacr|Ldhd|Acox3|Ftcd|Bdh2|Gpt|Acat1|Phyh|Afmid|Hykk|Aass|Akr1a1|Agxt2|Hadh|Shmt2|Pecr|Cdo1|Acox1|Acads|Acat3|Aldh7a1|Crot|Slc25a21|Gstz1|Aldh6a1|Xylb|Amdhd2|Pah|Hoga1|Haao|Hibadh|Pgd|Aldh5a1|Hibch|Blmh|Pex7|Lpin1|Aldh3a2|Ddah1|Echdc2|Crym|Mlycd|Gcdh|Ivd|Scp2|Lonp2|Cpt2|Tysnd1|Nudt19|Tst|Amt|Aldh1l1|Aspa|Hmgcl
GOCC_SECRETORY_VESICLE	0.498493	0.349757	1.49207	431	0.00029521	0.0100537	ENSMUSG00000002204|ENSMUSG00000027820|ENSMUSG00000020182|ENSMUSG00000030681|ENSMUSG00000032788|ENSMUSG00000022347|ENSMUSG00000028976|ENSMUSG00000038991|ENSMUSG00000039062|ENSMUSG00000031827|ENSMUSG00000029171|ENSMUSG00000027087|ENSMUSG00000032294|ENSMUSG00000022136|ENSMUSG00000068587|ENSMUSG00000015143|ENSMUSG00000027533|ENSMUSG00000026893|ENSMUSG00000012705|ENSMUSG00000029484|ENSMUSG00000019998|…	Napsa|Mme|Ddc|Mvp|Pdxk|A1bg|Slc2a5|Txndc5|Anpep|Cotl1|Pgm2|Itgav|Pkm|Dnajc3|Mgam|Actn1|Fabp5|Gca|Retn|Anxa3|Stx7|Vps13c|Sri|Dpp7|Arsa|Anxa2|Diaph1|Bst1|Pgam1|Asah1|Pygl|Gsn|Tubb5|Myo5a|Rock1|Slc2a4|Capn1|Stx2|Septin4|Cpne1|Septin8|Rab27a|Dsp|Pfkl|Pgrmc1|Aldoc|Sccpdh|Rab11b|Bsg|Ptprj|Serpinb6a|Pygb|Smpd1|Lta4h|Commd9|Septin6|Alad|Plau|Dennd4c|Enpp4|Ostf1|Actr1b|Gaa|Pycard|Ece1|Atp6v1b1|Exoc3|Iqgap…
GOBP_CELLULAR_RESPONSE_TO_NITROGEN_COMPOUND	0.45506	0.362854	1.49129	266	0.000995264	0.0233018	ENSMUSG00000078515|ENSMUSG00000020182|ENSMUSG00000032294|ENSMUSG00000020612|ENSMUSG00000051980|ENSMUSG00000039063|ENSMUSG00000040760|ENSMUSG00000052397|ENSMUSG00000020566|ENSMUSG00000037370|ENSMUSG00000024456|ENSMUSG00000038859|ENSMUSG00000037523|ENSMUSG00000063065|ENSMUSG00000034593|ENSMUSG00000024290|ENSMUSG00000027423|ENSMUSG00000018566|ENSMUSG00000033083|ENSMUSG00000032702|ENSMUSG00000004655|…	Ddi2|Ddc|Pkm|Prkar1a|Casr|Echdc3|Appl1|Ezr|Atp6v1c2|Enpp1|Diaph1|Baiap2l1|Mavs|Mapk3|Myo5a|Rock1|Snx5|Slc2a4|Tbc1d4|Kank1|Aqp1|Adcy6|Sfrp1|Sult1a1|Atp6v0d2|Abcc1|Capn2|Dennd4c|Prkar2b|Rapgef2|Hsp90b1|Pklr|Stat3|Ctnnb1|Casp3|Slc8a1|Atp6v1b1|Atp2b4|Ahsg|Got1|C2cd5|Ipo5|Gnb1|Appl2|Sorl1|Ptpn11|Actr2|Pck1|Flna|Slc27a1|Tlr3|Ddx58|Pdk4|Pip4k2a|Atrx|Stat5a|Atp6v1g3|Car2|Atp7a|Gabpa|Pdk2|Rock2|Itpr2|Gnas…
GOBP_MYELOID_LEUKOCYTE_MEDIATED_IMMUNITY	0.477271	0.356558	1.47707	302	0.000974557	0.0229995	ENSMUSG00000020681|ENSMUSG00000027820|ENSMUSG00000030681|ENSMUSG00000032788|ENSMUSG00000022347|ENSMUSG00000028976|ENSMUSG00000038991|ENSMUSG00000039062|ENSMUSG00000031827|ENSMUSG00000029171|ENSMUSG00000027087|ENSMUSG00000032294|ENSMUSG00000022136|ENSMUSG00000068587|ENSMUSG00000027533|ENSMUSG00000026893|ENSMUSG00000012705|ENSMUSG00000029484|ENSMUSG00000026958|ENSMUSG00000022620|ENSMUSG00000005103|…	Ace|Mme|Mvp|Pdxk|A1bg|Slc2a5|Txndc5|Anpep|Cotl1|Pgm2|Itgav|Pkm|Dnajc3|Mgam|Fabp5|Gca|Retn|Anxa3|Dpp7|Arsa|Wdr1|Anxa2|Diaph1|Bst1|Pgam1|Asah1|Mavs|Pygl|Gsn|Tubb5|Rock1|Capn1|S100a13|Cpne1|Rab27a|Dsp|Pfkl|Pgrmc1|Aldoc|Serpinb9|Ptprj|Serpinb6a|Pygb|Lta4h|Commd9|Alad|Plau|Enpp4|Ostf1|Actr1b|Gaa|Pycard|Iqgap1|Ahsg|Rnaset2a|Tollip|Iqgap2|Cap1|Cfd|Actr2|Rab4b|Serpina3m|Acly|Ddx58|Ampd3|Ftl1|Adgre5|Ckap4…
GOBP_CIRCULATORY_SYSTEM_DEVELOPMENT	0.45506	0.355628	1.47541	304	0.00105951	0.0244185	ENSMUSG00000039062|ENSMUSG00000028179|ENSMUSG00000027087|ENSMUSG00000032294|ENSMUSG00000031613|ENSMUSG00000032826|ENSMUSG00000025321|ENSMUSG00000020612|ENSMUSG00000026473|ENSMUSG00000029484|ENSMUSG00000003161|ENSMUSG00000027070|ENSMUSG00000032231|ENSMUSG00000022186|ENSMUSG00000003865|ENSMUSG00000038072|ENSMUSG00000063065|ENSMUSG00000024290|ENSMUSG00000029710|ENSMUSG00000035783|ENSMUSG00000004655|…	Anpep|Cth|Itgav|Pkm|Hpgd|Ank2|Itgb8|Prkar1a|Glul|Anxa3|Sri|Lrp2|Anxa2|Oxct1|Gys1|Galnt11|Mapk3|Rock1|Ephb4|Acta2|Aqp1|Pdcd4|Dsp|Stim1|Ptk7|Itga3|Atg5|Sfrp1|Pi16|Atpif1|Bsg|Erbb2|Nrp1|Reck|Rras|Rapgef2|Gaa|Ece1|Ctnnb1|Tmem65|Casp3|Slc8a1|Stk3|Pml|Hgs|Luzp1|Atp2b4|Anks6|Sec24b|Ptpn11|Egf|Niban2|Basp1|Flna|Acacb|Mthfd1|Tlr3|S100a1|Klk1|Dab2ip|Wars2|Atp7a|Ptk2b|Pdcd10|Pcna|Map2k1|Rtn4|Cad|Bak1|Rock2|…
GOCC_ENDOSOME	0.518848	0.348359	1.47492	409	0.000165183	0.00676793	ENSMUSG00000020681|ENSMUSG00000002204|ENSMUSG00000027820|ENSMUSG00000026389|ENSMUSG00000018340|ENSMUSG00000032826|ENSMUSG00000035770|ENSMUSG00000020612|ENSMUSG00000017639|ENSMUSG00000026726|ENSMUSG00000040760|ENSMUSG00000019998|ENSMUSG00000033128|ENSMUSG00000021286|ENSMUSG00000052397|ENSMUSG00000057672|ENSMUSG00000027257|ENSMUSG00000044252|ENSMUSG00000031161|ENSMUSG00000023845|ENSMUSG00000027070|…	Ace|Napsa|Mme|Steap3|Anxa6|Ank2|Dync1li2|Prkar1a|Rab11fip4|Cubn|Appl1|Stx7|Gga1|Zfyve21|Ezr|Pkn1|Pacsin3|Osbpl1a|Hdac6|Lnpep|Lrp2|Anxa2|Mapk3|Myo5a|Rcc2|Snx5|Slc2a4|Arrb1|Carmil1|Rab27a|Rab11b|Bsg|M6pr|Tgoln1|Erbb2|Atp6v0d2|Smpd1|Atp1a1|Nrp1|Epn3|Rap2a|Rapgef2|Ece1|Ccdc22|Vps37b|Aqp2|Myo1d|Pml|Hgs|Rabep1|Pacsin2|Amn|Stx12|Vps36|Appl2|Vps26c|Sorl1|Rab11fip1|Adprh|Stx6|Arf6|Nucb1|Rab4b|Vps28|Tlr3|P…
GOBP_ORGANIC_CYCLIC_COMPOUND_CATABOLIC_PROCESS	0.498493	-0.332673	-1.47298	363	0.00031013	0.0100537	ENSMUSG00000022040|ENSMUSG00000039648|ENSMUSG00000040658|ENSMUSG00000019872|ENSMUSG00000033499|ENSMUSG00000032047|ENSMUSG00000017718|ENSMUSG00000016194|ENSMUSG00000033427|ENSMUSG00000028755|ENSMUSG00000022304|ENSMUSG00000032420|ENSMUSG00000062203|ENSMUSG00000001999|ENSMUSG00000024228|ENSMUSG00000059291|ENSMUSG00000021033|ENSMUSG00000021238|ENSMUSG00000020051|ENSMUSG00000029311|ENSMUSG00000047213|…	Ephx2|Kyat1|Dnph1|Smpdl3a|Larp4b|Acat1|Afmid|Hsd11b1|Upb1|Cda|Dpys|Nt5e|Gspt1|Blvra|Nudt12|Rpl11|Gstz1|Aldh6a1|Pah|Hsd17b11|Ythdf3|Haao|Gpx1|Cyp2a5|Zhx2|Larp1|Rpl38|Rps19|Psmd10|Rps7|Rps20|Ybx1|Rpl12|Pabpc4|Rpl30|Rpsa|Mlycd|Hmox1|Syncrip|Dpyd|Rps2|Rps4x|Hspa8|Ywhaz|Psme4|Rps14|Rps17|Rpl10a|Ddx5|Endog|Rps3|Serbp1|Aldh1l1|Hprt|Rps3a1|Pym1|Snd1|Entpd5|Eif4g1|Ambp|Cirbp|Mov10|Rpl15|Akr7a5|Rpl31|Pum1|…
GOBP_CELL_MIGRATION	0.538434	0.341582	1.47232	479	0.00011837	0.00521179	ENSMUSG00000020681|ENSMUSG00000035852|ENSMUSG00000035000|ENSMUSG00000018340|ENSMUSG00000045394|ENSMUSG00000031517|ENSMUSG00000045515|ENSMUSG00000027087|ENSMUSG00000025499|ENSMUSG00000026971|ENSMUSG00000025321|ENSMUSG00000026473|ENSMUSG00000029484|ENSMUSG00000040760|ENSMUSG00000028649|ENSMUSG00000057672|ENSMUSG00000027030|ENSMUSG00000031161|ENSMUSG00000058672|ENSMUSG00000005103|ENSMUSG00000025060|…	Ace|Misp|Dpp4|Anxa6|Epcam|Gpm6a|Pou3f3|Itgav|Hras|Itgb6|Itgb8|Glul|Anxa3|Appl1|Macf1|Pkn1|Stk39|Hdac6|Tubb2a|Wdr1|Slk|Bst1|Wwc1|Tubb2b|Scrib|Mapk3|Rcc2|Rock1|Slc7a8|Ephb4|Tacstd2|L1cam|Carmil1|Kank1|Stk24|Atp5a1|Pfn2|Ptk7|Anks1|Itga3|Itga6|Sfrp1|Fscn1|Bsg|Ptprj|Abcc1|Nrp1|Pbld2|Reck|Plau|Itgb5|Shroom2|Lrch1|Rap2a|Rras|Rapgef2|Postn|Pycard|Stat3|Phactr1|Gcnt1|Slc8a1|Pml|Atp2b4|Iqgap1|Atp1b1|Atp1b3…
GOBP_HEAD_DEVELOPMENT	0.407018	0.368484	1.47047	203	0.00448822	0.0652304	ENSMUSG00000024354|ENSMUSG00000045515|ENSMUSG00000067889|ENSMUSG00000029484|ENSMUSG00000053398|ENSMUSG00000028645|ENSMUSG00000037234|ENSMUSG00000027070|ENSMUSG00000022186|ENSMUSG00000018965|ENSMUSG00000063065|ENSMUSG00000004655|ENSMUSG00000026192|ENSMUSG00000031548|ENSMUSG00000068270|ENSMUSG00000065954|ENSMUSG00000020899|ENSMUSG00000005447|ENSMUSG00000045180|ENSMUSG00000038387|ENSMUSG00000062232|…	Slc23a1|Pou3f3|Sptbn2|Anxa3|Phgdh|Slc2a1|Hook3|Lrp2|Oxct1|Ywhah|Mapk3|Aqp1|Atic|Sfrp1|Shroom4|Tacc1|Pfas|Pafah1b3|Shroom2|Rras|Rapgef2|Ctnnb1|Phactr1|Myo1d|Casp3|Slc8a1|Hsd3b3|Atp2b4|Ube3a|Sec24b|Ywhaq|Git1|Ptpn11|Glud1|Egf|Basp1|Flna|S100a1|Dock7|Dab2ip|Dpysl2|Atrx|Nes|Maob|Atp7a|Map2k1|Grcc10|Rtn4|Dynll1|Bak1|Cox6b1|Shank2|Ywhae|Atp2b1|Ppp3ca|Fpgs|Syne2|Sdf4|Mapk1|Cnp|Rrm1|Gba|Pafah1b2
GOMF_GUANYL_NUCLEOTIDE_BINDING	0.407018	0.368913	1.46698	186	0.00430297	0.0642098	ENSMUSG00000033533|ENSMUSG00000064262|ENSMUSG00000018340|ENSMUSG00000025499|ENSMUSG00000001833|ENSMUSG00000028268|ENSMUSG00000034930|ENSMUSG00000040265|ENSMUSG00000058672|ENSMUSG00000073016|ENSMUSG00000045136|ENSMUSG00000001525|ENSMUSG00000011148|ENSMUSG00000020486|ENSMUSG00000018398|ENSMUSG00000032202|ENSMUSG00000077450|ENSMUSG00000030881|ENSMUSG00000050379|ENSMUSG00000030137|ENSMUSG00000024429|…	Acsm1|Gimap8|Anxa6|Hras|Septin7|Gbp3|Rtkn|Dnm3|Tubb2a|Uprt|Tubb2b|Tubb5|Adssl1|Septin4|Septin8|Rab27a|Rab11b|Arfip2|Septin6|Tuba8|Gnl1|Rap2a|Rras|Prps2|Arf5|Septin9|Rab6b|Tubb6|Rp2|Tubg2|Lancl2|Gtpbp3|Glud1|Arf6|Rab4b|Pck1|Dnm1l
GOBP_EPITHELIAL_CELL_DIFFERENTIATION	0.407018	0.366531	1.45802	187	0.00673985	0.0814859	ENSMUSG00000051483|ENSMUSG00000029086|ENSMUSG00000031995|ENSMUSG00000049493|ENSMUSG00000034918|ENSMUSG00000052397|ENSMUSG00000029994|ENSMUSG00000031591|ENSMUSG00000022568|ENSMUSG00000024290|ENSMUSG00000035783|ENSMUSG00000024942|ENSMUSG00000054889|ENSMUSG00000023972|ENSMUSG00000022218|ENSMUSG00000034282|ENSMUSG00000017390|ENSMUSG00000001794|ENSMUSG00000025810|ENSMUSG00000053931|ENSMUSG00000029392|…	Cbr1|Prom1|St14|Pls1|Cdhr2|Ezr|Anxa4|Asah1|Scrib|Rock1|Acta2|Capn1|Dsp|Ptk7|Tgm1|Evpl|Aldoc|Capns1|Nrp1|Cnn3|Rilpl1|Rapgef2|Ctnnb1|Adamtsl4|Casp3|Hnrnph3|Iqgap1|Sec24b|Krt5|Tollip|Ppl|Nphs1|Basp1|Pck1|Flna|Pkp3|Atrx|Yipf6|Pcna|Map2k1|Rock2|Ikbkb|Anxa1|Col15a1|Pgk1|Tsg101|Pck2|Gsk3a|Lgals3|Lama1|Tfcp2l1|F11r|Sfn|Stat5b|Tjp1|Xdh|Magi2
GOBP_SULFUR_COMPOUND_METABOLIC_PROCESS	0.407018	-0.346245	-1.44939	204	0.00513025	0.0707207	ENSMUSG00000030945|ENSMUSG00000024039|ENSMUSG00000030935|ENSMUSG00000060803|ENSMUSG00000063683|ENSMUSG00000032047|ENSMUSG00000015027|ENSMUSG00000020309|ENSMUSG00000029695|ENSMUSG00000015474|ENSMUSG00000028692|ENSMUSG00000046959|ENSMUSG00000064254|ENSMUSG00000024892|ENSMUSG00000033022|ENSMUSG00000024644|ENSMUSG00000027618|ENSMUSG00000042082|ENSMUSG00000027605|ENSMUSG00000046573|ENSMUSG00000021033|…	Acsm2|Cbs|Acsm3|Gstp1|Glyat|Acat1|Galns|Chac2|Aass|Ppt2|Akr1a1|Slc26a1|Ethe1|Pcx|Cdo1|Cndp2|Nfs1|Arsb|Acss2|Lyrm4|Gstz1|Acot12|Suox|Acsm5|Nubpl|Suclg2|Cbr4|Ciapin1|Hmgcs1|Gpx1|Ugdh|H2-Ke6|Blmh|Abcc2|Gsta3|Iscu|Pdp2|Mat2a|Hexb|Slc25a10|Mlycd|Ppcs|Gcdh
GOCC_MITOCHONDRIAL_PROTEIN_CONTAINING_COMPLEX	0.407018	-0.344851	-1.43998	200	0.00490891	0.0679873	ENSMUSG00000027679|ENSMUSG00000015357|ENSMUSG00000061838|ENSMUSG00000032563|ENSMUSG00000029017|ENSMUSG00000030612|ENSMUSG00000033845|ENSMUSG00000037740|ENSMUSG00000024829|ENSMUSG00000030706|ENSMUSG00000022370|ENSMUSG00000018858|ENSMUSG00000027374|ENSMUSG00000030045|ENSMUSG00000062981|ENSMUSG00000003299|ENSMUSG00000028861|ENSMUSG00000031533|ENSMUSG00000038880|ENSMUSG00000030037|ENSMUSG00000040269|…	Dnajc19|Clpx|Suclg2|Mrpl3|Pmpcb|Mrpl46|Mrpl15|Mrps26|Mrpl21|Mrpl48|Mrpl13|Mrpl58|Mrps5|Mrpl19|Mrpl42|Mrpl4|Mrps15|Mrps31|Mrps34|Mrpl53|Mrps28|Mrps9|Mrps17|Mrpl24|Mrps22|Mrpl55|Mrps21|Mrpl18|Mrpl11|Hspa9|Mrpl9|Mrps10|Mrpl17|Mrps27|Mrpl45|Mrps11|Mrps35|Mrpl10|Mrpl40|Mrps6|Mrps2|Vdac1|Mrpl20|Mrpl12|Mrpl49|Mrpl22|Mrpl54|Mrpl39|Timm23|Mrpl16|Mrps7|Mrpl28|Timm17b|Mrps18b|Mrpl23|Mrpl38|Dap3|Mrpl41|Bckdh…
GOBP_CELL_ACTIVATION	0.498493	0.332305	1.43416	500	0.000275463	0.00967399	ENSMUSG00000021125|ENSMUSG00000027820|ENSMUSG00000030681|ENSMUSG00000032788|ENSMUSG00000019989|ENSMUSG00000022347|ENSMUSG00000028976|ENSMUSG00000038991|ENSMUSG00000035000|ENSMUSG00000039062|ENSMUSG00000031827|ENSMUSG00000029171|ENSMUSG00000060012|ENSMUSG00000027087|ENSMUSG00000032294|ENSMUSG00000022136|ENSMUSG00000068587|ENSMUSG00000026971|ENSMUSG00000025321|ENSMUSG00000027533|ENSMUSG00000020612|…	Arg2|Mme|Mvp|Pdxk|Enpp3|A1bg|Slc2a5|Txndc5|Dpp4|Anpep|Cotl1|Pgm2|Kif13b|Itgav|Pkm|Dnajc3|Mgam|Itgb6|Itgb8|Fabp5|Prkar1a|Trp53bp1|Gca|Lgals1|Retn|Anxa3|Pkn1|Shpk|Dpp7|Arsa|Anxa2|Diaph1|Bst1|Pgam1|Asah1|Ighg2b|Pygl|Scrib|Gsn|Mapk3|Tubb5|Rock1|Capn1|S100a13|Arrb1|Cpne1|Rab27a|Dsp|Pfkl|Pgrmc1|Atg5|Aldoc|Sfrp1|Erbb2|Ptprj|Serpinb6a|Pygb|Lta4h|Commd9|Alad|Plau|Enpp4|Ostf1|Dlg1|Actr1b|Gaa|Pycard|Stat3|C…
GOBP_REGULATION_OF_ION_TRANSPORT	0.477271	0.338209	1.43181	411	0.000803096	0.0209627	ENSMUSG00000059970|ENSMUSG00000035000|ENSMUSG00000018796|ENSMUSG00000027087|ENSMUSG00000032826|ENSMUSG00000025068|ENSMUSG00000025499|ENSMUSG00000027533|ENSMUSG00000012705|ENSMUSG00000051980|ENSMUSG00000040584|ENSMUSG00000023959|ENSMUSG00000040760|ENSMUSG00000059412|ENSMUSG00000052397|ENSMUSG00000027030|ENSMUSG00000003161|ENSMUSG00000027257|ENSMUSG00000019820|ENSMUSG00000024981|ENSMUSG00000037370|…	Hspa2|Dpp4|Acsl1|Itgav|Ank2|Gsto1|Hras|Fabp5|Retn|Casr|Abcb1a|Clic5|Appl1|Fxyd2|Ezr|Stk39|Sri|Pacsin3|Utrn|Acsl5|Enpp1|Slc2a1|Wdr1|Anxa2|Diaph1|Erp29|Oxct1|Ywhah|Mavs|Spp1|Capn1|Stim1|Pfkl|Nipsnap2|Gpd1l|Camk1|Atg5|Sfrp1|Atpif1|Rab11b|Snta1|Erbb2|Clcnka|Atp1a1|Kcnj1|Dlg1|Ctnnb1|Slc8a1|Cyp51|Pml|Clic1|Ppm1a|Atp2b4|Atp1b1|Wfs1|Atp1b3|C2cd5|Ipo5|Appl2|Tmem109|Ywhaq|Sorl1|Phpt1|Mink1|Rab11fip1|Ptpn11…
GOMF_LIPID_BINDING	0.431708	0.344885	1.43177	298	0.00261821	0.0465285	ENSMUSG00000056737|ENSMUSG00000090171|ENSMUSG00000060807|ENSMUSG00000027820|ENSMUSG00000029086|ENSMUSG00000059970|ENSMUSG00000018340|ENSMUSG00000054986|ENSMUSG00000021751|ENSMUSG00000067889|ENSMUSG00000027533|ENSMUSG00000027376|ENSMUSG00000024236|ENSMUSG00000010660|ENSMUSG00000019487|ENSMUSG00000029484|ENSMUSG00000040760|ENSMUSG00000027257|ENSMUSG00000034361|ENSMUSG00000029994|ENSMUSG00000044252|…	Capg|Ugt1a2|Serpina6|Mme|Prom1|Hspa2|Anxa6|Sec14l3|Acox2|Sptbn2|Fabp5|Prom2|Svil|Plcd1|Trip10|Anxa3|Appl1|Pacsin3|Cpne2|Anxa4|Osbpl1a|Hip1r|Anxa2|Scin|Gsn|Stard4|Snx5|S100a13|Fnbp1l|Cpne1|Erlin2|Gramd1b|Pfn2|Pgrmc1|Afm|Myof|Arfip2|Atp1a1|Kcnj1|Epn3|Calb1|Rapgef2|Anxa5|Pacsin2|Iqgap1|Lancl2|C2cd5|Vps36|Appl2|Stard5|Iqgap2|Dnm1l|Fabp1|Cyth1|Bin3|Dab2ip|Sh3gl1|Pon1|Erlin1|Chmp3|Cyth2|Pgrmc2|Flii|Anx…
GOCC_ANCHORING_JUNCTION	0.477271	0.33333	1.4274	456	0.000679736	0.0187404	ENSMUSG00000027820|ENSMUSG00000035852|ENSMUSG00000035000|ENSMUSG00000018340|ENSMUSG00000045394|ENSMUSG00000027087|ENSMUSG00000032826|ENSMUSG00000022995|ENSMUSG00000026971|ENSMUSG00000052698|ENSMUSG00000015143|ENSMUSG00000025321|ENSMUSG00000039385|ENSMUSG00000060429|ENSMUSG00000024236|ENSMUSG00000068876|ENSMUSG00000021286|ENSMUSG00000022565|ENSMUSG00000052397|ENSMUSG00000028645|ENSMUSG00000005103|…	Mme|Misp|Dpp4|Anxa6|Epcam|Itgav|Ank2|Enah|Itgb6|Tln2|Actn1|Itgb8|Cdh6|Sntb1|Svil|Cgn|Zfyve21|Plec|Ezr|Slc2a1|Wdr1|Anxa2|Baiap2l1|Ywhah|Scrib|Gsn|Mapk3|Cadm4|Capn1|L1cam|Dsp|Ptk7|Itga3|Itga6|Evpl|Pgm5|Shroom4|Slc4a2|Fscn1|Bsg|Ptprj|Cdh11|Atp1a1|Nrp1|Cnn3|Capn2|Plau|Tes|Itgb5|Tspan9|Shroom2|Rras|Crb3|Dlg1|Rapgef2|Cask|Ppp1ca|Hsp90b1|Ctnnb1|Anxa5|Tmem65|Slc8a1|Pacsin2|Iqgap1|Atp1b1|Dbn1|Ywhaq|Git1|C…
GOBP_CELLULAR_AMINO_ACID_METABOLIC_PROCESS	0.407018	-0.331035	-1.40911	248	0.00583981	0.0761359	ENSMUSG00000042251|ENSMUSG00000039648|ENSMUSG00000024039|ENSMUSG00000001155|ENSMUSG00000063683|ENSMUSG00000076441|ENSMUSG00000022546|ENSMUSG00000032047|ENSMUSG00000017718|ENSMUSG00000033965|ENSMUSG00000021707|ENSMUSG00000022751|ENSMUSG00000003849|ENSMUSG00000035878|ENSMUSG00000029695|ENSMUSG00000089678|ENSMUSG00000025403|ENSMUSG00000033427|ENSMUSG00000033022|ENSMUSG00000029524|ENSMUSG00000063931|…	Pm20d1|Kyat1|Cbs|Ftcd|Glyat|Ass1|Gpt|Acat1|Afmid|Slc16a2|Dhfr|Nit2|Nqo1|Hykk|Aass|Agxt2|Shmt2|Upb1|Cdo1|Sirt4|Pepd|Dpys|Aldh7a1|Farsb|Slc25a21|Gstz1|Aldh6a1|Pah|Dglucy|Hoga1|Haao|Hibadh|Aldh5a1|Hibch|Blmh|Farsa|Sephs2|Hnf4a|Psmd10|Ddah1|Crym|Gcdh|Ivd|Sars|Dpyd|Psme4|Iyd|Tst|Amt|Asl|Aspa|Hmgcl
GOBP_ORGANIC_HYDROXY_COMPOUND_METABOLIC_PROCESS	0.38073	-0.331849	-1.39124	207	0.00840824	0.0934408	ENSMUSG00000028378|ENSMUSG00000074207|ENSMUSG00000022040|ENSMUSG00000022244|ENSMUSG00000031958|ENSMUSG00000025479|ENSMUSG00000028088|ENSMUSG00000033965|ENSMUSG00000021707|ENSMUSG00000028692|ENSMUSG00000027187|ENSMUSG00000026189|ENSMUSG00000039007|ENSMUSG00000029455|ENSMUSG00000018042|ENSMUSG00000058258|ENSMUSG00000062480|ENSMUSG00000028980|ENSMUSG00000027605|ENSMUSG00000022892|ENSMUSG00000020051|…	Ptgr1|Adh1|Ephx2|Amacr|Ldhd|Cyp2e1|Fmo5|Slc16a2|Dhfr|Akr1a1|Cat|Pecr|Cpq|Aldh2|Cyb5r3|Idi1|Acat3|H6pd|Acss2|App|Pah|Lipa|Ldha|Cbr4|Hmgcs1|Sgpp1|Osbpl3|Dhrs4|Rbp4|Osbpl6|Aldh3a2|Ddt|Plcb1|Crym|Minpp1|Dhrs3|Scp2|Fdx1|Iyd|Osbpl9|Mtmr2|Inpp5b|Hdlbp|Hprt|Rdh10|Aldh1a1|Ces1d|Akr7a5|Adh5|Synj1|Tpi1
GOBP_NEGATIVE_REGULATION_OF_MOLECULAR_FUNCTION	0.407018	0.326404	1.37846	392	0.00637536	0.0803732	ENSMUSG00000020681|ENSMUSG00000060807|ENSMUSG00000060657|ENSMUSG00000030681|ENSMUSG00000026315|ENSMUSG00000017723|ENSMUSG00000027087|ENSMUSG00000022136|ENSMUSG00000025068|ENSMUSG00000025499|ENSMUSG00000020612|ENSMUSG00000029484|ENSMUSG00000057672|ENSMUSG00000027030|ENSMUSG00000003161|ENSMUSG00000034930|ENSMUSG00000029994|ENSMUSG00000031161|ENSMUSG00000032231|ENSMUSG00000047557|ENSMUSG00000025555|…	Ace|Serpina6|Marf1|Mvp|Serpinb8|Wfdc2|Itgav|Dnajc3|Gsto1|Hras|Prkar1a|Anxa3|Pkn1|Stk39|Sri|Rtkn|Anxa4|Hdac6|Anxa2|Lxn|Farp1|Scrib|Mapk3|Rcc2|Rock1|Arrb1|Aqp1|Pdcd4|Cpne1|Nol3|Camk1|Sfrp1|Pi16|Serpinb9|Serpinh1|Atpif1|Deptor|Ptprj|Serpinb6a|Smpd1|Prpsap1|Serpinb6b|Tiprl|Cnn3|Dut|Faf1|Reck|Lrch1|Prkar2b|Sigirr|Ppp1ca|Pycard|Anxa5|Ccdc22|Phactr1|Myo1d|Casp3|Slc8a1|Itih2|Atp2b4|Iqgap1|Ahsg|Prdx2|Wfs1…
GOBP_SMALL_MOLECULE_BIOSYNTHETIC_PROCESS	0.407018	-0.305388	-1.33863	326	0.00682229	0.081812	ENSMUSG00000030945|ENSMUSG00000022040|ENSMUSG00000039648|ENSMUSG00000024039|ENSMUSG00000030935|ENSMUSG00000022244|ENSMUSG00000040658|ENSMUSG00000060803|ENSMUSG00000025479|ENSMUSG00000028167|ENSMUSG00000076441|ENSMUSG00000019872|ENSMUSG00000022546|ENSMUSG00000032047|ENSMUSG00000021707|ENSMUSG00000005373|ENSMUSG00000029695|ENSMUSG00000028692|ENSMUSG00000089678|ENSMUSG00000025403|ENSMUSG00000033427|…	Acsm2|Ephx2|Kyat1|Cbs|Acsm3|Amacr|Dnph1|Gstp1|Cyp2e1|Bdh2|Ass1|Smpdl3a|Gpt|Acat1|Dhfr|Mlxipl|Aass|Akr1a1|Agxt2|Shmt2|Upb1|Pcx|Pecr|Cdo1|Cyb5r3|Cda|Dpys|Nt5e|Idi1|Acat3|Ugp2|H6pd|Acss2|Nudt12|Pah|Hoga1|Haao|Acsm5|Pgd|Cbr4|Hmgcs1|Gpx1|Ugdh|Osbpl3|H2-Ke6|Sephs2|Rbp4|Osbpl6|Pnpla8
GOCC_NEURON_PROJECTION	0.38073	0.315522	1.33266	397	0.00959169	0.099984	ENSMUSG00000027820|ENSMUSG00000029086|ENSMUSG00000020182|ENSMUSG00000031517|ENSMUSG00000049493|ENSMUSG00000060012|ENSMUSG00000062908|ENSMUSG00000032826|ENSMUSG00000035168|ENSMUSG00000020340|ENSMUSG00000029484|ENSMUSG00000051980|ENSMUSG00000003161|ENSMUSG00000019820|ENSMUSG00000040265|ENSMUSG00000031161|ENSMUSG00000000915|ENSMUSG00000027070|ENSMUSG00000021728|ENSMUSG00000021831|ENSMUSG00000025555|…	Mme|Prom1|Ddc|Gpm6a|Pls1|Kif13b|Acadm|Ank2|Tanc1|Cyfip2|Anxa3|Casr|Sri|Utrn|Dnm3|Hdac6|Hip1r|Lrp2|Emb|Ero1a|Farp1|Plcb4|Myo5a|Ephb4|Inpp5a|L1cam|Arrb1|Adcy6|Septin8|Rab27a|Anks1|Pgrmc1|Itga3|Fscn1|Dctn1|Bsg|Septin6|Nrp1|Cnn3|Fbxo2|Capn2|Calb1|Prkar2b|Dlg1|Rapgef2|Ppp1ca|Pvalb|Myo1d|Slc8a1|Exoc3|Atp2b4|Iqgap1|Wfs1|Dbn1|Ncam1|Got1|Gnb1|Kif3a|Mink1|Git1|Espn|Basp1|Flna|Dock7|Atp1a4|Dab2ip|Ptpn13|Ptg…

## Sheet: Hippocampus age score
pathway	log2err	ES	NES	size	pval	padj	gene.ids	symbols
GOBP_HUMORAL_IMMUNE_RESPONSE	1.12391	0.80501	2.90246	63	4.48746e-19	1.30226e-15	ENSMUSG00000094546|ENSMUSG00000073418|ENSMUSG00000094561|ENSMUSG00000094420|ENSMUSG00000076617|ENSMUSG00000076609|ENSMUSG00000004266|ENSMUSG00000069516|ENSMUSG00000076613|ENSMUSG00000067149|ENSMUSG00000036896|ENSMUSG00000036905|ENSMUSG00000036887|ENSMUSG00000076940|ENSMUSG00000031897|ENSMUSG00000015854|ENSMUSG00000076612|ENSMUSG00000067235|ENSMUSG00000030895|ENSMUSG00000096078|ENSMUSG00000032554|…	Ighv1-26|C4b|Ighv1-22|Igkv10-96|Ighm|Igkc|Ptpn6|Lyz2|Ighg2b|Jchain|C1qc|C1qb|C1qa|Iglv2|Psmb10|Cd5l|Ighg2c|H2-Q10|Hpx|Ighv1-62-2|Trf|Ppbp|Mbl2|Mfap4|F2|H2-D1
GOBP_HUMORAL_IMMUNE_RESPONSE_MEDIATED_BY_CIRCULATING_IMMUNOGLOBULIN	1.02767	0.92723	2.69754	24	8.39855e-16	6.09315e-13	ENSMUSG00000094546|ENSMUSG00000073418|ENSMUSG00000094561|ENSMUSG00000094420|ENSMUSG00000076617|ENSMUSG00000076609|ENSMUSG00000004266|ENSMUSG00000076613|ENSMUSG00000036896|ENSMUSG00000036905|ENSMUSG00000036887|ENSMUSG00000076940|ENSMUSG00000076612|ENSMUSG00000030895|ENSMUSG00000096078|ENSMUSG00000024863|ENSMUSG00000058952	Ighv1-26|C4b|Ighv1-22|Igkv10-96|Ighm|Igkc|Ptpn6|Ighg2b|C1qc|C1qb|C1qa|Iglv2|Ighg2c|Hpx|Ighv1-62-2|Mbl2|Cfi
GOCC_BLOOD_MICROPARTICLE	0.965328	0.737056	2.69505	68	3.3143e-14	1.01145e-11	ENSMUSG00000073418|ENSMUSG00000076617|ENSMUSG00000076609|ENSMUSG00000076613|ENSMUSG00000067149|ENSMUSG00000036896|ENSMUSG00000036905|ENSMUSG00000031722|ENSMUSG00000021922|ENSMUSG00000033880|ENSMUSG00000026193|ENSMUSG00000031207|ENSMUSG00000015854|ENSMUSG00000022347|ENSMUSG00000076612|ENSMUSG00000030895|ENSMUSG00000079012|ENSMUSG00000035540|ENSMUSG00000028356|ENSMUSG00000031980|ENSMUSG00000003617|…	C4b|Ighm|Igkc|Ighg2b|Jchain|C1qc|C1qb|Hp|Itih4|Lgals3bp|Fn1|Msn|Cd5l|A1bg|Ighg2c|Hpx|Serpina3m|Gc|Ambp|Agt|Cp|Trf|F2|Apoa2|Apoa1|Actb|Orm1|Apoa4|Fgg|Fgb|Vtn|Fga|Cfh|Itih2|Slc2a1|Plg|Actc1|Fcna|Afm
GOCC_EXTERNAL_ENCAPSULATING_STRUCTURE	1.10534	0.621278	2.6197	167	3.33162e-18	4.83418e-15	ENSMUSG00000004894|ENSMUSG00000006205|ENSMUSG00000032719|ENSMUSG00000030605|ENSMUSG00000036896|ENSMUSG00000007594|ENSMUSG00000036905|ENSMUSG00000001025|ENSMUSG00000083282|ENSMUSG00000031503|ENSMUSG00000021922|ENSMUSG00000031274|ENSMUSG00000033880|ENSMUSG00000036887|ENSMUSG00000026193|ENSMUSG00000004207|ENSMUSG00000001020|ENSMUSG00000052911|ENSMUSG00000022347|ENSMUSG00000021613|ENSMUSG00000030895|…	Hapln2|Htra1|Sbspon|Mfge8|C1qc|Hapln4|C1qb|S100a6|Ctsf|Col4a2|Itih4|Col4a5|Lgals3bp|C1qa|Fn1|Psap|S100a4|Lamb2|A1bg|Hapln1|Hpx|Serpina3m|Ctsd|Lama1|Lama5|Ambp|Hspg2|Agt|Thbs1|Lama4|Tgfb1i1|Agrn|Col6a3|Mbl2|Hapln3|Lamc1|Mfap4|Tinagl1|F2|Ctsh|Apoa1|Ctss|Orm1|Nid1|Vcan|Ntng1|Anxa5|Col18a1|Bgn|Serpinb1a|Cstb|Edil3|Apoh|Apoa4|Sod3|Serpine2|Erbin|Vwa1|Adam11|Ctsb|Ncan|Fmod|Prelp|Col1a1|Ctsl|Fgg|Fgb|Vtn…
GOBP_ADAPTIVE_IMMUNE_RESPONSE	0.887075	0.693713	2.59379	76	4.0976e-12	5.94562e-10	ENSMUSG00000094546|ENSMUSG00000073418|ENSMUSG00000094561|ENSMUSG00000094420|ENSMUSG00000076617|ENSMUSG00000076609|ENSMUSG00000004266|ENSMUSG00000076613|ENSMUSG00000067149|ENSMUSG00000036896|ENSMUSG00000076569|ENSMUSG00000036905|ENSMUSG00000036887|ENSMUSG00000076940|ENSMUSG00000076612|ENSMUSG00000067235|ENSMUSG00000030895|ENSMUSG00000096078|ENSMUSG00000024863|ENSMUSG00000032359|ENSMUSG00000073411|…	Ighv1-26|C4b|Ighv1-22|Igkv10-96|Ighm|Igkc|Ptpn6|Ighg2b|Jchain|C1qc|Igkv5-39|C1qb|C1qa|Iglv2|Ighg2c|H2-Q10|Hpx|Ighv1-62-2|Mbl2|Ctsh|H2-D1|Ctss|Il33|Ada|Cfi|Hras|Igkv5-48|B2m|Ctsl|Fgb|Rftn1|Fga
GOCC_LYSOSOMAL_LUMEN	0.851339	0.710567	2.55441	61	5.38988e-11	6.25658e-09	ENSMUSG00000028657|ENSMUSG00000031591|ENSMUSG00000083282|ENSMUSG00000004207|ENSMUSG00000030894|ENSMUSG00000007891|ENSMUSG00000035540|ENSMUSG00000028763|ENSMUSG00000029598|ENSMUSG00000041936|ENSMUSG00000029413|ENSMUSG00000035847|ENSMUSG00000021665|ENSMUSG00000025579|ENSMUSG00000038642|ENSMUSG00000021614|ENSMUSG00000031375|ENSMUSG00000017760|ENSMUSG00000037049|ENSMUSG00000016534|ENSMUSG00000017009|…	Ppt1|Asah1|Ctsf|Psap|Tpp1|Ctsd|Gc|Hspg2|Plbd2|Agrn|Naaa|Ids|Hexb|Gaa|Ctss|Vcan|Bgn|Ctsa|Smpd1|Lamp2|Sdc4|Ctsb|Ncan|Fmod|Prelp|Man2b1|Ctsl|Manba|Gns|Bcan|Acp2|Scarb2
GOMF_EXTRACELLULAR_MATRIX_STRUCTURAL_CONSTITUENT	0.801216	0.729224	2.50351	49	7.79434e-10	6.6527e-08	ENSMUSG00000032719|ENSMUSG00000030605|ENSMUSG00000031503|ENSMUSG00000031274|ENSMUSG00000026193|ENSMUSG00000052911|ENSMUSG00000021613|ENSMUSG00000032796|ENSMUSG00000015647|ENSMUSG00000028763|ENSMUSG00000040152|ENSMUSG00000019846|ENSMUSG00000041936|ENSMUSG00000048126|ENSMUSG00000026478|ENSMUSG00000042436|ENSMUSG00000028776|ENSMUSG00000005397|ENSMUSG00000021614|ENSMUSG00000001435|ENSMUSG00000031375|…	Sbspon|Mfge8|Col4a2|Col4a5|Fn1|Lamb2|Hapln1|Lama1|Lama5|Hspg2|Thbs1|Lama4|Agrn|Col6a3|Lamc1|Mfap4|Tinagl1|Nid1|Vcan|Col18a1|Bgn|Edil3|Vwa1|Fmod|Prelp|Col1a1|Fgg|Fgb|Vtn|Lama2|Fga
GOBP_PHAGOCYTOSIS_RECOGNITION	0.814036	0.904213	2.47045	18	3.94207e-10	3.83502e-08	ENSMUSG00000094546|ENSMUSG00000073418|ENSMUSG00000094561|ENSMUSG00000076617|ENSMUSG00000076609|ENSMUSG00000076613|ENSMUSG00000030605|ENSMUSG00000076612|ENSMUSG00000024593|ENSMUSG00000096078|ENSMUSG00000024863	Ighv1-26|C4b|Ighv1-22|Ighm|Igkc|Ighg2b|Mfge8|Ighg2c|Megf10|Ighv1-62-2|Mbl2
GOBP_MEMBRANE_INVAGINATION	0.761461	0.764122	2.46748	37	6.1516e-09	4.15161e-07	ENSMUSG00000094546|ENSMUSG00000094561|ENSMUSG00000076617|ENSMUSG00000076609|ENSMUSG00000076613|ENSMUSG00000030605|ENSMUSG00000076612|ENSMUSG00000024593|ENSMUSG00000096078|ENSMUSG00000040152	Ighv1-26|Ighv1-22|Ighm|Igkc|Ighg2b|Mfge8|Ighg2c|Megf10|Ighv1-62-2|Thbs1
GOCC_EXTERNAL_SIDE_OF_PLASMA_MEMBRANE	0.801216	0.659566	2.45229	72	9.16314e-10	7.38651e-08	ENSMUSG00000094546|ENSMUSG00000094561|ENSMUSG00000076617|ENSMUSG00000076609|ENSMUSG00000076613|ENSMUSG00000030605|ENSMUSG00000076612|ENSMUSG00000067235|ENSMUSG00000096078|ENSMUSG00000040152|ENSMUSG00000032554|ENSMUSG00000031447|ENSMUSG00000027087|ENSMUSG00000027249|ENSMUSG00000073411|ENSMUSG00000041329|ENSMUSG00000017697|ENSMUSG00000027962|ENSMUSG00000032193|ENSMUSG00000026249|ENSMUSG00000076439|…	Ighv1-26|Ighv1-22|Ighm|Igkc|Ighg2b|Mfge8|Ighg2c|H2-Q10|Ighv1-62-2|Thbs1|Trf|Lamp1|Itgav|F2|H2-D1|Atp1b2|Ada|Vcam1|Ldlr|Serpine2|Mog|B2m|Fgg|Fgb|Cd34|Itga1|Fga|Itgb2
GOBP_EXTERNAL_ENCAPSULATING_STRUCTURE_ORGANIZATION	0.839089	0.61662	2.43851	101	6.28472e-11	7.01472e-09	ENSMUSG00000004894|ENSMUSG00000006205|ENSMUSG00000031503|ENSMUSG00000031274|ENSMUSG00000026193|ENSMUSG00000029581|ENSMUSG00000052911|ENSMUSG00000021613|ENSMUSG00000032796|ENSMUSG00000015647|ENSMUSG00000028763|ENSMUSG00000031980|ENSMUSG00000040152|ENSMUSG00000019846|ENSMUSG00000041936|ENSMUSG00000048126|ENSMUSG00000027087|ENSMUSG00000026478|ENSMUSG00000048537|ENSMUSG00000042436|ENSMUSG00000038642|…	Hapln2|Htra1|Col4a2|Col4a5|Fn1|Fscn1|Lamb2|Hapln1|Lama1|Lama5|Hspg2|Agt|Thbs1|Lama4|Agrn|Col6a3|Itgav|Lamc1|Phldb1|Mfap4|Ctss|Nid1|Vcam1|Vcan|Ntng1|Col18a1|Bgn|Vwa1|Adam10|Ncan|Fmod|Reck|Myh11|Col1a1|Ctsl|Fgg|Fgb|Cst3|Vtn|Lama2|Itga1|Icam5|Fga|Itgb2|Bcan
GOBP_REGULATION_OF_IMMUNE_EFFECTOR_PROCESS	0.801216	0.625655	2.42743	91	7.05018e-10	6.19989e-08	ENSMUSG00000094546|ENSMUSG00000073418|ENSMUSG00000094561|ENSMUSG00000094420|ENSMUSG00000076609|ENSMUSG00000004266|ENSMUSG00000006205|ENSMUSG00000076613|ENSMUSG00000036896|ENSMUSG00000036905|ENSMUSG00000036887|ENSMUSG00000076940|ENSMUSG00000015854|ENSMUSG00000076612|ENSMUSG00000067235|ENSMUSG00000030895|ENSMUSG00000096078|ENSMUSG00000031447|ENSMUSG00000027249|ENSMUSG00000073411|ENSMUSG00000005681|…	Ighv1-26|C4b|Ighv1-22|Igkv10-96|Igkc|Ptpn6|Htra1|Ighg2b|C1qc|C1qb|C1qa|Iglv2|Cd5l|Ighg2c|H2-Q10|Hpx|Ighv1-62-2|Lamp1|F2|H2-D1|Apoa2|Apoa1|Il33|Cfi|B2m|Traf3|Vtn|Ddx21|Itgb2|Cfh|Pycard|Gprc5b|Stat1|Nploc4|Stx4a|Gab2|Hmgb1
GOBP_LEUKOCYTE_MIGRATION	0.839089	0.578007	2.35876	127	1.16289e-10	1.24989e-08	ENSMUSG00000094546|ENSMUSG00000094561|ENSMUSG00000094420|ENSMUSG00000076617|ENSMUSG00000076609|ENSMUSG00000022548|ENSMUSG00000004266|ENSMUSG00000067149|ENSMUSG00000026193|ENSMUSG00000076940|ENSMUSG00000031207|ENSMUSG00000096078|ENSMUSG00000040152|ENSMUSG00000029372|ENSMUSG00000005103|ENSMUSG00000027087|ENSMUSG00000027249|ENSMUSG00000041329|ENSMUSG00000024810|ENSMUSG00000017697|ENSMUSG00000027962|…	Ighv1-26|Ighv1-22|Igkv10-96|Ighm|Igkc|Apod|Ptpn6|Jchain|Fn1|Iglv2|Msn|Ighv1-62-2|Thbs1|Ppbp|Wdr1|Itgav|F2|Atp1b2|Il33|Ada|Vcam1|Wnk1|Sbds|Sdc4|Il16|Adam10|Col1a1|Pla2g7|Atp1b3|Cd34|Itga1|Itgb2|L1cam|Rock1|Pikfyve|Sirpa|Pycard|Ppia|Jam3|Dbh|Mia3|Slc12a2|Kit|Hmgb1|Rhoa
GOMF_GLYCOSAMINOGLYCAN_BINDING	0.674963	0.626046	2.28475	64	2.96405e-07	1.48305e-05	ENSMUSG00000076617|ENSMUSG00000004894|ENSMUSG00000067149|ENSMUSG00000007594|ENSMUSG00000026193|ENSMUSG00000021613|ENSMUSG00000040152|ENSMUSG00000041936|ENSMUSG00000030606|ENSMUSG00000027249|ENSMUSG00000021614|ENSMUSG00000031375|ENSMUSG00000000049|ENSMUSG00000072941|ENSMUSG00000026249|ENSMUSG00000002341|ENSMUSG00000041577|ENSMUSG00000020745|ENSMUSG00000034707|ENSMUSG00000017344|ENSMUSG00000026365|…	Ighm|Hapln2|Jchain|Hapln4|Fn1|Hapln1|Thbs1|Agrn|Hapln3|F2|Vcan|Bgn|Apoh|Sod3|Serpine2|Ncan|Prelp|Pafah1b1|Gns|Vtn|Cfh|Bcan|Ppia|Spock3|Plg
GOBP_RNA_SPLICING	0.943632	-0.472815	-2.24909	260	2.01449e-13	4.17574e-11	ENSMUSG00000027649|ENSMUSG00000005687|ENSMUSG00000028134|ENSMUSG00000021134|ENSMUSG00000027998|ENSMUSG00000002658|ENSMUSG00000027349|ENSMUSG00000019432|ENSMUSG00000024287|ENSMUSG00000018974|ENSMUSG00000053453|ENSMUSG00000021413|ENSMUSG00000024007|ENSMUSG00000038374|ENSMUSG00000067995|ENSMUSG00000027620|ENSMUSG00000024095|ENSMUSG00000007050|ENSMUSG00000036054|ENSMUSG00000032040|ENSMUSG00000020074|…	Ctnnbl1|Bcas2|Ptbp2|Srsf5|Plrg1|Gtf2f1|Fam98b|Ddx39b|Thoc1|Sart3|Thoc7|Prpf4b|Ppil1|Rbm8a|Gtf2f2|Rbm39|Hnrnpll|Lsm2|Sugp2|Dcps|Ccar1|Celf6|Smndc1|Snrpa|Pcbp2|Ccar2|Zfp830|Srsf3|Lsm1|Nudt21|Dnajc8|Snu13|Hnrnpu|Rbm6|Snrpa1|Srsf7|Ik|Tsen34|Ppp2r1a|Rtraf|Sf3a3|Hnrnpc|Tra2a|Sf3b3|Ddx46|Cwc15|Wtap|Srsf4|Eftud2|Srsf2|Polr2h|Pnn|Sugp1|Srsf10|Snrnp70|Srrm1|Thoc5|Nup98|Snrnp200|Sf1|Pqbp1|Rnf113a2|Alyref|Sr…
GOBP_LEUKOCYTE_MEDIATED_IMMUNITY	0.965328	0.499537	2.24334	308	3.55801e-14	1.01145e-11	ENSMUSG00000094546|ENSMUSG00000073418|ENSMUSG00000094561|ENSMUSG00000094420|ENSMUSG00000076617|ENSMUSG00000076609|ENSMUSG00000031591|ENSMUSG00000004266|ENSMUSG00000069516|ENSMUSG00000076613|ENSMUSG00000036896|ENSMUSG00000036905|ENSMUSG00000031722|ENSMUSG00000036887|ENSMUSG00000030647|ENSMUSG00000076940|ENSMUSG00000004207|ENSMUSG00000022347|ENSMUSG00000076612|ENSMUSG00000067235|ENSMUSG00000030681|…	Ighv1-26|C4b|Ighv1-22|Igkv10-96|Ighm|Igkc|Asah1|Ptpn6|Lyz2|Ighg2b|C1qc|C1qb|Hp|C1qa|Ndufc2|Iglv2|Psap|A1bg|Ighg2c|H2-Q10|Mvp|Hpx|Serpina3m|Ctsd|Ighv1-62-2|Ppbp|Lamp1|Mbl2|Wdr1|Itgav|Gstp1|Ptgds|F2|Ctsh|Cd63|H2-D1|Hexb|Gaa|Ctss|Pgrmc1|Orm1|Lrg1|Cfi|Serpinb1a|Ftl1|Creg1|Ctsa|Kcnab2|Cstb|Dynll1|Atad3a|Lamp2|Tom1|Ctsb|Adam10|Psma5|Atp6v1d|Nfasc|B2m|Man2b1|S100a11|Manba|Gns|Cst3|Anxa3|Ctsz|Svip|Rftn1|…
GOBP_CHROMOSOME_ORGANIZATION	1.00732	-0.462194	-2.23364	311	2.14652e-15	1.0382e-12	ENSMUSG00000058773|ENSMUSG00000109511|ENSMUSG00000020079|ENSMUSG00000002307|ENSMUSG00000022314|ENSMUSG00000016308|ENSMUSG00000027067|ENSMUSG00000018974|ENSMUSG00000070544|ENSMUSG00000023944|ENSMUSG00000039220|ENSMUSG00000008855|ENSMUSG00000067995|ENSMUSG00000035478|ENSMUSG00000017421|ENSMUSG00000054604|ENSMUSG00000038845|ENSMUSG00000021270|ENSMUSG00000046010|ENSMUSG00000028693|ENSMUSG00000007739|…	H1f5|Nup62|Supv3l1|Daxx|Rad21|Ube2a|Ssrp1|Sart3|Top1|Hsp90ab1|Ppp1r10|Hdac5|Gtf2f2|Mbd3|Zfp207|Cggbp1|Phb|Hsp90aa1|Zfp830|Nasp|Cct4|Bub3|Smarcc2|Mta2|Cdc16|Prkcb|Hnrnpu|Ran|Rbbp7|Atf7ip|Cops8|Gps1|Cdk5|Chmp1a|Prmt1|Akap8|Ik|Fbl|Zwint|Ruvbl2|Sirt2|Hnrnpc|Prmt8|Cct8|Map1s|Chmp2b|Leo1|Otub1|Wdr5|Hmgn5|H1f3|Eny2|Safb|Ogt|Rrs1|Hmgn3|Ipo4|Smarca4|Rcor3|Hdac3|Mapk3|Pura|Bag6|Tet3|Brcc3|Cops6|Ercc1|Ppm1f…
GOBP_MRNA_PROCESSING	0.965328	-0.463207	-2.21928	285	3.95323e-14	1.01145e-11	ENSMUSG00000027649|ENSMUSG00000005687|ENSMUSG00000028134|ENSMUSG00000021134|ENSMUSG00000027998|ENSMUSG00000002658|ENSMUSG00000019432|ENSMUSG00000024287|ENSMUSG00000018974|ENSMUSG00000053453|ENSMUSG00000021413|ENSMUSG00000024007|ENSMUSG00000038374|ENSMUSG00000067995|ENSMUSG00000027620|ENSMUSG00000024095|ENSMUSG00000007050|ENSMUSG00000036054|ENSMUSG00000032040|ENSMUSG00000020074|ENSMUSG00000032297|…	Ctnnbl1|Bcas2|Ptbp2|Srsf5|Plrg1|Gtf2f1|Ddx39b|Thoc1|Sart3|Thoc7|Prpf4b|Ppil1|Rbm8a|Gtf2f2|Rbm39|Hnrnpll|Lsm2|Sugp2|Dcps|Ccar1|Celf6|Smndc1|Snrpa|Pcbp2|Ccar2|Ahcyl1|Zfp830|Srsf3|Lsm1|Nudt21|Dnajc8|Snu13|Cmtr1|Hnrnpu|Rbm6|Rbm27|Snrpa1|Rbm26|Srsf7|Ik|Tsen34|Csdc2|Hsf1|Zc3h11a|Sf3a3|Hnrnpc|Rprd1a|Tra2a|Sf3b3|Leo1|Ddx46|Cwc15|Wtap|Srsf4|Eftud2|Safb2|Srsf2|Safb|Polr2h|Pnn|Sugp1|Srsf10|Snrnp70|Srrm1|Tho…
GOBP_ZYMOGEN_ACTIVATION	0.627257	0.778159	2.21813	22	3.02572e-06	0.000109784	ENSMUSG00000031722|ENSMUSG00000015854|ENSMUSG00000040152|ENSMUSG00000032359|ENSMUSG00000000049|ENSMUSG00000026249|ENSMUSG00000062070|ENSMUSG00000021477|ENSMUSG00000033860|ENSMUSG00000063524|ENSMUSG00000033831|ENSMUSG00000006345|ENSMUSG00000016256|ENSMUSG00000028001|ENSMUSG00000030793	Hp|Cd5l|Thbs1|Ctsh|Apoh|Serpine2|Pgk1|Ctsl|Fgg|Eno1|Fgb|Ggt1|Ctsz|Fga|Pycard
GOBP_RNA_EXPORT_FROM_NUCLEUS	0.643552	-0.542084	-2.16911	76	1.13441e-06	5.04469e-05	ENSMUSG00000109511|ENSMUSG00000021134|ENSMUSG00000019432|ENSMUSG00000024287|ENSMUSG00000053453|ENSMUSG00000038374|ENSMUSG00000040034|ENSMUSG00000071172|ENSMUSG00000030298|ENSMUSG00000029430|ENSMUSG00000024097|ENSMUSG00000102976|ENSMUSG00000068882|ENSMUSG00000028911|ENSMUSG00000010097|ENSMUSG00000022338|ENSMUSG00000034120|ENSMUSG00000061024|ENSMUSG00000028809|ENSMUSG00000034274|ENSMUSG00000033658|…	Nup62|Srsf5|Ddx39b|Thoc1|Thoc7|Rbm8a|Nup43|Srsf3|Sec13|Ran|Srsf7|Zc3h11a|Ssb|Srsf4|Nxf1|Eny2|Srsf2|Rrs1|Srrm1|Thoc5|Ddx19b|Nup98|Alyref|U2af1|Srsf1|Nsun2|Dhx9|Upf1|Thoc2|Eif4e|Seh1l|U2af2|Npm1|Nup50|Khdrbs1|Srsf6|Nup54|Srsf9|Agfg1|Fip1l1|Nup35
GOCC_NUCLEAR_PROTEIN_CONTAINING_COMPLEX	1.00732	-0.434042	-2.13073	385	1.87047e-15	1.0382e-12	ENSMUSG00000027649|ENSMUSG00000109511|ENSMUSG00000005687|ENSMUSG00000028134|ENSMUSG00000027998|ENSMUSG00000002658|ENSMUSG00000109941|ENSMUSG00000038544|ENSMUSG00000019432|ENSMUSG00000028455|ENSMUSG00000022314|ENSMUSG00000024287|ENSMUSG00000033543|ENSMUSG00000027067|ENSMUSG00000018974|ENSMUSG00000053453|ENSMUSG00000023944|ENSMUSG00000021413|ENSMUSG00000024007|ENSMUSG00000038374|ENSMUSG00000008855|…	Ctnnbl1|Nup62|Bcas2|Ptbp2|Plrg1|Gtf2f1|Exosc6|Inip|Ddx39b|Stoml2|Rad21|Thoc1|Gtf2a2|Ssrp1|Sart3|Thoc7|Hsp90ab1|Prpf4b|Ppil1|Rbm8a|Hdac5|Gtf2f2|Lsm2|Nup43|Mbd3|Smndc1|Snrpa|Zfp830|Bub3|Smarcc2|Nudt21|Mta2|Api5|Snu13|Cdc16|Dpf1|Ipo5|Sec13|R3hcc1l|Hnrnpu|Rangap1|Ran|Rbbp7|Cops8|Snrpa1|Gps1|Cetn3|Pip5k1a|Ik|Tsen34|Zc3h11a|Eloa|Ruvbl2|Sf3a3|Sirt2|Basp1|Hnrnpc|Rprd1a|Nfyb|Tra2a|Sf3b3|Leo1|Sae1|Cwc15|Hi…
GOCC_CELL_SURFACE	0.801216	0.492462	2.12801	209	4.81873e-10	4.51095e-08	ENSMUSG00000094546|ENSMUSG00000094561|ENSMUSG00000076617|ENSMUSG00000076609|ENSMUSG00000076613|ENSMUSG00000030605|ENSMUSG00000001773|ENSMUSG00000031207|ENSMUSG00000015854|ENSMUSG00000076612|ENSMUSG00000067235|ENSMUSG00000096078|ENSMUSG00000028356|ENSMUSG00000040152|ENSMUSG00000032554|ENSMUSG00000031447|ENSMUSG00000024863|ENSMUSG00000027087|ENSMUSG00000027249|ENSMUSG00000025351|ENSMUSG00000073411|…	Ighv1-26|Ighv1-22|Ighm|Igkc|Ighg2b|Mfge8|Folh1|Msn|Cd5l|Ighg2c|H2-Q10|Ighv1-62-2|Ambp|Thbs1|Trf|Lamp1|Mbl2|Itgav|F2|Cd63|H2-D1|Apoa1|Atp1b2|Treml1|Tns1|Ada|Enpp1|Vcam1|Vamp3|Bgn|Ldlr|Clic4|Apoh|Apoa4|Serpine2|Plxnb2|Tspan15|Sdc4|Mog|Adam10|B2m|Tyro3|Fgg|Eno1|Fgb|Mbp|Cd34|Itga1|Fga|Itgb2|L1cam|Fcrls|Sirpa
GOBP_NEGATIVE_REGULATION_OF_COAGULATION	0.57561	0.778578	2.1272	18	2.54747e-05	0.000778186	ENSMUSG00000040152|ENSMUSG00000027249|ENSMUSG00000027712|ENSMUSG00000000049|ENSMUSG00000026249|ENSMUSG00000030342|ENSMUSG00000033860|ENSMUSG00000033831|ENSMUSG00000017344|ENSMUSG00000016494|ENSMUSG00000028001|ENSMUSG00000059481|ENSMUSG00000002985	Thbs1|F2|Anxa5|Apoh|Serpine2|Cd9|Fgg|Fgb|Vtn|Cd34|Fga|Plg|Apoe
GOBP_IMMUNE_EFFECTOR_PROCESS	0.996986	0.458309	2.12057	424	5.13708e-15	2.12969e-12	ENSMUSG00000094546|ENSMUSG00000073418|ENSMUSG00000094561|ENSMUSG00000094420|ENSMUSG00000076617|ENSMUSG00000076609|ENSMUSG00000031591|ENSMUSG00000004266|ENSMUSG00000006205|ENSMUSG00000069516|ENSMUSG00000076613|ENSMUSG00000036896|ENSMUSG00000036905|ENSMUSG00000031722|ENSMUSG00000036887|ENSMUSG00000030647|ENSMUSG00000076940|ENSMUSG00000004207|ENSMUSG00000015854|ENSMUSG00000022347|ENSMUSG00000076612|…	Ighv1-26|C4b|Ighv1-22|Igkv10-96|Ighm|Igkc|Asah1|Ptpn6|Htra1|Lyz2|Ighg2b|C1qc|C1qb|Hp|C1qa|Ndufc2|Iglv2|Psap|Cd5l|A1bg|Ighg2c|H2-Q10|Mvp|Hpx|Serpina3m|Ctsd|Ighv1-62-2|Ppbp|Lamp1|Mbl2|Wdr1|Itgav|Gstp1|Ptgds|Gbp2|Mfap4|F2|Ctsh|Cd63|H2-D1|Apoa2|Hexb|Apoa1|Gaa|Actb|Ctss|Pgrmc1|Il33|Orm1|Lrg1|Rps6|Ada|Cfi|Pld2|Serpinb1a|Ftl1|Ifi35|Creg1|Ctsa|Kcnab2|Cstb|Abcf3|Dynll1|Flna|Atad3a|Lamp2|Tom1|Ctsb|Adam10|P…
GOBP_PHAGOCYTOSIS	0.690132	0.518405	2.10359	121	2.362e-07	1.20255e-05	ENSMUSG00000094546|ENSMUSG00000073418|ENSMUSG00000094561|ENSMUSG00000094420|ENSMUSG00000076617|ENSMUSG00000076609|ENSMUSG00000076613|ENSMUSG00000030605|ENSMUSG00000076940|ENSMUSG00000076612|ENSMUSG00000024593|ENSMUSG00000096078|ENSMUSG00000052160|ENSMUSG00000040152|ENSMUSG00000024863|ENSMUSG00000027087|ENSMUSG00000005681|ENSMUSG00000032083|ENSMUSG00000029580|ENSMUSG00000020828|ENSMUSG00000032193|…	Ighv1-26|C4b|Ighv1-22|Igkv10-96|Ighm|Igkc|Ighg2b|Mfge8|Iglv2|Ighg2c|Megf10|Ighv1-62-2|Pld4|Thbs1|Mbl2|Itgav|Apoa2|Apoa1|Actb|Pld2|Ldlr|Tyro3|Anxa3|Icam5|Itgb2|Pikfyve|Sirpa|Pycard|Dock1|Fcna|Csk|Tm9sf4|Hmgb1|Cdc42|Baiap2|Rap1a|Rab7|Appl2|Gsn
GOCC_COLLAGEN_TRIMER	0.557332	0.810091	2.10314	15	4.94768e-05	0.00136745	ENSMUSG00000036896|ENSMUSG00000036905|ENSMUSG00000031503|ENSMUSG00000031274|ENSMUSG00000036887|ENSMUSG00000048126|ENSMUSG00000024863|ENSMUSG00000001435|ENSMUSG00000049630|ENSMUSG00000001506	C1qc|C1qb|Col4a2|Col4a5|C1qa|Col6a3|Mbl2|Col18a1|C1ql3|Col1a1
GOBP_CELL_ADHESION_MEDIATED_BY_INTEGRIN	0.557332	0.758087	2.10309	20	5.80628e-05	0.00157475	ENSMUSG00000004266|ENSMUSG00000027087|ENSMUSG00000017697|ENSMUSG00000024696|ENSMUSG00000045962|ENSMUSG00000025608|ENSMUSG00000017344|ENSMUSG00000000290|ENSMUSG00000031990	Ptpn6|Itgav|Ada|Lpxn|Wnk1|Podxl|Vtn|Itgb2|Jam3
GOCC_CHROMOSOME	0.91012	-0.43109	-2.10279	339	1.15295e-12	2.09117e-10	ENSMUSG00000063659|ENSMUSG00000058773|ENSMUSG00000005687|ENSMUSG00000027998|ENSMUSG00000038544|ENSMUSG00000040945|ENSMUSG00000002307|ENSMUSG00000022314|ENSMUSG00000024287|ENSMUSG00000016308|ENSMUSG00000027067|ENSMUSG00000070544|ENSMUSG00000053453|ENSMUSG00000039220|ENSMUSG00000021413|ENSMUSG00000071757|ENSMUSG00000024033|ENSMUSG00000040034|ENSMUSG00000035478|ENSMUSG00000017421|ENSMUSG00000033712|…	Zbtb18|H1f5|Bcas2|Plrg1|Inip|Rcc2|Daxx|Rad21|Thoc1|Ube2a|Ssrp1|Top1|Thoc7|Ppp1r10|Prpf4b|Zhx2|Rsph1|Nup43|Mbd3|Zfp207|Ccar2|Zfp830|Nasp|Bub3|Smarcc2|Arpc2|Mta2|Irf3|Dpf1|Sec13|Nfia|Hnrnpu|Uba1|Rangap1|Ran|Rbbp7|Chmp1a|Akap8|Ik|Zgpat|Add3|Ppp2r1a|Fbl|Hsf1|Zwint|Pin4|Nsfl1c|Eloa|Ruvbl2|Sirt2|Basp1|Hnrnpc|Nfyb|Ddi2|Eif3e|Ssb|Arpc3|Nfyc|Hmgn5|H1f3|Mef2d|Zeb2|Get4|Rrs1|Hmgn3|Ipo4|Smarca4|Thoc5|Selenoo…
GOBP_RNA_PROCESSING	0.965328	-0.424651	-2.0911	396	4.18244e-14	1.01145e-11	ENSMUSG00000027649|ENSMUSG00000005687|ENSMUSG00000028134|ENSMUSG00000021134|ENSMUSG00000027998|ENSMUSG00000002658|ENSMUSG00000027349|ENSMUSG00000020079|ENSMUSG00000109941|ENSMUSG00000019432|ENSMUSG00000024287|ENSMUSG00000018974|ENSMUSG00000053453|ENSMUSG00000021413|ENSMUSG00000024007|ENSMUSG00000038374|ENSMUSG00000067995|ENSMUSG00000027620|ENSMUSG00000024095|ENSMUSG00000007050|ENSMUSG00000021550|…	Ctnnbl1|Bcas2|Ptbp2|Srsf5|Plrg1|Gtf2f1|Fam98b|Supv3l1|Exosc6|Ddx39b|Thoc1|Sart3|Thoc7|Prpf4b|Ppil1|Rbm8a|Gtf2f2|Rbm39|Hnrnpll|Lsm2|2210016F16Rik|Sugp2|Dcps|Ccar1|Celf6|Smndc1|Snrpa|Pcbp2|Ccar2|Ahcyl1|Zfp830|Srsf3|Lsm1|Nudt21|Dnajc8|Snu13|Cmtr1|Hnrnpu|Rbm6|Rbm27|Snrpa1|Rbm26|Srsf7|Ik|Trmt1|Tsen34|Hsd17b10|Ppp2r1a|Fbl|Csdc2|Hsf1|Zc3h11a|Wdr55|Rtraf|Pin4|Sf3a3|Thumpd1|Hnrnpc|Rprd1a|Tra2a|Ssb|Sf3b3|L…
GOCC_ENDOPLASMIC_RETICULUM_LUMEN	0.643552	0.525164	2.08241	107	1.76337e-06	6.91527e-05	ENSMUSG00000027861|ENSMUSG00000073418|ENSMUSG00000030605|ENSMUSG00000031503|ENSMUSG00000031274|ENSMUSG00000026193|ENSMUSG00000052911|ENSMUSG00000040152|ENSMUSG00000003617|ENSMUSG00000032554|ENSMUSG00000048126|ENSMUSG00000025538|ENSMUSG00000026478|ENSMUSG00000027249|ENSMUSG00000005681|ENSMUSG00000032083|ENSMUSG00000021614|ENSMUSG00000001435|ENSMUSG00000021843|ENSMUSG00000032080|ENSMUSG00000042116|…	Casq2|C4b|Mfge8|Col4a2|Col4a5|Fn1|Lamb2|Thbs1|Cp|Trf|Col6a3|Sumf2|Lamc1|F2|Apoa2|Apoa1|Vcan|Col18a1|Ktn1|Apoa4|Vwa1|Tspan15|Adam10|B2m|Col1a1|Fgg|Rcn3|Cst3|Ctsz|Fga|Ganab|Itih2
GOBP_HETEROTYPIC_CELL_CELL_ADHESION	0.538434	0.75123	2.07097	19	9.40077e-05	0.00243757	ENSMUSG00000027087|ENSMUSG00000032083|ENSMUSG00000027962|ENSMUSG00000045962|ENSMUSG00000033860|ENSMUSG00000033831|ENSMUSG00000041607|ENSMUSG00000028001|ENSMUSG00000000290|ENSMUSG00000037902|ENSMUSG00000031990	Itgav|Apoa1|Vcam1|Wnk1|Fgg|Fgb|Mbp|Fga|Itgb2|Sirpa|Jam3
GOBP_RNA_3_END_PROCESSING	0.610527	-0.521379	-2.05963	73	5.25662e-06	0.000183792	ENSMUSG00000021134|ENSMUSG00000020079|ENSMUSG00000109941|ENSMUSG00000019432|ENSMUSG00000024287|ENSMUSG00000053453|ENSMUSG00000038374|ENSMUSG00000061479|ENSMUSG00000027893|ENSMUSG00000071172|ENSMUSG00000031754|ENSMUSG00000024097|ENSMUSG00000025260|ENSMUSG00000046865|ENSMUSG00000022556|ENSMUSG00000102976|ENSMUSG00000040446|ENSMUSG00000068882|ENSMUSG00000042487|ENSMUSG00000028911|ENSMUSG00000034120|…	Srsf5|Supv3l1|Exosc6|Ddx39b|Thoc1|Thoc7|Rbm8a|Snrpa|Ahcyl1|Srsf3|Nudt21|Srsf7|Hsd17b10|Fbl|Hsf1|Zc3h11a|Rprd1a|Ssb|Leo1|Srsf4|Srsf2|Eri3|Ints12|Srrm1|Thoc5|Alyref|Cpsf7|Fbll1|U2af1|Srsf1|Thoc2|Cstf2|Pnpt1|Scaf8|Rps21|U2af2
GOCC_TERTIARY_GRANULE_LUMEN	0.557332	0.678916	2.04525	29	3.18487e-05	0.000943113	ENSMUSG00000031591|ENSMUSG00000004266|ENSMUSG00000069516|ENSMUSG00000031722|ENSMUSG00000007891|ENSMUSG00000029372|ENSMUSG00000032359|ENSMUSG00000038642|ENSMUSG00000039196|ENSMUSG00000037095|ENSMUSG00000005054|ENSMUSG00000060802|ENSMUSG00000027447|ENSMUSG00000004665|ENSMUSG00000057738|ENSMUSG00000024084	Asah1|Ptpn6|Lyz2|Hp|Ctsd|Ppbp|Ctsh|Ctss|Orm1|Lrg1|Cstb|B2m|Cst3|Cnn2|Sptan1|Qpct
GOBP_REGULATION_OF_IMMUNE_RESPONSE	0.774939	0.456815	2.02371	269	2.08073e-09	1.47275e-07	ENSMUSG00000094546|ENSMUSG00000073418|ENSMUSG00000094561|ENSMUSG00000094420|ENSMUSG00000076617|ENSMUSG00000076609|ENSMUSG00000004266|ENSMUSG00000076613|ENSMUSG00000036896|ENSMUSG00000036905|ENSMUSG00000036887|ENSMUSG00000076940|ENSMUSG00000031897|ENSMUSG00000015854|ENSMUSG00000076612|ENSMUSG00000067235|ENSMUSG00000030895|ENSMUSG00000096078|ENSMUSG00000028356|ENSMUSG00000031447|ENSMUSG00000024863|…	Ighv1-26|C4b|Ighv1-22|Igkv10-96|Ighm|Igkc|Ptpn6|Ighg2b|C1qc|C1qb|C1qa|Iglv2|Psmb10|Cd5l|Ighg2c|H2-Q10|Hpx|Ighv1-62-2|Ambp|Lamp1|Mbl2|Rbck1|Gbp2|Mfap4|F2|Ctsh|H2-D1|Actb|Il33|Treml1|Ada|Vcam1|Cacnb3|Lpxn|Cfi|Pld2|Kras|Ifi35|Psmb8|Wnk1|Hras|Skp1|Mog|Psma5|B2m|Psmc4|Birc2|Irgm1|Tyro3|Col1a1|Psmc1|Vtn|Cd34|Rftn1|Icam5|Itgb2|Cfh
GOCC_NUCLEAR_SPECK	0.719513	-0.45097	-2.02036	171	4.07959e-08	2.32136e-06	ENSMUSG00000063659|ENSMUSG00000005687|ENSMUSG00000021134|ENSMUSG00000027998|ENSMUSG00000019432|ENSMUSG00000024287|ENSMUSG00000018974|ENSMUSG00000053453|ENSMUSG00000021413|ENSMUSG00000038374|ENSMUSG00000008855|ENSMUSG00000027620|ENSMUSG00000040034|ENSMUSG00000025024|ENSMUSG00000046010|ENSMUSG00000071172|ENSMUSG00000027193|ENSMUSG00000039630|ENSMUSG00000062797|ENSMUSG00000024491|ENSMUSG00000024911|…	Zbtb18|Bcas2|Srsf5|Plrg1|Ddx39b|Thoc1|Sart3|Thoc7|Prpf4b|Rbm8a|Hdac5|Rbm39|Nup43|Smndc1|Zfp830|Srsf3|Api5|Hnrnpu|Hikeshi|Rbm27|Fibp|Snrpa1|Pip5k1a|Srsf7|Ik|Nampt|Sf3a3|Basp1|Ddx46|Cwc15|Wtap|Srsf4|Eftud2|Tab1|Nxf1|Srsf2|Dgkz|Pnn|Srsf10|Snrnp70|Srrm1|Sumo1|Pqbp1|Rnf113a2|Alyref|Zc3h18|Srsf12|Rbm10|Sf3b2|Tcf12|Prkaa1|U2af1|Srsf1|Dyrk1a|Aagab|Ckap4|Thoc2|Tfip11|Sf3b1|Apbb1|Tcerg1|Ppp1cc|Cd2bp2|U2af2…
GOBP_IRON_ION_TRANSPORT	0.518848	0.642093	2.00751	33	0.000142449	0.00353322	ENSMUSG00000030895|ENSMUSG00000003617|ENSMUSG00000019087|ENSMUSG00000032554|ENSMUSG00000006273|ENSMUSG00000028542|ENSMUSG00000050708|ENSMUSG00000049940|ENSMUSG00000021114|ENSMUSG00000060802|ENSMUSG00000024121	Hpx|Cp|Atp6ap1|Trf|Atp6v1b2|Slc6a9|Ftl1|Pgrmc2|Atp6v1d|B2m|Atp6v0c
GOBP_DEFENSE_RESPONSE	0.887075	0.433632	2.00496	398	5.65681e-12	7.81717e-10	ENSMUSG00000094546|ENSMUSG00000073418|ENSMUSG00000094561|ENSMUSG00000076617|ENSMUSG00000076609|ENSMUSG00000022548|ENSMUSG00000004266|ENSMUSG00000006205|ENSMUSG00000069516|ENSMUSG00000076613|ENSMUSG00000067149|ENSMUSG00000036896|ENSMUSG00000036905|ENSMUSG00000031722|ENSMUSG00000021922|ENSMUSG00000033880|ENSMUSG00000036887|ENSMUSG00000026193|ENSMUSG00000031897|ENSMUSG00000015854|ENSMUSG00000076612|…	Ighv1-26|C4b|Ighv1-22|Ighm|Igkc|Apod|Ptpn6|Htra1|Lyz2|Ighg2b|Jchain|C1qc|C1qb|Hp|Itih4|Lgals3bp|C1qa|Fn1|Psmb10|Cd5l|Ighg2c|H2-Q10|Hpx|Serpina3m|Lsp1|Ighv1-62-2|Hspg2|Pld4|Agt|Thbs1|S100b|Trf|Ppbp|Lamp1|Mbl2|Napepld|Gstp1|Gbp2|Mfap4|F2|Sharpin|H2-D1|Apoa1|Il33|Treml1|Orm1|Ada|Vcam1|Vamp3|Cfi|Ldlr|Kras|Ifi35|Abcf3|Psmb8|Flna|Apoa4|Smpd1|Atad3a|Smpdl3b|Hras|Skp1|Il16|Psma5|B2m|Psmc4|Birc2|Irgm1|Tyr…
GOCC_NUCLEAR_BODY	0.788187	-0.412729	-1.98597	292	9.42659e-10	7.39351e-08	ENSMUSG00000063659|ENSMUSG00000005687|ENSMUSG00000021134|ENSMUSG00000027998|ENSMUSG00000019432|ENSMUSG00000002307|ENSMUSG00000024287|ENSMUSG00000018974|ENSMUSG00000053453|ENSMUSG00000039220|ENSMUSG00000021413|ENSMUSG00000038374|ENSMUSG00000008855|ENSMUSG00000027620|ENSMUSG00000038546|ENSMUSG00000025234|ENSMUSG00000028843|ENSMUSG00000036054|ENSMUSG00000040034|ENSMUSG00000025024|ENSMUSG00000046010|…	Zbtb18|Bcas2|Srsf5|Plrg1|Ddx39b|Daxx|Thoc1|Sart3|Thoc7|Ppp1r10|Prpf4b|Rbm8a|Hdac5|Rbm39|Ranbp9|Arih1|Sh3bgrl3|Sugp2|Nup43|Smndc1|Zfp830|Srsf3|Nudt21|Api5|Add1|Hnrnpu|Atf7ip|Hikeshi|Rbm27|Fibp|Snrpa1|Pip5k1a|Srsf7|Ik|Fbl|Hsf1|Zwint|Nampt|Sf3a3|Basp1|Eif3e|Ddx46|Cwc15|Wtap|Srsf4|Eftud2|Safb2|Tab1|Nxf1|Srsf2|Dgkz|Pnn|Srsf10|Snrnp70|Srrm1|Sumo1|Nup98|Yars|Nop58|Pqbp1|Rnf113a2|Sumo3|Alyref|Zc3h18|Srsf…
GOCC_PROTEIN_DNA_COMPLEX	0.498493	-0.581119	-1.9763	36	0.000442409	0.00879364	ENSMUSG00000058773|ENSMUSG00000005687|ENSMUSG00000027998|ENSMUSG00000070544|ENSMUSG00000067995|ENSMUSG00000020248|ENSMUSG00000032897|ENSMUSG00000052565|ENSMUSG00000021018|ENSMUSG00000006932|ENSMUSG00000020962|ENSMUSG00000026496|ENSMUSG00000036181|ENSMUSG00000057113	H1f5|Bcas2|Plrg1|Top1|Gtf2f2|Nfyb|Nfyc|H1f3|Polr2h|Ctnnb1|Gtf2a1|Parp1|H1f2|Npm1
GOBP_NEGATIVE_REGULATION_OF_RESPONSE_TO_DNA_DAMAGE_STIMULUS	0.498493	-0.665488	-1.97061	21	0.000374283	0.00798654	ENSMUSG00000007659|ENSMUSG00000019432|ENSMUSG00000024287|ENSMUSG00000039220|ENSMUSG00000033712|ENSMUSG00000022556|ENSMUSG00000024767|ENSMUSG00000034274|ENSMUSG00000003549|ENSMUSG00000022897|ENSMUSG00000029345|ENSMUSG00000043909|ENSMUSG00000047242	Bcl2l1|Ddx39b|Thoc1|Ppp1r10|Ccar2|Hsf1|Otub1|Thoc5|Ercc1|Dyrk1a|Tfip11|Trp53bp1|Taf9b
GOBP_REGULATION_OF_CHROMOSOME_SEGREGATION	0.518848	-0.652557	-1.96866	23	0.000157702	0.00381376	ENSMUSG00000040945|ENSMUSG00000022314|ENSMUSG00000017421|ENSMUSG00000066979|ENSMUSG00000038416|ENSMUSG00000039630|ENSMUSG00000024474|ENSMUSG00000019923|ENSMUSG00000015149|ENSMUSG00000028580	Rcc2|Rad21|Zfp207|Bub3|Cdc16|Hnrnpu|Ik|Zwint|Sirt2|Pum1
GOBP_COLLAGEN_METABOLIC_PROCESS	0.498493	0.689683	1.96593	22	0.000426333	0.00859178	ENSMUSG00000007891|ENSMUSG00000034839|ENSMUSG00000042436|ENSMUSG00000027249|ENSMUSG00000038642|ENSMUSG00000025190|ENSMUSG00000021939|ENSMUSG00000001506|ENSMUSG00000021477|ENSMUSG00000019539|ENSMUSG00000027447|ENSMUSG00000068798|ENSMUSG00000026837|ENSMUSG00000029661|ENSMUSG00000026728	Ctsd|Larp6|Mfap4|F2|Ctss|Got1|Ctsb|Col1a1|Ctsl|Rcn3|Cst3|Rap1a|Col5a1|Col1a2|Vim
GOMF_ENDOPEPTIDASE_ACTIVITY	0.557332	0.507989	1.96425	89	3.27612e-05	0.000950731	ENSMUSG00000006205|ENSMUSG00000083282|ENSMUSG00000031722|ENSMUSG00000031897|ENSMUSG00000015854|ENSMUSG00000030894|ENSMUSG00000007891|ENSMUSG00000021710|ENSMUSG00000027249|ENSMUSG00000032359|ENSMUSG00000038642|ENSMUSG00000058952|ENSMUSG00000024338|ENSMUSG00000020926|ENSMUSG00000025964|ENSMUSG00000021939|ENSMUSG00000054693|ENSMUSG00000068749|ENSMUSG00000002660|ENSMUSG00000021477|ENSMUSG00000016256|…	Htra1|Ctsf|Hp|Psmb10|Cd5l|Tpp1|Ctsd|Nln|F2|Ctsh|Ctss|Cfi|Psmb8|Adam11|Adam23|Ctsb|Adam10|Psma5|Clpp|Ctsl|Ctsz|Pycard|Ctso|Adam22|Plg
GOMF_CHROMATIN_BINDING	0.643552	-0.447656	-1.96193	143	1.14731e-06	5.04469e-05	ENSMUSG00000058773|ENSMUSG00000109511|ENSMUSG00000002658|ENSMUSG00000022314|ENSMUSG00000027067|ENSMUSG00000070544|ENSMUSG00000008855|ENSMUSG00000035478|ENSMUSG00000025369|ENSMUSG00000031754|ENSMUSG00000071646|ENSMUSG00000052889|ENSMUSG00000028565|ENSMUSG00000039630|ENSMUSG00000029430|ENSMUSG00000022556|ENSMUSG00000003868|ENSMUSG00000015149|ENSMUSG00000060373|ENSMUSG00000031245|ENSMUSG00000052565|…	H1f5|Nup62|Gtf2f1|Rad21|Ssrp1|Top1|Hdac5|Mbd3|Smarcc2|Nudt21|Mta2|Prkcb|Nfia|Hnrnpu|Ran|Hsf1|Ruvbl2|Sirt2|Hnrnpc|Hmgn5|H1f3|Eny2|Safb|Ubtf|Hmgn3|Notch1|Smarca4|Hdac3|Nup98|Ercc1|Brd4|Actn4|Ctnnb1|Prkaa1|Cbx5|Rbbp4|Phc3|Hnrnpd|Dhx9|Upf1|Fmr1|Nucks1|Arid1a|Apbb1|Polr2a|Ttc5|Set|Elk1|H1f2|Npm1|Nono|Mef2a|Sox9|Smarce1|Smarcb1|Gabpa|Ift74|Csnk2b|Smarcd1|Apex1|Foxo1|Hdac4|Atrx|Yap1|Crebbp|Cbx1|Ncoa6|Ma…
GOMF_CARGO_RECEPTOR_ACTIVITY	0.498493	0.712845	1.9476	18	0.000483251	0.00947563	ENSMUSG00000033880|ENSMUSG00000015854|ENSMUSG00000024593|ENSMUSG00000037370|ENSMUSG00000058952|ENSMUSG00000032193|ENSMUSG00000017344|ENSMUSG00000022425|ENSMUSG00000000290|ENSMUSG00000029426|ENSMUSG00000056050	Lgals3bp|Cd5l|Megf10|Enpp1|Cfi|Ldlr|Vtn|Enpp2|Itgb2|Scarb2|Mia3
GOBP_ENDOCYTOSIS	0.761461	0.43594	1.94181	285	6.7331e-09	4.44078e-07	ENSMUSG00000094546|ENSMUSG00000073418|ENSMUSG00000094561|ENSMUSG00000094420|ENSMUSG00000076617|ENSMUSG00000076609|ENSMUSG00000028657|ENSMUSG00000076613|ENSMUSG00000067149|ENSMUSG00000030605|ENSMUSG00000031722|ENSMUSG00000033880|ENSMUSG00000076940|ENSMUSG00000015854|ENSMUSG00000024413|ENSMUSG00000076612|ENSMUSG00000024593|ENSMUSG00000030895|ENSMUSG00000096078|ENSMUSG00000028356|ENSMUSG00000028763|…	Ighv1-26|C4b|Ighv1-22|Igkv10-96|Ighm|Igkc|Ppt1|Ighg2b|Jchain|Mfge8|Hp|Lgals3bp|Iglv2|Cd5l|Npc1|Ighg2c|Megf10|Hpx|Ighv1-62-2|Ambp|Hspg2|Thbs1|Trf|Mbl2|Itgav|Cd63|Apoa1|Hip1|Enpp1|Cfi|Ldlr|Rit2|Micall1|Cd9|Smpd1|Apoc1|Hras|Tom1|B2m|Ctsl|Arfgap1|Zfyve9|Pdlim7|Vtn|Mib1|Enpp2|Itgb2|Rock1|Pikfyve|Ank2|Pycard|Snap25|Scarb2|Dock1|Inpp5f|Mia3|Fcna|Cap1|Rufy1|Sh3gl3|Stx1a|Magi2|Cdc42|Bin3|Alb|Rab7|Appl2|Ap…
GOCC_PROTEIN_LIPID_COMPLEX	0.477271	0.707943	1.93421	18	0.000663901	0.0118928	ENSMUSG00000031722|ENSMUSG00000005681|ENSMUSG00000032083|ENSMUSG00000032193|ENSMUSG00000000049|ENSMUSG00000032080|ENSMUSG00000040564|ENSMUSG00000023913|ENSMUSG00000059481|ENSMUSG00000002985|ENSMUSG00000034088|ENSMUSG00000017754	Hp|Apoa2|Apoa1|Ldlr|Apoh|Apoa4|Apoc1|Pla2g7|Plg|Apoe|Hdlbp|Pltp
GOBP_MRNA_METABOLIC_PROCESS	0.91012	-0.38518	-1.93102	478	1.23697e-12	2.11157e-10	ENSMUSG00000027649|ENSMUSG00000025508|ENSMUSG00000005687|ENSMUSG00000028134|ENSMUSG00000021134|ENSMUSG00000027998|ENSMUSG00000002658|ENSMUSG00000020079|ENSMUSG00000109941|ENSMUSG00000019432|ENSMUSG00000024287|ENSMUSG00000025451|ENSMUSG00000018974|ENSMUSG00000053453|ENSMUSG00000021413|ENSMUSG00000024007|ENSMUSG00000038374|ENSMUSG00000071757|ENSMUSG00000073702|ENSMUSG00000003429|ENSMUSG00000067995|…	Ctnnbl1|Rplp2|Bcas2|Ptbp2|Srsf5|Plrg1|Gtf2f1|Supv3l1|Exosc6|Ddx39b|Thoc1|Paip1|Sart3|Thoc7|Prpf4b|Ppil1|Rbm8a|Zhx2|Rpl31|Rps11|Gtf2f2|Rbm39|Hnrnpll|Lsm2|Sugp2|Dcps|Ccar1|Psmd5|Celf6|Smndc1|Snrpa|Pcbp2|Rpsa|Ccar2|Ahcyl1|Zfp830|Srsf3|Lsm1|Nudt21|Dnajc8|Snu13|Pcbp3|Cmtr1|Psmf1|Hnrnpu|Rbm6|Ythdf1|Rbm27|Snrpa1|Psme2|Rbm26|Srsf7|Ik|Tsen34|Ppp2r1a|Psmc2|Csdc2|Hsf1|Zc3h11a|Sf3a3|Hnrnpc|Psmd8|Rprd1a|Tra2a…
GOBP_REGULATION_OF_IMMUNE_SYSTEM_PROCESS	0.814036	0.417214	1.92777	397	3.96453e-10	3.83502e-08	ENSMUSG00000094546|ENSMUSG00000073418|ENSMUSG00000094561|ENSMUSG00000094420|ENSMUSG00000076617|ENSMUSG00000076609|ENSMUSG00000022548|ENSMUSG00000004266|ENSMUSG00000006205|ENSMUSG00000076613|ENSMUSG00000036896|ENSMUSG00000036905|ENSMUSG00000036887|ENSMUSG00000076940|ENSMUSG00000031207|ENSMUSG00000031897|ENSMUSG00000015854|ENSMUSG00000076612|ENSMUSG00000038065|ENSMUSG00000067235|ENSMUSG00000030895|…	Ighv1-26|C4b|Ighv1-22|Igkv10-96|Ighm|Igkc|Apod|Ptpn6|Htra1|Ighg2b|C1qc|C1qb|C1qa|Iglv2|Msn|Psmb10|Cd5l|Ighg2c|Mturn|H2-Q10|Hpx|Ighv1-62-2|Ambp|Thbs1|Atp6ap1|Lamp1|Mbl2|Rbck1|Gbp2|Mfap4|F2|Ctsh|H2-D1|Apoa2|Apoa1|Actb|Il33|Treml1|Orm1|Ada|Vcam1|Cacnb3|Lpxn|Cfi|Pld2|Ldlr|Kras|Ifi35|Psmb8|Wnk1|Hras|Skp1|Sdc4|Mog|Adam10|Rnf41|Psma5|B2m|Psmc4|Birc2|Irgm1|Tyro3|Col1a1|Pla2g7|Traf3|Psmc1|Ggt1|Vtn|Cd34|Cd…
GOMF_HELICASE_ACTIVITY	0.477271	-0.565197	-1.92215	36	0.00080881	0.0138886	ENSMUSG00000020079|ENSMUSG00000019432|ENSMUSG00000067995|ENSMUSG00000059796|ENSMUSG00000022884|ENSMUSG00000003868|ENSMUSG00000021500|ENSMUSG00000032187|ENSMUSG00000033658|ENSMUSG00000003660|ENSMUSG00000024659|ENSMUSG00000042699|ENSMUSG00000058301|ENSMUSG00000018583|ENSMUSG00000003360|ENSMUSG00000031229|ENSMUSG00000016018|ENSMUSG00000020705|ENSMUSG00000018474|ENSMUSG00000063870|ENSMUSG00000024921|…	Supv3l1|Ddx39b|Gtf2f2|Eif4a1|Eif4a2|Ruvbl2|Ddx46|Smarca4|Ddx19b|Snrnp200|Anxa1|Dhx9|Upf1|G3bp1|Ddx23|Atrx|Mtrex|Ddx42|Chd3|Chd4|Smarca2|Dhx30
GOBP_LIPOPROTEIN_METABOLIC_PROCESS	0.477271	0.602416	1.91809	35	0.000660431	0.0118928	ENSMUSG00000028657|ENSMUSG00000022548|ENSMUSG00000007891|ENSMUSG00000027087|ENSMUSG00000005681|ENSMUSG00000032083|ENSMUSG00000032080|ENSMUSG00000040564|ENSMUSG00000046879|ENSMUSG00000074093|ENSMUSG00000039382	Ppt1|Apod|Ctsd|Itgav|Apoa2|Apoa1|Apoa4|Apoc1|Irgm1|Svip|Wdr45
GOBP_MACROMOLECULE_METHYLATION	0.538434	-0.487533	-1.91645	72	9.40757e-05	0.00243757	ENSMUSG00000058773|ENSMUSG00000027349|ENSMUSG00000035478|ENSMUSG00000071646|ENSMUSG00000024019|ENSMUSG00000030213|ENSMUSG00000109324|ENSMUSG00000001909|ENSMUSG00000025260|ENSMUSG00000046865|ENSMUSG00000030350|ENSMUSG00000060475|ENSMUSG00000026917|ENSMUSG00000034160|ENSMUSG00000030505|ENSMUSG00000034832|ENSMUSG00000068206|ENSMUSG00000024002|ENSMUSG00000051062|ENSMUSG00000016757|ENSMUSG00000006932|…	H1f5|Fam98b|Mbd3|Mta2|Cmtr1|Atf7ip|Prmt1|Trmt1|Hsd17b10|Fbl|Prmt8|Wtap|Wdr5|Ogt|Prmt3|Tet3|Pick1|Brd4|Fbll1|Ttll12|Ctnnb1|Trmt5|Nsun2|Carm1|Parp1|Eef1akmt2|Trmt112|Pwp1|Setd3|Rtf1|Smarcb1
GOCC_HOST_CELLULAR_COMPONENT	0.477271	-0.560923	-1.87523	33	0.000740373	0.0130216	ENSMUSG00000109511|ENSMUSG00000115987|ENSMUSG00000040034|ENSMUSG00000030298|ENSMUSG00000029430|ENSMUSG00000003731|ENSMUSG00000038740|ENSMUSG00000021929|ENSMUSG00000063550|ENSMUSG00000026643|ENSMUSG00000079614|ENSMUSG00000016619|ENSMUSG00000034826|ENSMUSG00000022905|ENSMUSG00000026999|ENSMUSG00000001440|ENSMUSG00000014402	Nup62|Vps28|Nup43|Sec13|Ran|Kpna6|Mvb12b|Kpna3|Nup98|Nmt2|Seh1l|Nup50|Nup54|Kpna1|Nup35|Kpnb1|Tsg101
GOMF_SEQUENCE_SPECIFIC_DNA_BINDING	0.610527	-0.415908	-1.85187	161	7.04018e-06	0.000237565	ENSMUSG00000063659|ENSMUSG00000070544|ENSMUSG00000008855|ENSMUSG00000020074|ENSMUSG00000035478|ENSMUSG00000070822|ENSMUSG00000071646|ENSMUSG00000040209|ENSMUSG00000003184|ENSMUSG00000030584|ENSMUSG00000028565|ENSMUSG00000041168|ENSMUSG00000039630|ENSMUSG00000109324|ENSMUSG00000027582|ENSMUSG00000022556|ENSMUSG00000022811|ENSMUSG00000003868|ENSMUSG00000045763|ENSMUSG00000020248|ENSMUSG00000032897|…	Zbtb18|Top1|Hdac5|Ccar1|Mbd3|Zscan18|Mta2|Zfp704|Irf3|Dpf1|Nfia|Lonp1|Hnrnpu|Prmt1|Zgpat|Hsf1|Zfp148|Ruvbl2|Basp1|Nfyb|Nfyc|Tsn|Bcl11b|Safb2|Safb|Ubtf|Mef2d|Zeb2|Smarca4|Pura|Tet3|Creb1|Lmnb1|Purb|Actn4|Tcf12|Gtf2a1|Rbbp4|Hnrnpd|Carm1|Dhx9|Upf1|Creb5|Hdac6|Trp53bp1|Elk1|Zbed3|Npm1|Pcbp1|Ybx3|Nono|Mef2a|Sox9|Smarcb1|Rps3|Hivep2|Gabpa|Ncl|Nrf1|Zhx3|Apex1|Dr1|Ybx1|Foxo1|Hdac4|Thrap3|Usf1|Yap1|Tardbp…
GOBP_MEMBRANE_LIPID_METABOLIC_PROCESS	0.477271	0.536842	1.85107	50	0.000506377	0.00973183	ENSMUSG00000028657|ENSMUSG00000031591|ENSMUSG00000004207|ENSMUSG00000025538|ENSMUSG00000029413|ENSMUSG00000021665|ENSMUSG00000017760|ENSMUSG00000037049|ENSMUSG00000028885|ENSMUSG00000054455|ENSMUSG00000011884|ENSMUSG00000022425	Ppt1|Asah1|Psap|Sumf2|Naaa|Hexb|Ctsa|Smpd1|Smpdl3b|Vapb|Gltp|Enpp2
GOMF_BASAL_TRANSCRIPTION_MACHINERY_BINDING	0.45506	-0.591132	-1.84505	26	0.00133861	0.0195209	ENSMUSG00000002658|ENSMUSG00000033712|ENSMUSG00000039630|ENSMUSG00000046865|ENSMUSG00000021807|ENSMUSG00000003868|ENSMUSG00000040446|ENSMUSG00000042487|ENSMUSG00000026020|ENSMUSG00000003549|ENSMUSG00000024002|ENSMUSG00000042699|ENSMUSG00000046201|ENSMUSG00000027304|ENSMUSG00000015092	Gtf2f1|Ccar2|Hnrnpu|Fbl|Rtraf|Ruvbl2|Rprd1a|Leo1|Nop58|Ercc1|Brd4|Dhx9|Scaf8|Rtf1|Edf1
GOMF_CARBOHYDRATE_BINDING	0.498493	0.500581	1.83475	66	0.000385581	0.00805004	ENSMUSG00000073418|ENSMUSG00000027227|ENSMUSG00000024863|ENSMUSG00000032295|ENSMUSG00000025579|ENSMUSG00000037370|ENSMUSG00000037605|ENSMUSG00000021614|ENSMUSG00000039556|ENSMUSG00000002341|ENSMUSG00000005142|ENSMUSG00000017344|ENSMUSG00000016494|ENSMUSG00000022425|ENSMUSG00000004892|ENSMUSG00000071650|ENSMUSG00000050423|ENSMUSG00000000889|ENSMUSG00000026938|ENSMUSG00000062646	C4b|Sord|Mbl2|Man2c1|Gaa|Enpp1|Adgrl3|Vcan|Ppp1r3f|Ncan|Man2b1|Vtn|Cd34|Enpp2|Bcan|Ganab|Ppp1r3g|Dbh|Fcna|Ganc
GOBP_CELL_CYCLE_CHECKPOINT	0.477271	-0.49906	-1.83011	52	0.000876819	0.0147938	ENSMUSG00000007659|ENSMUSG00000019432|ENSMUSG00000024287|ENSMUSG00000039220|ENSMUSG00000017421|ENSMUSG00000033712|ENSMUSG00000046010|ENSMUSG00000066979|ENSMUSG00000109324|ENSMUSG00000024474|ENSMUSG00000019923|ENSMUSG00000034274|ENSMUSG00000031201|ENSMUSG00000021595|ENSMUSG00000032185|ENSMUSG00000003031|ENSMUSG00000031446|ENSMUSG00000043909|ENSMUSG00000035390|ENSMUSG00000056167|ENSMUSG00000045867|…	Bcl2l1|Ddx39b|Thoc1|Ppp1r10|Zfp207|Ccar2|Zfp830|Bub3|Prmt1|Ik|Zwint|Thoc5|Brcc3|Nsun2|Carm1|Cdkn1b|Cul4a|Trp53bp1|Brsk1|Cnot10|Cradd|Sfn|Lcmt1|Nae1|Cnot9|Atf2|Taok2|Rpl26|Zfyve19|Tnks1bp1|Cdk5rap3
GOCC_SECRETORY_GRANULE	0.733762	0.39915	1.8294	373	2.01194e-08	1.19156e-06	ENSMUSG00000031591|ENSMUSG00000004266|ENSMUSG00000069516|ENSMUSG00000031722|ENSMUSG00000021922|ENSMUSG00000033880|ENSMUSG00000026193|ENSMUSG00000030647|ENSMUSG00000004207|ENSMUSG00000022347|ENSMUSG00000067235|ENSMUSG00000030681|ENSMUSG00000079012|ENSMUSG00000007891|ENSMUSG00000039278|ENSMUSG00000040152|ENSMUSG00000032554|ENSMUSG00000029372|ENSMUSG00000031447|ENSMUSG00000027087|ENSMUSG00000060803|…	Asah1|Ptpn6|Lyz2|Hp|Itih4|Lgals3bp|Fn1|Ndufc2|Psap|A1bg|H2-Q10|Mvp|Serpina3m|Ctsd|Pcsk1n|Thbs1|Trf|Ppbp|Lamp1|Itgav|Gstp1|Dennd4c|Ctsh|Cd63|H2-D1|Hexb|Apoa1|Gaa|Ctss|Pgrmc1|Treml1|Orm1|Lrg1|Slc6a9|Vamp3|Serpinb1a|Ftl1|Creg1|Ctsa|Kcnab2|Cstb|Selenop|Dynll1|Apoh|Serpine2|Cd9|Smpd1|Atad3a|Lamp2|Fam3c|Tom1|Ctsb|Adam10|Psma5|Atp6v1d|Nfasc|B2m|Man2b1|Col1a1|S100a11|Ctsl|Manba|Gns|Fgg|Fgb|Cst3|Anxa3|Cts…
GOBP_ESTABLISHMENT_OR_MAINTENANCE_OF_BIPOLAR_CELL_POLARITY	0.45506	0.614121	1.82775	27	0.00175908	0.0233098	ENSMUSG00000029581|ENSMUSG00000031207|ENSMUSG00000032796|ENSMUSG00000005103|ENSMUSG00000037242|ENSMUSG00000021709|ENSMUSG00000023972|ENSMUSG00000024969|ENSMUSG00000052572|ENSMUSG00000025812|ENSMUSG00000007815|ENSMUSG00000006699|ENSMUSG00000031543	Fscn1|Msn|Lama1|Wdr1|Clic4|Erbin|Ptk7|Mark2|Dlg2|Pard3|Rhoa|Cdc42|Ank1
GOMF_HISTONE_DEACETYLASE_BINDING	0.45506	-0.526075	-1.82299	39	0.00181953	0.023785	ENSMUSG00000058773|ENSMUSG00000023944|ENSMUSG00000008855|ENSMUSG00000038845|ENSMUSG00000021270|ENSMUSG00000031754|ENSMUSG00000071646|ENSMUSG00000024045|ENSMUSG00000015149|ENSMUSG00000001419|ENSMUSG00000024454|ENSMUSG00000009575|ENSMUSG00000057236|ENSMUSG00000018326|ENSMUSG00000000568|ENSMUSG00000026496|ENSMUSG00000031161|ENSMUSG00000030557|ENSMUSG00000020849|ENSMUSG00000028522|ENSMUSG00000026313|…	H1f5|Hsp90ab1|Hdac5|Phb|Hsp90aa1|Nudt21|Mta2|Akap8|Sirt2|Mef2d|Hdac3|Cbx5|Rbbp4|Ywhab|Hnrnpd|Parp1|Hdac6|Mef2a|Ywhae|Mier1|Hdac4|Usf1|Chd4|Akap8l
GOMF_ENDOPEPTIDASE_REGULATOR_ACTIVITY	0.45506	0.498749	1.82018	64	0.00116	0.0180688	ENSMUSG00000073418|ENSMUSG00000021922|ENSMUSG00000031387|ENSMUSG00000060807|ENSMUSG00000079012|ENSMUSG00000039278|ENSMUSG00000028356|ENSMUSG00000031980|ENSMUSG00000048126|ENSMUSG00000044734|ENSMUSG00000005054|ENSMUSG00000026249|ENSMUSG00000028476|ENSMUSG00000057367|ENSMUSG00000032959|ENSMUSG00000027447|ENSMUSG00000024290|ENSMUSG00000039041|ENSMUSG00000037254|ENSMUSG00000054162|ENSMUSG00000059481	C4b|Itih4|Renbp|Serpina6|Serpina3m|Pcsk1n|Ambp|Agt|Col6a3|Serpinb1a|Cstb|Serpine2|Reck|Birc2|Pebp1|Cst3|Rock1|Adrm1|Itih2|Spock3|Plg
GOBP_CELL_MIGRATION	0.788187	0.387782	1.81726	479	1.11075e-09	8.30038e-08	ENSMUSG00000094546|ENSMUSG00000094561|ENSMUSG00000094420|ENSMUSG00000076617|ENSMUSG00000076609|ENSMUSG00000022548|ENSMUSG00000004266|ENSMUSG00000067149|ENSMUSG00000026193|ENSMUSG00000029581|ENSMUSG00000076940|ENSMUSG00000031207|ENSMUSG00000052911|ENSMUSG00000028480|ENSMUSG00000024593|ENSMUSG00000032796|ENSMUSG00000015647|ENSMUSG00000096078|ENSMUSG00000031980|ENSMUSG00000055044|ENSMUSG00000040152|…	Ighv1-26|Ighv1-22|Igkv10-96|Ighm|Igkc|Apod|Ptpn6|Jchain|Fn1|Fscn1|Iglv2|Msn|Lamb2|Glipr2|Megf10|Lama1|Lama5|Ighv1-62-2|Agt|Pdlim1|Thbs1|Lama4|Ppbp|Wdr1|Itgav|Trip6|Lamc1|Gstp1|Lurap1|F2|Ctsh|Cd63|Hexb|Apoa1|Atp1b2|Il33|Ada|Adgrl3|Vcam1|Ntng1|Fmnl2|Dab1|Lpxn|Clic4|Mark1|Apoh|Wnk1|Flna|Sbds|Serpine2|Cd9|Plxnb2|Hras|Sdc4|Coro1b|Ptk7|Mark2|Il16|Sod2|Adam10|Rnf41|Reck|Tyro3|Podxl|Col1a1|Pafah1b1|S100a…
GOBP_IRON_ION_HOMEOSTASIS	0.45506	0.602829	1.81604	29	0.00144168	0.0205085	ENSMUSG00000030895|ENSMUSG00000028405|ENSMUSG00000003617|ENSMUSG00000019087|ENSMUSG00000032554|ENSMUSG00000022503|ENSMUSG00000028542|ENSMUSG00000050708|ENSMUSG00000036309|ENSMUSG00000060802	Hpx|Aco1|Cp|Atp6ap1|Trf|Nubp1|Slc6a9|Ftl1|Skp1|B2m
GOBP_TISSUE_REMODELING	0.431708	0.550099	1.78588	38	0.00381843	0.0433924	ENSMUSG00000030894|ENSMUSG00000031980|ENSMUSG00000019087|ENSMUSG00000032554|ENSMUSG00000031375|ENSMUSG00000031328|ENSMUSG00000027447|ENSMUSG00000024290|ENSMUSG00000027562|ENSMUSG00000000889|ENSMUSG00000020580|ENSMUSG00000059481|ENSMUSG00000032312|ENSMUSG00000001847|ENSMUSG00000039217	Tpp1|Agt|Atp6ap1|Trf|Bgn|Flna|Cst3|Rock1|Car2|Dbh|Rock2|Plg|Csk|Rac1|Il18
GOBP_PLATELET_AGGREGATION	0.45506	0.588402	1.78386	30	0.00191514	0.0248113	ENSMUSG00000004266|ENSMUSG00000026193|ENSMUSG00000029580|ENSMUSG00000031328|ENSMUSG00000026249|ENSMUSG00000030342|ENSMUSG00000027298|ENSMUSG00000033860|ENSMUSG00000033831|ENSMUSG00000028001|ENSMUSG00000071866	Ptpn6|Fn1|Actb|Flna|Serpine2|Cd9|Tyro3|Fgg|Fgb|Fga|Ppia
GOCC_ACTOMYOSIN	0.45506	0.507103	1.77488	54	0.00123416	0.0186538	ENSMUSG00000029581|ENSMUSG00000055044|ENSMUSG00000023348|ENSMUSG00000028701|ENSMUSG00000032643|ENSMUSG00000024603|ENSMUSG00000024835|ENSMUSG00000058056|ENSMUSG00000021493|ENSMUSG00000004665|ENSMUSG00000032366|ENSMUSG00000006219|ENSMUSG00000033306|ENSMUSG00000007207|ENSMUSG00000022836|ENSMUSG00000059248|ENSMUSG00000028273|ENSMUSG00000023022|ENSMUSG00000021798|ENSMUSG00000022443|ENSMUSG00000029860|…	Fscn1|Pdlim1|Trip6|Lurap1|Fhl3|Dctn4|Coro1b|Palld|Pdlim7|Cnn2|Tpm1|Fblim1|Lpp|Stx1a|Mylk|Septin9|Pdlim5|Lima1|Ldb3|Myh9|Zyx|Pdlim3|Sorbs1|Myh10
GOBP_SYNAPTIC_TRANSMISSION_GLUTAMATERGIC	0.431708	-0.504035	-1.7695	42	0.00214701	0.0269724	ENSMUSG00000022619|ENSMUSG00000027438|ENSMUSG00000006024|ENSMUSG00000015829|ENSMUSG00000051790|ENSMUSG00000038665|ENSMUSG00000028969|ENSMUSG00000019146|ENSMUSG00000040479	Mapk8ip2|Napb|Napa|Tnr|Nlgn2|Dgki|Cdk5|Cacng2|Dgkz
GOBP_CELLULAR_RESPONSE_TO_CADMIUM_ION	0.407018	-0.629124	-1.7547	16	0.00450833	0.0491849	ENSMUSG00000002307|ENSMUSG00000078578|ENSMUSG00000022556|ENSMUSG00000022982|ENSMUSG00000063065|ENSMUSG00000026021|ENSMUSG00000063358|ENSMUSG00000031760|ENSMUSG00000031762|ENSMUSG00000031765	Daxx|Ube2d3|Hsf1|Sod1|Mapk3|Sumo1|Mapk1|Mt3|Mt2|Mt1
GOBP_HEME_METABOLIC_PROCESS	0.407018	0.673853	1.74944	15	0.00707371	0.0686552	ENSMUSG00000030895|ENSMUSG00000028684|ENSMUSG00000028356|ENSMUSG00000006373|ENSMUSG00000028542|ENSMUSG00000024588|ENSMUSG00000030979	Hpx|Urod|Ambp|Pgrmc1|Slc6a9|Fech|Uros
GOCC_HETEROCHROMATIN	0.407018	-0.560169	-1.74841	26	0.00400699	0.0447031	ENSMUSG00000063659|ENSMUSG00000058773|ENSMUSG00000016308|ENSMUSG00000035478|ENSMUSG00000001924|ENSMUSG00000022556|ENSMUSG00000015149	Zbtb18|H1f5|Ube2a|Mbd3|Uba1|Hsf1|Sirt2
GOBP_DETECTION_OF_STIMULUS	0.45506	0.496148	1.7426	55	0.00172542	0.0229686	ENSMUSG00000027861|ENSMUSG00000073418|ENSMUSG00000030701|ENSMUSG00000067235|ENSMUSG00000040112|ENSMUSG00000073411|ENSMUSG00000003352|ENSMUSG00000026249|ENSMUSG00000027447|ENSMUSG00000036062|ENSMUSG00000032512	Casq2|C4b|Plekhb1|H2-Q10|Mrps35|H2-D1|Cacnb3|Serpine2|Cst3|Phf24|Wdr48
GOBP_VESICLE_TARGETING_TO_FROM_OR_WITHIN_GOLGI	0.45506	-0.476319	-1.74136	51	0.00153139	0.0212636	ENSMUSG00000072849|ENSMUSG00000028779|ENSMUSG00000032112|ENSMUSG00000006024|ENSMUSG00000028847|ENSMUSG00000021576|ENSMUSG00000030298|ENSMUSG00000027255|ENSMUSG00000055319|ENSMUSG00000020386|ENSMUSG00000020088|ENSMUSG00000022757|ENSMUSG00000001827|ENSMUSG00000020986|ENSMUSG00000035325|ENSMUSG00000020993|ENSMUSG00000002546|ENSMUSG00000034187	Serpina1e|Pef1|Trappc4|Napa|Trappc3|Pdcd6|Sec13|Arfgap2|Sec23ip|Sar1b|Sar1a|Tfg|Folr1|Sec23a|Sec31a|Trappc6b|Golga2|Nsf
GOBP_RIBONUCLEOPROTEIN_COMPLEX_BIOGENESIS	0.557332	-0.384326	-1.73349	181	4.54615e-05	0.00129058	ENSMUSG00000028134|ENSMUSG00000021134|ENSMUSG00000109941|ENSMUSG00000019432|ENSMUSG00000018974|ENSMUSG00000023944|ENSMUSG00000007050|ENSMUSG00000032297|ENSMUSG00000032518|ENSMUSG00000021270|ENSMUSG00000053565|ENSMUSG00000031754|ENSMUSG00000063480|ENSMUSG00000016554|ENSMUSG00000029430|ENSMUSG00000046865|ENSMUSG00000042660|ENSMUSG00000079480|ENSMUSG00000003868|ENSMUSG00000028902|ENSMUSG00000030942|…	Ptbp2|Srsf5|Exosc6|Ddx39b|Sart3|Hsp90ab1|Lsm2|Celf6|Rpsa|Hsp90aa1|Eif3k|Nudt21|Snu13|Eif3d|Ran|Fbl|Wdr55|Pin4|Ruvbl2|Sf3a3|Thumpd1|Rps5|Eif3e|Eri3|Nop56|Rrs1|Srsf10|Snrnp200|Sf1|Nop58|Rplp0|Srsf12|Psip1|Cpsf7|Fbll1|Mphosph10|Lsm6|Rpl27|Srsf1|Dhx9|Cul4a|Trmt112|Rps9|Eif3g|Sf3b1|Khdc4|Efl1|Wbp11|Cd2bp2|Rps21|Pwp1|Npm1|Denr|Celf5|Ptges3|Rpl23a|Isy1|Ddx23|Eif3b|Nolc1|Nifk|Srsf6|Eif3j2|Rps2|Srpk2|Srsf…
GOCC_CONTRACTILE_FIBER	0.45506	0.436962	1.73256	108	0.00123024	0.0186538	ENSMUSG00000027861|ENSMUSG00000068699|ENSMUSG00000025278|ENSMUSG00000069844|ENSMUSG00000055044|ENSMUSG00000032643|ENSMUSG00000031328|ENSMUSG00000091780|ENSMUSG00000024603|ENSMUSG00000017009|ENSMUSG00000048096|ENSMUSG00000015837|ENSMUSG00000018830|ENSMUSG00000063524|ENSMUSG00000058056|ENSMUSG00000021493|ENSMUSG00000028464|ENSMUSG00000032826|ENSMUSG00000026208|ENSMUSG00000032366|ENSMUSG00000028645|…	Casq2|Flnc|Flnb|Sco1|Pdlim1|Fhl3|Flna|Sco2|Dctn4|Sdc4|Lmod1|Sqstm1|Myh11|Eno1|Palld|Pdlim7|Tpm2|Ank2|Des|Tpm1|Slc2a1|Actc1|Plec|Frg1|Sptbn1|Pdlim5|Ank1|Ank3|Ldb3|Cfl2|Myl6b|Pdlim3|Csrp2|Homer1
GOBP_NEGATIVE_REGULATION_OF_PROTEASOMAL_PROTEIN_CATABOLIC_PROCESS	0.407018	-0.54658	-1.7308	27	0.00458049	0.0495992	ENSMUSG00000023944|ENSMUSG00000033712|ENSMUSG00000049792|ENSMUSG00000047879|ENSMUSG00000032869|ENSMUSG00000028393|ENSMUSG00000034160|ENSMUSG00000024392	Hsp90ab1|Ccar2|Bag5|Usp14|Psmf1|Alad|Ogt|Bag6
GOBP_SENSORY_PERCEPTION_OF_MECHANICAL_STIMULUS	0.431708	0.520307	1.72893	43	0.00382786	0.0433924	ENSMUSG00000039016|ENSMUSG00000021079|ENSMUSG00000023959|ENSMUSG00000005103|ENSMUSG00000021665|ENSMUSG00000003352|ENSMUSG00000030905|ENSMUSG00000026249|ENSMUSG00000022354|ENSMUSG00000001506|ENSMUSG00000041607|ENSMUSG00000036062|ENSMUSG00000011751|ENSMUSG00000031840	Timm8b|Timm9|Clic5|Wdr1|Hexb|Cacnb3|Crym|Serpine2|Ndufb9|Col1a1|Mbp|Phf24|Sptbn4|Rab3a
GOBP_HINDBRAIN_MORPHOGENESIS	0.38073	0.650789	1.72553	16	0.00818066	0.0732725	ENSMUSG00000066129|ENSMUSG00000029840|ENSMUSG00000028519|ENSMUSG00000026249|ENSMUSG00000022442|ENSMUSG00000023011	Kndc1|Mtpn|Dab1|Serpine2|Ttll1|Faim2
GOCC_MEMBRANE_COAT	0.45506	-0.459488	-1.72479	58	0.0013112	0.0193588	ENSMUSG00000028779|ENSMUSG00000021576|ENSMUSG00000060992|ENSMUSG00000030298|ENSMUSG00000034940|ENSMUSG00000024480|ENSMUSG00000063801|ENSMUSG00000020386|ENSMUSG00000020088|ENSMUSG00000010080|ENSMUSG00000003033|ENSMUSG00000006276|ENSMUSG00000020986|ENSMUSG00000035325|ENSMUSG00000051359|ENSMUSG00000032458|ENSMUSG00000008036|ENSMUSG00000030058|ENSMUSG00000029434|ENSMUSG00000028478|ENSMUSG00000009090	Pef1|Pdcd6|Copz1|Sec13|Synrg|Ap3s1|Ap3s2|Sar1b|Sar1a|Epn3|Ap1m1|Eps15l1|Sec23a|Sec31a|Ncald|Copb2|Ap2s1|Copg1|Vps33a|Clta|Ap1b1
GOBP_ARP2_3_COMPLEX_MEDIATED_ACTIN_NUCLEATION	0.407018	-0.54987	-1.71626	26	0.00579648	0.0598626	ENSMUSG00000030881|ENSMUSG00000074513|ENSMUSG00000006304|ENSMUSG00000029465|ENSMUSG00000068206|ENSMUSG00000063063|ENSMUSG00000029621|ENSMUSG00000020152|ENSMUSG00000026755|ENSMUSG00000079426|ENSMUSG00000029622|ENSMUSG00000026341	Arfip2|Arfip1|Arpc2|Arpc3|Pick1|Ctnna2|Arpc1a|Actr2|Arpc5l|Arpc4|Arpc1b|Actr3
GOBP_BIOLOGICAL_ADHESION	0.659444	0.364996	1.70586	465	5.75828e-07	2.65246e-05	ENSMUSG00000004894|ENSMUSG00000022548|ENSMUSG00000004266|ENSMUSG00000030605|ENSMUSG00000007594|ENSMUSG00000033880|ENSMUSG00000026193|ENSMUSG00000031207|ENSMUSG00000052911|ENSMUSG00000021613|ENSMUSG00000067235|ENSMUSG00000024593|ENSMUSG00000032796|ENSMUSG00000015647|ENSMUSG00000037625|ENSMUSG00000028356|ENSMUSG00000055044|ENSMUSG00000040152|ENSMUSG00000019846|ENSMUSG00000030782|ENSMUSG00000048126|…	Hapln2|Apod|Ptpn6|Mfge8|Hapln4|Lgals3bp|Fn1|Msn|Lamb2|Hapln1|H2-Q10|Megf10|Lama1|Lama5|Cldn11|Ambp|Pdlim1|Thbs1|Lama4|Tgfb1i1|Col6a3|Itgav|Hapln3|Trip6|Lamc1|Gbp2|Mfap4|Cd63|H2-D1|Apoa1|Actb|Atp1b2|Ada|Nid1|Adgrl3|Vcam1|Vcan|Ntng1|Dab1|Vamp3|Lpxn|Col18a1|Edil3|Wnk1|Flna|Apoa4|Serpine2|Erbin|Cd9|Plxnb2|Adam23|Sdc4|Ptk7|Mog|Adam10|Ncan|Nfasc|Tyro3|Podxl|Col1a1|S100a11|Peak1|Fgg|Palld|Fgb|Atxn3|Pcdh…
GOBP_RESPONSE_TO_HEAT	0.477271	-0.41378	-1.69223	91	0.000924476	0.0154186	ENSMUSG00000109511|ENSMUSG00000002307|ENSMUSG00000001774|ENSMUSG00000023944|ENSMUSG00000029657|ENSMUSG00000026078|ENSMUSG00000040034|ENSMUSG00000033712|ENSMUSG00000049792|ENSMUSG00000021270|ENSMUSG00000021576|ENSMUSG00000024617|ENSMUSG00000030298|ENSMUSG00000031353|ENSMUSG00000062797|ENSMUSG00000022556|ENSMUSG00000057897|ENSMUSG00000022982|ENSMUSG00000063065|ENSMUSG00000026021|ENSMUSG00000032060|…	Nup62|Daxx|Chordc1|Hsp90ab1|Hsph1|Pdcl3|Nup43|Ccar2|Bag5|Hsp90aa1|Pdcd6|Camk2a|Sec13|Rbbp7|Hikeshi|Hsf1|Camk2b|Sod1|Mapk3|Sumo1|Cryab|Nup98|Psip1|Mapk1|Eif2b3|Eif2s1|Fkbp4|Arpp21|Gsk3b|Seh1l|Camk2d|Nup50|Ptges3|Ywhae|Dnaja4|Trpv2|Nup54|Gclc|Hspa2|Dnajb1|Nos1|Crebbp|Nup35
GOMF_VITAMIN_B6_BINDING	0.407018	0.567138	1.68792	27	0.0075281	0.0696932	ENSMUSG00000020182|ENSMUSG00000024827|ENSMUSG00000073481|ENSMUSG00000006378|ENSMUSG00000025190|ENSMUSG00000030934|ENSMUSG00000018659|ENSMUSG00000031672|ENSMUSG00000032648|ENSMUSG00000070880|ENSMUSG00000029368|ENSMUSG00000023044|ENSMUSG00000039648|ENSMUSG00000027618|ENSMUSG00000026787	Ddc|Gldc|Mtarc2|Gcat|Got1|Oat|Pnpo|Got2|Pygm|Gad1|Alb|Csad|Kyat1|Nfs1|Gad2
GOCC_RIBONUCLEOPROTEIN_COMPLEX	0.643552	-0.34238	-1.68067	367	1.22398e-06	5.2938e-05	ENSMUSG00000027649|ENSMUSG00000109511|ENSMUSG00000025508|ENSMUSG00000005687|ENSMUSG00000028134|ENSMUSG00000027998|ENSMUSG00000019432|ENSMUSG00000018974|ENSMUSG00000021413|ENSMUSG00000024007|ENSMUSG00000038374|ENSMUSG00000073702|ENSMUSG00000003429|ENSMUSG00000007050|ENSMUSG00000030037|ENSMUSG00000037740|ENSMUSG00000032297|ENSMUSG00000025024|ENSMUSG00000061479|ENSMUSG00000032518|ENSMUSG00000001016|…	Ctnnbl1|Nup62|Rplp2|Bcas2|Ptbp2|Plrg1|Ddx39b|Sart3|Prpf4b|Ppil1|Rbm8a|Rpl31|Rps11|Lsm2|Mrpl53|Mrps26|Celf6|Smndc1|Snrpa|Rpsa|Ilf2|Zfp830|Eif3k|Lsm1|Api5|Snu13|Eif3d|Hnrnpu|Snrpa1|Srp19|Ik|Srp9|Hsd17b10|Fbl|Hsf1|Ruvbl2|Sf3a3|Hnrnpc|Tra2a|Rps5|Eif3e|Ssb|Mrpl38|Sf3b3|Cwc15|Eftud2|Rpl13|Rpl30|Mrpl24|Nop56|Eef2|Rack1|Rrs1|Pnn|Sugp1|Snrnp70|Srrm1|Nup98|Snrnp200|Sf1|Nop58|Rplp0|Rnf113a2|Alyref|Ilf3|Myef…
GOBP_NEGATIVE_REGULATION_OF_NUCLEOBASE_CONTAINING_COMPOUND_METABOLIC_PROCESS	0.593325	-0.344141	-1.67867	339	7.79618e-06	0.000260052	ENSMUSG00000063659|ENSMUSG00000058773|ENSMUSG00000028134|ENSMUSG00000030061|ENSMUSG00000002307|ENSMUSG00000024287|ENSMUSG00000025451|ENSMUSG00000071757|ENSMUSG00000008855|ENSMUSG00000020074|ENSMUSG00000035478|ENSMUSG00000078578|ENSMUSG00000054604|ENSMUSG00000033712|ENSMUSG00000038845|ENSMUSG00000025369|ENSMUSG00000027499|ENSMUSG00000071646|ENSMUSG00000003184|ENSMUSG00000030584|ENSMUSG00000039630|…	Zbtb18|H1f5|Ptbp2|Uba3|Daxx|Thoc1|Paip1|Zhx2|Hdac5|Ccar1|Mbd3|Ube2d3|Cggbp1|Ccar2|Phb|Smarcc2|Pkia|Mta2|Irf3|Dpf1|Hnrnpu|Rbbp7|Atf7ip|Hpca|Cdk5|Chmp1a|Srsf7|Zgpat|Hsf1|Eif4a2|Zfp148|Bcl7a|Ruvbl2|Qars|Sirt2|Basp1|Hnrnpc|Otub1|Srsf4|H1f3|Srsf2|Cnbp|Zeb2|Notch1|Smarca4|Srsf10|Rcor3|Hdac3|Sumo1|Cryab|Pura|Sf1|Ercc1|Creb1|Ppm1f|Ilf3|Zhx1|Srsf12|Rbm10|Rps6ka5|Purb|Ing4|Ctnnb1|Pdcd4|Cbx5|Dyrk1a|Nsun2|Ph…
GOBP_POSITIVE_REGULATION_OF_CELL_CYCLE	0.477271	-0.399378	-1.67528	109	0.000553611	0.0105005	ENSMUSG00000109511|ENSMUSG00000027998|ENSMUSG00000040945|ENSMUSG00000019432|ENSMUSG00000022314|ENSMUSG00000024287|ENSMUSG00000023944|ENSMUSG00000039220|ENSMUSG00000038416|ENSMUSG00000039630|ENSMUSG00000024477|ENSMUSG00000109324|ENSMUSG00000022556|ENSMUSG00000029752|ENSMUSG00000027455|ENSMUSG00000015149|ENSMUSG00000031245|ENSMUSG00000070871|ENSMUSG00000034274|ENSMUSG00000026991|ENSMUSG00000024002|…	Nup62|Plrg1|Rcc2|Ddx39b|Rad21|Thoc1|Hsp90ab1|Ppp1r10|Cdc16|Hnrnpu|Pggt1b|Prmt1|Hsf1|Asns|Nsfl1c|Sirt2|Hmgn5|Ccnyl1|Thoc5|Pkp4|Brd4|Anxa1|Carm1|Cdkn1b|Cul4a|Cenpv|Svil|Poldip2|Usp19|Eif4e|Ppp2r5b|Npm1|Rab11fip4|Prkce|Calr|Ubxn2b|Hspa2|Apex1|Srpk2|Cnot10|Cradd|Atrx|Rnf112|Sfn|Macroh2a1|Becn1|Cnot9
GOMF_SIGNALING_RECEPTOR_BINDING	0.627257	0.357505	1.66237	445	3.02645e-06	0.000109784	ENSMUSG00000094546|ENSMUSG00000094561|ENSMUSG00000076617|ENSMUSG00000076609|ENSMUSG00000076613|ENSMUSG00000067149|ENSMUSG00000030605|ENSMUSG00000026193|ENSMUSG00000001020|ENSMUSG00000031207|ENSMUSG00000052911|ENSMUSG00000076612|ENSMUSG00000067235|ENSMUSG00000024593|ENSMUSG00000004035|ENSMUSG00000032796|ENSMUSG00000015647|ENSMUSG00000039278|ENSMUSG00000096078|ENSMUSG00000028763|ENSMUSG00000031980|…	Ighv1-26|Ighv1-22|Ighm|Igkc|Ighg2b|Jchain|Mfge8|Fn1|S100a4|Msn|Lamb2|Ighg2c|H2-Q10|Megf10|Gstm7|Lama1|Lama5|Pcsk1n|Ighv1-62-2|Hspg2|Agt|Thbs1|Lama4|S100b|Trf|Ppbp|Tgfb1i1|Mbl2|Itgav|Trip6|Mfap4|F2|H2-D1|Pdyn|Apoa2|Apoa1|Il33|Hip1|Lrg1|Enpp1|Vcam1|Akap9|Rit2|Edil3|Flna|Serpine2|Erbin|Cd9|Rerg|Gprasp2|Fam3c|Adam11|Nes|Adam23|Il16|Mog|Adam10|Ncoa2|Sqstm1|Rnf41|Znhit3|Traf3|Fgg|Fgb|Vtn|Lama2|Itga1|Ic…
GOBP_OSTEOBLAST_DIFFERENTIATION	0.431708	-0.440973	-1.65529	58	0.00325786	0.0379691	ENSMUSG00000028364|ENSMUSG00000055723|ENSMUSG00000007041|ENSMUSG00000024074|ENSMUSG00000038845|ENSMUSG00000032560|ENSMUSG00000039630|ENSMUSG00000046865|ENSMUSG00000028932|ENSMUSG00000060373|ENSMUSG00000001419|ENSMUSG00000023328|ENSMUSG00000026923|ENSMUSG00000003660|ENSMUSG00000025134|ENSMUSG00000027187|ENSMUSG00000042699|ENSMUSG00000038264|ENSMUSG00000000567|ENSMUSG00000035877|ENSMUSG00000026313|…	Tnc|Rras2|Clic1|Crim1|Phb|Dnajc13|Hnrnpu|Fbl|Psmc2|Hnrnpc|Mef2d|Ache|Notch1|Snrnp200|Alyref|Cat|Dhx9|Sema7a|Sox9|Zhx3|Hdac4|Atp5b|Yap1|Rdh14|Syncrip|Hspe1
GOMF_TRANSCRIPTION_REGULATOR_ACTIVITY	0.538434	-0.351442	-1.64855	235	6.70051e-05	0.00180045	ENSMUSG00000063659|ENSMUSG00000002307|ENSMUSG00000071757|ENSMUSG00000020074|ENSMUSG00000033712|ENSMUSG00000038845|ENSMUSG00000002833|ENSMUSG00000025369|ENSMUSG00000070822|ENSMUSG00000071646|ENSMUSG00000040209|ENSMUSG00000003184|ENSMUSG00000030584|ENSMUSG00000052889|ENSMUSG00000028565|ENSMUSG00000039630|ENSMUSG00000030213|ENSMUSG00000027582|ENSMUSG00000022556|ENSMUSG00000022811|ENSMUSG00000003868|…	Zbtb18|Daxx|Zhx2|Ccar1|Ccar2|Phb|Hdgfl2|Smarcc2|Zscan18|Mta2|Zfp704|Irf3|Dpf1|Prkcb|Nfia|Hnrnpu|Atf7ip|Zgpat|Hsf1|Zfp148|Ruvbl2|Basp1|Nfyb|Nfyc|Bcl11b|Eny2|Srsf2|Mef2d|Zeb2|Notch1|Smarca4|Rcor3|Hdac3|Pura|Nup98|Sf1|Pqbp1|Creb1|Zhx1|Psip1|Purb|Brd4|Ing4|Actn4|Tcf12|Ctnnb1|Cops5|Dyrk1a|Carm1|Rap2c|Dhx9|Dpf2|Nucks1|Hdgfl3|Creb5|Gtf2i|Arid1a|Trp53bp1|Apbb1|Tcerg1|Taf9b|Ss18l1|Rbfox2|Aip|Elk1|Zbed3|Np…
GOBP_POSITIVE_REGULATION_OF_NUCLEOBASE_CONTAINING_COMPOUND_METABOLIC_PROCESS	0.659444	-0.32895	-1.64844	456	7.388e-07	3.35e-05	ENSMUSG00000063659|ENSMUSG00000058773|ENSMUSG00000109511|ENSMUSG00000021134|ENSMUSG00000002658|ENSMUSG00000020079|ENSMUSG00000109941|ENSMUSG00000019432|ENSMUSG00000002307|ENSMUSG00000024287|ENSMUSG00000033543|ENSMUSG00000023944|ENSMUSG00000039220|ENSMUSG00000008855|ENSMUSG00000024095|ENSMUSG00000020074|ENSMUSG00000056851|ENSMUSG00000033712|ENSMUSG00000001016|ENSMUSG00000023019|ENSMUSG00000038845|…	Zbtb18|H1f5|Nup62|Srsf5|Gtf2f1|Supv3l1|Exosc6|Ddx39b|Daxx|Thoc1|Gtf2a2|Hsp90ab1|Ppp1r10|Hdac5|Hnrnpll|Ccar1|Pcbp2|Ccar2|Ilf2|Gpd1|Phb|Hsp90aa1|Cct4|Smarcc2|Nudt21|Mta2|Irf3|Dpf1|Prkcb|Nfia|Hnrnpu|Atf7ip|Ythdf1|Psmc2|Hsf1|Kpna6|Zfp148|Rtraf|Nampt|Ruvbl2|Sirt2|Nfyb|Tra2a|Cct8|Leo1|Nfyc|Bcl11b|Hmgn5|H1f3|Eny2|Tmsb4x|Rc3h1|Abhd14b|Ubtf|Cnbp|Mef2d|Ogt|Zeb2|Map3k5|Hmgn3|Notch1|Pum1|Smarca4|Snrnp70|Hdac…
GOMF_TRANSCRIPTION_FACTOR_BINDING	0.498493	-0.357467	-1.63061	188	0.000286082	0.00628946	ENSMUSG00000002658|ENSMUSG00000030061|ENSMUSG00000002307|ENSMUSG00000033543|ENSMUSG00000008855|ENSMUSG00000071646|ENSMUSG00000052889|ENSMUSG00000028565|ENSMUSG00000029106|ENSMUSG00000039630|ENSMUSG00000024045|ENSMUSG00000046865|ENSMUSG00000028932|ENSMUSG00000042109|ENSMUSG00000022556|ENSMUSG00000003868|ENSMUSG00000015149|ENSMUSG00000020248|ENSMUSG00000024939|ENSMUSG00000032897|ENSMUSG00000001419|…	Gtf2f1|Uba3|Daxx|Gtf2a2|Hdac5|Mta2|Prkcb|Nfia|Add1|Hnrnpu|Akap8|Fbl|Psmc2|Csdc2|Hsf1|Ruvbl2|Sirt2|Nfyb|Fam89b|Nfyc|Mef2d|Hmgn3|Hspb1|Smarca4|Hdac3|Sumo1|Pura|Ywhah|Nop58|Faf1|Ercc1|Creb1|Uba2|Mapk1|Purb|Actn4|Tcf12|Ctnnb1|Gtf2a1|Cbx5|Cpne1|Hnrnpd|Dhx9|Sri|Parp1|Nucks1|Hdac6|Gtf2i|Ptprn|Arid1a|Trp53bp1|Apbb1|Gsk3b|Ppid|Tcerg1|Rbfox2|Aip|Eif4e|Elk1|Npm1|Zmynd8|Mef2a|Sox9|Setd3|Smarce1|Smarcb1|Rps3|…
GOMF_PROTEIN_HETERODIMERIZATION_ACTIVITY	0.45506	-0.392057	-1.62327	104	0.00129549	0.0192795	ENSMUSG00000028779|ENSMUSG00000005447|ENSMUSG00000007659|ENSMUSG00000030061|ENSMUSG00000033543|ENSMUSG00000071757|ENSMUSG00000038845|ENSMUSG00000020111|ENSMUSG00000034484|ENSMUSG00000032869|ENSMUSG00000029106|ENSMUSG00000029430|ENSMUSG00000070738|ENSMUSG00000007564|ENSMUSG00000022556|ENSMUSG00000020248|ENSMUSG00000052833|ENSMUSG00000032897|ENSMUSG00000026425|ENSMUSG00000001419|ENSMUSG00000018965|…	Pef1|Pafah1b3|Bcl2l1|Uba3|Gtf2a2|Zhx2|Phb|Micu1|Snx2|Psmf1|Add1|Ran|Dgkd|Ppp2r1a|Hsf1|Nfyb|Sae1|Nfyc|Srgap2|Mef2d|Ywhah|Zhx1|Uba2|Lsm6|Tcf12|Gtf2a1|Sri|Fmr1|Trmt112|Tenm3|Rragd|Taf9b|Mef2a|Ywhae|Nolc1|Zhx3|Add2|Dr1|Usf1|Katnb1|Tubb2b|Macroh2a1|Tcf4|Nae1
GOMF_CARBOXYLIC_ACID_BINDING	0.38073	0.445216	1.59647	59	0.00932106	0.0804804	ENSMUSG00000004207|ENSMUSG00000020182|ENSMUSG00000024827|ENSMUSG00000030869|ENSMUSG00000004035|ENSMUSG00000041936|ENSMUSG00000044968|ENSMUSG00000060803|ENSMUSG00000015090|ENSMUSG00000025190|ENSMUSG00000040564|ENSMUSG00000021794|ENSMUSG00000000889|ENSMUSG00000031672|ENSMUSG00000076441|ENSMUSG00000029369|ENSMUSG00000028194|ENSMUSG00000070880|ENSMUSG00000029368|ENSMUSG00000024935	Psap|Ddc|Gldc|Ndufab1|Gstm7|Agrn|Napepld|Gstp1|Ptgds|Got1|Apoc1|Glud1|Dbh|Got2|Ass1|Afm|Ddah1|Gad1|Alb|Slc1a1
GOBP_GLIAL_CELL_DEVELOPMENT	0.407018	0.47946	1.58404	42	0.00724429	0.0692619	ENSMUSG00000036887|ENSMUSG00000032517|ENSMUSG00000052911|ENSMUSG00000020774|ENSMUSG00000060803|ENSMUSG00000071176|ENSMUSG00000032193|ENSMUSG00000030265|ENSMUSG00000031425|ENSMUSG00000055254|ENSMUSG00000040537|ENSMUSG00000025812	C1qa|Mobp|Lamb2|Aspa|Gstp1|Arhgef10|Ldlr|Kras|Plp1|Ntrk2|Adam22|Pard3
GOBP_ANATOMICAL_STRUCTURE_FORMATION_INVOLVED_IN_MORPHOGENESIS	0.498493	0.353217	1.57412	286	0.000318621	0.00690028	ENSMUSG00000022548|ENSMUSG00000004266|ENSMUSG00000006205|ENSMUSG00000030605|ENSMUSG00000031503|ENSMUSG00000026193|ENSMUSG00000032517|ENSMUSG00000044080|ENSMUSG00000028763|ENSMUSG00000066129|ENSMUSG00000040152|ENSMUSG00000029840|ENSMUSG00000005103|ENSMUSG00000027087|ENSMUSG00000048537|ENSMUSG00000032359|ENSMUSG00000037095|ENSMUSG00000017697|ENSMUSG00000001435|ENSMUSG00000037242|ENSMUSG00000000049|…	Apod|Ptpn6|Htra1|Mfge8|Col4a2|Fn1|Mobp|S100a1|Hspg2|Kndc1|Thbs1|Mtpn|Wdr1|Itgav|Phldb1|Ctsh|Lrg1|Ada|Col18a1|Clic4|Apoh|Flna|Pgk1|Cd9|Plxnb2|Ttll1|Sdc4|Ptk7|Lmod1|Reck|Myh11|Podxl|Col1a1|Pafah1b1|Txnrd1|Faim2|Anxa3|Vtn|Mib1|Cd34|Cdc73|Enpp2|Itgb2|Sp1|Rock1|Pikfyve|Stk4|Tpm1|Jam3|Rock2|Gab1|Efnb2|Mia3|Actc1|Stk3|Stat1|Ddah1|Dvl1|Slc12a2|Hmgb1|Rhoa|Cdc42|Anpep|Ldb3|Cfl2|Jcad|Tsc1|Ccdc136|Il18|Aldh1…
GOCC_SPINDLE	0.431708	-0.355524	-1.55763	144	0.00223293	0.0279309	ENSMUSG00000109511|ENSMUSG00000021866|ENSMUSG00000040945|ENSMUSG00000022314|ENSMUSG00000024033|ENSMUSG00000017421|ENSMUSG00000033712|ENSMUSG00000038416|ENSMUSG00000039630|ENSMUSG00000030105|ENSMUSG00000022391|ENSMUSG00000036752|ENSMUSG00000039183|ENSMUSG00000024474|ENSMUSG00000022556|ENSMUSG00000001175|ENSMUSG00000021807|ENSMUSG00000079480|ENSMUSG00000027455|ENSMUSG00000015149|ENSMUSG00000019261|…	Nup62|Anxa11|Rcc2|Rad21|Rsph1|Zfp207|Ccar2|Cdc16|Hnrnpu|Arl8b|Rangap1|Tubb4b|Nubp2|Ik|Hsf1|Calm1|Rtraf|Pin4|Nsfl1c|Sirt2|Map1s|Sncg|Hspb1|Maea|Hdac3|Pkp4|Brcc3|Arl3|Mapk1|Ttll12|Ctnnb1|Eml4|Nde1|Nsun2|Wapl|Kif2a|Cenpv|Lsm14a|Ccsap|Acot13|Npm1|Rab11fip4|Golga2|Rps3|Clta|Ubxn2b|Nudc|Hspa2|Diaph1|Eml1|Cbx1|Bccip|Tubg1|Katnb1
GOCC_NUCLEOLUS	0.518848	-0.318168	-1.53049	303	0.000187076	0.00434317	ENSMUSG00000028830|ENSMUSG00000005687|ENSMUSG00000021134|ENSMUSG00000027998|ENSMUSG00000109941|ENSMUSG00000040124|ENSMUSG00000040945|ENSMUSG00000002307|ENSMUSG00000027067|ENSMUSG00000070544|ENSMUSG00000003429|ENSMUSG00000020737|ENSMUSG00000032263|ENSMUSG00000017421|ENSMUSG00000001016|ENSMUSG00000038422|ENSMUSG00000027099|ENSMUSG00000063480|ENSMUSG00000058446|ENSMUSG00000030662|ENSMUSG00000031012|…	AU040320|Bcas2|Srsf5|Plrg1|Exosc6|Gorab|Rcc2|Daxx|Ssrp1|Top1|Rps11|Jpt1|Bckdhb|Zfp207|Ilf2|Hdhd3|Mtx2|Snu13|Znrf2|Ipo5|Cask|Sdhaf2|Ran|Ppm1e|Eef1d|Srp19|Cetn3|Akap8|Tsen34|Fbl|Wdr55|Pin4|Mob1b|Sirt2|Tra2a|Map1s|Sf3b3|Leo1|Ddx46|Rpl13|Nop56|Abhd14b|Ubtf|Polr2h|Zeb2|Get4|Rrs1|Smarca4|Cpt2|Sumo1|Zfp330|Nop58|Ilf3|Anp32b|Fbll1|Hirip3|Mphosph10|Lsm6|Rpl27|Cbx5|Camk4|Nsun2|Dhx9|Parp1|Fmr1|Krt18|Kif2a|N…
GOBP_CELLULAR_ION_HOMEOSTASIS	0.431708	0.353948	1.52151	205	0.0020946	0.0264284	ENSMUSG00000027861|ENSMUSG00000028657|ENSMUSG00000004266|ENSMUSG00000030895|ENSMUSG00000004035|ENSMUSG00000069844|ENSMUSG00000021371|ENSMUSG00000028405|ENSMUSG00000003617|ENSMUSG00000019087|ENSMUSG00000032554|ENSMUSG00000052337|ENSMUSG00000027087|ENSMUSG00000022503|ENSMUSG00000027249|ENSMUSG00000021665|ENSMUSG00000041329|ENSMUSG00000006273|ENSMUSG00000037370|ENSMUSG00000028542|ENSMUSG00000003352|…	Casq2|Ppt1|Ptpn6|Hpx|Gstm7|Sco1|Mcur1|Aco1|Cp|Atp6ap1|Trf|Immt|Itgav|Nubp1|F2|Hexb|Atp1b2|Atp6v1b2|Enpp1|Slc6a9|Cacnb3|Ftl1|Clic4|Sco2|Got1|Skp1|Atp6v1d|Vapb
GOBP_REGULATION_OF_CELL_CYCLE	0.498493	-0.296112	-1.45237	376	0.000379464	0.00801403	ENSMUSG00000109511|ENSMUSG00000021134|ENSMUSG00000027998|ENSMUSG00000007659|ENSMUSG00000007041|ENSMUSG00000030061|ENSMUSG00000040945|ENSMUSG00000019432|ENSMUSG00000001774|ENSMUSG00000022314|ENSMUSG00000024287|ENSMUSG00000023944|ENSMUSG00000039220|ENSMUSG00000029790|ENSMUSG00000026869|ENSMUSG00000048416|ENSMUSG00000017421|ENSMUSG00000033712|ENSMUSG00000021270|ENSMUSG00000046010|ENSMUSG00000066979|…	Nup62|Srsf5|Plrg1|Bcl2l1|Clic1|Uba3|Rcc2|Ddx39b|Chordc1|Rad21|Thoc1|Hsp90ab1|Ppp1r10|Cep41|Psmd5|Mlf1|Zfp207|Ccar2|Hsp90aa1|Zfp830|Bub3|Pkia|Cdc16|Ipo5|Psmf1|Hnrnpu|Tubb4b|Rbbp7|Pggt1b|Cdk5|Chmp1a|Psme2|Prmt1|Cab39|Ik|Ppp2r1a|Psmc2|Hsf1|Asns|Zwint|Calm1|Nsfl1c|Casp3|Sirt2|Psmd8|Cdk14|Chmp2b|Hmgn5|Cdc37|Ccnyl1|Rack1|Notch1|Psmd13|Pum1|Maea|Thoc5|Pkp4|Brcc3|Brd4|Anapc16|Ing4|Cep135|Ttll12|Anxa1|Ctn…
GOCC_ACTIN_CYTOSKELETON	0.431708	0.327142	1.43711	258	0.00336428	0.0390526	ENSMUSG00000025278|ENSMUSG00000029581|ENSMUSG00000032517|ENSMUSG00000018819|ENSMUSG00000055044|ENSMUSG00000029840|ENSMUSG00000023959|ENSMUSG00000005103|ENSMUSG00000023348|ENSMUSG00000028270|ENSMUSG00000028701|ENSMUSG00000090841|ENSMUSG00000029580|ENSMUSG00000116165|ENSMUSG00000049493|ENSMUSG00000027962|ENSMUSG00000024696|ENSMUSG00000037242|ENSMUSG00000032643|ENSMUSG00000001864|ENSMUSG00000028354|…	Flnb|Fscn1|Mobp|Lsp1|Pdlim1|Mtpn|Clic5|Wdr1|Trip6|Gbp2|Lurap1|Myl6|Actb|Pdxp|Pls1|Vcam1|Lpxn|Clic4|Fhl3|Aif1l|Fmn2|Flna|Dctn4|Coro1b|Mark2|Lmod1|Fchsd1|Myh11|Capg|Peak1|Palld|Pdlim7|Tpm2|Sptbn4|Actr1a|Cnn2|Lancl2|Tpm1|Jam3|Slc2a1|Fblim1|Lpp|Ablim2|Actc1|Cap1|Sptan1|Stx1a|Mylk|Myo1d|Sptbn1|Macf1|Septin9|Pdlim5|Dctn6|Myrip|Baiap2|Lima1|Bin3|Cttnbp2nl|Llgl1|Gsn|Amph|Ldb3|Cfl2|Rac1|Tsc1|Myh9|Anln|Tjp…

## Sheet: Hippocampus sex score
pathway	log2err	ES	NES	size	pval	padj	gene.ids	symbols
GOBP_MRNA_PROCESSING	1.43903	-0.491339	-3.2103	285	1.38567e-30	4.02122e-27	ENSMUSG00000029823|ENSMUSG00000028309|ENSMUSG00000031783|ENSMUSG00000008333|ENSMUSG00000030435|ENSMUSG00000055531|ENSMUSG00000024188|ENSMUSG00000038374|ENSMUSG00000055436|ENSMUSG00000030816|ENSMUSG00000002524|ENSMUSG00000024258|ENSMUSG00000029038|ENSMUSG00000010608|ENSMUSG00000046010|ENSMUSG00000061136|ENSMUSG00000029290|ENSMUSG00000102976|ENSMUSG00000034192|ENSMUSG00000024498|ENSMUSG00000022961|…	Luc7l2|Rnf20|Polr2c|Snrpb2|U2af2|Cpsf6|Luc7l|Rbm8a|Srsf11|Rnf40|Puf60|Polr2d|Ssu72|Rbm25|Zfp830|Prpf40a|Zfp326|Zc3h11a|Lsm3|Tcerg1|Son|Gtf2f1|Ppil3|Sfpq|Nono|Snrpa|U2af1|Rbm5|Ik|Htatsf1|Dnajc8|Rbm3|Thoc3|Rbm6|Sugp1|Srsf6|Pqbp1|Polr2h|Tra2b|Srsf4|Sf3b2|Hnrnph2|Sart1|Thrap3|Srsf3|Hspa8|Smndc1|Bud31|Hnrnpul1|Strap|Celf5|Safb|Lsm7|Poldip3|Hnrnpa0|Akap8l|Gemin6|Cpsf7|Polr2i|Celf3|Cpeb3|Gtf2f2|Cpsf4|Rb…
GOMF_METAL_ION_TRANSMEMBRANE_TRANSPORTER_ACTIVITY	0.996986	0.550854	2.8001	109	4.01699e-15	8.96715e-13	ENSMUSG00000028542|ENSMUSG00000020331|ENSMUSG00000046480|ENSMUSG00000031453|ENSMUSG00000040724|ENSMUSG00000028969|ENSMUSG00000018340|ENSMUSG00000030307|ENSMUSG00000047976|ENSMUSG00000023033|ENSMUSG00000060961|ENSMUSG00000042604|ENSMUSG00000037996|ENSMUSG00000037341|ENSMUSG00000019146|ENSMUSG00000007097|ENSMUSG00000052026|ENSMUSG00000056258|ENSMUSG00000028854|ENSMUSG00000021730|ENSMUSG00000049281|…	Slc6a9|Hcn2|Scn4b|Rasa3|Kcna2|Cdk5|Anxa6|Slc6a11|Kcna1|Scn8a|Slc4a4|Kcna4|Slc24a2|Slc9a7|Cacng2|Atp1a2|Slc6a7|Kcnq3|Slc9a1|Hcn1|Scn3b|Scn2a|Stim2|Slc12a2|Atp1a1|Cul5|Scn1a|Slc30a3|Ccdc51|Cacng3|Kcnd2|Cnr1|Atp1a3|Slc9a6|Cacna2d3|Cacna1e|Kcnj6|Atp2b4|Slc12a5|Scn2b|Slc20a2|Slc20a1|Atp2b2|Atp2a2|Mcu|Cnnm2|Trpv2|Ryr2|Slc8a1|Gpm6a|Kcnc1|Atp2b3|Slc4a10|Cacna1a|Atp2b1|Slc4a7|Kcnma1|Atp13a1|Slc39a12|Scn1b…
GOMF_ACTIVE_TRANSMEMBRANE_TRANSPORTER_ACTIVITY	0.921426	0.613873	2.79009	64	6.2125e-13	7.83855e-11	ENSMUSG00000028542|ENSMUSG00000030307|ENSMUSG00000060961|ENSMUSG00000030500|ENSMUSG00000020102|ENSMUSG00000010064|ENSMUSG00000004902|ENSMUSG00000037996|ENSMUSG00000037341|ENSMUSG00000007097|ENSMUSG00000052026|ENSMUSG00000040010|ENSMUSG00000036636|ENSMUSG00000028854|ENSMUSG00000029016|ENSMUSG00000024597|ENSMUSG00000032902|ENSMUSG00000033161|ENSMUSG00000029151|ENSMUSG00000014606|ENSMUSG00000016319|…	Slc6a9|Slc6a11|Slc4a4|Slc17a6|Slc16a7|Slc38a3|Slc25a18|Slc24a2|Slc9a7|Atp1a2|Slc6a7|Slc7a5|Clcn7|Slc9a1|Clcn6|Slc12a2|Slc16a1|Atp1a1|Slc30a3|Slc25a11|Slc25a5|Slc25a22|Slc25a3|Atp1a3|Slc7a8|Slc9a6|Abcb1a|Slc25a1|Abcg2|Slc12a5|Slc20a2|Slc20a1|Mcu|Slc8a1|Abca5|Slc4a10|Abcd3|Slc25a4|Abcb7|Slc4a7|Slc1a4|Slc2a13|Slc8a2|Slc1a2|Slc12a9|Slc3a2|Slc6a17|Letm1|Abcb8|Ralbp1|Slc6a1|Slc12a6|Slc17a7
GOBP_SODIUM_ION_TRANSPORT	0.887075	0.568572	2.7206	78	5.32235e-12	4.9824e-10	ENSMUSG00000028542|ENSMUSG00000020331|ENSMUSG00000036578|ENSMUSG00000046480|ENSMUSG00000030307|ENSMUSG00000023033|ENSMUSG00000060961|ENSMUSG00000033335|ENSMUSG00000027030|ENSMUSG00000030500|ENSMUSG00000010064|ENSMUSG00000027893|ENSMUSG00000037996|ENSMUSG00000037341|ENSMUSG00000007097|ENSMUSG00000050627|ENSMUSG00000052026|ENSMUSG00000066705|ENSMUSG00000032412|ENSMUSG00000069601|ENSMUSG00000028854|…	Slc6a9|Hcn2|Fxyd7|Scn4b|Slc6a11|Scn8a|Slc4a4|Dnm2|Stk39|Slc17a6|Slc38a3|Ahcyl1|Slc24a2|Slc9a7|Atp1a2|Gpd1l|Slc6a7|Fxyd6|Atp1b3|Ank3|Slc9a1|Hcn1|Scn3b|Scn2a|Slc12a2|Atp1a1|Scn1a|Prkce|Wnk3|Camk2d|Atp1a3|Slc9a6|Fxyd1|Atp2b4|Akt1|Scn2b|Slc20a2|Slc20a1|Dmd|Atp1b2|Slc8a1|Ndufa9|Slc4a10|Slc4a7|Nos1|Atp1b1|Scn1b|Slc8a2|Wnk1|Nedd4l
GOCC_INTRINSIC_COMPONENT_OF_PLASMA_MEMBRANE	1.25451	0.450434	2.69628	341	1.90595e-23	1.38276e-20	ENSMUSG00000028542|ENSMUSG00000020331|ENSMUSG00000046480|ENSMUSG00000067336|ENSMUSG00000031453|ENSMUSG00000001773|ENSMUSG00000040724|ENSMUSG00000030307|ENSMUSG00000047976|ENSMUSG00000030987|ENSMUSG00000023033|ENSMUSG00000038555|ENSMUSG00000060961|ENSMUSG00000036634|ENSMUSG00000028583|ENSMUSG00000021728|ENSMUSG00000002015|ENSMUSG00000042604|ENSMUSG00000025964|ENSMUSG00000020102|ENSMUSG00000079562|…	Slc6a9|Hcn2|Scn4b|Bmpr2|Rasa3|Folh1|Kcna2|Slc6a11|Kcna1|Stim1|Scn8a|Reep2|Slc4a4|Mag|Pdpn|Emb|Bcap31|Kcna4|Adam23|Slc16a7|Maea|Syt7|Slc38a3|Npc1|Gpr37|Tm9sf2|Jam3|Slc24a2|Cacng2|Atp1a2|Lman2|Jam2|Slc6a7|Plp1|Kcnq3|Itgb2|Ptpra|Aqp4|Atp1b3|S1pr1|Enpp1|Slc9a1|Sema4d|Sema7a|Pi4k2a|Hcn1|Ephb2|Cpt1c|Scn3b|Sema4a|Adcy9|Cd81|Scn2a|Cntnap2|Slc12a2|Abhd12|Slc16a1|Atp1a1|Dpp6|Scn1a|Cd9|Nlgn2|Slc30a3|Slc2a1|…
GOMF_ANION_TRANSMEMBRANE_TRANSPORTER_ACTIVITY	0.898671	0.532137	2.66838	97	3.43981e-12	3.32744e-10	ENSMUSG00000028542|ENSMUSG00000030307|ENSMUSG00000037242|ENSMUSG00000060961|ENSMUSG00000030500|ENSMUSG00000020102|ENSMUSG00000010064|ENSMUSG00000004902|ENSMUSG00000037996|ENSMUSG00000037341|ENSMUSG00000028412|ENSMUSG00000022752|ENSMUSG00000052026|ENSMUSG00000040010|ENSMUSG00000069072|ENSMUSG00000036636|ENSMUSG00000028854|ENSMUSG00000029016|ENSMUSG00000026819|ENSMUSG00000033720|ENSMUSG00000024597|…	Slc6a9|Slc6a11|Clic4|Slc4a4|Slc17a6|Slc16a7|Slc38a3|Slc25a18|Slc24a2|Slc9a7|Slc44a1|Tomm70a|Slc6a7|Slc7a5|Slc7a14|Clcn7|Slc9a1|Clcn6|Slc25a25|Sfxn5|Slc12a2|Slc16a1|Slc2a1|Slc25a11|Lrrc8a|Gabrb3|Vdac3|Slc25a5|Ano10|Gabra1|Slc25a22|Slc7a8|Slc9a6|Slc27a1|Gabrb2|Fxyd1|Abcb1a|Slc25a1|Abcg2|Gabra5|Ttyh3|Slc12a5|Clic5|Clcn2|Sfxn1|Sfxn3|Slc44a2|Slc25a42|Slc25a12|Clic1|Slc4a10|Gja1|Slc25a4|Abcb7|Slc4a7|Sl…
GOMF_PROTEIN_SERINE_THREONINE_KINASE_ACTIVITY	0.921426	0.497628	2.61777	128	6.13786e-13	7.83855e-11	ENSMUSG00000067336|ENSMUSG00000033352|ENSMUSG00000070544|ENSMUSG00000050697|ENSMUSG00000028969|ENSMUSG00000053046|ENSMUSG00000024122|ENSMUSG00000026490|ENSMUSG00000026393|ENSMUSG00000027030|ENSMUSG00000022433|ENSMUSG00000074886|ENSMUSG00000026620|ENSMUSG00000035390|ENSMUSG00000030802|ENSMUSG00000050965|ENSMUSG00000026074|ENSMUSG00000075590|ENSMUSG00000002413|ENSMUSG00000071369|ENSMUSG00000062604|…	Bmpr2|Map2k4|Top1|Prkaa1|Cdk5|Brsk2|Pdpk1|Cdc42bpa|Nek7|Stk39|Csnk1e|Grk6|Mark1|Brsk1|Bckdk|Prkca|Map4k4|Nrbp2|Braf|Map3k5|Srpk2|Mast1|Csnk1d|Mapk3|Camk2a|Cdc42bpb|Aak1|Map4k3|Pikfyve|Prkce|Cdkl5|Oxsr1|Sik3|Prkcg|Wnk3|Prkcb|Pik3r4|Dclk1|Mark3|Map2k3|Trio|Camk2d|Prkcd|Mapk1|Akt1|Rock2|Stk38l|Ttbk1|Mtor|Egfr|Camkv|Tbk1|Srpk1|Rps6ka5|Akt3|Csnk2a2|Mapk10|Grk2|Camk4|Mark2|Pdk3|Kalrn|Mapk8|Prkacb|Camk2…
GOMF_PROTEIN_KINASE_ACTIVITY	0.932595	0.476532	2.59023	157	3.86704e-13	5.61108e-11	ENSMUSG00000067336|ENSMUSG00000033352|ENSMUSG00000070544|ENSMUSG00000050697|ENSMUSG00000028969|ENSMUSG00000053046|ENSMUSG00000024122|ENSMUSG00000026490|ENSMUSG00000026393|ENSMUSG00000027030|ENSMUSG00000022433|ENSMUSG00000074886|ENSMUSG00000026620|ENSMUSG00000035390|ENSMUSG00000030802|ENSMUSG00000050965|ENSMUSG00000026074|ENSMUSG00000075590|ENSMUSG00000002413|ENSMUSG00000071369|ENSMUSG00000062604|…	Bmpr2|Map2k4|Top1|Prkaa1|Cdk5|Brsk2|Pdpk1|Cdc42bpa|Nek7|Stk39|Csnk1e|Grk6|Mark1|Brsk1|Bckdk|Prkca|Map4k4|Nrbp2|Braf|Map3k5|Srpk2|Mast1|Csnk1d|Ephb2|Mapk3|Csk|Camk2a|Cdc42bpb|Aak1|Map4k3|Pikfyve|Prkce|Cdkl5|Oxsr1|Sik3|Prkcg|Wnk3|Prkcb|Pik3r4|Fyn|Dclk1|Mark3|Map2k3|Trio|Camk2d|Tyro3|Igf1r|Prkcd|Mapk1|Akt1|Rock2|Stk38l|Ttbk1|Mtor|Pdk1|Egfr|Camkv|Tbk1|Srpk1|Cad|Rps6ka5|Akt3|Csnk2a2|Mapk10|Grk2|Camk4|…
GOBP_PHOSPHATIDYLINOSITOL_METABOLIC_PROCESS	0.788187	0.575666	2.56827	57	1.05841e-09	5.90677e-08	ENSMUSG00000026737|ENSMUSG00000010660|ENSMUSG00000025477|ENSMUSG00000026102|ENSMUSG00000028894|ENSMUSG00000030682|ENSMUSG00000034902|ENSMUSG00000015214|ENSMUSG00000025178|ENSMUSG00000038174|ENSMUSG00000010936|ENSMUSG00000015002|ENSMUSG00000036529|ENSMUSG00000025949|ENSMUSG00000018547|ENSMUSG00000021987|ENSMUSG00000042105|ENSMUSG00000039458|ENSMUSG00000016933|ENSMUSG00000035596|ENSMUSG00000054469|…	Pip4k2a|Plcd1|Inpp5a|Inpp1|Inpp5b|Cdipt|Pip5k1c|Mtmr1|Pi4k2a|Fam126b|Vac14|Efr3a|Sbf1|Pikfyve|Pip4k2b|Mtmr6|Inpp5f|Mtmr12|Plcg1|Mboat7|Lclat1|Pi4ka|Pik3r4|Pik3c3|Sacm1l|Inpp4a|Slc27a1|Rufy1|Mtmr2|Mtmr9|Ttc7b|Inpp5j|Pigk|Plcb3|Itpka|Ocrl|Pitpnm2|Pitpnm1|Synj1|Pip5k1a|Rab14|Dgke|Rab5a
GOCC_NUCLEAR_OUTER_MEMBRANE_ENDOPLASMIC_RETICULUM_MEMBRANE_NETWORK	1.13309	0.427265	2.55093	331	3.61759e-19	1.49975e-16	ENSMUSG00000021814|ENSMUSG00000040997|ENSMUSG00000023827|ENSMUSG00000006676|ENSMUSG00000032553|ENSMUSG00000027366|ENSMUSG00000029501|ENSMUSG00000040724|ENSMUSG00000073982|ENSMUSG00000068290|ENSMUSG00000041084|ENSMUSG00000030987|ENSMUSG00000038555|ENSMUSG00000026131|ENSMUSG00000020869|ENSMUSG00000045302|ENSMUSG00000002015|ENSMUSG00000021518|ENSMUSG00000024687|ENSMUSG00000019428|ENSMUSG00000039474|…	Anxa7|Abhd4|Agpat4|Usp19|Srprb|Sppl2a|Ankle2|Kcna2|Rhog|Ddrgk1|Ostc|Stim1|Reep2|Dst|Lrrc59|Preb|Bcap31|Ptdss1|Osbp|Fkbp8|Wfs1|Tnpo3|Adpgk|Vapb|Vapa|Gdpd1|Pitpnb|Gpr37|Vti1b|Aldh3a2|Ahcyl1|Scfd1|Rasgrp1|Rtn4|Tapt1|Cdc42|Ccdc47|Gnai3|Cdipt|Ptpn1|Lman2|Map3k5|Copa|Cept1|Clmn|Mctp1|Mtdh|Ergic1|Dnajb14|Tmcc2|Tex2|Rab3gap1|Atl2|Slc9a1|Mpdu1|Sec24b|Lnpk|Cpt1c|Ssr3|Ermp1|Acsl3|Dnajb12|Emc4|Gramd1b|Hsd17b…
GOBP_ANION_TRANSMEMBRANE_TRANSPORT	0.898671	0.470767	2.54467	150	1.93855e-12	2.00917e-10	ENSMUSG00000028542|ENSMUSG00000013921|ENSMUSG00000027882|ENSMUSG00000025142|ENSMUSG00000037242|ENSMUSG00000060961|ENSMUSG00000028583|ENSMUSG00000021728|ENSMUSG00000030500|ENSMUSG00000043733|ENSMUSG00000020102|ENSMUSG00000036932|ENSMUSG00000010064|ENSMUSG00000024900|ENSMUSG00000004902|ENSMUSG00000037996|ENSMUSG00000037341|ENSMUSG00000022752|ENSMUSG00000007097|ENSMUSG00000002413|ENSMUSG00000052026|…	Slc6a9|Clip3|Stxbp3|Aspscr1|Clic4|Slc4a4|Pdpn|Emb|Slc17a6|Ptpn11|Slc16a7|Aifm1|Slc38a3|Cpt1a|Slc25a18|Slc24a2|Slc9a7|Tomm70a|Atp1a2|Braf|Slc6a7|Slc7a5|Slc7a14|Enpp1|Clcn7|Slc9a1|Tsc1|Clcn6|Slc12a2|Slc16a1|Slc2a1|Slc25a11|Pex5l|Lrrc8a|Gabrb3|Timm50|Vdac3|Slc25a5|Ano10|Gabra1|Prkcb|Slc25a22|Slc25a3|Cpt2|Slc7a8|Slc9a6|Slc27a1|Gabrb2|Fxyd1|Abcb1a|Slc25a1|Akt1|Gabra5|Ttyh3|Slc12a5|Clic5|Slc20a2|Clcn2|…
GOMF_TRANSPORTER_ACTIVITY	1.08644	0.429589	2.54268	297	9.63251e-18	2.79535e-15	ENSMUSG00000044252|ENSMUSG00000011884|ENSMUSG00000028542|ENSMUSG00000020331|ENSMUSG00000046480|ENSMUSG00000043448|ENSMUSG00000031453|ENSMUSG00000040724|ENSMUSG00000028969|ENSMUSG00000018340|ENSMUSG00000030307|ENSMUSG00000047976|ENSMUSG00000037242|ENSMUSG00000023033|ENSMUSG00000060961|ENSMUSG00000030500|ENSMUSG00000042604|ENSMUSG00000038267|ENSMUSG00000024687|ENSMUSG00000020102|ENSMUSG00000051111|…	Osbpl1a|Gltp|Slc6a9|Hcn2|Scn4b|Gjc2|Rasa3|Kcna2|Cdk5|Anxa6|Slc6a11|Kcna1|Clic4|Scn8a|Slc4a4|Slc17a6|Kcna4|Slc22a23|Osbp|Slc16a7|Sv2c|Slc38a3|Npc1|Pitpnb|Atp6v0d1|Slc25a18|Slc24a2|Slc9a7|Cacng2|Slc44a1|Tomm70a|Atp1a2|Slc6a7|Kcnq3|Aqp4|Slc7a5|Slc7a14|Clcn7|Slc9a1|Clcn6|Hcn1|Scn3b|Slc25a25|Sfxn5|Gramd1b|Scn2a|Timm29|Stim2|Slc12a2|Slc16a1|Atp1a1|Cpne1|Cul5|Osbpl10|Scn1a|Vps9d1|Slc30a3|Slc2a1|Ccdc51|S…
GOMF_TRANSCRIPTION_REGULATOR_ACTIVITY	0.965328	-0.39636	-2.52081	235	3.86595e-14	6.23276e-12	ENSMUSG00000057604|ENSMUSG00000024826|ENSMUSG00000028309|ENSMUSG00000021188|ENSMUSG00000025239|ENSMUSG00000044167|ENSMUSG00000001419|ENSMUSG00000015776|ENSMUSG00000030782|ENSMUSG00000027582|ENSMUSG00000005566|ENSMUSG00000039697|ENSMUSG00000024696|ENSMUSG00000024498|ENSMUSG00000027630|ENSMUSG00000000861|ENSMUSG00000030330|ENSMUSG00000025246|ENSMUSG00000026434|ENSMUSG00000057367|ENSMUSG00000020248|…	Lmcd1|Dpf2|Rnf20|Trip11|Limd1|Foxo1|Mef2d|Med22|Tgfb1i1|Zgpat|Trim28|Ncoa7|Lpxn|Tcerg1|Tbl1xr1|Bcl11a|Ing4|Tbl1x|Nucks1|Birc2|Nfyb|Pxn|Rcor3|Mrtfa|Bclaf1|Pqbp1|Hmga1|Zeb2|Zhx2|Pawr|Dnajb1|Thrap3|Bud31|Irf2bpl|Mrtfb|Creb5|Myt1l|Zfp704|Foxk2|Basp1|Atf2|Nolc1|Actl6b|Mier1|Zhx3|Max|Lrrfip1|Hdgfl3|Ss18l1|Wdr77|Sf1|Bcl11b|Pir|Cic|Dr1|Calcoco1|Yap1|Med8|Mef2a|Ncoa5|Tox2|Ncor1|Arl2bp|Hcfc1|Elk1|Hdgfl2|So…
GOMF_KINASE_ACTIVITY	0.996986	0.439997	2.51776	226	6.73269e-15	1.30255e-12	ENSMUSG00000026737|ENSMUSG00000067336|ENSMUSG00000033352|ENSMUSG00000070544|ENSMUSG00000050697|ENSMUSG00000028969|ENSMUSG00000053046|ENSMUSG00000024122|ENSMUSG00000026490|ENSMUSG00000026393|ENSMUSG00000027030|ENSMUSG00000028032|ENSMUSG00000022433|ENSMUSG00000074886|ENSMUSG00000026620|ENSMUSG00000035390|ENSMUSG00000030802|ENSMUSG00000025236|ENSMUSG00000050965|ENSMUSG00000026074|ENSMUSG00000029916|…	Pip4k2a|Bmpr2|Map2k4|Top1|Prkaa1|Cdk5|Brsk2|Pdpk1|Cdc42bpa|Nek7|Stk39|Papss1|Csnk1e|Grk6|Mark1|Brsk1|Bckdk|Adpgk|Prkca|Map4k4|Agk|Coasy|Nrbp2|Braf|Map3k5|Srpk2|Gk|Uck1|Pip5k1c|Mast1|Csnk1d|Pi4k2a|Ephb2|Mapk3|Pfkp|Chkb|Dgkd|Csk|Camk2a|Cdc42bpb|Aak1|Map4k3|Pikfyve|Prkce|Cdkl5|Pip4k2b|Oxsr1|Sik3|Prkcg|Pfkl|Wnk3|Pfkm|Pgm2l1|Pi4ka|Prkcb|Pik3r4|Fyn|Dclk1|Pik3c3|Mark3|Map2k3|Galk2|Trio|Camk2d|Tyro3|Igf1…
GOCC_ENDOPLASMIC_RETICULUM_LUMEN	0.761461	-0.453017	-2.50821	107	3.92833e-09	2.07273e-07	ENSMUSG00000072849|ENSMUSG00000027861|ENSMUSG00000038991|ENSMUSG00000032080|ENSMUSG00000032083|ENSMUSG00000040152|ENSMUSG00000071178|ENSMUSG00000060802|ENSMUSG00000068220|ENSMUSG00000025130|ENSMUSG00000032181|ENSMUSG00000026185|ENSMUSG00000017493|ENSMUSG00000025823|ENSMUSG00000028567|ENSMUSG00000026864|ENSMUSG00000030824|ENSMUSG00000027249|ENSMUSG00000005681|ENSMUSG00000004460|ENSMUSG00000037072|…	Serpina1e|Casq2|Txndc5|Apoa4|Apoa1|Thbs1|Serpina1b|B2m|Lgals1|P4hb|Scg3|Igfbp5|Igfbp4|Pdia4|Txndc12|Hspa5|Nucb1|F2|Apoa2|Dnajb11|Selenof|Dnajc3|Lrpap1|Erp44|Lamc1|P4ha1|Sparcl1|Ptprn2|Pdia3|Pdia6|Sumf2|Erp29|Fkbp7|Trf|Manf|Cnpy3|Vwa1|Erlec1|Os9|Fstl1|Dag1|Scg2|Alb|Rcn2|Rcn1|Tnc|Prkcsh|Mydgf|Col1a1|Fgg|App|Col4a2|Vgf
GOMF_SODIUM_ION_TRANSMEMBRANE_TRANSPORTER_ACTIVITY	0.690132	0.623146	2.50583	36	1.30166e-07	4.66347e-06	ENSMUSG00000028542|ENSMUSG00000020331|ENSMUSG00000046480|ENSMUSG00000030307|ENSMUSG00000023033|ENSMUSG00000060961|ENSMUSG00000037996|ENSMUSG00000037341|ENSMUSG00000007097|ENSMUSG00000052026|ENSMUSG00000028854|ENSMUSG00000021730|ENSMUSG00000049281|ENSMUSG00000075318|ENSMUSG00000024597|ENSMUSG00000033161|ENSMUSG00000064329|ENSMUSG00000040907|ENSMUSG00000060681|ENSMUSG00000070304|ENSMUSG00000037656|…	Slc6a9|Hcn2|Scn4b|Slc6a11|Scn8a|Slc4a4|Slc24a2|Slc9a7|Atp1a2|Slc6a7|Slc9a1|Hcn1|Scn3b|Scn2a|Slc12a2|Atp1a1|Scn1a|Atp1a3|Slc9a6|Scn2b|Slc20a2|Slc20a1|Slc8a1|Slc4a10|Slc4a7|Scn1b|Slc8a2|Slc1a2
GOCC_NUCLEAR_PROTEIN_CONTAINING_COMPLEX	1.11466	-0.368154	-2.49693	385	1.40671e-18	5.10284e-16	ENSMUSG00000029823|ENSMUSG00000015749|ENSMUSG00000024826|ENSMUSG00000031783|ENSMUSG00000008333|ENSMUSG00000030435|ENSMUSG00000055531|ENSMUSG00000024188|ENSMUSG00000038374|ENSMUSG00000015776|ENSMUSG00000024258|ENSMUSG00000029038|ENSMUSG00000046010|ENSMUSG00000061136|ENSMUSG00000005566|ENSMUSG00000102976|ENSMUSG00000034192|ENSMUSG00000027630|ENSMUSG00000002658|ENSMUSG00000034194|ENSMUSG00000026035|…	Luc7l2|Anp32e|Dpf2|Polr2c|Snrpb2|U2af2|Cpsf6|Luc7l|Rbm8a|Med22|Polr2d|Ssu72|Zfp830|Prpf40a|Trim28|Zc3h11a|Lsm3|Tbl1xr1|Gtf2f1|R3hcc1|Ppil3|Sfpq|Nono|Snrpa|Ing4|Tbl1x|U2af1|Rbm5|Ik|Polr1c|Mbd3|Wdr61|Phc3|Htatsf1|Rbm3|Thoc3|Sugp1|Rbbp7|Nfyb|Rcor3|Bclaf1|Hmga1|Mphosph10|Polr2h|Tra2b|Sf3b2|Sart1|Hspa5|Thrap3|Hspa8|Smndc1|Bud31|Pym1|Lsm7|Cbx5|Bicral|Tcea1|Basp1|Rbbp4|Brms1l|Cpsf7|Polr2i|Atf2|Nolc1|Gtf…
GOBP_IMPORT_INTO_CELL	0.774939	0.520843	2.489	79	1.88238e-09	1.03069e-07	ENSMUSG00000028542|ENSMUSG00000020331|ENSMUSG00000030307|ENSMUSG00000033335|ENSMUSG00000037996|ENSMUSG00000037341|ENSMUSG00000019146|ENSMUSG00000007097|ENSMUSG00000026825|ENSMUSG00000032412|ENSMUSG00000013662|ENSMUSG00000040010|ENSMUSG00000028854|ENSMUSG00000032883|ENSMUSG00000024597|ENSMUSG00000033161|ENSMUSG00000028645|ENSMUSG00000066189|ENSMUSG00000041245|ENSMUSG00000040265|ENSMUSG00000026615|…	Slc6a9|Hcn2|Slc6a11|Dnm2|Slc24a2|Slc9a7|Cacng2|Atp1a2|Dnm1|Atp1b3|Atad1|Slc7a5|Slc9a1|Acsl3|Slc12a2|Atp1a1|Slc2a1|Cacng3|Wnk3|Dnm3|Eprs|Fyn|Ap2b1|Atp1a3|Slc7a8|Slc9a6|Slc27a1|Kcnj6|Atp2b4|Akt1|Slc12a5|Grm1|Acsl1|Trpv2|Atp1b2|Slc8a1|Slc27a4|Flot1|Gpm6b|Slc1a4|Nos1|Atp1b1|Slc39a12|Slc8a2|Wnk1|Slc1a2|Slc2a3|Slc12a9|Glul|Slc30a1|Slc3a2
GOBP_MRNA_METABOLIC_PROCESS	1.14219	-0.351574	-2.46302	478	1.11306e-19	6.24374e-17	ENSMUSG00000029823|ENSMUSG00000032249|ENSMUSG00000028309|ENSMUSG00000031783|ENSMUSG00000062328|ENSMUSG00000008333|ENSMUSG00000030435|ENSMUSG00000055531|ENSMUSG00000024188|ENSMUSG00000025362|ENSMUSG00000038374|ENSMUSG00000055436|ENSMUSG00000030816|ENSMUSG00000058546|ENSMUSG00000002524|ENSMUSG00000063457|ENSMUSG00000024258|ENSMUSG00000029038|ENSMUSG00000010608|ENSMUSG00000046010|ENSMUSG00000061136|…	Luc7l2|Anp32a|Rnf20|Polr2c|Rpl17|Snrpb2|U2af2|Cpsf6|Luc7l|Rps26|Rbm8a|Srsf11|Rnf40|Rpl23a|Puf60|Rps15|Polr2d|Ssu72|Rbm25|Zfp830|Prpf40a|Zfp326|Rpl8|Zc3h11a|Lsm3|Tcerg1|Son|Gtf2f1|Ppil3|Sfpq|Nono|Snrpa|U2af1|Rbm5|Ik|Wdr61|Tnrc6b|Htatsf1|Dnajc8|Rbm3|Thoc3|Rbm6|Sugp1|Srsf6|Dcp1a|Rps7|Cnot4|Pqbp1|Psmc4|Polr2h|Gigyf2|Tra2b|Bag4|Srsf4|Zhx2|Sf3b2|Hnrnph2|Rplp1|Sart1|Rpl13|Thrap3|Srsf3|Hspa8|Psmc3|Rps12|…
GOBP_NEGATIVE_REGULATION_OF_TRANSCRIPTION_BY_RNA_POLYMERASE_II	0.826657	-0.400218	-2.405	162	2.29127e-10	1.47761e-08	ENSMUSG00000057604|ENSMUSG00000024826|ENSMUSG00000025626|ENSMUSG00000027582|ENSMUSG00000005566|ENSMUSG00000024498|ENSMUSG00000027630|ENSMUSG00000000861|ENSMUSG00000028820|ENSMUSG00000025246|ENSMUSG00000035478|ENSMUSG00000031353|ENSMUSG00000069895|ENSMUSG00000026872|ENSMUSG00000071757|ENSMUSG00000035873|ENSMUSG00000005483|ENSMUSG00000031563|ENSMUSG00000030224|ENSMUSG00000034168|ENSMUSG00000031221|…	Lmcd1|Dpf2|Phf6|Zgpat|Trim28|Tcerg1|Tbl1xr1|Bcl11a|Sfpq|Tbl1x|Mbd3|Rbbp7|Atxn1l|Zeb2|Zhx2|Pawr|Dnajb1|Wwc2|Strap|Irf2bpl|Igbp1|Ppm1a|Myt1l|Cbx5|Foxk2|Brms1l|Atf2|Cggbp1|Cpeb3|Hmg20a|Mier1|Zhx3|Max|Lrrfip1|Tpr|Bag3|Ezr|Dr1|Hexim1|Yap1|Mef2a|Ncoa5|Rtf1|Rbm10|Ncor1|Paf1|Hcfc1|Sox9|Nck2|Zbtb16|Dab2|Tagln3|Zhx1|Pkia|Gatad2b|Ncor2|Notch2|Scaf8|Nr1d2|Erf|Txn1|C1qbp|Hnrnpa2b1|Uri1|Fhl2|Sqstm1
GOMF_POTASSIUM_ION_TRANSMEMBRANE_TRANSPORTER_ACTIVITY	0.659444	0.608573	2.40385	33	9.18995e-07	2.57226e-05	ENSMUSG00000020331|ENSMUSG00000040724|ENSMUSG00000047976|ENSMUSG00000042604|ENSMUSG00000037996|ENSMUSG00000037341|ENSMUSG00000007097|ENSMUSG00000056258|ENSMUSG00000028854|ENSMUSG00000021730|ENSMUSG00000024597|ENSMUSG00000033161|ENSMUSG00000025645|ENSMUSG00000060882|ENSMUSG00000040907|ENSMUSG00000060681|ENSMUSG00000043301|ENSMUSG00000017740|ENSMUSG00000058975|ENSMUSG00000063142|ENSMUSG00000037344|…	Hcn2|Kcna2|Kcna1|Kcna4|Slc24a2|Slc9a7|Atp1a2|Kcnq3|Slc9a1|Hcn1|Slc12a2|Atp1a1|Ccdc51|Kcnd2|Atp1a3|Slc9a6|Kcnj6|Slc12a5|Kcnc1|Kcnma1|Slc12a9|Kcnip4|Kcnj3|Kcnq2|Slc12a6|Kcnb1|Grik2|Kcnip2|Kcnb2
GOBP_CELLULAR_LIPID_METABOLIC_PROCESS	1.0377	0.399678	2.4032	346	2.39261e-16	6.31213e-14	ENSMUSG00000040997|ENSMUSG00000011884|ENSMUSG00000026737|ENSMUSG00000023827|ENSMUSG00000031591|ENSMUSG00000037697|ENSMUSG00000020777|ENSMUSG00000010660|ENSMUSG00000015149|ENSMUSG00000053279|ENSMUSG00000050697|ENSMUSG00000006345|ENSMUSG00000025477|ENSMUSG00000027346|ENSMUSG00000034853|ENSMUSG00000075706|ENSMUSG00000044968|ENSMUSG00000028937|ENSMUSG00000026102|ENSMUSG00000028910|ENSMUSG00000019883|…	Abhd4|Gltp|Pip4k2a|Agpat4|Asah1|Ddhd1|Acox1|Plcd1|Sirt2|Aldh1a1|Prkaa1|Ggt1|Inpp5a|Gpcpd1|Acot11|Gpx4|Napepld|Acot7|Inpp1|Mecr|Echdc1|Ptdss1|Capn2|Fdps|Sccpdh|Them4|Ptpn11|Ppp2r1a|Pck2|Vapb|Vapa|Cpt1a|Gdpd1|Gpd1|Aldh3a2|Crppa|Agk|Ephx2|Prxl2b|Pdxdc1|Inpp5b|Slc44a1|Gpd1l|Cdipt|Fasn|Plp1|Gk|Pip5k1c|Cept1|Aldh3b1|Mtmr1|Ppt1|Cbr4|Tex2|Decr1|Adh5|Mpdu1|Pi4k2a|Cpt1c|Gstz1|Acsl3|Mapk3|Fam126b|Hsd17b12|C…
GOBP_INORGANIC_ION_TRANSMEMBRANE_TRANSPORT	0.975995	0.405248	2.39569	290	2.71281e-14	4.92036e-12	ENSMUSG00000028542|ENSMUSG00000020331|ENSMUSG00000036578|ENSMUSG00000046480|ENSMUSG00000043448|ENSMUSG00000031453|ENSMUSG00000040724|ENSMUSG00000028969|ENSMUSG00000018340|ENSMUSG00000030307|ENSMUSG00000047976|ENSMUSG00000037242|ENSMUSG00000024122|ENSMUSG00000030987|ENSMUSG00000023033|ENSMUSG00000060961|ENSMUSG00000033335|ENSMUSG00000027030|ENSMUSG00000042604|ENSMUSG00000013160|ENSMUSG00000037996|…	Slc6a9|Hcn2|Fxyd7|Scn4b|Gjc2|Rasa3|Kcna2|Cdk5|Anxa6|Slc6a11|Kcna1|Clic4|Pdpk1|Stim1|Scn8a|Slc4a4|Dnm2|Stk39|Kcna4|Atp6v0d1|Slc24a2|Cab39|Slc9a7|Cacng2|Atp1a2|Gpd1l|Slc6a7|Plp1|Kcnq3|Fxyd6|Atp1b3|Ank3|Clcn7|Slc9a1|Clcn6|Hcn1|Scn3b|Slc25a25|Scn2a|Stim2|Slc12a2|Atp1a1|Cul5|Dpp6|Micu1|Scn1a|Prkce|Vps9d1|Slc30a3|Ccdc51|Oxsr1|Slc25a11|Ndufs7|Gstm7|Gabrb3|Cacng3|Wnk3|Plcg1|Kcnd2|Ano10|Gabra1|Fyn|Slc25a3…
GOBP_CORTICAL_CYTOSKELETON_ORGANIZATION	0.627257	0.619055	2.39383	29	2.08667e-06	5.04627e-05	ENSMUSG00000034930|ENSMUSG00000073982|ENSMUSG00000028969|ENSMUSG00000049493|ENSMUSG00000032504|ENSMUSG00000036777|ENSMUSG00000020536|ENSMUSG00000024044|ENSMUSG00000021998|ENSMUSG00000055805|ENSMUSG00000020580|ENSMUSG00000074364|ENSMUSG00000027002|ENSMUSG00000054364|ENSMUSG00000014601|ENSMUSG00000019978|ENSMUSG00000001847|ENSMUSG00000036053|ENSMUSG00000028465	Rtkn|Rhog|Cdk5|Pls1|Pdcd6ip|Anln|Llgl1|Epb41l3|Lcp1|Fmnl1|Rock2|Ehd2|Nckap1|Rhob|Strip1|Epb41l2|Rac1|Fmnl2|Tln1
GOBP_GLYCEROPHOSPHOLIPID_METABOLIC_PROCESS	0.761461	0.450434	2.3825	130	4.22078e-09	2.18727e-07	ENSMUSG00000040997|ENSMUSG00000026737|ENSMUSG00000023827|ENSMUSG00000037697|ENSMUSG00000010660|ENSMUSG00000025477|ENSMUSG00000027346|ENSMUSG00000044968|ENSMUSG00000026102|ENSMUSG00000021518|ENSMUSG00000026509|ENSMUSG00000061666|ENSMUSG00000023019|ENSMUSG00000029916|ENSMUSG00000028894|ENSMUSG00000028412|ENSMUSG00000050627|ENSMUSG00000030682|ENSMUSG00000034902|ENSMUSG00000040774|ENSMUSG00000015214|…	Abhd4|Pip4k2a|Agpat4|Ddhd1|Plcd1|Inpp5a|Gpcpd1|Napepld|Inpp1|Ptdss1|Capn2|Gdpd1|Gpd1|Agk|Inpp5b|Slc44a1|Gpd1l|Cdipt|Pip5k1c|Cept1|Mtmr1|Pi4k2a|Acsl3|Fam126b|Chkb|Dgkd|Serinc3|Vac14|Abhd12|Cpne1|Efr3a|Osbpl10|Sbf1|Pikfyve|Pip4k2b|Mtmr6|Inpp5f|Mtmr12|Abhd6|Plcg1|Mboat7|Lclat1|Pi4ka|Pik3r4|Pik3c3|Sacm1l|Inpp4a|Serinc1|Agpat3|Slc27a1|Abhd16a|Rufy1|Slc44a2|Dgkq|Acp6|Csnk2a2|Cds2|Osbpl8|Dgkz|Mtmr2|Mtmr…
GOBP_ORGANOPHOSPHATE_BIOSYNTHETIC_PROCESS	0.91012	0.410755	2.38166	245	1.60437e-12	1.7244e-10	ENSMUSG00000040997|ENSMUSG00000026737|ENSMUSG00000023827|ENSMUSG00000037697|ENSMUSG00000020231|ENSMUSG00000020572|ENSMUSG00000011148|ENSMUSG00000028937|ENSMUSG00000028032|ENSMUSG00000021518|ENSMUSG00000030541|ENSMUSG00000026509|ENSMUSG00000059743|ENSMUSG00000029247|ENSMUSG00000015869|ENSMUSG00000029056|ENSMUSG00000020528|ENSMUSG00000027889|ENSMUSG00000023019|ENSMUSG00000029916|ENSMUSG00000039450|…	Abhd4|Pip4k2a|Agpat4|Ddhd1|Dip2a|Nampt|Adssl1|Acot7|Papss1|Ptdss1|Idh2|Capn2|Fdps|Paics|Prpsap1|Pank4|Prpsap2|Ampd2|Gpd1|Agk|Dcxr|Adsl|Coasy|Mocs3|Atic|Slc44a1|Gpd1l|Cdipt|Fasn|Flad1|Gk|Uck1|Pip5k1c|Cept1|Mtmr1|Ppt1|Cbr4|Mthfd1|Gucy1a1|Pi4k2a|Gucy1b1|Gstz1|Acsl3|Adcy9|Hsd17b12|Chkb|Dgkd|Parp1|Acsl6|Ggps1|Vac14|Cpne1|Sbf1|Hmgcs1|Pikfyve|Vps9d1|Pip4k2b|Pygl|Acly|Mtmr6|Inpp5f|Mtmr12|Ctps|Mboat7|Lcla…
GOMF_LIGASE_ACTIVITY	0.74774	0.469226	2.35861	99	1.09327e-08	5.19634e-07	ENSMUSG00000010755|ENSMUSG00000043572|ENSMUSG00000020231|ENSMUSG00000011148|ENSMUSG00000032350|ENSMUSG00000029752|ENSMUSG00000029247|ENSMUSG00000024587|ENSMUSG00000030061|ENSMUSG00000021646|ENSMUSG00000035898|ENSMUSG00000028811|ENSMUSG00000074576|ENSMUSG00000021048|ENSMUSG00000018848|ENSMUSG00000031878|ENSMUSG00000032883|ENSMUSG00000026356|ENSMUSG00000020333|ENSMUSG00000030314|ENSMUSG00000001380|…	Cars|Pars2|Dip2a|Adssl1|Gclc|Asns|Paics|Nars|Uba3|Mccc2|Uba6|Yars|Mocs3|Mthfd1|Rars|Nae1|Acsl3|Dars|Acsl6|Atg7|Hars|Tars|Vars|Gatb|Ctps|Wars|Eprs|Lars|Tars2|Gmps|Uba1|Acsbg1|Farsb|Pcx|Aars|Tarsl2|Adss|Slc27a1|Mars1|Iars|Acaca|Rars2|Acsl1|Lipt2|Yars2|Slc27a4|Pfas|Iars2|Cad|Gars|Gart|Mccc1|Qars|Glul|Atp6v0c|Ass1|Sars|Uba2|Rtca|Aacs|Atp6v1a|Atp5j2|Sucla2|Ppcs|Mthfd1l|Acsf2|Uba5
GOMF_LIGASE_ACTIVITY_FORMING_CARBON_OXYGEN_BONDS	0.610527	0.609379	2.35642	29	4.30359e-06	9.68142e-05	ENSMUSG00000010755|ENSMUSG00000043572|ENSMUSG00000024587|ENSMUSG00000028811|ENSMUSG00000018848|ENSMUSG00000026356|ENSMUSG00000001380|ENSMUSG00000022241|ENSMUSG00000007029|ENSMUSG00000021266|ENSMUSG00000026615|ENSMUSG00000024493|ENSMUSG00000028107|ENSMUSG00000026245|ENSMUSG00000031960|ENSMUSG00000030515|ENSMUSG00000040354|ENSMUSG00000037851|ENSMUSG00000028292|ENSMUSG00000022792|ENSMUSG00000026618|…	Cars|Pars2|Nars|Yars|Rars|Dars|Hars|Tars|Vars|Wars|Eprs|Lars|Tars2|Farsb|Aars|Tarsl2|Mars1|Iars|Rars2|Yars2|Iars2|Gars
GOBP_DNA_TEMPLATED_TRANSCRIPTION_ELONGATION	0.610527	-0.512868	-2.34857	45	6.47339e-06	0.000137122	ENSMUSG00000031783|ENSMUSG00000024258|ENSMUSG00000029290|ENSMUSG00000024498|ENSMUSG00000002658|ENSMUSG00000067148|ENSMUSG00000061559|ENSMUSG00000067873|ENSMUSG00000039041|ENSMUSG00000021018|ENSMUSG00000033813|ENSMUSG00000019738|ENSMUSG00000067995|ENSMUSG00000025134|ENSMUSG00000055839|ENSMUSG00000042487|ENSMUSG00000079658|ENSMUSG00000048878|ENSMUSG00000027304|ENSMUSG00000004667|ENSMUSG00000003437|…	Polr2c|Polr2d|Zfp326|Tcerg1|Gtf2f1|Polr1c|Wdr61|Htatsf1|Adrm1|Polr2h|Tcea1|Polr2i|Gtf2f2|Alyref|Elob|Leo1|Eloc|Hexim1|Rtf1|Polr2e|Paf1|Mnat1
GOBP_POSITIVE_REGULATION_OF_GTPASE_ACTIVITY	0.826657	0.425777	2.34545	174	2.02662e-10	1.33665e-08	ENSMUSG00000071176|ENSMUSG00000049076|ENSMUSG00000022377|ENSMUSG00000060090|ENSMUSG00000053279|ENSMUSG00000042364|ENSMUSG00000031453|ENSMUSG00000073982|ENSMUSG00000002496|ENSMUSG00000025485|ENSMUSG00000034412|ENSMUSG00000045302|ENSMUSG00000028149|ENSMUSG00000020536|ENSMUSG00000021218|ENSMUSG00000054277|ENSMUSG00000042216|ENSMUSG00000026425|ENSMUSG00000026074|ENSMUSG00000017631|ENSMUSG00000027347|…	Arhgef10|Acap2|Asap1|Rp2|Aldh1a1|Snx18|Rasa3|Rhog|Tsc2|Ric8a|Tbc1d10a|Preb|Rap1gds1|Llgl1|Gdi2|Arfgap3|Sgsm1|Srgap2|Map4k4|Abr|Rasgrp1|Asap2|Chm|Rangap1|Bcas3|S1pr1|Gnaq|Prex1|Rab3gap1|Tsc1|Sema4d|Arhgap26|Pkp4|Gnao1|Picalm|Arhgap23|Dock10|Dock9|Sos1|Tbcd|Arrb1|Vps9d1|Cdkl5|Tbc1d10b|Acap3|Git1|Nf1|Itga6|Stxbp5l|Arhgap32|Sec23a|Rasa1|Lars|Iqsec1|Tiam1|Tbc1d17|Agap3|Arfgef1|Agap2|Agap1|Tbc1d24|Stxb…
GOBP_VASCULAR_TRANSPORT	0.593325	0.584862	2.32933	34	8.06764e-06	0.000160358	ENSMUSG00000028542|ENSMUSG00000060961|ENSMUSG00000020102|ENSMUSG00000010064|ENSMUSG00000028412|ENSMUSG00000007097|ENSMUSG00000040010|ENSMUSG00000024597|ENSMUSG00000032902|ENSMUSG00000028645|ENSMUSG00000037685|ENSMUSG00000022180|ENSMUSG00000031808|ENSMUSG00000040584|ENSMUSG00000026463|ENSMUSG00000029802|ENSMUSG00000041329|ENSMUSG00000059316|ENSMUSG00000050953|ENSMUSG00000020142|ENSMUSG00000036298|…	Slc6a9|Slc4a4|Slc16a7|Slc38a3|Slc44a1|Atp1a2|Slc7a5|Slc12a2|Slc16a1|Slc2a1|Atp8a1|Slc7a8|Slc27a1|Abcb1a|Atp2b4|Abcg2|Atp1b2|Slc27a4|Gja1|Slc1a4|Slc2a13|Slc8a2|Slc1a2|Slc2a3|Tfrc|Slc6a17
GOCC_TRANSCRIPTION_REGULATOR_COMPLEX	0.659444	-0.446399	-2.31379	76	6.82456e-07	2.1069e-05	ENSMUSG00000025239|ENSMUSG00000005566|ENSMUSG00000027630|ENSMUSG00000002658|ENSMUSG00000028820|ENSMUSG00000031311|ENSMUSG00000025246|ENSMUSG00000035478|ENSMUSG00000031353|ENSMUSG00000020248|ENSMUSG00000037395|ENSMUSG00000046711|ENSMUSG00000009575|ENSMUSG00000033813|ENSMUSG00000057236|ENSMUSG00000067995|ENSMUSG00000028522|ENSMUSG00000059436|ENSMUSG00000029265|ENSMUSG00000053110|ENSMUSG00000006392|…	Limd1|Trim28|Tbl1xr1|Gtf2f1|Sfpq|Nono|Tbl1x|Mbd3|Rbbp7|Nfyb|Rcor3|Hmga1|Cbx5|Tcea1|Rbbp4|Gtf2f2|Mier1|Max|Dr1|Yap1|Med8|Mef2a|Ncor1|Mnat1|Sox9|Snf8|Zbtb16|Creb1|Gatad2b|Ncor2|Pdlim1|Sra1|Ywhab|Cbx3|Hax1|Hnrnpab|Gtf2a1|Gatad2a|Bcl9|Rbm14|Hdgf|Tcf12|Hcls1|Adnp
GOCC_RNA_POLYMERASE_COMPLEX	0.557332	-0.57745	-2.30992	27	3.42319e-05	0.000564437	ENSMUSG00000031783|ENSMUSG00000024258|ENSMUSG00000002658|ENSMUSG00000067148|ENSMUSG00000061559|ENSMUSG00000021018|ENSMUSG00000033813|ENSMUSG00000019738|ENSMUSG00000067995|ENSMUSG00000042487|ENSMUSG00000027304|ENSMUSG00000004667|ENSMUSG00000003437|ENSMUSG00000021103	Polr2c|Polr2d|Gtf2f1|Polr1c|Wdr61|Polr2h|Tcea1|Polr2i|Gtf2f2|Leo1|Rtf1|Polr2e|Paf1|Mnat1
GOCC_BASAL_PART_OF_CELL	0.704976	0.475174	2.30453	86	7.56648e-08	2.85168e-06	ENSMUSG00000028542|ENSMUSG00000023944|ENSMUSG00000067336|ENSMUSG00000030805|ENSMUSG00000027882|ENSMUSG00000026131|ENSMUSG00000060961|ENSMUSG00000037625|ENSMUSG00000027030|ENSMUSG00000028583|ENSMUSG00000035441|ENSMUSG00000010064|ENSMUSG00000024411|ENSMUSG00000056999|ENSMUSG00000040010|ENSMUSG00000069601|ENSMUSG00000037370|ENSMUSG00000028854|ENSMUSG00000037706|ENSMUSG00000024597|ENSMUSG00000033392|…	Slc6a9|Hsp90ab1|Bmpr2|Stx4a|Stxbp3|Dst|Slc4a4|Cldn11|Stk39|Pdpn|Myo1d|Slc38a3|Aqp4|Ide|Slc7a5|Ank3|Enpp1|Slc9a1|Cd81|Slc12a2|Clasp2|Slc16a1|Atp1a1|Arrb1|Slc2a1|Clasp1|Phldb1|Slc7a8|Slc27a1|Atp2b4|Cnnm2|Egfr|Ctnnb1|Flot1|Ap2a1|Slc4a10|Atp2b1|Slc4a7|Atp1b1|Plpp3|Ndrg4|Slc8a2|Ank1|Flot2|Tfrc|Dock7|Slc3a2
GOBP_PEPTIDYL_SERINE_MODIFICATION	0.719513	0.450211	2.3037	112	3.23404e-08	1.36887e-06	ENSMUSG00000038349|ENSMUSG00000023944|ENSMUSG00000070544|ENSMUSG00000050697|ENSMUSG00000028969|ENSMUSG00000053046|ENSMUSG00000024122|ENSMUSG00000027030|ENSMUSG00000022433|ENSMUSG00000021270|ENSMUSG00000026620|ENSMUSG00000035390|ENSMUSG00000050965|ENSMUSG00000036707|ENSMUSG00000050627|ENSMUSG00000002413|ENSMUSG00000062604|ENSMUSG00000053693|ENSMUSG00000031529|ENSMUSG00000025162|ENSMUSG00000063065|…	Plcl1|Hsp90ab1|Top1|Prkaa1|Cdk5|Brsk2|Pdpk1|Stk39|Csnk1e|Hsp90aa1|Mark1|Brsk1|Prkca|Cab39|Gpd1l|Braf|Srpk2|Mast1|Tnks|Csnk1d|Mapk3|Parp1|Camk2a|Rptor|Pikfyve|Prkce|Prkcg|Inpp5f|Prkcb|Dclk1|Mark3|Camk2d|Plcl2|Cnot9|Atp2b4|Prkcd|Mapk1|Akt1|Rock2|Stk38l|Ttbk1|Mtor|Dmd|Egfr|Camkv|Tbk1|Dgkq|Rps6ka5|Akt3|Csnk2a2|Grk2|Camk4|Mark2|Pdk3|Mapk8|Nos1|Wnk1|Gsk3a|Inpp5j|Tfrc|Dock7|Src|Rack1|Irgm1
GOBP_LIPID_BIOSYNTHETIC_PROCESS	0.851339	0.40492	2.30206	214	3.53413e-11	2.56401e-09	ENSMUSG00000044252|ENSMUSG00000040997|ENSMUSG00000026737|ENSMUSG00000023827|ENSMUSG00000031591|ENSMUSG00000037697|ENSMUSG00000050697|ENSMUSG00000029430|ENSMUSG00000075706|ENSMUSG00000028937|ENSMUSG00000028910|ENSMUSG00000021518|ENSMUSG00000026509|ENSMUSG00000059743|ENSMUSG00000024687|ENSMUSG00000038936|ENSMUSG00000040618|ENSMUSG00000054455|ENSMUSG00000024091|ENSMUSG00000023019|ENSMUSG00000010025|…	Osbpl1a|Abhd4|Pip4k2a|Agpat4|Asah1|Ddhd1|Prkaa1|Ran|Gpx4|Acot7|Mecr|Ptdss1|Capn2|Fdps|Osbp|Sccpdh|Pck2|Vapb|Vapa|Gpd1|Aldh3a2|Crppa|Agk|Ephx2|Prxl2b|Slc44a1|Gpd1l|Cdipt|Fasn|Plp1|Gk|Pip5k1c|Cept1|Aldh3b1|Mtmr1|Cbr4|Pi4k2a|Acsl3|Hsd17b12|Chkb|Dgkd|Acsl6|Ggps1|Vac14|Kpnb1|Atp1a1|Cpne1|Sbf1|Hmgcs1|Pikfyve|Pip4k2b|Acadvl|Gstm7|Acly|Mtmr6|Ppm1l|Inpp5f|Mtmr12|Abhd6|Mgll|Thnsl2|Gba|Mboat7|Lclat1|Pi4ka|O…
GOBP_ADENYLATE_CYCLASE_MODULATING_G_PROTEIN_COUPLED_RECEPTOR_SIGNALING_PATHWAY	0.627257	0.52817	2.29677	49	3.81062e-06	8.70741e-05	ENSMUSG00000057614|ENSMUSG00000025485|ENSMUSG00000032562|ENSMUSG00000039904|ENSMUSG00000027523|ENSMUSG00000050965|ENSMUSG00000000149|ENSMUSG00000000001|ENSMUSG00000045092|ENSMUSG00000024639|ENSMUSG00000031748|ENSMUSG00000005580|ENSMUSG00000026424|ENSMUSG00000020611|ENSMUSG00000013033|ENSMUSG00000034730|ENSMUSG00000044288|ENSMUSG00000034781|ENSMUSG00000040009|ENSMUSG00000026463|ENSMUSG00000023110|…	Gnai1|Ric8a|Gnai2|Gpr37|Gnas|Prkca|Gna12|Gnai3|S1pr1|Gnaq|Gnao1|Adcy9|Gpr37l1|Gna13|Adgrl1|Adgrb1|Cnr1|Gna11|Gnaz|Atp2b4|Prmt5|Pde4b|Adcy5|Adgrb2|Prkacb|Grm3|Rapgef2|Grm2|Gsk3a|Gabbr1|Grm7
GOMF_GUANYL_NUCLEOTIDE_BINDING	0.814036	0.409605	2.28744	188	3.67888e-10	2.22419e-08	ENSMUSG00000056515|ENSMUSG00000024511|ENSMUSG00000023944|ENSMUSG00000060090|ENSMUSG00000057614|ENSMUSG00000032553|ENSMUSG00000034930|ENSMUSG00000073982|ENSMUSG00000018340|ENSMUSG00000023868|ENSMUSG00000030105|ENSMUSG00000029430|ENSMUSG00000011148|ENSMUSG00000033335|ENSMUSG00000032562|ENSMUSG00000040618|ENSMUSG00000042348|ENSMUSG00000027523|ENSMUSG00000000149|ENSMUSG00000006699|ENSMUSG00000000001|…	Rab31|Rab27b|Hsp90ab1|Rp2|Gnai1|Srprb|Rtkn|Rhog|Anxa6|Pde10a|Arl8b|Ran|Adssl1|Dnm2|Gnai2|Pck2|Arl15|Gnas|Gna12|Cdc42|Gnai3|Dnm1|Eif5b|Tubb4b|Gnaq|Gucy1a1|Tubg1|Atl2|Efl1|Gnl1|Rab22a|Gucy1b1|Gnao1|Arl8a|Rnf112|Gna13|Drg1|Tubb5|Pip4k2b|Eif2s3x|Rab37|Arf5|Dnm3|Tuba3a|Mmaa|Diras2|Rragb|Gna11|Atl3|Rab21|Gnaz|Atl1|Adss|Agap3|Rhot1|Agap2|Agap1|Ehd2|Mfn1|Rab7|Rab33a|Rab10|Rhob|Rac1|Rab15|Eef2|Diras1|Rap2…
GOBP_PEPTIDYL_THREONINE_MODIFICATION	0.627257	0.517541	2.27105	51	3.78195e-06	8.70741e-05	ENSMUSG00000015149|ENSMUSG00000028969|ENSMUSG00000024122|ENSMUSG00000026490|ENSMUSG00000027030|ENSMUSG00000050965|ENSMUSG00000036707|ENSMUSG00000059409|ENSMUSG00000031529|ENSMUSG00000024617|ENSMUSG00000021279|ENSMUSG00000025583|ENSMUSG00000036737|ENSMUSG00000041245|ENSMUSG00000052889|ENSMUSG00000053819|ENSMUSG00000021948|ENSMUSG00000063358|ENSMUSG00000001729|ENSMUSG00000020580|ENSMUSG00000015599|…	Sirt2|Cdk5|Pdpk1|Cdc42bpa|Stk39|Prkca|Cab39|Ppp2r5d|Tnks|Camk2a|Cdc42bpb|Rptor|Oxsr1|Wnk3|Prkcb|Camk2d|Prkcd|Mapk1|Akt1|Rock2|Ttbk1|Mtor|Tbk1|Dgkq|Prkag2|Cad|Csnk2a2|Grk2|Mark2|Mapk8|Wnk1|Gsk3a|Irgm1|Gsk3b|Dyrk1a|Cadm4|Map2k1|Spred1|Prkaca
GOCC_MYELIN_SHEATH	0.57561	0.614963	2.26378	25	2.02775e-05	0.000358812	ENSMUSG00000043448|ENSMUSG00000032517|ENSMUSG00000015149|ENSMUSG00000030805|ENSMUSG00000031775|ENSMUSG00000036634|ENSMUSG00000021270|ENSMUSG00000035441|ENSMUSG00000029059|ENSMUSG00000031990|ENSMUSG00000031425|ENSMUSG00000031748|ENSMUSG00000027858|ENSMUSG00000006782|ENSMUSG00000029763	Gjc2|Mobp|Sirt2|Stx4a|Pllp|Mag|Hsp90aa1|Myo1d|Prxl2b|Jam3|Plp1|Gnao1|Tspan2|Cnp|Exoc4
GOCC_INTRINSIC_COMPONENT_OF_ORGANELLE_MEMBRANE	0.733762	0.430481	2.26166	127	2.35393e-08	1.01957e-06	ENSMUSG00000028542|ENSMUSG00000021704|ENSMUSG00000024511|ENSMUSG00000027366|ENSMUSG00000029501|ENSMUSG00000030987|ENSMUSG00000025525|ENSMUSG00000030500|ENSMUSG00000045302|ENSMUSG00000002015|ENSMUSG00000019428|ENSMUSG00000039474|ENSMUSG00000051111|ENSMUSG00000024413|ENSMUSG00000024900|ENSMUSG00000029916|ENSMUSG00000020458|ENSMUSG00000046985|ENSMUSG00000024533|ENSMUSG00000001576|ENSMUSG00000025777|…	Slc6a9|Mtx3|Rab27b|Sppl2a|Ankle2|Stim1|Apool|Slc17a6|Preb|Bcap31|Fkbp8|Wfs1|Sv2c|Npc1|Cpt1a|Agk|Rtn4|Tapt1|Spire1|Ergic1|Gdap1|Mtx2|Lnpk|Cpt1c|Dnajb12|Sfxn5|Emc4|Micu1|Vamp3|Slc30a3|Ccdc51|Esyt1|Samm50|Cnr1|Slc25a3|Rhot1|Tmem11|Syt5|Mfn1|Sfxn1|Sfxn3|Mcu|Itm2b|Sv2a|Rtn1|Mtx1|Dnajc11|L2hgdh|Syngr1|Tmem163|Dnajc5|Emc3|Tmem43|Mfn2|Synpr|Slc25a4|Emc10|Vamp1|Syp|Pigk|Tmco1|Mmgt1|Emc1|Tecr|Etfdh|Slc6a17…
GOBP_NEGATIVE_REGULATION_OF_NUCLEOBASE_CONTAINING_COMPOUND_METABOLIC_PROCESS	0.91012	-0.333864	-2.2567	339	1.48585e-12	1.65844e-10	ENSMUSG00000057604|ENSMUSG00000024826|ENSMUSG00000028309|ENSMUSG00000030435|ENSMUSG00000025239|ENSMUSG00000044167|ENSMUSG00000025362|ENSMUSG00000025626|ENSMUSG00000030816|ENSMUSG00000027582|ENSMUSG00000044927|ENSMUSG00000005566|ENSMUSG00000024498|ENSMUSG00000027630|ENSMUSG00000000861|ENSMUSG00000028820|ENSMUSG00000015597|ENSMUSG00000031311|ENSMUSG00000030330|ENSMUSG00000018509|ENSMUSG00000025246|…	Lmcd1|Dpf2|Rnf20|U2af2|Limd1|Foxo1|Rps26|Phf6|Rnf40|Zgpat|H1f10|Trim28|Tcerg1|Tbl1xr1|Bcl11a|Sfpq|Zfp318|Nono|Ing4|Cenpv|Tbl1x|Mbd3|Phc3|Srsf6|Rbbp7|Atxn1l|Bcl7a|Rcor3|Bclaf1|Hmga1|Zeb2|Bag4|Srsf4|Zhx2|Pawr|Pphln1|Dnajb1|Wwc2|Thrap3|Hspa8|Strap|Irf2bpl|Igbp1|Strn3|Ppm1a|Fcna|Myt1l|Cbx5|Foxk2|Hnrnpa0|Basp1|Brms1l|Lims1|Atf2|Cggbp1|Cpeb3|Hmg20a|Mier1|Zhx3|Max|Lrrfip1|Prickle1|Tpr|Sf1|Bag3|Zfp703|Sf…
GOCC_U1_SNRNP	0.518848	-0.665507	-2.25119	16	0.000153854	0.00204809	ENSMUSG00000029823|ENSMUSG00000008333|ENSMUSG00000024188|ENSMUSG00000061136|ENSMUSG00000061479|ENSMUSG00000063511|ENSMUSG00000020863|ENSMUSG00000023007|ENSMUSG00000024217|ENSMUSG00000040824|ENSMUSG00000020180|ENSMUSG00000090553	Luc7l2|Snrpb2|Luc7l|Prpf40a|Snrpa|Snrnp70|Luc7l3|Prpf40b|Snrpc|Snrpd2|Snrpd3|Snrpe
GOBP_CATION_TRANSMEMBRANE_TRANSPORT	0.921426	0.380333	2.24822	305	6.79661e-13	8.21824e-11	ENSMUSG00000028542|ENSMUSG00000020331|ENSMUSG00000036578|ENSMUSG00000046480|ENSMUSG00000043448|ENSMUSG00000031453|ENSMUSG00000040724|ENSMUSG00000028969|ENSMUSG00000018340|ENSMUSG00000030307|ENSMUSG00000047976|ENSMUSG00000024122|ENSMUSG00000030987|ENSMUSG00000023033|ENSMUSG00000060961|ENSMUSG00000033335|ENSMUSG00000027030|ENSMUSG00000042604|ENSMUSG00000010064|ENSMUSG00000013160|ENSMUSG00000037996|…	Slc6a9|Hcn2|Fxyd7|Scn4b|Gjc2|Rasa3|Kcna2|Cdk5|Anxa6|Slc6a11|Kcna1|Pdpk1|Stim1|Scn8a|Slc4a4|Dnm2|Stk39|Kcna4|Slc38a3|Atp6v0d1|Slc24a2|Cab39|Slc9a7|Cacng2|Atp1a2|Gpd1l|Slc6a7|Plp1|Kcnq3|Fxyd6|Atp1b3|Slc7a5|Ank3|Slc9a1|Hcn1|Ephb2|Scn3b|Slc25a25|Scn2a|Stim2|Slc12a2|Atp1a1|Cul5|Dpp6|Micu1|Scn1a|Prkce|Vps9d1|Nlgn2|Slc30a3|Ccdc51|Oxsr1|Ndufs7|Gstm7|Atp8a1|Cacng3|Wnk3|Plcg1|Capn1|Kcnd2|Ano10|Fyn|Slc25a3|…
GOBP_LIPID_METABOLIC_PROCESS	1.00732	0.364461	2.24768	447	3.44029e-15	8.31977e-13	ENSMUSG00000060807|ENSMUSG00000044252|ENSMUSG00000038349|ENSMUSG00000040997|ENSMUSG00000011884|ENSMUSG00000026737|ENSMUSG00000023827|ENSMUSG00000031591|ENSMUSG00000037697|ENSMUSG00000020777|ENSMUSG00000010660|ENSMUSG00000015149|ENSMUSG00000053279|ENSMUSG00000050697|ENSMUSG00000006345|ENSMUSG00000025477|ENSMUSG00000027346|ENSMUSG00000029430|ENSMUSG00000032185|ENSMUSG00000034853|ENSMUSG00000075706|…	Serpina6|Osbpl1a|Plcl1|Abhd4|Gltp|Pip4k2a|Agpat4|Asah1|Ddhd1|Acox1|Plcd1|Sirt2|Aldh1a1|Prkaa1|Ggt1|Inpp5a|Gpcpd1|Ran|Carm1|Acot11|Gpx4|Napepld|Acot7|Inpp1|Mecr|Echdc1|Ptdss1|Capn2|Fdps|Osbp|Sccpdh|Them4|Ptpn11|Ppp2r1a|Npc1|Pck2|Vapb|Vapa|Cpt1a|Gdpd1|Pitpnb|Gpd1|Aldh3a2|Crppa|Agk|Ephx2|Prxl2b|Pdxdc1|Cdc42|Inpp5b|Slc44a1|Gpd1l|Cdipt|Fasn|Plp1|Gk|Pip5k1c|Cept1|Aldh3b1|Mtmr1|Ppt1|Cbr4|Iah1|Tex2|Decr1…
GOMF_TRANSFERASE_ACTIVITY_TRANSFERRING_GLYCOSYL_GROUPS	0.593325	0.568773	2.24664	33	1.27749e-05	0.000242305	ENSMUSG00000015149|ENSMUSG00000041084|ENSMUSG00000003865|ENSMUSG00000020572|ENSMUSG00000032648|ENSMUSG00000033400|ENSMUSG00000022707|ENSMUSG00000031529|ENSMUSG00000034160|ENSMUSG00000026496|ENSMUSG00000021069|ENSMUSG00000028048|ENSMUSG00000032437|ENSMUSG00000030062|ENSMUSG00000022814|ENSMUSG00000033059|ENSMUSG00000037470|ENSMUSG00000025630|ENSMUSG00000039740|ENSMUSG00000027642|ENSMUSG00000032116	Sirt2|Ostc|Gys1|Nampt|Pygm|Agl|Gbe1|Tnks|Ogt|Parp1|Pygl|Gba|Stt3b|Rpn1|Umps|Pygb|Uggt1|Hprt|Alg2|Rpn2|Stt3a
GOBP_POST_GOLGI_VESICLE_MEDIATED_TRANSPORT	0.659444	0.484976	2.23423	67	7.39162e-07	2.18882e-05	ENSMUSG00000056515|ENSMUSG00000060090|ENSMUSG00000030805|ENSMUSG00000033335|ENSMUSG00000035284|ENSMUSG00000020536|ENSMUSG00000021124|ENSMUSG00000020952|ENSMUSG00000033769|ENSMUSG00000069601|ENSMUSG00000022200|ENSMUSG00000032883|ENSMUSG00000032312|ENSMUSG00000036435|ENSMUSG00000028955|ENSMUSG00000053799|ENSMUSG00000061244|ENSMUSG00000046230|ENSMUSG00000033128|ENSMUSG00000074582|ENSMUSG00000029763|…	Rab31|Rp2|Stx4a|Dnm2|Vps13c|Llgl1|Vti1b|Scfd1|Exoc6b|Ank3|Golph3|Acsl3|Csk|Exoc1|Vamp3|Exoc6|Exoc5|Vps13a|Gga1|Arfgef2|Exoc4|Exoc8|Sort1|Ap3d1|Rab10|Ap1g1|Prepl|Myo5a|Ap2a1|Exoc2|Nsf|Gga3|Scamp1|Vti1a|Scamp3|Vps35l|Rack1|Sorl1|Gosr2|Gak|Rab14|Ankfy1|Ccdc93|Vamp2|Vps52|Stxbp6
GOMF_SEQUENCE_SPECIFIC_DNA_BINDING	0.733762	-0.37371	-2.22953	161	2.08118e-08	9.1509e-07	ENSMUSG00000044167|ENSMUSG00000001419|ENSMUSG00000053801|ENSMUSG00000027582|ENSMUSG00000027630|ENSMUSG00000000861|ENSMUSG00000028820|ENSMUSG00000031311|ENSMUSG00000025246|ENSMUSG00000035478|ENSMUSG00000029840|ENSMUSG00000020248|ENSMUSG00000046711|ENSMUSG00000026872|ENSMUSG00000024590|ENSMUSG00000043962|ENSMUSG00000071054|ENSMUSG00000053007|ENSMUSG00000061911|ENSMUSG00000040209|ENSMUSG00000039275|…	Foxo1|Mef2d|Grwd1|Zgpat|Tbl1xr1|Bcl11a|Sfpq|Nono|Tbl1x|Mbd3|Mtpn|Nfyb|Hmga1|Zeb2|Lmnb1|Thrap3|Safb|Creb5|Myt1l|Zfp704|Foxk2|Basp1|Rbbp4|Zfp277|Atf2|Cpsf4|Zhx3|Max|Lrrfip1|Wdr77|Bcl11b|Tsnax|Cic|Dr1|Calcoco1|Yap1|Med8|Mef2a|Hnrnpd|Ncor1|Safb2|Elk1|Tardbp|Sox9|Ncl|Sltm|Mbnl2|Zbtb16|Creb1|Wbp2|Gatad2b|Ncor2|Nr1d2|Erf|Tfam|Golgb1|Hnrnpa2b1|Nrf1|Rad23b|Cxxc1|Pspc1|Ubtf|Hspd1|Pura|Dpf1|Npm1|Hnrnpa1|Gtf…
GOBP_CIRCULATORY_SYSTEM_PROCESS	0.774939	0.403214	2.2249	177	3.25821e-09	1.75098e-07	ENSMUSG00000028542|ENSMUSG00000036578|ENSMUSG00000046480|ENSMUSG00000067336|ENSMUSG00000030987|ENSMUSG00000060961|ENSMUSG00000027030|ENSMUSG00000032350|ENSMUSG00000032562|ENSMUSG00000022142|ENSMUSG00000028149|ENSMUSG00000020102|ENSMUSG00000010064|ENSMUSG00000062373|ENSMUSG00000027893|ENSMUSG00000006699|ENSMUSG00000019146|ENSMUSG00000028412|ENSMUSG00000007097|ENSMUSG00000050627|ENSMUSG00000066705|…	Slc6a9|Fxyd7|Scn4b|Bmpr2|Stim1|Slc4a4|Stk39|Gclc|Gnai2|Nup155|Rap1gds1|Slc16a7|Slc38a3|Tmem65|Ahcyl1|Cdc42|Cacng2|Slc44a1|Atp1a2|Gpd1l|Fxyd6|Atp1b3|Slc7a5|Gucy1a1|Slc9a1|Adh5|Gucy1b1|Gnao1|Scn3b|Gpr37l1|Slc12a2|Slc16a1|Atp1a1|Scn1a|Slc2a1|Stat1|Gstm7|Atp8a1|Cacng3|Lnpep|Coro2b|Kcnd2|Fyn|Cnr1|Map2k3|Camk2d|Atp1a3|Slc7a8|Cacna2d3|Slc27a1|Fxyd1|Abcb1a|Atp2b4|Abcg2|Akt1|Rock2|Scn2b|Atp2b2|Atp2a2|Mtor…
GOMF_LIPASE_ACTIVITY	0.557332	0.528829	2.20658	39	3.91602e-05	0.000634149	ENSMUSG00000038349|ENSMUSG00000040997|ENSMUSG00000037697|ENSMUSG00000010660|ENSMUSG00000044968|ENSMUSG00000061666|ENSMUSG00000032046|ENSMUSG00000027698|ENSMUSG00000025277|ENSMUSG00000033174|ENSMUSG00000016933|ENSMUSG00000038910|ENSMUSG00000055319|ENSMUSG00000007036|ENSMUSG00000037669|ENSMUSG00000031906|ENSMUSG00000036834|ENSMUSG00000034171|ENSMUSG00000039943|ENSMUSG00000033917|ENSMUSG00000024960|…	Plcl1|Abhd4|Ddhd1|Plcd1|Napepld|Gdpd1|Abhd12|Nceh1|Abhd6|Mgll|Plcg1|Plcl2|Sec23ip|Abhd16a|Ldah|Smpd3|Plch1|Faah|Plcb4|Gde1|Plcb3|Pla2g7
GOCC_VACUOLAR_MEMBRANE	0.74774	0.395595	2.17983	171	1.22158e-08	5.627e-07	ENSMUSG00000023944|ENSMUSG00000057614|ENSMUSG00000027366|ENSMUSG00000018340|ENSMUSG00000030105|ENSMUSG00000013622|ENSMUSG00000029617|ENSMUSG00000019998|ENSMUSG00000027438|ENSMUSG00000032127|ENSMUSG00000024743|ENSMUSG00000024413|ENSMUSG00000024091|ENSMUSG00000026223|ENSMUSG00000013160|ENSMUSG00000021124|ENSMUSG00000006024|ENSMUSG00000033577|ENSMUSG00000000001|ENSMUSG00000001418|ENSMUSG00000027411|…	Hsp90ab1|Gnai1|Sppl2a|Anxa6|Arl8b|Atraid|Ccz1|Stx7|Napb|Vps11|Syt7|Npc1|Vapa|Itm2c|Atp6v0d1|Vti1b|Napa|Myo6|Gnai3|Glmp|Vps16|Slc7a5|Slc7a14|Enpp1|Clcn7|Gnaq|Clcn6|Pi4k2a|Arl8a|Dnajc13|Vac14|Rptor|Cpne1|Arrb1|Slc30a3|Vps33a|Rab37|Atp8a1|Vps35|Abhd6|Lnpep|Acp2|Gba|Vps13a|Rnf13|M6pr|Rragb|Ap1b1|Gna11|Wdr41|Tecpr1|Ap2b1|Neu3|Uba1|Ap3b1|Ap2a2|Wdfy3|Mtor|Cltc|Vps33b|Cd63|Sort1|Slc44a2|Wdr11|Ap3d1|Atp6v…
GOBP_EXPORT_ACROSS_PLASMA_MEMBRANE	0.538434	0.621208	2.17823	22	6.7287e-05	0.000984665	ENSMUSG00000060961|ENSMUSG00000007097|ENSMUSG00000032412|ENSMUSG00000028854|ENSMUSG00000033161|ENSMUSG00000040907|ENSMUSG00000031808|ENSMUSG00000036570|ENSMUSG00000040584|ENSMUSG00000029802|ENSMUSG00000041329|ENSMUSG00000054640|ENSMUSG00000031376|ENSMUSG00000050953|ENSMUSG00000019943|ENSMUSG00000026576|ENSMUSG00000030376	Slc4a4|Atp1a2|Atp1b3|Slc9a1|Atp1a1|Atp1a3|Slc27a1|Fxyd1|Abcb1a|Abcg2|Atp1b2|Slc8a1|Atp2b3|Gja1|Atp2b1|Atp1b1|Slc8a2
GOBP_IRON_SULFUR_CLUSTER_ASSEMBLY	0.498493	-0.649281	-2.17344	15	0.0004827	0.00488082	ENSMUSG00000021241|ENSMUSG00000029993|ENSMUSG00000043510|ENSMUSG00000027618|ENSMUSG00000022503|ENSMUSG00000025825|ENSMUSG00000031781|ENSMUSG00000021102|ENSMUSG00000046573|ENSMUSG00000024359|ENSMUSG00000047721|ENSMUSG00000003662	Isca2|Nfu1|Hscb|Nfs1|Nubp1|Iscu|Ciapin1|Glrx5|Lyrm4|Hspa9|Bola2|Ciao1
GOCC_RIBONUCLEOPROTEIN_COMPLEX	0.875325	-0.321522	-2.16648	367	7.50725e-12	6.22458e-10	ENSMUSG00000029823|ENSMUSG00000020770|ENSMUSG00000063646|ENSMUSG00000030706|ENSMUSG00000062328|ENSMUSG00000008333|ENSMUSG00000030435|ENSMUSG00000025239|ENSMUSG00000055531|ENSMUSG00000024188|ENSMUSG00000025362|ENSMUSG00000038374|ENSMUSG00000058546|ENSMUSG00000063457|ENSMUSG00000022706|ENSMUSG00000037740|ENSMUSG00000060679|ENSMUSG00000046010|ENSMUSG00000061136|ENSMUSG00000003970|ENSMUSG00000034192|…	Luc7l2|Unk|Jakmip1|Mrpl48|Rpl17|Snrpb2|U2af2|Limd1|Cpsf6|Luc7l|Rps26|Rbm8a|Rpl23a|Rps15|Mrpl40|Mrps26|Mrps9|Zfp830|Prpf40a|Rpl8|Lsm3|Ppil3|Snrpa|U2af1|Rbm5|Ik|Mrpl11|Mrpl24|Htatsf1|Rbm3|Naa38|Cpeb4|Sugp1|Rps7|Mphosph10|Tra2b|Sf3b2|Hnrnph2|Rplp1|Sart1|Eif3i|Rpl13|Eif3j2|Hspa8|Rps12|Smndc1|Bud31|Mrps22|Celf5|Lsm7|Cpeb2|Cbx5|Znhit3|Akap8l|Ndufab1|Celf3|Nolc1|Cpeb3|Mrpl27|Rbm17|Mrpl12|Wdr83|Alyref|Pn…
GOMF_TRANSFERASE_ACTIVITY_TRANSFERRING_ALKYL_OR_ARYL_OTHER_THAN_METHYL_GROUPS	0.538434	0.599864	2.16504	24	6.57949e-05	0.000969222	ENSMUSG00000058135|ENSMUSG00000029864|ENSMUSG00000059743|ENSMUSG00000024477|ENSMUSG00000025531|ENSMUSG00000004032|ENSMUSG00000021033|ENSMUSG00000053907|ENSMUSG00000021302|ENSMUSG00000004035|ENSMUSG00000040472	Gstm1|Gstk1|Fdps|Pggt1b|Chm|Gstm5|Gstz1|Mat2a|Ggps1|Gstm7|Rabggta
GOBP_ORGANOPHOSPHATE_METABOLIC_PROCESS	0.921426	0.351083	2.14909	429	4.88241e-13	6.74702e-11	ENSMUSG00000040997|ENSMUSG00000026737|ENSMUSG00000023827|ENSMUSG00000037697|ENSMUSG00000010660|ENSMUSG00000053279|ENSMUSG00000050697|ENSMUSG00000025477|ENSMUSG00000023868|ENSMUSG00000027346|ENSMUSG00000029430|ENSMUSG00000060961|ENSMUSG00000034853|ENSMUSG00000075706|ENSMUSG00000020231|ENSMUSG00000044968|ENSMUSG00000020572|ENSMUSG00000011148|ENSMUSG00000028937|ENSMUSG00000028032|ENSMUSG00000026102|…	Abhd4|Pip4k2a|Agpat4|Ddhd1|Plcd1|Aldh1a1|Prkaa1|Inpp5a|Pde10a|Gpcpd1|Ran|Slc4a4|Acot11|Gpx4|Dip2a|Napepld|Nampt|Adssl1|Acot7|Papss1|Inpp1|Ptdss1|Idh2|Nup155|Capn2|Fdps|Them4|Paics|Prpsap1|Adpgk|Pank4|Gdpd1|Prpsap2|Ampd2|Gpd1|Agk|Dcxr|Adsl|Mccc2|Coasy|Inpp5b|Mocs3|Atic|Pgm1|Gnai3|Slc44a1|Gpd1l|Cdipt|Fasn|Sarm1|Flad1|Gk|Gpd2|Uck1|Pip5k1c|Cept1|Mtmr1|Ogdhl|Ppt1|Cbr4|Enpp1|Mthfd1|Gucy1a1|Efl1|Ogt|Pi4…
GOBP_SYNCYTIUM_FORMATION	0.538434	0.689242	2.14629	15	0.000104451	0.00145729	ENSMUSG00000026509|ENSMUSG00000003549|ENSMUSG00000053062|ENSMUSG00000037706|ENSMUSG00000030342|ENSMUSG00000034730|ENSMUSG00000053617|ENSMUSG00000074364|ENSMUSG00000035168|ENSMUSG00000059714|ENSMUSG00000024772|ENSMUSG00000029361	Capn2|Ercc1|Jam2|Cd81|Cd9|Adgrb1|Sh3pxd2a|Ehd2|Tanc1|Flot1|Ehd1|Nos1
GOMF_NUCLEOSIDE_TRIPHOSPHATASE_REGULATOR_ACTIVITY	0.761461	0.373178	2.14038	228	4.34302e-09	2.21113e-07	ENSMUSG00000071176|ENSMUSG00000041112|ENSMUSG00000049076|ENSMUSG00000022377|ENSMUSG00000060090|ENSMUSG00000053279|ENSMUSG00000031453|ENSMUSG00000034930|ENSMUSG00000053046|ENSMUSG00000002496|ENSMUSG00000025485|ENSMUSG00000034412|ENSMUSG00000029617|ENSMUSG00000017132|ENSMUSG00000045302|ENSMUSG00000028149|ENSMUSG00000020536|ENSMUSG00000021218|ENSMUSG00000038664|ENSMUSG00000049792|ENSMUSG00000029657|…	Arhgef10|Elmo1|Acap2|Asap1|Rp2|Aldh1a1|Rasa3|Rtkn|Brsk2|Tsc2|Ric8a|Tbc1d10a|Ccz1|Cyth1|Preb|Rap1gds1|Llgl1|Gdi2|Herc1|Bag5|Hsph1|Arfgap3|Sgsm1|Srgap2|Eif2b1|Rundc3a|Abr|Rasgrp1|Asap2|Chm|Rangap1|Ahsa2|Atp1b3|Tor1aip1|Gnaq|Prex1|Rab3gap1|Cyth2|Tsc1|Arhgap26|Arhgap23|Dock10|Gps1|Dock9|Sos1|Tbcd|Sbf1|Arhgef2|Arrb1|Vps9d1|Smcr8|Tbc1d10b|Ipo5|Acap3|Hspbp1|Git1|Nf1|Stxbp5l|Farp1|Arfgef3|Arhgap32|Sec23a…
GOCC_LATERAL_PLASMA_MEMBRANE	0.538434	0.591455	2.13469	24	9.84769e-05	0.00138058	ENSMUSG00000028542|ENSMUSG00000007564|ENSMUSG00000000149|ENSMUSG00000069601|ENSMUSG00000024597|ENSMUSG00000039230|ENSMUSG00000032902|ENSMUSG00000033161|ENSMUSG00000052105|ENSMUSG00000045103|ENSMUSG00000006932|ENSMUSG00000041329|ENSMUSG00000024969|ENSMUSG00000026576	Slc6a9|Ppp2r1a|Gna12|Ank3|Slc12a2|Tbcd|Slc16a1|Atp1a1|Mtcl1|Dmd|Ctnnb1|Atp1b2|Mark2|Atp1b1
GOCC_PROTEIN_LIPID_COMPLEX	0.45506	-0.598972	-2.13322	18	0.0011914	0.00951647	ENSMUSG00000031722|ENSMUSG00000032080|ENSMUSG00000040564|ENSMUSG00000032083|ENSMUSG00000024924|ENSMUSG00000000049|ENSMUSG00000005681	Hp|Apoa4|Apoc1|Apoa1|Vldlr|Apoh|Apoa2
GOBP_TRANSMISSION_OF_NERVE_IMPULSE	0.518848	0.5606	2.11945	27	0.000171953	0.002208	ENSMUSG00000040724|ENSMUSG00000047976|ENSMUSG00000023033|ENSMUSG00000036634|ENSMUSG00000031990|ENSMUSG00000019146|ENSMUSG00000069601|ENSMUSG00000045092|ENSMUSG00000075318|ENSMUSG00000039419|ENSMUSG00000064329|ENSMUSG00000066189|ENSMUSG00000028048|ENSMUSG00000060882|ENSMUSG00000017167	Kcna2|Kcna1|Scn8a|Mag|Jam3|Cacng2|Ank3|S1pr1|Scn2a|Cntnap2|Scn1a|Cacng3|Gba|Kcnd2|Cntnap1
GOBP_MONOVALENT_INORGANIC_CATION_HOMEOSTASIS	0.57561	0.479845	2.11668	55	1.82942e-05	0.00033181	ENSMUSG00000037242|ENSMUSG00000060961|ENSMUSG00000032562|ENSMUSG00000013160|ENSMUSG00000037341|ENSMUSG00000007097|ENSMUSG00000032412|ENSMUSG00000028657|ENSMUSG00000028854|ENSMUSG00000063065|ENSMUSG00000024597|ENSMUSG00000033161|ENSMUSG00000037416|ENSMUSG00000029434|ENSMUSG00000040907|ENSMUSG00000060681|ENSMUSG00000063358|ENSMUSG00000017740|ENSMUSG00000019302|ENSMUSG00000079477|ENSMUSG00000041329|…	Clic4|Slc4a4|Gnai2|Atp6v0d1|Slc9a7|Atp1a2|Atp1b3|Ppt1|Slc9a1|Mapk3|Slc12a2|Atp1a1|Dmxl1|Vps33a|Atp1a3|Slc9a6|Mapk1|Slc12a5|Atp6v0a1|Rab7|Atp1b2|Slc8a1|Dmxl2|Atp6v1h|Slc4a10|Slc4a7|Kcnma1|Atp1b1|Nedd4l|Ube3a|Slc12a9|Atp6v0c|Slc12a6|Atp6v1a|Atp6v1c1|Pdk2
GOBP_FC_RECEPTOR_MEDIATED_STIMULATORY_SIGNALING_PATHWAY	0.57561	0.467418	2.10815	59	2.88067e-05	0.000477697	ENSMUSG00000076613|ENSMUSG00000041112|ENSMUSG00000094546|ENSMUSG00000023944|ENSMUSG00000094420|ENSMUSG00000021270|ENSMUSG00000076940|ENSMUSG00000006699|ENSMUSG00000063065|ENSMUSG00000032312|ENSMUSG00000045038|ENSMUSG00000076609|ENSMUSG00000016933|ENSMUSG00000029465|ENSMUSG00000019843|ENSMUSG00000029622|ENSMUSG00000021948|ENSMUSG00000063358|ENSMUSG00000076615|ENSMUSG00000026341|ENSMUSG00000027002|…	Ighg2b|Elmo1|Ighv1-26|Hsp90ab1|Igkv10-96|Hsp90aa1|Iglv2|Cdc42|Mapk3|Csk|Prkce|Igkc|Plcg1|Arpc3|Fyn|Arpc1b|Prkcd|Mapk1|Ighg3|Actr3|Nckap1|Ighv1-22|Actr2|Rac1|Arpc2|Cyfip1|Arpc4|Src|Cyfip2|Nckipsd|Cd47|Rapgef1|Arpc1a|Ighg2c|Ptk2|Dock1|Elmo2|Ighv1-62-2
GOBP_MULTICELLULAR_ORGANISMAL_SIGNALING	0.610527	0.436005	2.1053	84	6.88915e-06	0.000142192	ENSMUSG00000036578|ENSMUSG00000046480|ENSMUSG00000040724|ENSMUSG00000047976|ENSMUSG00000030987|ENSMUSG00000023033|ENSMUSG00000036634|ENSMUSG00000022142|ENSMUSG00000062373|ENSMUSG00000027893|ENSMUSG00000031990|ENSMUSG00000019146|ENSMUSG00000007097|ENSMUSG00000066705|ENSMUSG00000032412|ENSMUSG00000069601|ENSMUSG00000045092|ENSMUSG00000028854|ENSMUSG00000049281|ENSMUSG00000075318|ENSMUSG00000039419|…	Fxyd7|Scn4b|Kcna2|Kcna1|Stim1|Scn8a|Mag|Nup155|Tmem65|Ahcyl1|Jam3|Cacng2|Atp1a2|Fxyd6|Atp1b3|Ank3|S1pr1|Slc9a1|Scn3b|Scn2a|Cntnap2|Atp1a1|Scn1a|Cacng3|Gba|Kcnd2|Cntnap1|Camk2d|Atp1a3|Cacna2d3|Fxyd1|Atp2b4|Scn2b|Atp2b2|Atp2a2|Ryr2|Atp1b2|Slc8a1|Atp2b3|Gja1|Atp2b1|Nos1|Atp1b1|Scn1b|Slc8a2|Kcnip4|Itpr1|Nfasc|Kcnj3|Cacna2d2|Ryr1|Ntrk2|Cacna1c|Pkp2|Cacna2d1|Grik2|Kcnip2|Ank2|Prkaca
GOBP_TRANSCRIPTION_INITIATION_FROM_RNA_POLYMERASE_II_PROMOTER	0.518848	-0.481811	-2.10522	38	0.000154693	0.00204986	ENSMUSG00000031783|ENSMUSG00000024258|ENSMUSG00000005566|ENSMUSG00000002658|ENSMUSG00000030603|ENSMUSG00000021018|ENSMUSG00000002102|ENSMUSG00000019738|ENSMUSG00000067995|ENSMUSG00000029265|ENSMUSG00000053110|ENSMUSG00000006392|ENSMUSG00000020708|ENSMUSG00000004667|ENSMUSG00000021103|ENSMUSG00000000567|ENSMUSG00000025958|ENSMUSG00000027878|ENSMUSG00000021775	Polr2c|Polr2d|Trim28|Gtf2f1|Psmc4|Polr2h|Psmc3|Polr2i|Gtf2f2|Dr1|Yap1|Med8|Psmc5|Polr2e|Mnat1|Sox9|Creb1|Notch2|Nr1d2
GOCC_VESICLE_MEMBRANE	0.839089	0.34967	2.09934	345	1.05822e-10	7.36157e-09	ENSMUSG00000021814|ENSMUSG00000056515|ENSMUSG00000028542|ENSMUSG00000024511|ENSMUSG00000042364|ENSMUSG00000030805|ENSMUSG00000073982|ENSMUSG00000045114|ENSMUSG00000025142|ENSMUSG00000037242|ENSMUSG00000033335|ENSMUSG00000030500|ENSMUSG00000059602|ENSMUSG00000062995|ENSMUSG00000035284|ENSMUSG00000051111|ENSMUSG00000024743|ENSMUSG00000024091|ENSMUSG00000042216|ENSMUSG00000013160|ENSMUSG00000021124|…	Anxa7|Rab31|Slc6a9|Rab27b|Snx18|Stx4a|Rhog|Prrt2|Aspscr1|Clic4|Dnm2|Slc17a6|Syn3|Ica1|Vps13c|Sv2c|Syt7|Vapa|Sgsm1|Atp6v0d1|Vti1b|Inpp5b|Gprc5b|Myo6|Cacng2|Spire1|Pick1|Itgb2|Copa|Aldh3b1|Mctp1|Hip1|Sec24b|Rab22a|Arl8a|Dnajc13|Picalm|Slc12a2|Camk2a|Anxa4|Cpne1|Syt2|Pikfyve|Arrb1|Cd9|Vamp3|Slc30a3|Copg1|Exoc3|Gabrb3|Mlec|Rab37|Atp8a1|Cacng3|Copb1|Gad1|Arfgef3|M6pr|Gabra1|Lman1|Pik3r4|Sec23a|Hip1r|P…
GOCC_BLOOD_MICROPARTICLE	0.538434	-0.415033	-2.09852	68	6.37882e-05	0.0009493	ENSMUSG00000026405|ENSMUSG00000059908|ENSMUSG00000031722|ENSMUSG00000032080|ENSMUSG00000032083|ENSMUSG00000030895|ENSMUSG00000035540|ENSMUSG00000039196|ENSMUSG00000017344|ENSMUSG00000028356|ENSMUSG00000059970|ENSMUSG00000022877|ENSMUSG00000026365|ENSMUSG00000023176|ENSMUSG00000015656|ENSMUSG00000026938|ENSMUSG00000027249|ENSMUSG00000005681	C4bp|Mug1|Hp|Apoa4|Apoa1|Hpx|Gc|Orm1|Vtn|Ambp|Hspa2|Hrg|Cfh|Cpn2|Hspa8|Fcna|F2|Apoa2
GOBP_DICARBOXYLIC_ACID_METABOLIC_PROCESS	0.538434	0.479363	2.09604	50	7.95841e-05	0.0011377	ENSMUSG00000006345|ENSMUSG00000011148|ENSMUSG00000032350|ENSMUSG00000030541|ENSMUSG00000040618|ENSMUSG00000026192|ENSMUSG00000034958|ENSMUSG00000021048|ENSMUSG00000020917|ENSMUSG00000070880|ENSMUSG00000003526|ENSMUSG00000030088|ENSMUSG00000020456|ENSMUSG00000026103|ENSMUSG00000015961|ENSMUSG00000020988|ENSMUSG00000025911|ENSMUSG00000027010|ENSMUSG00000040213|ENSMUSG00000032418|ENSMUSG00000024556|…	Ggt1|Adssl1|Gclc|Idh2|Pck2|Atic|Atcay|Mthfd1|Acly|Gad1|Prodh|Aldh1l1|Ogdh|Gls|Adss|L2hgdh|Adhfe1|Slc25a12|Kyat3|Me1|Me2|Glul|Gad2|Ass1|Aldh18a1|Aldh5a1|Aspa|Idh1|Aldh4a1|Mthfd1l
GOCC_ENDOPLASMIC_RETICULUM_TUBULAR_NETWORK	0.498493	0.648321	2.0762	16	0.000397808	0.00410832	ENSMUSG00000030987|ENSMUSG00000038555|ENSMUSG00000020458|ENSMUSG00000036104|ENSMUSG00000059811|ENSMUSG00000009207|ENSMUSG00000001440|ENSMUSG00000052852|ENSMUSG00000032120|ENSMUSG00000024759|ENSMUSG00000021066|ENSMUSG00000005873|ENSMUSG00000020671	Stim1|Reep2|Rtn4|Rab3gap1|Atl2|Lnpk|Kpnb1|Reep1|C2cd2l|Atl3|Atl1|Reep5|Rab10
GOCC_PRESYNAPTIC_MEMBRANE	0.593325	0.426774	2.06501	85	1.12128e-05	0.000215493	ENSMUSG00000028542|ENSMUSG00000030805|ENSMUSG00000040724|ENSMUSG00000045114|ENSMUSG00000030307|ENSMUSG00000047976|ENSMUSG00000041685|ENSMUSG00000025964|ENSMUSG00000024743|ENSMUSG00000030806|ENSMUSG00000026797|ENSMUSG00000068206|ENSMUSG00000039959|ENSMUSG00000025178|ENSMUSG00000028664|ENSMUSG00000039361|ENSMUSG00000075318|ENSMUSG00000051790|ENSMUSG00000034152|ENSMUSG00000013033|ENSMUSG00000044288|…	Slc6a9|Stx4a|Kcna2|Prrt2|Slc6a11|Kcna1|Fcho2|Adam23|Syt7|Stx1b|Stxbp1|Pick1|Hip1|Pi4k2a|Ephb2|Picalm|Scn2a|Nlgn2|Exoc3|Adgrl1|Cnr1|Cntnap1|Atp2b4|Gabra5|Stxbp5|Gpm6a|Kcnc1|Lrrc4b|Atp2b1|Cdh9|Grm3|Slc1a2|Syp|Grm2|Gabbr1|Epha4|Cntnap4|Snap91|Phb|Gad2|Unc13a|Snph|Kcnj3|Cask|Grin2a|Igsf21|Grik2|Rims1|Stx1a|Syt1|Gpc4|Itsn2|Efnb2|Apba1|Rgs7bp|Scrib|Nrxn1
GOBP_REGULATION_OF_TRANSMEMBRANE_TRANSPORT	0.719513	0.361076	2.06442	224	4.70622e-08	1.89687e-06	ENSMUSG00000028542|ENSMUSG00000013921|ENSMUSG00000020331|ENSMUSG00000036578|ENSMUSG00000046480|ENSMUSG00000043448|ENSMUSG00000040724|ENSMUSG00000027882|ENSMUSG00000028969|ENSMUSG00000025142|ENSMUSG00000047976|ENSMUSG00000037242|ENSMUSG00000024122|ENSMUSG00000030987|ENSMUSG00000023033|ENSMUSG00000033335|ENSMUSG00000027030|ENSMUSG00000042604|ENSMUSG00000043733|ENSMUSG00000027893|ENSMUSG00000036707|…	Slc6a9|Clip3|Hcn2|Fxyd7|Scn4b|Gjc2|Kcna2|Stxbp3|Cdk5|Aspscr1|Kcna1|Clic4|Pdpk1|Stim1|Scn8a|Dnm2|Stk39|Kcna4|Ptpn11|Ahcyl1|Cab39|Cacng2|Atp1a2|Gpd1l|Braf|Plp1|Kcnq3|Fxyd6|Atp1b3|Ank3|Enpp1|Slc9a1|Hcn1|Ephb2|Scn3b|Scn2a|Stim2|Dpp6|Scn1a|Prkce|Nlgn2|Slc2a1|Oxsr1|Gstm7|Cacng3|Wnk3|Plcg1|Capn1|Kcnd2|Prkcb|Fyn|Camk2d|Cacna2d3|Cacna1e|Kcnj6|Fxyd1|Abcb1a|Atp2b4|Akt1|Clic5|Scn2b|Clcn2|Mtor|Cltc|Cd63|Pde4b…
GOBP_NEGATIVE_REGULATION_OF_IMMUNE_RESPONSE	0.477271	-0.524252	-2.05439	24	0.000929403	0.00800335	ENSMUSG00000026405|ENSMUSG00000067235|ENSMUSG00000028356|ENSMUSG00000073411|ENSMUSG00000040025|ENSMUSG00000042726|ENSMUSG00000040952	C4bp|H2-Q10|Ambp|H2-D1|Ythdf2|Trafd1|Rps19
GOBP_ACUTE_INFLAMMATORY_RESPONSE	0.477271	-0.561825	-2.0484	19	0.00096002	0.00812239	ENSMUSG00000072849|ENSMUSG00000031722|ENSMUSG00000039196|ENSMUSG00000071178	Serpina1e|Hp|Orm1|Serpina1b
GOCC_PLASMA_MEMBRANE_REGION	0.863415	0.329509	2.03555	461	2.43965e-11	1.85139e-09	ENSMUSG00000028542|ENSMUSG00000024511|ENSMUSG00000023944|ENSMUSG00000067336|ENSMUSG00000022377|ENSMUSG00000060090|ENSMUSG00000050697|ENSMUSG00000030805|ENSMUSG00000040724|ENSMUSG00000027882|ENSMUSG00000024426|ENSMUSG00000045114|ENSMUSG00000030307|ENSMUSG00000047976|ENSMUSG00000030987|ENSMUSG00000026131|ENSMUSG00000060961|ENSMUSG00000044968|ENSMUSG00000033335|ENSMUSG00000027030|ENSMUSG00000028583|…	Slc6a9|Rab27b|Hsp90ab1|Bmpr2|Asap1|Rp2|Prkaa1|Stx4a|Kcna2|Stxbp3|Atat1|Prrt2|Slc6a11|Kcna1|Stim1|Dst|Slc4a4|Napepld|Dnm2|Stk39|Pdpn|Fcho2|Myo1d|Adam23|Faim2|Them4|Syt7|Slc38a3|Epb41l3|Stx1b|Gnas|Gna12|Srgap2|Ahcyl1|Ctnna1|Myo6|Stxbp1|Cacng2|Atp1a2|Spire1|Dnm1|Pick1|Itgb2|Ptpra|Aqp4|Ide|Pip5k1c|Atp1b3|Atad1|Hip1|Slc7a5|Mtdh|Ank3|Lcp1|Enpp1|Slc9a1|Pi4k2a|Ephb2|Picalm|Mapk3|Cd81|Scn2a|Gpr37l1|Dgkd|C…
GOCC_ENDOSOME_MEMBRANE	0.690132	0.355766	2.03406	224	1.24459e-07	4.51475e-06	ENSMUSG00000056515|ENSMUSG00000013921|ENSMUSG00000024511|ENSMUSG00000049076|ENSMUSG00000042364|ENSMUSG00000027366|ENSMUSG00000018340|ENSMUSG00000030105|ENSMUSG00000078578|ENSMUSG00000044968|ENSMUSG00000019998|ENSMUSG00000020536|ENSMUSG00000032127|ENSMUSG00000024413|ENSMUSG00000013160|ENSMUSG00000021124|ENSMUSG00000025544|ENSMUSG00000037341|ENSMUSG00000028894|ENSMUSG00000027411|ENSMUSG00000024411|…	Rab31|Clip3|Rab27b|Acap2|Snx18|Sppl2a|Anxa6|Arl8b|Ube2d3|Napepld|Stx7|Llgl1|Vps11|Npc1|Atp6v0d1|Vti1b|Tm9sf2|Slc9a7|Inpp5b|Vps16|Aqp4|Pip5k1c|Clcn6|Rab22a|Arl8a|Dnajc13|Vac14|Scamp4|Pikfyve|Vamp3|Slc30a3|Vps33a|Inpp5f|Vps35|Abhd6|Vps13a|Rnf13|Arhgap32|Ncdn|Osbpl6|Rab21|Gga1|Inpp4a|Ap2b1|Neu3|Uba1|Slc9a6|Ap2a2|Vps53|Syt5|Vps45|Ehd2|Vta1|Cltc|Tspan15|Vps33b|Rufy1|Cd63|Snx27|Sort1|Ap3d1|Snx4|Itm2b|A…
GOBP_ION_HOMEOSTASIS	0.719513	0.348985	2.02646	240	5.86025e-08	2.29817e-06	ENSMUSG00000028542|ENSMUSG00000031453|ENSMUSG00000028969|ENSMUSG00000018340|ENSMUSG00000047976|ENSMUSG00000037242|ENSMUSG00000024122|ENSMUSG00000030987|ENSMUSG00000060961|ENSMUSG00000027030|ENSMUSG00000002015|ENSMUSG00000032562|ENSMUSG00000028149|ENSMUSG00000039474|ENSMUSG00000054455|ENSMUSG00000013160|ENSMUSG00000037996|ENSMUSG00000078622|ENSMUSG00000037341|ENSMUSG00000007097|ENSMUSG00000050627|…	Slc6a9|Rasa3|Cdk5|Anxa6|Kcna1|Clic4|Pdpk1|Stim1|Slc4a4|Stk39|Bcap31|Gnai2|Rap1gds1|Wfs1|Vapb|Atp6v0d1|Slc24a2|Ccdc47|Slc9a7|Atp1a2|Gpd1l|Atp1b3|Ppt1|Ank3|S1pr1|Enpp1|Cand1|Slc9a1|Scn3b|Picalm|Mapk3|Parp1|Stim2|Slc12a2|Gna13|Atp1a1|Micu1|Dmxl1|Prkce|Slc30a3|Vps33a|Gstm7|Wnk3|Plcg1|Prkcb|Fyn|Cnr1|Gls|Camk2d|Hmox2|Ap3b1|Atp1a3|Slc7a8|Slc9a6|Atp2b4|Abcg2|Mapk1|Slc12a5|Scn2b|Atp2b2|Atp2a2|Grm1|Pdzd8|M…
GOCC_OUTER_MEMBRANE	0.593325	0.402953	2.02548	99	1.09423e-05	0.000211697	ENSMUSG00000021704|ENSMUSG00000023827|ENSMUSG00000018322|ENSMUSG00000025525|ENSMUSG00000035284|ENSMUSG00000034993|ENSMUSG00000024900|ENSMUSG00000029916|ENSMUSG00000001755|ENSMUSG00000028412|ENSMUSG00000022752|ENSMUSG00000024533|ENSMUSG00000050132|ENSMUSG00000025059|ENSMUSG00000021097|ENSMUSG00000025777|ENSMUSG00000018428|ENSMUSG00000027099|ENSMUSG00000027599|ENSMUSG00000007783|ENSMUSG00000032883|…	Mtx3|Agpat4|Tomm34|Apool|Vps13c|Vat1|Cpt1a|Agk|Coasy|Slc44a1|Tomm70a|Spire1|Sarm1|Gk|Clmn|Gdap1|Akap1|Mtx2|Armc1|Cpt1c|Acsl3|Acsl6|Syne1|Maob|Vdac3|Cnp|Samm50|Vps13a|Cnr1|Lrpprc|Rhot1|Mfn1|Mtor|Acsl1|Bri3bp|Hk1|Mtx1|Dnajc11|Maoa|Mfn2|Gja1|Vamp1|Opa1|Cyb5b|Epha4|Phb|Mavs|Tmem109|Ass1
GOCC_CHROMATIN	0.643552	-0.329925	-2.0236	187	1.17005e-06	3.11514e-05	ENSMUSG00000015749|ENSMUSG00000024826|ENSMUSG00000028309|ENSMUSG00000044167|ENSMUSG00000055531|ENSMUSG00000001419|ENSMUSG00000030816|ENSMUSG00000027582|ENSMUSG00000044927|ENSMUSG00000005566|ENSMUSG00000028820|ENSMUSG00000035478|ENSMUSG00000026434|ENSMUSG00000061559|ENSMUSG00000031353|ENSMUSG00000020248|ENSMUSG00000046711|ENSMUSG00000026872|ENSMUSG00000071757|ENSMUSG00000035873|ENSMUSG00000038722|…	Anp32e|Dpf2|Rnf20|Foxo1|Cpsf6|Mef2d|Rnf40|Zgpat|H1f10|Trim28|Sfpq|Mbd3|Nucks1|Wdr61|Rbbp7|Nfyb|Hmga1|Zeb2|Zhx2|Pawr|Bud31|Hmgn3|Creb5|Myt1l|Cbx5|Foxk2|Bicral|Basp1|Rbbp4|Brms1l|Akap8l|Atf2|Actl6b|Tnks1bp1|Zhx3|Max|Ss18l1|Obi1|Cic|Nap1l1|Chmp2a|Mef2a|Set|Ncor1|Tox4|Paf1|Nap1l4|Elk1|Ring1|Tardbp|Sox9|Hnrnpk|Hmgn5|Creb1|Zhx1|Wbp2|Gatad2b|Ncor2|Pole3|Nr1d2|Erf|Htra2|Cbx3|Park7|Zc3h4|H2bc22|Chmp7|Actl…
GOBP_REGULATION_OF_CYCLASE_ACTIVITY	0.45506	0.618878	2.00663	17	0.00106197	0.00868119	ENSMUSG00000030987|ENSMUSG00000032562|ENSMUSG00000000001|ENSMUSG00000063065|ENSMUSG00000020716|ENSMUSG00000039809|ENSMUSG00000021936|ENSMUSG00000029361|ENSMUSG00000003974|ENSMUSG00000023192|ENSMUSG00000056755|ENSMUSG00000051331	Stim1|Gnai2|Gnai3|Mapk3|Nf1|Gabbr2|Mapk8|Nos1|Grm3|Grm2|Grm7|Cacna1c
GOCC_GOLGI_APPARATUS_SUBCOMPARTMENT	0.719513	0.339807	2.00015	283	5.2773e-08	2.09791e-06	ENSMUSG00000056515|ENSMUSG00000013921|ENSMUSG00000024511|ENSMUSG00000030805|ENSMUSG00000044968|ENSMUSG00000033335|ENSMUSG00000017132|ENSMUSG00000045302|ENSMUSG00000002015|ENSMUSG00000028480|ENSMUSG00000024687|ENSMUSG00000062995|ENSMUSG00000020536|ENSMUSG00000024163|ENSMUSG00000054277|ENSMUSG00000054455|ENSMUSG00000024091|ENSMUSG00000050017|ENSMUSG00000020952|ENSMUSG00000027347|ENSMUSG00000052632|…	Rab31|Clip3|Rab27b|Stx4a|Napepld|Dnm2|Cyth1|Preb|Bcap31|Glipr2|Osbp|Ica1|Llgl1|Mapk8ip3|Arfgap3|Vapb|Vapa|Pitpnb|Scfd1|Rasgrp1|Asap2|Napa|Cdc42|Slc9a7|Gnai3|Lman2|Pick1|Ppp6r1|Copa|Ergic1|Tnks|Golph3|Cyth2|Csnk1d|Birc6|Sec24b|Tmem87a|Hid1|Pi4k2a|Serinc3|Clasp2|Vac14|Scamp4|Pikfyve|Arrb1|Vamp3|Armh3|Slc2a1|Copg1|Cul3|Atp8a1|Copb1|Gba|Rnf13|Arhgap32|M6pr|Lman1|Fam91a1|Sec23a|Ap1b1|Sacm1l|Rab21|Trap…
GOBP_ORGANIC_ACID_METABOLIC_PROCESS	0.863415	0.323919	1.9994	465	2.48808e-11	1.85139e-09	ENSMUSG00000044252|ENSMUSG00000010755|ENSMUSG00000057134|ENSMUSG00000031591|ENSMUSG00000020777|ENSMUSG00000035637|ENSMUSG00000001773|ENSMUSG00000050697|ENSMUSG00000006345|ENSMUSG00000029610|ENSMUSG00000043572|ENSMUSG00000060961|ENSMUSG00000034853|ENSMUSG00000075706|ENSMUSG00000011148|ENSMUSG00000028937|ENSMUSG00000028032|ENSMUSG00000028910|ENSMUSG00000019883|ENSMUSG00000032350|ENSMUSG00000030541|…	Osbpl1a|Cars|Ado|Asah1|Acox1|Grhpr|Folh1|Prkaa1|Ggt1|Aimp2|Pars2|Slc4a4|Acot11|Gpx4|Adssl1|Acot7|Papss1|Mecr|Echdc1|Gclc|Idh2|Nup155|Asns|Osbp|Them4|Fah|Npc1|Bckdk|Adpgk|Pck2|Cpt1a|Pnkd|Aldh7a1|Nars|Gpd1|Aldh3a2|Dcxr|Ephx2|Prxl2b|Mccc2|Pdxdc1|Blmh|Yars|Atic|Pgm1|Psat1|Fasn|Plp1|Psmd5|Psmc2|Abat|Ogdhl|Cbr4|Enpp1|Phgdh|Atcay|Mthfd1|Decr1|Adh5|Ogt|Rars|Cpt1c|Gstz1|Acsl3|Gcat|Mapk3|Pfkp|Dars|Hsd17b12…
GOBP_VESICLE_DOCKING	0.498493	0.473881	1.99175	42	0.000316391	0.00346478	ENSMUSG00000030805|ENSMUSG00000027882|ENSMUSG00000019998|ENSMUSG00000032127|ENSMUSG00000030806|ENSMUSG00000021124|ENSMUSG00000020952|ENSMUSG00000026797|ENSMUSG00000033769|ENSMUSG00000028955|ENSMUSG00000029434|ENSMUSG00000053799|ENSMUSG00000029763|ENSMUSG00000015747|ENSMUSG00000030534|ENSMUSG00000010110|ENSMUSG00000020671|ENSMUSG00000021062|ENSMUSG00000029407|ENSMUSG00000034187|ENSMUSG00000036564|…	Stx4a|Stxbp3|Stx7|Vps11|Stx1b|Vti1b|Scfd1|Stxbp1|Exoc6b|Vamp3|Vps33a|Exoc6|Exoc4|Vps45|Vps33b|Stx5a|Rab10|Rab15|Uso1|Nsf|Ndrg4|Unc13a|Snph|Stx12|Ykt6|Rab12|Kcnb1|Stx6|Stx1a|Syt1
GOCC_ESCRT_COMPLEX	0.431708	-0.529885	-1.98989	21	0.00204603	0.0144116	ENSMUSG00000031600|ENSMUSG00000033916|ENSMUSG00000028437|ENSMUSG00000006058|ENSMUSG00000109901|ENSMUSG00000000743|ENSMUSG00000025371|ENSMUSG00000004843|ENSMUSG00000034190|ENSMUSG00000038467|ENSMUSG00000048832|ENSMUSG00000053119	Vps37a|Chmp2a|Ubap1|Snf8|Chmp1b|Chmp1a|Chmp6|Chmp2b|Chmp7|Chmp4b|Vps37c|Chmp3
GOBP_NEGATIVE_REGULATION_OF_CELLULAR_RESPONSE_TO_INSULIN_STIMULUS	0.477271	0.596543	1.9874	19	0.000613601	0.00599552	ENSMUSG00000026737|ENSMUSG00000050697|ENSMUSG00000002496|ENSMUSG00000027540|ENSMUSG00000037370|ENSMUSG00000026812|ENSMUSG00000018547|ENSMUSG00000052889|ENSMUSG00000021948|ENSMUSG00000041836|ENSMUSG00000059316|ENSMUSG00000057177	Pip4k2a|Prkaa1|Tsc2|Ptpn1|Enpp1|Tsc1|Pip4k2b|Prkcb|Prkcd|Ptpre|Slc27a4|Gsk3a
GOBP_SENSORY_PERCEPTION_OF_PAIN	0.477271	0.539287	1.98521	25	0.000755236	0.00695776	ENSMUSG00000040724|ENSMUSG00000028969|ENSMUSG00000047976|ENSMUSG00000028854|ENSMUSG00000049281|ENSMUSG00000063065|ENSMUSG00000064329|ENSMUSG00000051790|ENSMUSG00000033174|ENSMUSG00000060882|ENSMUSG00000019843|ENSMUSG00000044288|ENSMUSG00000063358|ENSMUSG00000019828|ENSMUSG00000028991	Kcna2|Cdk5|Kcna1|Slc9a1|Scn3b|Mapk3|Scn1a|Nlgn2|Mgll|Kcnd2|Fyn|Cnr1|Mapk1|Grm1|Mtor
GOBP_CELLULAR_CARBOHYDRATE_METABOLIC_PROCESS	0.593325	0.393024	1.98051	103	1.37249e-05	0.000255318	ENSMUSG00000025477|ENSMUSG00000003865|ENSMUSG00000026102|ENSMUSG00000030541|ENSMUSG00000079562|ENSMUSG00000030802|ENSMUSG00000040618|ENSMUSG00000032648|ENSMUSG00000033400|ENSMUSG00000028894|ENSMUSG00000025791|ENSMUSG00000002413|ENSMUSG00000025059|ENSMUSG00000026827|ENSMUSG00000022707|ENSMUSG00000037370|ENSMUSG00000034160|ENSMUSG00000045038|ENSMUSG00000028645|ENSMUSG00000028961|ENSMUSG00000021069|…	Inpp5a|Gys1|Inpp1|Idh2|Maea|Bckdk|Pck2|Pygm|Agl|Inpp5b|Pgm1|Braf|Gk|Gpd2|Gbe1|Enpp1|Ogt|Prkce|Slc2a1|Pgd|Pygl|Git1|Pgm2l1|Galk2|Akt1|Mtor|Pdk1|Hk1|Dgkq|Prkag2|Nagk|Slc25a12|Pygb|Scarb2|Ugp2|Ppip5k1|Pdk3|Mtmr2|Gsk3a|Epm2aip1|Inpp5j|Ddb1|Itpka|Ocrl|Gpt|Src|Pgm2|Ptk2b|Ranbp2|Synj1|Gsk3b
GOMF_ENDOPEPTIDASE_REGULATOR_ACTIVITY	0.518848	-0.399235	-1.97942	64	0.000185464	0.0023199	ENSMUSG00000072849|ENSMUSG00000059908|ENSMUSG00000066366|ENSMUSG00000014349|ENSMUSG00000028356|ENSMUSG00000071178|ENSMUSG00000025860|ENSMUSG00000057367|ENSMUSG00000039041|ENSMUSG00000022877|ENSMUSG00000047557|ENSMUSG00000032959|ENSMUSG00000005054|ENSMUSG00000026914|ENSMUSG00000058297	Serpina1e|Mug1|Serpina1a|Ube2z|Ambp|Serpina1b|Xiap|Birc2|Adrm1|Hrg|Lxn|Pebp1|Cstb|Psmd14|Spock2
GOBP_ENSHEATHMENT_OF_NEURONS	0.518848	0.445409	1.96	54	0.000182748	0.00229582	ENSMUSG00000071176|ENSMUSG00000032517|ENSMUSG00000015149|ENSMUSG00000023033|ENSMUSG00000031775|ENSMUSG00000037625|ENSMUSG00000036634|ENSMUSG00000024044|ENSMUSG00000031990|ENSMUSG00000053062|ENSMUSG00000031425|ENSMUSG00000026812|ENSMUSG00000075318|ENSMUSG00000025949|ENSMUSG00000030342|ENSMUSG00000020716|ENSMUSG00000027858|ENSMUSG00000017167|ENSMUSG00000032281|ENSMUSG00000001729|ENSMUSG00000028991|…	Arhgef10|Mobp|Sirt2|Scn8a|Pllp|Cldn11|Mag|Epb41l3|Jam3|Jam2|Plp1|Tsc1|Scn2a|Pikfyve|Cd9|Nf1|Tspan2|Cntnap1|Acsbg1|Akt1|Mtor|Adam22|Slc25a12|Cyfip1|Mtmr2|Mal2|Gpc1|Nfasc|Ntrk2|Aspa|Afg3l2
GOBP_GAMMA_AMINOBUTYRIC_ACID_SIGNALING_PATHWAY	0.45506	0.629004	1.95871	15	0.00106197	0.00868119	ENSMUSG00000038349|ENSMUSG00000032562|ENSMUSG00000024597|ENSMUSG00000033676|ENSMUSG00000010803|ENSMUSG00000007653|ENSMUSG00000038910|ENSMUSG00000055078|ENSMUSG00000039809|ENSMUSG00000020436|ENSMUSG00000024462|ENSMUSG00000031343	Plcl1|Gnai2|Slc12a2|Gabrb3|Gabra1|Gabrb2|Plcl2|Gabra5|Gabbr2|Gabrg2|Gabbr1|Gabra3
GOMF_DISULFIDE_OXIDOREDUCTASE_ACTIVITY	0.45506	-0.489425	-1.9578	27	0.00150044	0.0113798	ENSMUSG00000024583|ENSMUSG00000034108|ENSMUSG00000025130|ENSMUSG00000025823|ENSMUSG00000028567|ENSMUSG00000031584|ENSMUSG00000005354|ENSMUSG00000021102|ENSMUSG00000027248|ENSMUSG00000020571|ENSMUSG00000020803|ENSMUSG00000028367	Txnl1|Ccs|P4hb|Pdia4|Txndc12|Gsr|Txn2|Glrx5|Pdia3|Pdia6|Txndc17|Txn1
GOCC_APICAL_PLASMA_MEMBRANE	0.538434	0.397129	1.95761	92	6.1358e-05	0.000923786	ENSMUSG00000028542|ENSMUSG00000024511|ENSMUSG00000023944|ENSMUSG00000067336|ENSMUSG00000050697|ENSMUSG00000027882|ENSMUSG00000047976|ENSMUSG00000027030|ENSMUSG00000028583|ENSMUSG00000010064|ENSMUSG00000027523|ENSMUSG00000027893|ENSMUSG00000040010|ENSMUSG00000022255|ENSMUSG00000028854|ENSMUSG00000024597|ENSMUSG00000032902|ENSMUSG00000033161|ENSMUSG00000036435|ENSMUSG00000028955|ENSMUSG00000028645|…	Slc6a9|Rab27b|Hsp90ab1|Bmpr2|Prkaa1|Stxbp3|Kcna1|Stk39|Pdpn|Slc38a3|Gnas|Ahcyl1|Slc7a5|Mtdh|Slc9a1|Slc12a2|Slc16a1|Atp1a1|Exoc1|Vamp3|Slc2a1|C2cd2l|Pfkm|Hip1r|Slc7a8|Mtcl1|Fxyd1|Abcb1a|Abcg2|Clic5|Egfr|Atp1b2|Sipa1l3|Ap2a1|Slc4a10|Gja1|Atp2b1|Slc4a7|Kcnma1|Atp1b1|Mal2|Rapgef2
GOBP_TRANSLATIONAL_ELONGATION	0.498493	-0.38604	-1.95193	68	0.000392553	0.00408311	ENSMUSG00000030706|ENSMUSG00000055762|ENSMUSG00000022706|ENSMUSG00000037740|ENSMUSG00000060679|ENSMUSG00000014551|ENSMUSG00000024902|ENSMUSG00000019710|ENSMUSG00000007892|ENSMUSG00000032459|ENSMUSG00000027166|ENSMUSG00000039782|ENSMUSG00000039652|ENSMUSG00000024414|ENSMUSG00000039640|ENSMUSG00000030879|ENSMUSG00000036850|ENSMUSG00000033751|ENSMUSG00000025967|ENSMUSG00000040269|ENSMUSG00000044018|…	Mrpl48|Eef1d|Mrpl40|Mrps26|Mrps9|Mrps25|Mrpl11|Mrpl24|Rplp1|Mrps22|Dnajc24|Cpeb2|Cpeb3|Mrpl27|Mrpl12|Mrpl17|Mrpl41|Gadd45gip1|Eef1b2|Mrps28|Mrpl50|Mrps10|Mrps31|Tufm|Shfl
GOMF_GLYCOSAMINOGLYCAN_BINDING	0.498493	-0.393459	-1.95078	64	0.000264244	0.00305512	ENSMUSG00000041936|ENSMUSG00000017344|ENSMUSG00000040152|ENSMUSG00000022877|ENSMUSG00000026365|ENSMUSG00000047557|ENSMUSG00000000049|ENSMUSG00000024501|ENSMUSG00000027249|ENSMUSG00000071866|ENSMUSG00000058297|ENSMUSG00000048758|ENSMUSG00000006299|ENSMUSG00000030417|ENSMUSG00000029103|ENSMUSG00000067149|ENSMUSG00000021613|ENSMUSG00000018446|ENSMUSG00000019929|ENSMUSG00000022816|ENSMUSG00000037362|…	Agrn|Vtn|Thbs1|Hrg|Cfh|Lxn|Apoh|Dpysl3|F2|Ppia|Spock2|Rpl29|Aamp|Pdcd5|Lrpap1|Jchain|Hapln1|C1qbp|Dcn|Fstl1|Ccn3|Pafah1b1|Hapln3|Bcan|App|Ptn|Sod3|Hdgf|Aplp1|Rpl22|Aplp2|Apoe|Hapln4
GOCC_MEMBRANE_MICRODOMAIN	0.57561	0.36991	1.94592	128	2.09052e-05	0.000365464	ENSMUSG00000013921|ENSMUSG00000067336|ENSMUSG00000057614|ENSMUSG00000030987|ENSMUSG00000031775|ENSMUSG00000036634|ENSMUSG00000028583|ENSMUSG00000032562|ENSMUSG00000035441|ENSMUSG00000023011|ENSMUSG00000026509|ENSMUSG00000024413|ENSMUSG00000037815|ENSMUSG00000000001|ENSMUSG00000007097|ENSMUSG00000000290|ENSMUSG00000032412|ENSMUSG00000028657|ENSMUSG00000045092|ENSMUSG00000039316|ENSMUSG00000028854|…	Clip3|Bmpr2|Gnai1|Stim1|Pllp|Mag|Pdpn|Gnai2|Myo1d|Faim2|Capn2|Npc1|Ctnna1|Gnai3|Atp1a2|Itgb2|Atp1b3|Ppt1|S1pr1|Rftn1|Slc9a1|Pi4k2a|Mapk3|Csk|Myadm|Atp1a1|Pikfyve|Tubb5|Slc2a1|Slc25a5|Kcnd2|Fyn|Cnr1|Neu3|Fxyd1|Atp2b4|Abcg2|Mapk1|Ehd2|Dmd|Egfr|Hk1|Flot1|Eef2|Gja1|Atp2b1|Kcnma1|Gpm6b|Nos1|Atp1b1|Plpp3|Mal2|Slc1a2|Flot2|Efnb1|Gpc1
GOBP_MEMBRANE_INVAGINATION	0.477271	0.475976	1.9398	37	0.000889331	0.00782073	ENSMUSG00000056515|ENSMUSG00000076613|ENSMUSG00000041112|ENSMUSG00000094546|ENSMUSG00000042364|ENSMUSG00000073982|ENSMUSG00000041685|ENSMUSG00000006699|ENSMUSG00000024533|ENSMUSG00000000290|ENSMUSG00000076609|ENSMUSG00000034730|ENSMUSG00000042631|ENSMUSG00000076615|ENSMUSG00000094561|ENSMUSG00000001847	Rab31|Ighg2b|Elmo1|Ighv1-26|Snx18|Rhog|Fcho2|Cdc42|Spire1|Itgb2|Igkc|Adgrb1|Xkr7|Ighg3|Ighv1-22|Rac1
GOBP_POLYSACCHARIDE_BIOSYNTHETIC_PROCESS	0.45506	0.553065	1.93929	22	0.00128229	0.00994978	ENSMUSG00000003865|ENSMUSG00000033400|ENSMUSG00000025791|ENSMUSG00000022707|ENSMUSG00000037370|ENSMUSG00000030729|ENSMUSG00000001729|ENSMUSG00000028991|ENSMUSG00000047126|ENSMUSG00000031906|ENSMUSG00000060279|ENSMUSG00000001891|ENSMUSG00000057177|ENSMUSG00000046785|ENSMUSG00000029171|ENSMUSG00000022812	Gys1|Agl|Pgm1|Gbe1|Enpp1|Pgm2l1|Akt1|Mtor|Cltc|Smpd3|Ap2a1|Ugp2|Gsk3a|Epm2aip1|Pgm2|Gsk3b
GOBP_ALPHA_AMINO_ACID_METABOLIC_PROCESS	0.538434	0.399709	1.93853	86	0.000113255	0.00157257	ENSMUSG00000006345|ENSMUSG00000011148|ENSMUSG00000032350|ENSMUSG00000029752|ENSMUSG00000030630|ENSMUSG00000053644|ENSMUSG00000020840|ENSMUSG00000024640|ENSMUSG00000053398|ENSMUSG00000034958|ENSMUSG00000021048|ENSMUSG00000021033|ENSMUSG00000006378|ENSMUSG00000017707|ENSMUSG00000028633|ENSMUSG00000054474|ENSMUSG00000070880|ENSMUSG00000029173|ENSMUSG00000003526|ENSMUSG00000020456|ENSMUSG00000026103|…	Ggt1|Adssl1|Gclc|Asns|Fah|Aldh7a1|Blmh|Psat1|Phgdh|Atcay|Mthfd1|Gstz1|Gcat|Serinc3|Ctps|Thnsl2|Gad1|Sepsecs|Prodh|Ogdh|Gls|Gmps|Adss|Atp2b4|Hsd17b10|Pfas|Adhfe1|Cad|Slc25a12|Kyat3|Qdpr|Gart|Nos1|Tst|Srr|Ahcy|Acadsb|Glul|Gad2|Gpt|Ass1|Aldh18a1|Pycr2|Sars|Asl|Rida|Aldh5a1|Aspa|Aldh4a1|Mmut|Cbs
GOCC_ORGANELLE_MEMBRANE_CONTACT_SITE	0.45506	0.588868	1.93834	18	0.00128015	0.00994978	ENSMUSG00000044252|ENSMUSG00000002015|ENSMUSG00000027893|ENSMUSG00000040111|ENSMUSG00000050043|ENSMUSG00000032120|ENSMUSG00000035596|ENSMUSG00000032571|ENSMUSG00000025240|ENSMUSG00000074746	Osbpl1a|Bcap31|Ahcyl1|Gramd1b|Tmx2|C2cd2l|Mboat7|Pik3r4|Sacm1l|Pdzd8
GOCC_GTPASE_COMPLEX	0.45506	0.561396	1.93745	21	0.00120021	0.00951647	ENSMUSG00000057614|ENSMUSG00000032562|ENSMUSG00000027523|ENSMUSG00000000149|ENSMUSG00000000001|ENSMUSG00000024639|ENSMUSG00000031748|ENSMUSG00000020611|ENSMUSG00000034781|ENSMUSG00000040009	Gnai1|Gnai2|Gnas|Gna12|Gnai3|Gnaq|Gnao1|Gna13|Gna11|Gnaz
GOBP_POSITIVE_REGULATION_OF_PROTEIN_LOCALIZATION_TO_CELL_PERIPHERY	0.477271	0.475007	1.93585	37	0.000947173	0.00806911	ENSMUSG00000013921|ENSMUSG00000057614|ENSMUSG00000030805|ENSMUSG00000073982|ENSMUSG00000049493|ENSMUSG00000024122|ENSMUSG00000032290|ENSMUSG00000019146|ENSMUSG00000028664|ENSMUSG00000032883|ENSMUSG00000045038|ENSMUSG00000041245|ENSMUSG00000026463|ENSMUSG00000001729|ENSMUSG00000020122|ENSMUSG00000034075|ENSMUSG00000019978	Clip3|Gnai1|Stx4a|Rhog|Pls1|Pdpk1|Ptpn9|Cacng2|Ephb2|Acsl3|Prkce|Wnk3|Atp2b4|Akt1|Egfr|Zdhhc5|Epb41l2
GOBP_REGULATION_OF_SECRETION	0.610527	0.334847	1.9051	216	5.04373e-06	0.000109231	ENSMUSG00000033595|ENSMUSG00000024511|ENSMUSG00000050697|ENSMUSG00000030805|ENSMUSG00000040724|ENSMUSG00000027882|ENSMUSG00000028969|ENSMUSG00000053046|ENSMUSG00000032504|ENSMUSG00000024122|ENSMUSG00000027030|ENSMUSG00000032562|ENSMUSG00000030541|ENSMUSG00000062995|ENSMUSG00000020536|ENSMUSG00000043733|ENSMUSG00000024743|ENSMUSG00000040618|ENSMUSG00000024900|ENSMUSG00000030806|ENSMUSG00000026179|…	Lgi3|Rab27b|Prkaa1|Stx4a|Kcna2|Stxbp3|Cdk5|Brsk2|Pdcd6ip|Pdpk1|Stk39|Gnai2|Idh2|Ica1|Llgl1|Ptpn11|Syt7|Pck2|Cpt1a|Stx1b|Pnkd|Gnas|Prkca|Myo6|Stxbp1|Pick1|Itgb2|Apbb1|Mctp1|Golph3|Rab3gap1|Acsl3|Slc12a2|Camk2a|Clasp2|Slc16a1|Syt2|Prkce|Exoc1|Maob|Nlgn2|Vamp3|Slc2a1|Prkcg|C2cd2l|Pfkl|Git1|Slc25a5|Stxbp5l|Clasp1|Prkcb|Cd200|Hip1r|Cnr1|Rab21|Tiam1|Cacna1e|Rhot1|Syt5|Atp2a2|Stxbp5|Ptpn23|Mcu|Adcy5|Snx…
GOBP_REGULATION_OF_FATTY_ACID_BIOSYNTHETIC_PROCESS	0.407018	-0.569094	-1.90501	15	0.00713987	0.0369998	ENSMUSG00000032080|ENSMUSG00000040564|ENSMUSG00000032083|ENSMUSG00000026003|ENSMUSG00000038205|ENSMUSG00000008035|ENSMUSG00000027533|ENSMUSG00000022064	Apoa4|Apoc1|Apoa1|Acadl|Prkab2|Mid1ip1|Fabp5|Pibf1
GOBP_CIRCADIAN_REGULATION_OF_GENE_EXPRESSION	0.431708	0.586257	1.90086	17	0.00324061	0.0203115	ENSMUSG00000070544|ENSMUSG00000020572|ENSMUSG00000022433|ENSMUSG00000021144|ENSMUSG00000025162|ENSMUSG00000034160|ENSMUSG00000024454|ENSMUSG00000023110|ENSMUSG00000025261	Top1|Nampt|Csnk1e|Mta1|Csnk1d|Ogt|Hdac3|Prmt5|Huwe1
GOCC_ENDOSOME	0.733762	0.311436	1.89964	419	1.98736e-08	8.87278e-07	ENSMUSG00000044252|ENSMUSG00000056515|ENSMUSG00000028542|ENSMUSG00000013921|ENSMUSG00000024511|ENSMUSG00000049076|ENSMUSG00000042364|ENSMUSG00000027366|ENSMUSG00000030805|ENSMUSG00000018340|ENSMUSG00000030105|ENSMUSG00000029430|ENSMUSG00000078578|ENSMUSG00000044968|ENSMUSG00000033335|ENSMUSG00000029617|ENSMUSG00000019998|ENSMUSG00000035441|ENSMUSG00000020536|ENSMUSG00000032127|ENSMUSG00000024413|…	Osbpl1a|Rab31|Slc6a9|Clip3|Rab27b|Acap2|Snx18|Sppl2a|Stx4a|Anxa6|Arl8b|Ran|Ube2d3|Napepld|Dnm2|Ccz1|Stx7|Myo1d|Llgl1|Vps11|Npc1|Atp6v0d1|Vti1b|Tm9sf2|Slc9a7|Inpp5b|Atp1a2|Ptpn1|Pick1|Vps16|Aqp4|Pip5k1c|Astn1|Mctp1|Golph3|S1pr1|Washc4|Tubg1|Rftn1|Birc6|Clcn6|Rab22a|Pi4k2a|Arl8a|Dnajc13|Picalm|Mapk3|Cntnap2|Rnf112|Vac14|Scamp4|Atp1a1|Pikfyve|Arrb1|Vamp3|Slc30a3|Tmub1|Vps33a|Rab37|Inpp5f|Vps35|Abhd6…
GOBP_GLIOGENESIS	0.518848	0.37595	1.89129	101	0.000174709	0.00222207	ENSMUSG00000071176|ENSMUSG00000044117|ENSMUSG00000043448|ENSMUSG00000032517|ENSMUSG00000015149|ENSMUSG00000040260|ENSMUSG00000028969|ENSMUSG00000036887|ENSMUSG00000036634|ENSMUSG00000030541|ENSMUSG00000043733|ENSMUSG00000026425|ENSMUSG00000029388|ENSMUSG00000020458|ENSMUSG00000031425|ENSMUSG00000068206|ENSMUSG00000053398|ENSMUSG00000063065|ENSMUSG00000026424|ENSMUSG00000032312|ENSMUSG00000010086|…	Arhgef10|Bmerb1|Gjc2|Mobp|Sirt2|Daam2|Cdk5|C1qa|Mag|Idh2|Ptpn11|Srgap2|Eif2b1|Rtn4|Plp1|Pick1|Phgdh|Mapk3|Gpr37l1|Csk|Rnf112|Cd9|Nf1|Tspan2|Cnp|Gba|Mboat7|Cntnap1|Tiam1|Mapk1|Akt1|Prmt5|Ttbk1|Mtor|Nf2|Adam22|Egfr|Atp1b2
GOCC_PLASMA_MEMBRANE_PROTEIN_COMPLEX	0.610527	0.335135	1.88343	201	4.43258e-06	9.89487e-05	ENSMUSG00000020331|ENSMUSG00000046480|ENSMUSG00000043448|ENSMUSG00000057614|ENSMUSG00000040724|ENSMUSG00000047976|ENSMUSG00000023033|ENSMUSG00000034101|ENSMUSG00000042604|ENSMUSG00000032562|ENSMUSG00000027523|ENSMUSG00000050965|ENSMUSG00000000149|ENSMUSG00000013160|ENSMUSG00000037815|ENSMUSG00000019146|ENSMUSG00000000001|ENSMUSG00000007097|ENSMUSG00000031425|ENSMUSG00000056258|ENSMUSG00000000290|…	Hcn2|Scn4b|Gjc2|Gnai1|Kcna2|Kcna1|Scn8a|Ctnnd1|Kcna4|Gnai2|Gnas|Prkca|Gna12|Atp6v0d1|Ctnna1|Cacng2|Gnai3|Atp1a2|Plp1|Kcnq3|Itgb2|Atp1b3|Slc7a5|Gnaq|Hcn1|Gnao1|Cpt1c|Scn3b|Picalm|Scn2a|Cntnap2|Abhd12|Gna13|Atp1a1|Dpp6|Scn1a|Gjc3|Ctnna2|Cacng3|Abhd6|Itga6|Kcnd2|Gna11|Ap2b1|Gnaz|Atp1a3|Cacna2d3|Cacna1e|Kcnj6|Fxyd1|Itgb8|Igf1r|Ap2a2|Scn2b|Stxbp5|Grm1|Cltc|Pde4b|Dmd|Gabbr2|Egfr|Ctnnb1|Atp1b2|Flot1|Ap2…
GOBP_CELLULAR_MODIFIED_AMINO_ACID_METABOLIC_PROCESS	0.498493	0.400978	1.88224	74	0.000394746	0.00409126	ENSMUSG00000058135|ENSMUSG00000006345|ENSMUSG00000029864|ENSMUSG00000032350|ENSMUSG00000021518|ENSMUSG00000024900|ENSMUSG00000053644|ENSMUSG00000026192|ENSMUSG00000004032|ENSMUSG00000025777|ENSMUSG00000021048|ENSMUSG00000007783|ENSMUSG00000021033|ENSMUSG00000017707|ENSMUSG00000032046|ENSMUSG00000040875|ENSMUSG00000004035|ENSMUSG00000003526|ENSMUSG00000022562|ENSMUSG00000030088|ENSMUSG00000028607|…	Gstm1|Ggt1|Gstk1|Gclc|Ptdss1|Cpt1a|Aldh7a1|Atic|Gstm5|Gdap1|Mthfd1|Cpt1c|Gstz1|Serinc3|Abhd12|Osbpl10|Gstm7|Prodh|Oplah|Aldh1l1|Cpt2|Serinc1|Slc27a1|Crat|Clic5|Abhd16a|Gdap1l1|G6pdx|Aldh9a1|Clic1|Osbpl8|Gart|Ahcy|Eef1g|Ass1|Ggct
GOBP_GOLGI_VESICLE_TRANSPORT	0.593325	0.334306	1.88012	203	1.22382e-05	0.000233653	ENSMUSG00000031865|ENSMUSG00000056515|ENSMUSG00000060090|ENSMUSG00000030805|ENSMUSG00000021076|ENSMUSG00000033335|ENSMUSG00000045302|ENSMUSG00000002015|ENSMUSG00000035284|ENSMUSG00000020536|ENSMUSG00000054277|ENSMUSG00000054455|ENSMUSG00000024091|ENSMUSG00000050017|ENSMUSG00000021124|ENSMUSG00000020952|ENSMUSG00000006024|ENSMUSG00000075590|ENSMUSG00000024533|ENSMUSG00000021484|ENSMUSG00000033769|…	Dctn1|Rab31|Rp2|Stx4a|Actr10|Dnm2|Preb|Bcap31|Vps13c|Llgl1|Arfgap3|Vapb|Vapa|Pitpnb|Vti1b|Scfd1|Napa|Nrbp2|Spire1|Lman2|Exoc6b|Pick1|Ppp6r1|Copa|Ergic1|Ank3|Golph3|Kif2a|Csnk1d|Sec24b|Trappc12|Acsl3|Dync1h1|Csk|Exoc1|Vamp3|Trappc8|Copg1|Cul3|Exoc6|Copb1|Arf5|Exoc5|Vps13a|Lman1|Sec23a|Gga1|Trappc10|Mia2|Vps51|Arfgef2|Exoc4|Sec23ip|Sec31a|Exoc8|Tmed9|Sort1|Stx5a|Ap3d1|Rab10|Copb2|Ap1g1|Prepl|Myo5a|…
GOCC_EXTRINSIC_COMPONENT_OF_CYTOPLASMIC_SIDE_OF_PLASMA_MEMBRANE	0.477271	0.426571	1.87698	52	0.000577097	0.0057354	ENSMUSG00000042364|ENSMUSG00000057614|ENSMUSG00000017132|ENSMUSG00000032562|ENSMUSG00000027523|ENSMUSG00000000149|ENSMUSG00000000001|ENSMUSG00000039959|ENSMUSG00000024639|ENSMUSG00000031748|ENSMUSG00000020611|ENSMUSG00000025366|ENSMUSG00000025555|ENSMUSG00000019843|ENSMUSG00000034781|ENSMUSG00000002489|ENSMUSG00000040009|ENSMUSG00000039050|ENSMUSG00000001729|ENSMUSG00000029467|ENSMUSG00000001847|…	Snx18|Gnai1|Cyth1|Gnai2|Gnas|Gna12|Gnai3|Hip1|Gnaq|Gnao1|Gna13|Esyt1|Farp1|Fyn|Gna11|Tiam1|Gnaz|Osbpl2|Akt1|Atp2a2|Rac1|Gng12|Cyld|Dlg4|Src|Ptk2b|Fermt2|Iqgap1|Ptk2
GOMF_CALCIUM_DEPENDENT_PHOSPHOLIPID_BINDING	0.431708	0.499381	1.86873	26	0.00322179	0.0202373	ENSMUSG00000021814|ENSMUSG00000021866|ENSMUSG00000018340|ENSMUSG00000024743|ENSMUSG00000032564|ENSMUSG00000029994|ENSMUSG00000074643|ENSMUSG00000026452|ENSMUSG00000025366	Anxa7|Anxa11|Anxa6|Syt7|Cpne4|Anxa4|Cpne1|Syt2|Esyt1
GOCC_CHROMOSOME	0.674963	-0.276204	-1.86696	339	3.19769e-07	1.05451e-05	ENSMUSG00000015749|ENSMUSG00000024826|ENSMUSG00000028309|ENSMUSG00000044167|ENSMUSG00000055531|ENSMUSG00000001419|ENSMUSG00000025626|ENSMUSG00000030816|ENSMUSG00000053801|ENSMUSG00000046010|ENSMUSG00000027582|ENSMUSG00000044927|ENSMUSG00000026377|ENSMUSG00000005566|ENSMUSG00000061755|ENSMUSG00000028820|ENSMUSG00000024045|ENSMUSG00000018509|ENSMUSG00000024474|ENSMUSG00000035478|ENSMUSG00000026434|…	Anp32e|Dpf2|Rnf20|Foxo1|Cpsf6|Mef2d|Phf6|Rnf40|Grwd1|Zfp830|Zgpat|H1f10|Nifk|Trim28|Bod1l|Sfpq|Akap8|Cenpv|Ik|Mbd3|Nucks1|Wdr61|Birc2|Hspa2|Thoc3|Rbbp7|Nfyb|Champ1|Hmga1|Mphosph10|Zeb2|Zhx2|Pawr|Pphln1|Bud31|Gpatch11|Hmgn3|Creb5|Myt1l|Cbx5|Foxk2|Bicral|Basp1|Rbbp4|Brms1l|Akap8l|Atf2|Ppp1r12a|Actl6b|Tnks1bp1|Zhx3|Max|Alyref|Ss18l1|Tpr|Ppp2ca|Obi1|Sugt1|Cic|Nap1l1|Chmp2a|Mef2a|Set|Clip1|Ncor1|Dctn3…
GOBP_CARBOHYDRATE_DERIVATIVE_BIOSYNTHETIC_PROCESS	0.593325	0.330735	1.86565	205	8.01678e-06	0.000160358	ENSMUSG00000067336|ENSMUSG00000050697|ENSMUSG00000041084|ENSMUSG00000020231|ENSMUSG00000011148|ENSMUSG00000025220|ENSMUSG00000028937|ENSMUSG00000028032|ENSMUSG00000038936|ENSMUSG00000029247|ENSMUSG00000015869|ENSMUSG00000024413|ENSMUSG00000029056|ENSMUSG00000020528|ENSMUSG00000026223|ENSMUSG00000027889|ENSMUSG00000043153|ENSMUSG00000039450|ENSMUSG00000022407|ENSMUSG00000001755|ENSMUSG00000026192|…	Bmpr2|Prkaa1|Ostc|Dip2a|Adssl1|Oga|Acot7|Papss1|Sccpdh|Paics|Prpsap1|Npc1|Pank4|Prpsap2|Itm2c|Ampd2|Crppa|Dcxr|Adsl|Coasy|Atic|Fasn|Gk|Uck1|Ppt1|Cbr4|Golph3|Gucy1a1|Mpi|Mpdu1|Ogt|Gucy1b1|Gstz1|Acsl3|Adcy9|Hsd17b12|Parp1|Acsl6|Vps9d1|Pygl|Acly|Ctps|Lman1|Stt3b|Pgm3|Gmps|Acsbg1|Adss|Slc25a1|Arfgef1|Tet3|Acaca|Cltc|Acsl1|Adcy5|Pdk1|Itm2b|G6pdx|Gmds|Rpn1|Smpd3|Umps|Ctnnb1|Prkag2|Pfas|mt-Co2|Cad|Nagk|…
GOMF_GROWTH_FACTOR_ACTIVITY	0.38073	-0.523738	-1.86528	18	0.0111471	0.0518409	ENSMUSG00000029372|ENSMUSG00000027249|ENSMUSG00000025104|ENSMUSG00000037499|ENSMUSG00000020817|ENSMUSG00000032575|ENSMUSG00000062014|ENSMUSG00000037362|ENSMUSG00000029838|ENSMUSG00000037428|ENSMUSG00000030727|ENSMUSG00000004897	Ppbp|F2|Hdgfl3|Nenf|Rabep1|Manf|Gmfb|Ccn3|Ptn|Vgf|Rabep2|Hdgf
GOMF_HISTONE_BINDING	0.477271	-0.376435	-1.86111	65	0.000733342	0.00677758	ENSMUSG00000015749|ENSMUSG00000024826|ENSMUSG00000032249|ENSMUSG00000028309|ENSMUSG00000025626|ENSMUSG00000053801|ENSMUSG00000027630|ENSMUSG00000028333|ENSMUSG00000030330|ENSMUSG00000025246|ENSMUSG00000037652|ENSMUSG00000038437|ENSMUSG00000009575|ENSMUSG00000057236|ENSMUSG00000034910|ENSMUSG00000058799|ENSMUSG00000029629|ENSMUSG00000021395|ENSMUSG00000054766	Anp32e|Dpf2|Anp32a|Rnf20|Phf6|Grwd1|Tbl1xr1|Anp32b|Ing4|Tbl1x|Phc3|Mllt6|Cbx5|Rbbp4|Pygo1|Nap1l1|Phf14|Spin1|Set
GOCC_PRESYNAPSE	0.627257	0.313057	1.85558	294	2.03402e-06	4.96028e-05	ENSMUSG00000033595|ENSMUSG00000028542|ENSMUSG00000024511|ENSMUSG00000030805|ENSMUSG00000040724|ENSMUSG00000027882|ENSMUSG00000028969|ENSMUSG00000045114|ENSMUSG00000030307|ENSMUSG00000047976|ENSMUSG00000033335|ENSMUSG00000019998|ENSMUSG00000041685|ENSMUSG00000030500|ENSMUSG00000034101|ENSMUSG00000025964|ENSMUSG00000059602|ENSMUSG00000062995|ENSMUSG00000035390|ENSMUSG00000051111|ENSMUSG00000024743|…	Lgi3|Slc6a9|Rab27b|Stx4a|Kcna2|Stxbp3|Cdk5|Prrt2|Slc6a11|Kcna1|Dnm2|Stx7|Fcho2|Slc17a6|Ctnnd1|Adam23|Syn3|Ica1|Brsk1|Sv2c|Syt7|Stx1b|Vti1b|Napa|Stxbp1|Dnm1|Pick1|Pip5k1c|Ppt1|Mctp1|Hip1|Atcay|Pi4k2a|Ephb2|Gucy1b1|Picalm|Scn2a|Rnf112|Aak1|Syt2|Nlgn2|Vamp3|Slc30a3|Slc2a1|Prkcg|Exoc3|Adgrl1|Git1|Cops5|Dnm3|Gad1|Prkcb|Cnr1|Cntnap1|Iqsec1|Atp2b4|Gabra5|Syt5|Tbc1d24|Atp2b2|Tanc1|Sv2b|Stxbp5|Pde4b|Tmed9…
GOBP_PERIPHERAL_NERVOUS_SYSTEM_DEVELOPMENT	0.431708	0.479215	1.85309	29	0.00368584	0.0223305	ENSMUSG00000071176|ENSMUSG00000015149|ENSMUSG00000028969|ENSMUSG00000023033|ENSMUSG00000010025|ENSMUSG00000004032|ENSMUSG00000004894|ENSMUSG00000020716|ENSMUSG00000034730|ENSMUSG00000017167|ENSMUSG00000001729|ENSMUSG00000040537|ENSMUSG00000028782|ENSMUSG00000029765|ENSMUSG00000034220|ENSMUSG00000026442	Arhgef10|Sirt2|Cdk5|Scn8a|Aldh3a2|Gstm5|Hapln2|Nf1|Adgrb1|Cntnap1|Akt1|Adam22|Adgrb2|Plxna4|Gpc1|Nfasc
GOBP_EPHRIN_RECEPTOR_SIGNALING_PATHWAY	0.45506	0.420461	1.84505	51	0.00146576	0.0111644	ENSMUSG00000043733|ENSMUSG00000006699|ENSMUSG00000026825|ENSMUSG00000028664|ENSMUSG00000011877|ENSMUSG00000029465|ENSMUSG00000019843|ENSMUSG00000021549|ENSMUSG00000035152|ENSMUSG00000002489|ENSMUSG00000029622|ENSMUSG00000002957|ENSMUSG00000020580|ENSMUSG00000026341|ENSMUSG00000026259|ENSMUSG00000020152|ENSMUSG00000060279|ENSMUSG00000001847|ENSMUSG00000006304|ENSMUSG00000022841|ENSMUSG00000061751|…	Ptpn11|Cdc42|Dnm1|Ephb2|Git1|Arpc3|Fyn|Rasa1|Ap2b1|Tiam1|Arpc1b|Ap2a2|Rock2|Actr3|Ngef|Actr2|Ap2a1|Rac1|Arpc2|Ap2m1|Kalrn|Epha5|Arpc4|Epha7|Efnb1|Epha4|Src|Ap2s1|Grin1|Grin2b|Anks1b|Arpc1a|Ptk2
GOCC_VESICLE_TETHERING_COMPLEX	0.431708	0.433659	1.8271	43	0.00248658	0.0164375	ENSMUSG00000032127|ENSMUSG00000006699|ENSMUSG00000033769|ENSMUSG00000027411|ENSMUSG00000020628|ENSMUSG00000036435|ENSMUSG00000029434|ENSMUSG00000033382|ENSMUSG00000034152|ENSMUSG00000053799|ENSMUSG00000061244|ENSMUSG00000000374|ENSMUSG00000024797|ENSMUSG00000017288|ENSMUSG00000029763|ENSMUSG00000036948|ENSMUSG00000074030|ENSMUSG00000030534|ENSMUSG00000020671|ENSMUSG00000031667|ENSMUSG00000070939|…	Vps11|Cdc42|Exoc6b|Vps16|Trappc12|Exoc1|Vps33a|Trappc8|Exoc3|Exoc6|Exoc5|Trappc10|Vps51|Vps53|Exoc4|Trappc14|Exoc8|Vps33b|Rab10|Aktip|Tgfbrap1|Trappc9|Exoc2|Exoc7|Vps52|Trappc3|Stxbp6|Sh3bp1|Trappc6b|Trappc4|Trappc13
GOBP_NEUROTRANSMITTER_TRANSPORT	0.498493	0.354542	1.82454	115	0.000293217	0.00327275	ENSMUSG00000028542|ENSMUSG00000030805|ENSMUSG00000027882|ENSMUSG00000028969|ENSMUSG00000045114|ENSMUSG00000030307|ENSMUSG00000030500|ENSMUSG00000027438|ENSMUSG00000059602|ENSMUSG00000062995|ENSMUSG00000035390|ENSMUSG00000051111|ENSMUSG00000024743|ENSMUSG00000030806|ENSMUSG00000026179|ENSMUSG00000006024|ENSMUSG00000026797|ENSMUSG00000007097|ENSMUSG00000052026|ENSMUSG00000034902|ENSMUSG00000021596|…	Slc6a9|Stx4a|Stxbp3|Cdk5|Prrt2|Slc6a11|Slc17a6|Napb|Syn3|Ica1|Brsk1|Sv2c|Syt7|Stx1b|Pnkd|Napa|Stxbp1|Atp1a2|Slc6a7|Pip5k1c|Mctp1|Rab3gap1|Camk2a|Syt2|Prkcg|Git1|Stxbp5l|Gad1|Prkcb|Cnr1|Rhot1|Syt5|Atp2a2|Sv2b|Stxbp5|Sv2a|Prepl|Flot1|Dnajc5|Gpm6b|Nos1|Syp|Cadps|Glul|Slc30a1|Gad2|Unc13a|Slc6a17|Snph|Cask|Synj1|Gsk3b|Slc6a1|Vamp2|Rab5a|Slc17a7
GOMF_COPPER_ION_BINDING	0.38073	-0.463635	-1.82041	25	0.00848526	0.0421648	ENSMUSG00000032080|ENSMUSG00000018585|ENSMUSG00000034108|ENSMUSG00000024194|ENSMUSG00000042312|ENSMUSG00000025193|ENSMUSG00000028964|ENSMUSG00000029368|ENSMUSG00000022982|ENSMUSG00000072941|ENSMUSG00000034891|ENSMUSG00000046516|ENSMUSG00000051671|ENSMUSG00000000889|ENSMUSG00000003617|ENSMUSG00000025889|ENSMUSG00000031760	Apoa4|Atox1|Ccs|Cuta|S100a13|Cutc|Park7|Alb|Sod1|Sod3|Sncb|Cox17|Coa6|Dbh|Cp|Snca|Mt3
GOBP_LIPID_LOCALIZATION	0.518848	0.337172	1.81659	146	0.000162111	0.00211913	ENSMUSG00000044252|ENSMUSG00000011884|ENSMUSG00000026737|ENSMUSG00000050697|ENSMUSG00000030500|ENSMUSG00000024687|ENSMUSG00000043733|ENSMUSG00000024743|ENSMUSG00000024413|ENSMUSG00000024900|ENSMUSG00000050017|ENSMUSG00000004902|ENSMUSG00000026797|ENSMUSG00000007097|ENSMUSG00000037370|ENSMUSG00000040548|ENSMUSG00000036104|ENSMUSG00000048967|ENSMUSG00000032883|ENSMUSG00000040111|ENSMUSG00000024597|…	Osbpl1a|Gltp|Pip4k2a|Prkaa1|Slc17a6|Osbp|Ptpn11|Syt7|Npc1|Cpt1a|Pitpnb|Slc25a18|Stxbp1|Atp1a2|Enpp1|Tex2|Rab3gap1|Yjefn3|Acsl3|Gramd1b|Slc12a2|Osbpl10|Slc2a1|Esyt1|Lrrc8a|C2cd2l|Atp8a1|Gba|Eprs|Osbpl6|Slc25a22|Cpt2|Gls|Vps51|Osbpl2|Slc27a1|Abcb1a|Xkr7|Prkcd|Akt1|Grm1|Pitpna|Acaca|Acsl1|Pdzd8|Ldah|Prkag2|Slc27a4|Slc25a12|Abca5|Scarb2|Cds2|Osbpl8|Gja1|Abcd3|Ehd1|Slc1a4|Atp9a|Slc1a2|Grm2|Atg2b|Relch…
GOBP_CELL_CELL_JUNCTION_ASSEMBLY	0.431708	0.419835	1.81263	47	0.00319172	0.0200919	ENSMUSG00000032504|ENSMUSG00000037625|ENSMUSG00000034101|ENSMUSG00000022240|ENSMUSG00000052698|ENSMUSG00000024044|ENSMUSG00000050965|ENSMUSG00000031990|ENSMUSG00000037815|ENSMUSG00000034902|ENSMUSG00000022255|ENSMUSG00000026991|ENSMUSG00000039230|ENSMUSG00000030342|ENSMUSG00000017167|ENSMUSG00000020580|ENSMUSG00000006932|ENSMUSG00000050953|ENSMUSG00000025370|ENSMUSG00000028465	Pdcd6ip|Cldn11|Ctnnd1|Ctnnd2|Tln2|Epb41l3|Prkca|Jam3|Ctnna1|Pip5k1c|Mtdh|Pkp4|Tbcd|Cd9|Cntnap1|Rock2|Ctnnb1|Gja1|Cdh9|Tln1
GOBP_ENDOMEMBRANE_SYSTEM_ORGANIZATION	0.57561	0.315782	1.81118	228	2.26092e-05	0.000390547	ENSMUSG00000031865|ENSMUSG00000026109|ENSMUSG00000022377|ENSMUSG00000029501|ENSMUSG00000030805|ENSMUSG00000018340|ENSMUSG00000032504|ENSMUSG00000038555|ENSMUSG00000033335|ENSMUSG00000022142|ENSMUSG00000007564|ENSMUSG00000032127|ENSMUSG00000049792|ENSMUSG00000024743|ENSMUSG00000054455|ENSMUSG00000024044|ENSMUSG00000050965|ENSMUSG00000020458|ENSMUSG00000006699|ENSMUSG00000078622|ENSMUSG00000024392|…	Dctn1|Tmeff2|Asap1|Ankle2|Stx4a|Anxa6|Pdcd6ip|Reep2|Dnm2|Nup155|Ppp2r1a|Vps11|Bag5|Syt7|Vapb|Epb41l3|Prkca|Rtn4|Cdc42|Ccdc47|Bag6|Lman2|Dnm1|Bcas3|Tor1aip1|Ank3|Golph3|Washc4|Rab3gap1|Atl2|Csnk1d|Lnpk|Rab22a|Pi4k2a|Trappc12|Dnajc13|Mapk3|Emc4|Rnf112|Clasp2|Syne1|Armh3|Get4|Trappc8|Esyt1|Reep1|Clasp1|Lman1|Prkcb|Camsap2|Atl3|Ap3b1|Vps51|Osbpl2|Atl1|Vcpip1|Xkr7|Arfgef1|Prkcd|Arfgef2|Mapk1|Akt1|Nup9…
GOBP_RESPONSE_TO_NITROGEN_COMPOUND	0.690132	0.296463	1.8089	417	1.19377e-07	4.38523e-06	ENSMUSG00000056515|ENSMUSG00000026737|ENSMUSG00000020331|ENSMUSG00000023944|ENSMUSG00000015149|ENSMUSG00000006676|ENSMUSG00000057614|ENSMUSG00000050697|ENSMUSG00000027882|ENSMUSG00000028969|ENSMUSG00000053046|ENSMUSG00000024122|ENSMUSG00000002496|ENSMUSG00000032185|ENSMUSG00000033335|ENSMUSG00000002015|ENSMUSG00000032562|ENSMUSG00000029752|ENSMUSG00000026509|ENSMUSG00000035284|ENSMUSG00000039474|…	Rab31|Pip4k2a|Hcn2|Hsp90ab1|Sirt2|Usp19|Gnai1|Prkaa1|Stxbp3|Cdk5|Brsk2|Pdpk1|Tsc2|Carm1|Dnm2|Bcap31|Gnai2|Asns|Capn2|Vps13c|Wfs1|Ptpn11|Npc1|Pck2|Cpt1a|Gnas|Eif2b1|Gpd1|Atp6v0d1|Ahcyl1|Larp1|Ccdc47|Bag6|Ctnna1|Gnai3|Ptpn1|Rangap1|Map3k5|Itgb2|Ptpra|Gstm5|Ide|Abat|Dnajb14|Golph3|Enpp1|Gnaq|Rftn1|Slc9a1|Tsc1|Ogt|Usp14|Hcn1|Gucy1b1|Gnao1|Ddx21|Adcy9|Dnajb12|Mapk3|Cd81|Daxx|Parp1|Csk|Sos1|Camk2a|Rpto…
GOMF_PHOSPHATIDYLINOSITOL_PHOSPHATE_BINDING	0.477271	0.377008	1.80164	79	0.000619584	0.00603033	ENSMUSG00000010660|ENSMUSG00000022377|ENSMUSG00000042364|ENSMUSG00000041685|ENSMUSG00000024687|ENSMUSG00000026620|ENSMUSG00000024743|ENSMUSG00000030231|ENSMUSG00000039959|ENSMUSG00000022200|ENSMUSG00000028854|ENSMUSG00000034160|ENSMUSG00000002812|ENSMUSG00000041801|ENSMUSG00000039361|ENSMUSG00000029578|ENSMUSG00000036435|ENSMUSG00000041444|ENSMUSG00000000915|ENSMUSG00000066621|ENSMUSG00000039050|…	Plcd1|Asap1|Snx18|Fcho2|Osbp|Mark1|Syt7|Plekha5|Hip1|Golph3|Slc9a1|Ogt|Flii|Phlda3|Picalm|Wipi2|Exoc1|Arhgap32|Hip1r|Tecpr1|Osbpl2|Akt1|Syt5|Sh3pxd2a|Svil|Snx27|Sestd1|Osbpl8|Clvs1|Atg2b|Snap91|Ankfy1|Fermt2|Arfip2|Iqgap1|Stxbp6|Frmpd4|Iqgap2|Plcb1|Clvs2|Mtss2|Lancl2|Syt1|Gbf1
GOBP_ESTABLISHMENT_OR_MAINTENANCE_OF_CELL_POLARITY	0.518848	0.357242	1.8002	103	0.000230604	0.00275396	ENSMUSG00000031865|ENSMUSG00000023944|ENSMUSG00000073982|ENSMUSG00000053046|ENSMUSG00000032504|ENSMUSG00000037242|ENSMUSG00000026131|ENSMUSG00000017132|ENSMUSG00000021270|ENSMUSG00000020536|ENSMUSG00000035390|ENSMUSG00000022378|ENSMUSG00000031990|ENSMUSG00000006699|ENSMUSG00000037815|ENSMUSG00000059439|ENSMUSG00000022200|ENSMUSG00000028854|ENSMUSG00000033392|ENSMUSG00000021279|ENSMUSG00000064302|…	Dctn1|Hsp90ab1|Rhog|Brsk2|Pdcd6ip|Clic4|Dst|Cyth1|Hsp90aa1|Llgl1|Brsk1|Cyrib|Jam3|Cdc42|Ctnna1|Bcas3|Golph3|Slc9a1|Clasp2|Cdc42bpb|Clasp1|Ckap5|Mtcl1|Arfgef1|Rock2|Actr3|Arhgef11|Snx27|Rab10|Actr2|Rhob|Sipa1l3|Rac1|Htt|Gja1|Mark2|Ank1|Camsap3|Myo18a|Arhgap35|Flot2|Stk11|Dock7
GOBP_PRIMARY_ALCOHOL_METABOLIC_PROCESS	0.407018	0.488722	1.79907	25	0.00393538	0.0234605	ENSMUSG00000053279|ENSMUSG00000044968|ENSMUSG00000061666|ENSMUSG00000023019|ENSMUSG00000010025|ENSMUSG00000026827|ENSMUSG00000024885|ENSMUSG00000031641|ENSMUSG00000028138	Aldh1a1|Napepld|Gdpd1|Gpd1|Aldh3a2|Gpd2|Aldh3b1|Cbr4|Adh5
GOCC_AXON	0.627257	0.297566	1.79869	365	1.99411e-06	4.90417e-05	ENSMUSG00000031865|ENSMUSG00000024511|ENSMUSG00000043448|ENSMUSG00000023944|ENSMUSG00000015149|ENSMUSG00000033352|ENSMUSG00000050697|ENSMUSG00000040724|ENSMUSG00000046240|ENSMUSG00000024426|ENSMUSG00000028969|ENSMUSG00000045114|ENSMUSG00000053046|ENSMUSG00000047976|ENSMUSG00000030105|ENSMUSG00000023033|ENSMUSG00000026131|ENSMUSG00000021076|ENSMUSG00000037625|ENSMUSG00000033335|ENSMUSG00000036634|…	Dctn1|Rab27b|Gjc2|Hsp90ab1|Sirt2|Map2k4|Prkaa1|Kcna2|Hepacam|Atat1|Cdk5|Prrt2|Brsk2|Kcna1|Arl8b|Scn8a|Dst|Actr10|Cldn11|Dnm2|Mag|Emb|Ctnnd1|Kcna4|Hsp90aa1|Sacs|Dip2b|Myo1d|Llgl1|Brsk1|Mapk8ip3|Epb41l3|Stx1b|Abr|Stxbp1|Cacng2|Rangap1|Sarm1|Dnm1|Kcnq3|Copa|Apbb1|Vps16|Mast1|Ppt1|Ank3|Prex1|Atcay|Cyth2|Tsc1|Hcn1|Ephb2|Cpt1c|Arl8a|Dync1h1|Adcy9|Eif4g2|Scn2a|Cntnap2|Aak1|Atg7|Syt2|Scn1a|Cdkl5|Slc30a3|…
GOBP_MITOCHONDRIAL_FISSION	0.407018	0.505263	1.79197	23	0.00658242	0.0348825	ENSMUSG00000037679|ENSMUSG00000037697|ENSMUSG00000033335|ENSMUSG00000022378|ENSMUSG00000024533|ENSMUSG00000026825|ENSMUSG00000025777|ENSMUSG00000004748|ENSMUSG00000031696|ENSMUSG00000040265|ENSMUSG00000021686|ENSMUSG00000009647	Inf2|Ddhd1|Dnm2|Cyrib|Spire1|Dnm1|Gdap1|Mtfp1|Vps35|Dnm3|Ap3b1|Mcu
GOMF_HYDROLASE_ACTIVITY_ACTING_ON_ESTER_BONDS	0.57561	0.306671	1.78662	252	1.85987e-05	0.000335239	ENSMUSG00000038349|ENSMUSG00000040997|ENSMUSG00000037697|ENSMUSG00000010660|ENSMUSG00000028771|ENSMUSG00000025477|ENSMUSG00000023868|ENSMUSG00000027346|ENSMUSG00000034853|ENSMUSG00000044968|ENSMUSG00000028937|ENSMUSG00000026102|ENSMUSG00000032290|ENSMUSG00000028145|ENSMUSG00000043733|ENSMUSG00000007564|ENSMUSG00000061666|ENSMUSG00000026179|ENSMUSG00000022040|ENSMUSG00000027433|ENSMUSG00000028894|…	Plcl1|Abhd4|Ddhd1|Plcd1|Ptpn12|Inpp5a|Pde10a|Gpcpd1|Acot11|Napepld|Acot7|Inpp1|Ptpn9|Them4|Ptpn11|Ppp2r1a|Gdpd1|Pnkd|Ephx2|Xrn2|Inpp5b|Atp1a2|Ptpn1|Ercc1|Fasn|Ppp2r5d|Ptpra|Endod1|Mtmr1|Ppt1|Enpp1|Dis3l2|Eri3|Ppm1e|Ppp2r5a|Abhd12|Atp1a1|Nceh1|Sbf1|Pikfyve|Esd|Timm50|Vars|Mtmr6|Ppm1l|Inpp5f|Mtmr12|Abhd6|Mgll|Plcg1|Cnp|Phlpp1|Acp2|Lars|Sacm1l|Ppp4r1|Tars2|Inpp4a|Tsen34|Aars|Plcl2|Ptpre|Iars|Sec23ip…
GOBP_ANTIMICROBIAL_HUMORAL_RESPONSE	0.38073	-0.460473	-1.78487	23	0.0143435	0.0619383	ENSMUSG00000056071|ENSMUSG00000067235|ENSMUSG00000029372|ENSMUSG00000073411|ENSMUSG00000022877|ENSMUSG00000027249|ENSMUSG00000040952|ENSMUSG00000067149|ENSMUSG00000032554|ENSMUSG00000069308|ENSMUSG00000015668|ENSMUSG00000068854|ENSMUSG00000018102|ENSMUSG00000069516|ENSMUSG00000022037|ENSMUSG00000033831|ENSMUSG00000021194	S100a9|H2-Q10|Ppbp|H2-D1|Hrg|F2|Rps19|Jchain|Trf|H2bc22|Pdzd11|H2bc21|H2bc4|Lyz2|Clu|Fgb|Chga
GOBP_PROTEIN_LOCALIZATION_TO_PLASMA_MEMBRANE	0.498493	0.329215	1.77953	150	0.000262236	0.00305368	ENSMUSG00000056515|ENSMUSG00000013921|ENSMUSG00000030805|ENSMUSG00000073982|ENSMUSG00000028969|ENSMUSG00000049493|ENSMUSG00000024122|ENSMUSG00000019998|ENSMUSG00000041685|ENSMUSG00000032290|ENSMUSG00000024044|ENSMUSG00000021124|ENSMUSG00000026797|ENSMUSG00000032412|ENSMUSG00000069601|ENSMUSG00000022200|ENSMUSG00000028664|ENSMUSG00000026626|ENSMUSG00000049281|ENSMUSG00000039361|ENSMUSG00000032883|…	Rab31|Clip3|Stx4a|Rhog|Cdk5|Pls1|Pdpk1|Stx7|Fcho2|Ptpn9|Epb41l3|Vti1b|Stxbp1|Atp1b3|Ank3|Golph3|Ephb2|Ppp2r5a|Scn3b|Picalm|Acsl3|Cd81|Fam126b|Csk|Clasp2|Myadm|Dpp6|Efr3a|Prkce|Vamp3|Vps35|Wnk3|Sec23a|Pacs1|Gga1|Atp2b4|Akt1|Rock2|Ehd2|Cltc|Tspan15|Egfr|Rab7|Rab10|Zdhhc5|Prepl|Myo5a|Flot1|Rab15|Rap2a|Ap2m1|Ehd1|Nsf|Atp1b1|Rapgef2|Ehd4|Ank1|Gga3|Ttc7b|Flot2|Kcnip4|Nfasc|Rack1|Gak|Gbp2|Pip5k1a|Vamp2|…
GOMF_ENZYME_INHIBITOR_ACTIVITY	0.538434	-0.295616	-1.77642	162	6.75218e-05	0.000984665	ENSMUSG00000072849|ENSMUSG00000059908|ENSMUSG00000066366|ENSMUSG00000015749|ENSMUSG00000014349|ENSMUSG00000040564|ENSMUSG00000032083|ENSMUSG00000051391|ENSMUSG00000028356|ENSMUSG00000071178|ENSMUSG00000025860|ENSMUSG00000061755|ENSMUSG00000057367|ENSMUSG00000061477|ENSMUSG00000022877|ENSMUSG00000023236|ENSMUSG00000047557|ENSMUSG00000032959|ENSMUSG00000039782|ENSMUSG00000005054|ENSMUSG00000019907|…	Serpina1e|Mug1|Serpina1a|Anp32e|Ube2z|Apoc1|Apoa1|Ywhag|Ambp|Serpina1b|Xiap|Bod1l|Birc2|Rps7|Hrg|Scg5|Lxn|Pebp1|Cpeb2|Cstb|Ppp1r12a|Apoa2|Spock2|Ppp1r12b|Hexim1|Prkar2a|Dnajc3|Cabp1|Set|Cdkn2c|Phactr1|Prdx3|Ppp1r1b|Serpini1|Pkia|Ppp1r8|Prkar1b|Atpif1|Ppp1r9b|Ppp1r12c|Gmfb|Uri1|Serpina3m|Psmf1|Ywhab|Pcsk1n|Spock1|Cast|Fetub|Camk2n2|Tesc|Sh3bp5l|Fam122a|Nck1|Sh3bp5|Phactr3|Anxa3|Ppp1r2|Prkar1a|Uchl…
GOMF_NUCLEOCYTOPLASMIC_CARRIER_ACTIVITY	0.407018	0.520212	1.77506	20	0.00632839	0.0340723	ENSMUSG00000029430|ENSMUSG00000012535|ENSMUSG00000002319|ENSMUSG00000002718|ENSMUSG00000001440|ENSMUSG00000030662|ENSMUSG00000020290|ENSMUSG00000022905|ENSMUSG00000003731|ENSMUSG00000022100|ENSMUSG00000027782|ENSMUSG00000009470|ENSMUSG00000041879	Ran|Tnpo3|Ipo4|Cse1l|Kpnb1|Ipo5|Xpo1|Kpna1|Kpna6|Xpo7|Kpna4|Tnpo1|Ipo9
GOMF_UBIQUITIN_LIKE_PROTEIN_TRANSFERASE_ACTIVITY	0.477271	-0.310848	-1.77109	121	0.00050074	0.00501085	ENSMUSG00000028309|ENSMUSG00000003421|ENSMUSG00000033545|ENSMUSG00000026171|ENSMUSG00000020307|ENSMUSG00000014349|ENSMUSG00000058446|ENSMUSG00000022552|ENSMUSG00000030816|ENSMUSG00000027466|ENSMUSG00000005566|ENSMUSG00000025860|ENSMUSG00000024294|ENSMUSG00000036241|ENSMUSG00000025373|ENSMUSG00000057367|ENSMUSG00000028677|ENSMUSG00000031642|ENSMUSG00000000439|ENSMUSG00000038784|ENSMUSG00000041712|…	Rnf20|Nosip|Znrf1|Rnf25|Cdc34|Ube2z|Znrf2|Sharpin|Rnf40|Rbck1|Trim28|Xiap|Mib1|Ube2r2|Rnf41|Birc2|Rnf220|Sh3rf1|Mkrn2|Cnot4|Ubr7|Ube2g1|Irf2bpl|Lmo7|Rnf34|Rchy1|Ube2g2|Obi1|Brap|Rnf157|Rnf113a2|Wdsub1|Ring1|Rnf11|Sh3rf3|Rnf126|Stub1|Trim2|Kcmf1|Pja1|Nhlrc3|Rnf214|Rbbp6|Atg16l1|Rnf146|8030462N17Rik|Pja2|Ube2f
GOBP_MEMBRANE_DOCKING	0.477271	0.353736	1.76125	94	0.000718145	0.00670115	ENSMUSG00000022604|ENSMUSG00000031865|ENSMUSG00000030805|ENSMUSG00000027882|ENSMUSG00000019998|ENSMUSG00000022433|ENSMUSG00000021270|ENSMUSG00000007564|ENSMUSG00000032127|ENSMUSG00000054455|ENSMUSG00000030806|ENSMUSG00000021124|ENSMUSG00000027893|ENSMUSG00000020952|ENSMUSG00000026797|ENSMUSG00000033769|ENSMUSG00000036752|ENSMUSG00000035198|ENSMUSG00000025162|ENSMUSG00000018707|ENSMUSG00000028955|…	Cep97|Dctn1|Stx4a|Stxbp3|Stx7|Csnk1e|Hsp90aa1|Ppp2r1a|Vps11|Vapb|Stx1b|Vti1b|Ahcyl1|Scfd1|Stxbp1|Exoc6b|Tubb4b|Tubg1|Csnk1d|Dync1h1|Vamp3|Tubb5|Vps33a|Esyt1|Exoc6|Clasp1|Iqcb1|Ckap5|Exoc4|Vps45|Vps33b|Pdzd8|Stx5a|Rab7|Rab10|Rab15|Tubb4a|Uso1|Nsf|Tuba4a|Ndrg4
GOBP_CARBOHYDRATE_METABOLIC_PROCESS	0.557332	0.307337	1.76017	220	5.95182e-05	0.000909063	ENSMUSG00000053279|ENSMUSG00000050697|ENSMUSG00000025477|ENSMUSG00000003865|ENSMUSG00000060961|ENSMUSG00000026102|ENSMUSG00000030541|ENSMUSG00000022142|ENSMUSG00000079562|ENSMUSG00000030802|ENSMUSG00000025236|ENSMUSG00000040618|ENSMUSG00000024900|ENSMUSG00000032648|ENSMUSG00000023019|ENSMUSG00000039450|ENSMUSG00000033400|ENSMUSG00000028894|ENSMUSG00000025791|ENSMUSG00000050627|ENSMUSG00000002413|…	Aldh1a1|Prkaa1|Inpp5a|Gys1|Slc4a4|Inpp1|Idh2|Nup155|Maea|Bckdk|Adpgk|Pck2|Cpt1a|Pygm|Gpd1|Dcxr|Agl|Inpp5b|Pgm1|Gpd1l|Braf|Gk|Gpd2|Gbe1|Ogdhl|Enpp1|Mpi|Mpdu1|Ogt|Pfkp|Prkce|Slc2a1|Slc25a11|Pgd|Pygl|Mlec|Pfkl|Pfkm|Git1|Ldha|Pgm2l1|Nup205|Naga|Ogdh|Galk2|Pgm3|Neu3|Hectd4|Pcx|Slc25a1|Akt1|Nup93|Mtor|Cltc|Uevld|Pdk1|G6pdx|Smpd3|Hk1|Dgkq|Prkag2|Nagk|Ap2a1|Slc25a12|Pygb|Scarb2|Ugp2|Ppip5k1|Pdk3|Mtmr2|Gs…
GOBP_DNA_PACKAGING	0.431708	-0.364179	-1.7573	56	0.00380607	0.0228644	ENSMUSG00000053801|ENSMUSG00000044927|ENSMUSG00000005566|ENSMUSG00000028333|ENSMUSG00000024045|ENSMUSG00000018509|ENSMUSG00000035478|ENSMUSG00000031353|ENSMUSG00000046711|ENSMUSG00000036167|ENSMUSG00000057236|ENSMUSG00000002625|ENSMUSG00000006005|ENSMUSG00000058799|ENSMUSG00000054766|ENSMUSG00000022185|ENSMUSG00000003437|ENSMUSG00000059119|ENSMUSG00000000567	Grwd1|H1f10|Trim28|Anp32b|Akap8|Cenpv|Mbd3|Rbbp7|Hmga1|Pphln1|Rbbp4|Akap8l|Tpr|Nap1l1|Set|Acin1|Paf1|Nap1l4|Sox9
GOBP_CELLULAR_RESPONSE_TO_STARVATION	0.431708	0.403415	1.75427	49	0.00381246	0.0228644	ENSMUSG00000067336|ENSMUSG00000050697|ENSMUSG00000053046|ENSMUSG00000029752|ENSMUSG00000035390|ENSMUSG00000010064|ENSMUSG00000071369|ENSMUSG00000068206|ENSMUSG00000063065|ENSMUSG00000029578|ENSMUSG00000025583|ENSMUSG00000030314|ENSMUSG00000028645|ENSMUSG00000028048|ENSMUSG00000032571|ENSMUSG00000033628|ENSMUSG00000041658|ENSMUSG00000024493|ENSMUSG00000040354|ENSMUSG00000063358|ENSMUSG00000028991	Bmpr2|Prkaa1|Brsk2|Asns|Brsk1|Slc38a3|Map3k5|Pick1|Mapk3|Wipi2|Rptor|Atg7|Slc2a1|Gba|Pik3r4|Pik3c3|Rragb|Lars|Mars1|Mapk1|Mtor
GOMF_AMINOPEPTIDASE_ACTIVITY	0.407018	0.526039	1.75252	19	0.00699024	0.0364196	ENSMUSG00000020840|ENSMUSG00000041926|ENSMUSG00000001441|ENSMUSG00000023845|ENSMUSG00000015889|ENSMUSG00000039682|ENSMUSG00000032393|ENSMUSG00000063904|ENSMUSG00000041763|ENSMUSG00000026209|ENSMUSG00000022401|ENSMUSG00000025027|ENSMUSG00000039263|ENSMUSG00000039062|ENSMUSG00000026958|ENSMUSG00000036112|ENSMUSG00000005813	Blmh|Rnpep|Npepps|Lnpep|Lta4h|Lap3|Dpp8|Dpp3|Tpp2|Dnpep|Xpnpep3|Xpnpep1|Npepl1|Anpep|Dpp7|Metap2|Metap1
GOBP_MEMBRANE_ORGANIZATION	0.643552	0.282857	1.74984	462	1.32175e-06	3.4556e-05	ENSMUSG00000021814|ENSMUSG00000031865|ENSMUSG00000056515|ENSMUSG00000011884|ENSMUSG00000021704|ENSMUSG00000026737|ENSMUSG00000076613|ENSMUSG00000041112|ENSMUSG00000094546|ENSMUSG00000026109|ENSMUSG00000022377|ENSMUSG00000042364|ENSMUSG00000029501|ENSMUSG00000030805|ENSMUSG00000073982|ENSMUSG00000018340|ENSMUSG00000045114|ENSMUSG00000032504|ENSMUSG00000038555|ENSMUSG00000033335|ENSMUSG00000025525|…	Anxa7|Dctn1|Rab31|Gltp|Mtx3|Pip4k2a|Ighg2b|Elmo1|Ighv1-26|Tmeff2|Asap1|Snx18|Ankle2|Stx4a|Rhog|Anxa6|Prrt2|Pdcd6ip|Reep2|Dnm2|Apool|Stx7|Fcho2|Preb|Hsp90aa1|Nup155|Osbp|Them4|Ppp2r1a|Vps11|Syt7|Arfgap3|Npc1|Vapb|Vapa|Epb41l3|Stx1b|Pitpnb|Prkca|Vti1b|Agk|Scfd1|Rtn4|Napa|Cdc42|Bag6|Stxbp1|Gnai3|Tomm70a|Spire1|Dnm1|Pick1|Itgb2|Ppp6r1|Pip5k1c|Ppt1|Hip1|Tor1aip1|Ank3|Golph3|Hspa4|Atl2|Rftn1|Csnk1d|Slc…
GOCC_NUCLEAR_PERIPHERY	0.431708	-0.353085	-1.74567	65	0.00233933	0.0156835	ENSMUSG00000030782|ENSMUSG00000061136|ENSMUSG00000029290|ENSMUSG00000028820|ENSMUSG00000031311|ENSMUSG00000024045|ENSMUSG00000049354|ENSMUSG00000021189|ENSMUSG00000024590|ENSMUSG00000045763|ENSMUSG00000002625|ENSMUSG00000006005|ENSMUSG00000028809|ENSMUSG00000085795|ENSMUSG00000021374|ENSMUSG00000037236|ENSMUSG00000061360|ENSMUSG00000028063|ENSMUSG00000029478|ENSMUSG00000000743|ENSMUSG00000063550|…	Tgfb1i1|Prpf40a|Zfp326|Sfpq|Nono|Akap8|Dcaf7|Atxn3|Lmnb1|Basp1|Akap8l|Tpr|Srrm1|Zfp703|Nup153|Matr3|Phf5a|Lmna|Ncor2|Chmp1a|Nup98|Sorbs1|Scaf8|Hnrnpa2b1|Cxxc1|Pspc1|Dag1|Ebna1bp2|Cfl2|Sparc|Phactr3
GOBP_REGULATION_OF_ION_TRANSPORT	0.643552	0.277831	1.72986	498	1.15115e-06	3.09317e-05	ENSMUSG00000028542|ENSMUSG00000013921|ENSMUSG00000020331|ENSMUSG00000036578|ENSMUSG00000046480|ENSMUSG00000043448|ENSMUSG00000023944|ENSMUSG00000050697|ENSMUSG00000030805|ENSMUSG00000040724|ENSMUSG00000027882|ENSMUSG00000028969|ENSMUSG00000025142|ENSMUSG00000053046|ENSMUSG00000047976|ENSMUSG00000037242|ENSMUSG00000024122|ENSMUSG00000030987|ENSMUSG00000023033|ENSMUSG00000029430|ENSMUSG00000078578|…	Slc6a9|Clip3|Hcn2|Fxyd7|Scn4b|Gjc2|Hsp90ab1|Prkaa1|Stx4a|Kcna2|Stxbp3|Cdk5|Aspscr1|Brsk2|Kcna1|Clic4|Pdpk1|Stim1|Scn8a|Ran|Ube2d3|Dnm2|Stk39|Bcap31|Kcna4|Gnai2|Nsun2|Idh2|Ica1|Wfs1|Llgl1|Ptpn11|Vps11|Syt7|Slc38a3|Pck2|Cpt1a|Prkca|Ahcyl1|Scfd1|Cdc42|Cab39|Stxbp1|Cacng2|Atp1a2|Gpd1l|Ptpn1|Rangap1|Braf|Plp1|Pick1|Kcnq3|Itgb2|Fxyd6|Apbb1|Atp1b3|Atad1|Bcas3|Ank3|Lcp1|Golph3|Enpp1|Rab3gap1|Slc9a1|Hcn1|…
GOCC_MICROTUBULE	0.498493	0.309596	1.71808	180	0.000263067	0.00305368	ENSMUSG00000058070|ENSMUSG00000031865|ENSMUSG00000013921|ENSMUSG00000015149|ENSMUSG00000032553|ENSMUSG00000024426|ENSMUSG00000028969|ENSMUSG00000027175|ENSMUSG00000030987|ENSMUSG00000038555|ENSMUSG00000026131|ENSMUSG00000026393|ENSMUSG00000007739|ENSMUSG00000033335|ENSMUSG00000022629|ENSMUSG00000018669|ENSMUSG00000029657|ENSMUSG00000039450|ENSMUSG00000025920|ENSMUSG00000021144|ENSMUSG00000050132|…	Eml1|Dctn1|Clip3|Sirt2|Srprb|Atat1|Cdk5|Tcp11l1|Stim1|Reep2|Dst|Nek7|Cct4|Dnm2|Kif21a|Cdk5rap3|Hsph1|Dcxr|Stau2|Mta1|Sarm1|Dnm1|Cct7|Bcas3|Wdr47|Tubb4b|Kif2a|Tubg1|Csnk1d|Cct8|Hid1|Dync1h1|Clasp2|Tbcd|Arhgef2|Tubb5|Cul3|Reep1|Cfap20|Cct3|Map1s|Dnm3|Clasp1|Camsap1|Tuba3a|Camsap2|Ckap5|Tiam1|Lrpprc|Arfgef2|Cltc|Svil|Katnb1
GOBP_REGULATION_OF_NEUROTRANSMITTER_LEVELS	0.477271	0.331219	1.71211	116	0.00093268	0.0080078	ENSMUSG00000030805|ENSMUSG00000027882|ENSMUSG00000028969|ENSMUSG00000045114|ENSMUSG00000030307|ENSMUSG00000027438|ENSMUSG00000059602|ENSMUSG00000035390|ENSMUSG00000024743|ENSMUSG00000030806|ENSMUSG00000026179|ENSMUSG00000006024|ENSMUSG00000026797|ENSMUSG00000007097|ENSMUSG00000034902|ENSMUSG00000057880|ENSMUSG00000021596|ENSMUSG00000036104|ENSMUSG00000024617|ENSMUSG00000026452|ENSMUSG00000040147|…	Stx4a|Stxbp3|Cdk5|Prrt2|Slc6a11|Napb|Syn3|Brsk1|Syt7|Stx1b|Pnkd|Napa|Stxbp1|Atp1a2|Pip5k1c|Abat|Mctp1|Rab3gap1|Camk2a|Syt2|Maob|Prkcg|Git1|Stxbp5l|Gad1|Prkcb|Cnr1|Rhot1|Syt5|Atp2a2|Stxbp5|Sv2a|Aldh9a1|Maoa|Prepl|Flot1|Dnajc5|Gpm6b|Nos1|Syp|Pde1b|Cadps|Glul|Slc30a1|Gad2|Unc13a|Dagla|Snph|Cask|Synj1|Gsk3b|Aldh5a1|Hnmt|Vamp2|Rab5a|Ache|Nrxn2|Rims1|Stx1a|Slc32a1|Syt1|Slc1a3|Snap47|Apba1|Nrxn1|Rap1b|C…
GOBP_VESICLE_MEDIATED_TRANSPORT_IN_SYNAPSE	0.45506	0.326235	1.69428	122	0.000978013	0.00817923	ENSMUSG00000024511|ENSMUSG00000030805|ENSMUSG00000028969|ENSMUSG00000045114|ENSMUSG00000053046|ENSMUSG00000033335|ENSMUSG00000041685|ENSMUSG00000030500|ENSMUSG00000027438|ENSMUSG00000059602|ENSMUSG00000035390|ENSMUSG00000024743|ENSMUSG00000030806|ENSMUSG00000006024|ENSMUSG00000026797|ENSMUSG00000026825|ENSMUSG00000034902|ENSMUSG00000013662|ENSMUSG00000036104|ENSMUSG00000039361|ENSMUSG00000028577|…	Rab27b|Stx4a|Cdk5|Prrt2|Brsk2|Dnm2|Fcho2|Slc17a6|Napb|Syn3|Brsk1|Syt7|Stx1b|Napa|Stxbp1|Dnm1|Pip5k1c|Atad1|Rab3gap1|Picalm|Plaa|Syt2|Nlgn2|Prkcg|Git1|Stxbp5l|Dnm3|Prkcb|Cnr1|Ap2b1|Ap3b1|Syt5|Atp2a2|Stxbp5|Dnajc6|Ap3d1|Sv2a|Rapgef4|Dgkq|Prepl|Dnajc5|Cyfip1|Syp|Cadps|Snap91|Unc13a|Snph|Gak|Synj1|Gsk3b|Vamp2|Rab5a|Slc17a7|Ppp3cb
GOBP_HEAD_DEVELOPMENT	0.518848	0.28554	1.67361	272	0.000163612	0.00212916	ENSMUSG00000058070|ENSMUSG00000028927|ENSMUSG00000044117|ENSMUSG00000043448|ENSMUSG00000015149|ENSMUSG00000067336|ENSMUSG00000027882|ENSMUSG00000024426|ENSMUSG00000028969|ENSMUSG00000030307|ENSMUSG00000047976|ENSMUSG00000034101|ENSMUSG00000022433|ENSMUSG00000035441|ENSMUSG00000023011|ENSMUSG00000043733|ENSMUSG00000038664|ENSMUSG00000018669|ENSMUSG00000010064|ENSMUSG00000026425|ENSMUSG00000020458|…	Eml1|Padi2|Bmerb1|Gjc2|Sirt2|Bmpr2|Stxbp3|Atat1|Cdk5|Slc6a11|Kcna1|Ctnnd1|Csnk1e|Myo1d|Faim2|Ptpn11|Herc1|Cdk5rap3|Slc38a3|Srgap2|Rtn4|Uba6|Napa|Xrn2|Cdc42|Bag6|Atic|Gnai3|Atp1a2|Plp1|Mast1|Ppt1|S1pr1|Phgdh|Rab3gap1|Csnk1d|Tsc1|Sec24b|Sema7a|Ephb2|Gnao1|Acsl3|Mapk3|Gpr37l1|Cntnap2|Csk|Sos1|Hmgcs1|Maob|Slc2a1|Tmx2|Mdga1|Ctnna2|Git1|Nf1|Map1s|Tspan2|Cnp|Top2b|Gba|Mboat7|Fyn|Dclk1|Car10|Vps51|Tyro3|…
GOCC_ACTIN_FILAMENT_BUNDLE	0.407018	-0.358765	-1.67285	51	0.00763446	0.038855	ENSMUSG00000023348|ENSMUSG00000029860|ENSMUSG00000029528|ENSMUSG00000032735|ENSMUSG00000020388|ENSMUSG00000025085|ENSMUSG00000030847|ENSMUSG00000032366|ENSMUSG00000043079|ENSMUSG00000033306|ENSMUSG00000021798|ENSMUSG00000028273|ENSMUSG00000021493|ENSMUSG00000032643|ENSMUSG00000055044|ENSMUSG00000025006|ENSMUSG00000037736|ENSMUSG00000031799|ENSMUSG00000023022|ENSMUSG00000058013|ENSMUSG00000069662|…	Trip6|Zyx|Pxn|Ablim3|Pdlim4|Ablim1|Bag3|Tpm1|Synpo|Lpp|Ldb3|Pdlim5|Pdlim7|Fhl3|Pdlim1|Sorbs1|Limch1|Tpm4|Lima1|Septin11|Marcks|Myl9|Pdlim3|Tpm3|Nebl|Fblim1|Cnn2|Dctn4|Palld|Mylk|Coro1b
GOCC_MIDBODY	0.407018	0.328462	1.65031	98	0.00544953	0.030589	ENSMUSG00000021866|ENSMUSG00000015149|ENSMUSG00000057614|ENSMUSG00000016757|ENSMUSG00000032504|ENSMUSG00000037242|ENSMUSG00000030105|ENSMUSG00000029430|ENSMUSG00000033335|ENSMUSG00000034101|ENSMUSG00000032562|ENSMUSG00000036777|ENSMUSG00000038936|ENSMUSG00000006699|ENSMUSG00000000001|ENSMUSG00000024073|ENSMUSG00000026991|ENSMUSG00000026426|ENSMUSG00000036435|ENSMUSG00000028645|ENSMUSG00000034152|…	Anxa11|Sirt2|Gnai1|Ttll12|Pdcd6ip|Clic4|Arl8b|Ran|Dnm2|Ctnnd1|Gnai2|Anln|Sccpdh|Cdc42|Gnai3|Birc6|Pkp4|Arl8a|Exoc1|Slc2a1|Exoc3|Exoc6|Exoc5|Pik3c3|Mtcl1|Lap3|Exoc4|Agap2|Trappc14|Svil|Katnb1
GOCC_COLLAGEN_CONTAINING_EXTRACELLULAR_MATRIX	0.477271	-0.280691	-1.64638	149	0.000888296	0.00782073	ENSMUSG00000072849|ENSMUSG00000059908|ENSMUSG00000056071|ENSMUSG00000032080|ENSMUSG00000004207|ENSMUSG00000032083|ENSMUSG00000030782|ENSMUSG00000030895|ENSMUSG00000041936|ENSMUSG00000039196|ENSMUSG00000017344|ENSMUSG00000040152|ENSMUSG00000028356|ENSMUSG00000071178|ENSMUSG00000015829|ENSMUSG00000083282|ENSMUSG00000001020|ENSMUSG00000068220|ENSMUSG00000042436|ENSMUSG00000022877|ENSMUSG00000000049|…	Serpina1e|Mug1|S100a9|Apoa4|Psap|Apoa1|Tgfb1i1|Hpx|Agrn|Orm1|Vtn|Thbs1|Ambp|Serpina1b|Tnr|Ctsf|S100a4|Lgals1|Mfap4|Hrg|Apoh|Fcna|Cstb|F2|Lama4
GOBP_LEUKOCYTE_MIGRATION	0.45506	0.312442	1.6415	127	0.00193204	0.0137758	ENSMUSG00000028927|ENSMUSG00000025337|ENSMUSG00000094546|ENSMUSG00000094420|ENSMUSG00000073982|ENSMUSG00000027030|ENSMUSG00000036634|ENSMUSG00000076940|ENSMUSG00000043733|ENSMUSG00000031990|ENSMUSG00000006699|ENSMUSG00000053062|ENSMUSG00000000290|ENSMUSG00000034902|ENSMUSG00000032412|ENSMUSG00000040010|ENSMUSG00000022200|ENSMUSG00000045092|ENSMUSG00000039621|ENSMUSG00000063065|ENSMUSG00000037706|…	Padi2|Sbds|Ighv1-26|Igkv10-96|Rhog|Stk39|Mag|Iglv2|Ptpn11|Jam3|Cdc42|Jam2|Itgb2|Pip5k1c|Atp1b3|Slc7a5|Golph3|S1pr1|Prex1|Mapk3|Cd81|Slc12a2|Sos1|Slc16a1|Pikfyve|Oxsr1|Thbs4|Igkc|Itga6|Plcg1|Gba|Cd200|Fyn|Slc7a8|Mapk1|Akt1|Pde4b|Mcu|Ighv1-22|Smpd3|Atp1b2
GOBP_MACROAUTOPHAGY	0.431708	0.290902	1.60173	173	0.00241849	0.0160795	ENSMUSG00000026737|ENSMUSG00000050697|ENSMUSG00000068290|ENSMUSG00000028969|ENSMUSG00000002496|ENSMUSG00000035284|ENSMUSG00000024413|ENSMUSG00000013160|ENSMUSG00000020952|ENSMUSG00000037331|ENSMUSG00000000001|ENSMUSG00000022752|ENSMUSG00000075590|ENSMUSG00000027411|ENSMUSG00000036104|ENSMUSG00000026812|ENSMUSG00000063065|ENSMUSG00000028577|ENSMUSG00000029578|ENSMUSG00000025583|ENSMUSG00000030314|…	Pip4k2a|Prkaa1|Ddrgk1|Cdk5|Tsc2|Vps13c|Npc1|Atp6v0d1|Scfd1|Larp1|Gnai3|Tomm70a|Nrbp2|Vps16|Rab3gap1|Tsc1|Mapk3|Plaa|Wipi2|Rptor|Atg7|Pikfyve|Exoc1|Pip4k2b|Smcr8|Vps33a|Trappc8|Vps35|Capn1|Gba|Pik3r4|Pik3c3|Rragb|Tecpr1|Exoc4|Akt1|Exoc8|Wdfy3|Mfn1|Vta1|Mtor|Atp6v0a1|Rab7|Huwe1|Rab3gap2|Tbk1|Vps26b|Prkag2|Csnk2a2|Atp6v1h|Htt|Mfn2|Cdc37|Mapk8|Vps26a|Atg2b|Atg9a|Ufl1|Src|Atp6v0c|Lamtor1|Ubxn6|Irgm1|E…
GOCC_SOMATODENDRITIC_COMPARTMENT	0.557332	0.259544	1.60076	446	4.69345e-05	0.000724489	ENSMUSG00000031865|ENSMUSG00000043448|ENSMUSG00000023944|ENSMUSG00000015149|ENSMUSG00000067336|ENSMUSG00000022377|ENSMUSG00000033352|ENSMUSG00000070544|ENSMUSG00000050697|ENSMUSG00000030805|ENSMUSG00000040724|ENSMUSG00000028969|ENSMUSG00000045114|ENSMUSG00000025477|ENSMUSG00000047976|ENSMUSG00000024122|ENSMUSG00000020231|ENSMUSG00000033335|ENSMUSG00000034101|ENSMUSG00000042604|ENSMUSG00000032562|…	Dctn1|Gjc2|Hsp90ab1|Sirt2|Bmpr2|Asap1|Map2k4|Top1|Prkaa1|Stx4a|Kcna2|Cdk5|Prrt2|Inpp5a|Kcna1|Pdpk1|Dip2a|Dnm2|Ctnnd1|Kcna4|Gnai2|Hsp90aa1|Sacs|Dip2b|Myo1d|Capn2|Mark1|Ctnnd2|Wfs1|Ppp2r1a|Mapk8ip3|Rplp0|Gnas|Srgap2|Vti1b|Abr|Rtn4|Cdc42|Cacng2|Atp1a2|Rangap1|Jam2|Sarm1|Dnm1|Vps16|Psmc2|Mast1|Astn1|Ank3|Prex1|Atcay|Pi4k2a|Hcn1|Ephb2|Gnao1|Cpt1c|Picalm|Adcy9|Dock10|Cntnap2|Rnf112|Slc12a2|Sos1|Camk2a|…
GOCC_ACTOMYOSIN	0.38073	-0.334338	-1.59502	54	0.00957623	0.0467849	ENSMUSG00000023348|ENSMUSG00000029860|ENSMUSG00000029528|ENSMUSG00000032735|ENSMUSG00000020388|ENSMUSG00000025085|ENSMUSG00000030847|ENSMUSG00000032366|ENSMUSG00000043079|ENSMUSG00000033306|ENSMUSG00000034675|ENSMUSG00000021798|ENSMUSG00000028273|ENSMUSG00000021493|ENSMUSG00000032643|ENSMUSG00000055044|ENSMUSG00000025006|ENSMUSG00000037736|ENSMUSG00000031799|ENSMUSG00000023022|ENSMUSG00000058013|…	Trip6|Zyx|Pxn|Ablim3|Pdlim4|Ablim1|Bag3|Tpm1|Synpo|Lpp|Dbn1|Ldb3|Pdlim5|Pdlim7|Fhl3|Pdlim1|Sorbs1|Limch1|Tpm4|Lima1|Septin11|Myl9|Pdlim3|Tpm3|Nebl
GOCC_PERINUCLEAR_REGION_OF_CYTOPLASM	0.498493	0.264292	1.58209	335	0.000278172	0.00316546	ENSMUSG00000058070|ENSMUSG00000037679|ENSMUSG00000023944|ENSMUSG00000032517|ENSMUSG00000015149|ENSMUSG00000030805|ENSMUSG00000006345|ENSMUSG00000018340|ENSMUSG00000025142|ENSMUSG00000053046|ENSMUSG00000037242|ENSMUSG00000002496|ENSMUSG00000033335|ENSMUSG00000013622|ENSMUSG00000019998|ENSMUSG00000002015|ENSMUSG00000021270|ENSMUSG00000026509|ENSMUSG00000024687|ENSMUSG00000049792|ENSMUSG00000036932|…	Eml1|Inf2|Hsp90ab1|Mobp|Sirt2|Stx4a|Ggt1|Anxa6|Aspscr1|Brsk2|Clic4|Tsc2|Dnm2|Atraid|Stx7|Bcap31|Hsp90aa1|Capn2|Osbp|Bag5|Aifm1|Mapk8ip3|Npc1|Vapa|Gdpd1|Itm2c|Prkca|Vti1b|Myo6|Stxbp1|Spire1|Rangap1|Pick1|Mtdh|Lcp1|Prex1|Atcay|Csnk1d|Slc9a1|Tsc1|Pkp4|Trappc12|Picalm|Acsl3|Serinc3|Anxa4|Sbf1|Pikfyve|Prkce|Cdkl5|Exoc1|Vamp3|Stat1|Vps33a|Prkcg|Exoc3|Exoc6|Mtmr6|Cops5|Arf5|Map1s|Dnm3|Cnp|Adgrb1|M6pr|Os…
GOBP_REGULATION_OF_PROTEIN_LOCALIZATION	0.498493	0.259412	1.56982	371	0.000299641	0.00331893	ENSMUSG00000013921|ENSMUSG00000023944|ENSMUSG00000057614|ENSMUSG00000050697|ENSMUSG00000030805|ENSMUSG00000073982|ENSMUSG00000068290|ENSMUSG00000028969|ENSMUSG00000053046|ENSMUSG00000049493|ENSMUSG00000024122|ENSMUSG00000029430|ENSMUSG00000078578|ENSMUSG00000007739|ENSMUSG00000019998|ENSMUSG00000002015|ENSMUSG00000022433|ENSMUSG00000030541|ENSMUSG00000021270|ENSMUSG00000032290|ENSMUSG00000062995|…	Clip3|Hsp90ab1|Gnai1|Prkaa1|Stx4a|Rhog|Ddrgk1|Cdk5|Brsk2|Pls1|Pdpk1|Ran|Ube2d3|Cct4|Stx7|Bcap31|Csnk1e|Idh2|Hsp90aa1|Ptpn9|Ica1|Llgl1|Ptpn11|Vps11|Cdk5rap3|Syt7|Pck2|Cpt1a|Prkca|Vti1b|Scfd1|Rtn4|Cdc42|Ctnna1|Cacng2|Gpd1l|Ptpn1|Rangap1|Pick1|Itgb2|Apbb1|Atad1|Cct7|Bcas3|Ank3|Lcp1|Golph3|Atcay|Cct8|Otud7b|Ephb2|Ppp2r5a|Trappc12|Picalm|Acsl3|Cd81|Parp1|Csk|Slc12a2|Slc16a1|Aak1|Prkce|Exoc1|Nlgn2|Slc2…
GOBP_CHAPERONE_MEDIATED_PROTEIN_FOLDING	0.352488	-0.341974	-1.566	45	0.0252125	0.0938479	ENSMUSG00000028416|ENSMUSG00000059970|ENSMUSG00000001774|ENSMUSG00000025823|ENSMUSG00000005483|ENSMUSG00000026864|ENSMUSG00000015656|ENSMUSG00000027166|ENSMUSG00000032932|ENSMUSG00000004937|ENSMUSG00000003464|ENSMUSG00000030417|ENSMUSG00000022403|ENSMUSG00000071072|ENSMUSG00000028035	Bag1|Hspa2|Chordc1|Pdia4|Dnajb1|Hspa5|Hspa8|Dnajc24|Hspa13|Sgta|Pex19|Pdcd5|St13|Ptges3|Dnajb4
GOBP_REGULATION_OF_HEMOPOIESIS	0.38073	-0.305058	-1.54819	69	0.0129215	0.0575651	ENSMUSG00000067235|ENSMUSG00000038065|ENSMUSG00000040152|ENSMUSG00000073411|ENSMUSG00000060802|ENSMUSG00000025373|ENSMUSG00000061559|ENSMUSG00000047888|ENSMUSG00000031642|ENSMUSG00000038784|ENSMUSG00000005161|ENSMUSG00000039148|ENSMUSG00000039217|ENSMUSG00000025571|ENSMUSG00000042487|ENSMUSG00000022185|ENSMUSG00000003437|ENSMUSG00000066687|ENSMUSG00000025958|ENSMUSG00000027878|ENSMUSG00000029359|…	H2-Q10|Mturn|Thbs1|H2-D1|B2m|Rnf41|Wdr61|Tnrc6b|Sh3rf1|Cnot4|Prdx2|Sart1|Il18|Tnrc6c|Leo1|Acin1|Paf1|Zbtb16|Creb1|Notch2|Tesc|Hax1|Sod1|Myl9|Bad|Ptn|Eif6|Hspa9|Egr3|Tfe3|Hcls1|Rbfox2|Ash2l
GOBP_ESTABLISHMENT_OF_PROTEIN_LOCALIZATION_TO_ORGANELLE	0.477271	0.261204	1.54813	303	0.000716626	0.00670115	ENSMUSG00000020777|ENSMUSG00000023944|ENSMUSG00000038900|ENSMUSG00000032553|ENSMUSG00000050697|ENSMUSG00000001786|ENSMUSG00000032399|ENSMUSG00000029864|ENSMUSG00000002496|ENSMUSG00000029430|ENSMUSG00000018322|ENSMUSG00000078578|ENSMUSG00000021193|ENSMUSG00000007739|ENSMUSG00000033335|ENSMUSG00000002015|ENSMUSG00000021270|ENSMUSG00000022142|ENSMUSG00000035284|ENSMUSG00000028081|ENSMUSG00000025794|…	Acox1|Hsp90ab1|Rpl12|Srprb|Prkaa1|Fbxo7|Rpl4|Gstk1|Tsc2|Ran|Tomm34|Ube2d3|Pitrm1|Cct4|Dnm2|Bcap31|Hsp90aa1|Nup155|Vps13c|Rps3a1|Rpl14|Vps11|Rps4x|Aifm1|Tnpo3|Ipo4|Rps2|Rplp0|Vti1b|Agk|Ephx2|Cse1l|Cacng2|Rpl30|Tomm70a|Dnm1|Ide|Atad1|Cct7|Gdap1|Hspa4|Rab3gap1|Cct8|Rps15a|Ssr3|Timm29|Srp68|Kpnb1|Spcs2|Pex5l|Npepps|Ipo5|Rpl11|Timm50|Cacng3|Macroh2a1|Cct3|Dnm3|Samm50|Rpl7|Vps13a|M6pr|Lman1|Pik3r4|Hdac…
GOBP_CELL_DIVISION	0.38073	0.269213	1.50342	188	0.00826505	0.0412116	ENSMUSG00000031865|ENSMUSG00000021866|ENSMUSG00000015149|ENSMUSG00000070544|ENSMUSG00000042364|ENSMUSG00000057614|ENSMUSG00000034930|ENSMUSG00000029501|ENSMUSG00000028969|ENSMUSG00000053046|ENSMUSG00000032504|ENSMUSG00000030105|ENSMUSG00000029430|ENSMUSG00000032562|ENSMUSG00000021595|ENSMUSG00000036777|ENSMUSG00000079562|ENSMUSG00000006699|ENSMUSG00000000001|ENSMUSG00000024533|ENSMUSG00000022314|…	Dctn1|Anxa11|Sirt2|Top1|Snx18|Gnai1|Rtkn|Ankle2|Cdk5|Brsk2|Pdcd6ip|Arl8b|Ran|Gnai2|Nsun2|Anln|Maea|Cdc42|Gnai3|Spire1|Rad21|Ank3|Tnks|Kif2a|Dis3l2|Birc6|Pkp4|Arl8a|Dync1h1|Clasp2|Arhgef2|Prkce|Tubb5|Cul3|Thbs4|Git1|Clasp1|Pik3r4|Rasa1|Pik3c3|Ckap5|Smc3|Rcc1|Babam2|Rock2|Actr3|Usp9x|Cltc|Svil|Katnb1|Rab10|Actr2|Rhob|Cdc16|Epb41l2|Rps3
GOBP_PROTEIN_CONTAINING_COMPLEX_LOCALIZATION	0.407018	-0.255347	-1.49773	149	0.00708222	0.0367667	ENSMUSG00000030435|ENSMUSG00000021188|ENSMUSG00000038374|ENSMUSG00000055436|ENSMUSG00000063457|ENSMUSG00000024258|ENSMUSG00000102976|ENSMUSG00000028820|ENSMUSG00000061613|ENSMUSG00000025872|ENSMUSG00000016921|ENSMUSG00000028911|ENSMUSG00000027475|ENSMUSG00000031028|ENSMUSG00000071172|ENSMUSG00000029684|ENSMUSG00000041815|ENSMUSG00000002625|ENSMUSG00000029625|ENSMUSG00000000881|ENSMUSG00000025134|…	U2af2|Trip11|Rbm8a|Srsf11|Rps15|Polr2d|Zc3h11a|Sfpq|U2af1|Thoc3|Srsf6|Srsf4|Kif3b|Tub|Srsf3|Wasl|Poldip3|Akap8l|Cpsf4|Dlg3|Alyref|Hspb11|Tpr|Srrm1|Ssx2ip|Nup153|Ezr|Cplx1|Dynlrb1|Casc3|Dlg2|Nupl2|Ift46|Dbn1|Rae1|Cluap1|Rrs1|Nup98|Nup54|Srsf2|Hnrnpa2b1|Ssb|Ift74|Srsf9|Dag1|Eif5a|Agfg1|Gripap1|Numb|Cep131|Grip1|Pura|Npm1|Srsf1|Ncbp2|Snap25|Iws1|Eif6|Srsf7|Thoc7|Sarnp|Nup43
GOBP_REGULATION_OF_CELLULAR_LOCALIZATION	0.431708	0.245783	1.48442	366	0.00232099	0.015664	ENSMUSG00000028542|ENSMUSG00000013921|ENSMUSG00000023944|ENSMUSG00000057614|ENSMUSG00000050697|ENSMUSG00000030805|ENSMUSG00000073982|ENSMUSG00000068290|ENSMUSG00000028969|ENSMUSG00000053046|ENSMUSG00000049493|ENSMUSG00000024122|ENSMUSG00000038555|ENSMUSG00000029430|ENSMUSG00000078578|ENSMUSG00000007739|ENSMUSG00000019998|ENSMUSG00000045302|ENSMUSG00000002015|ENSMUSG00000022433|ENSMUSG00000021595|…	Slc6a9|Clip3|Hsp90ab1|Gnai1|Prkaa1|Stx4a|Rhog|Ddrgk1|Cdk5|Brsk2|Pls1|Pdpk1|Reep2|Ran|Ube2d3|Cct4|Stx7|Preb|Bcap31|Csnk1e|Nsun2|Hsp90aa1|Ptpn9|Ptpn11|Brsk1|Vps11|Cdk5rap3|Vti1b|Scfd1|Rtn4|Cdc42|Ctnna1|Stxbp1|Cacng2|Atp1a2|Gpd1l|Ptpn1|Rangap1|Itgb2|Atad1|Cct7|Bcas3|Ank3|Lcp1|Cct8|Sec24b|Otud7b|Ephb2|Ppp2r5a|Trappc12|Dnajc13|Picalm|Acsl3|Dync1h1|Mapk3|Cd81|Parp1|Csk|Prkce|Nlgn2|Npepps|Ipo5|Gstm7|C2c…
GOBP_NEGATIVE_REGULATION_OF_GENE_EXPRESSION	0.518848	-0.214847	-1.48072	453	0.000227335	0.00273745	ENSMUSG00000020770|ENSMUSG00000032249|ENSMUSG00000067235|ENSMUSG00000031783|ENSMUSG00000062328|ENSMUSG00000030435|ENSMUSG00000025239|ENSMUSG00000025362|ENSMUSG00000038374|ENSMUSG00000032083|ENSMUSG00000058546|ENSMUSG00000063457|ENSMUSG00000024258|ENSMUSG00000039196|ENSMUSG00000044927|ENSMUSG00000040152|ENSMUSG00000003970|ENSMUSG00000034192|ENSMUSG00000073411|ENSMUSG00000024045|ENSMUSG00000018509|…	Unk|Anp32a|H2-Q10|Polr2c|Rpl17|U2af2|Limd1|Rps26|Rbm8a|Apoa1|Rpl23a|Rps15|Polr2d|Orm1|H1f10|Thbs1|Rpl8|Lsm3|H2-D1|Akap8|Cenpv|Paip2|Ppm1b|Wdr61|Tnrc6b|Cpeb4|Srsf6|Dcp1a|Rps7|Rbbp7|Ptrh2|Cnot4|Igfbp5|Hmga1|Psmc4|Polr2h|Gigyf2|Srsf4|Zhx2|Pphln1|Rplp1|Rpl13|Paip2b|Thrap3|Hspa8|Psmc3|Rps12|Pym1|Ythdf2|Lsm7|Cpeb2|Tmsb4x|Hnrnpa0|Olfm1|Rbbp4|Polr2i|Cpeb3|F2|Mier1|Tnks1bp1|Ppp2r2a|Apoa2|Tpr|Ppp2ca|Psmd14…
GOMF_TRANSITION_METAL_ION_BINDING	0.407018	-0.221452	-1.4476	289	0.0055119	0.0308199	ENSMUSG00000057604|ENSMUSG00000056071|ENSMUSG00000032080|ENSMUSG00000078440|ENSMUSG00000021241|ENSMUSG00000046010|ENSMUSG00000005566|ENSMUSG00000006360|ENSMUSG00000024294|ENSMUSG00000027556|ENSMUSG00000015597|ENSMUSG00000024045|ENSMUSG00000061130|ENSMUSG00000029993|ENSMUSG00000025373|ENSMUSG00000018585|ENSMUSG00000027076|ENSMUSG00000037652|ENSMUSG00000020629|ENSMUSG00000057367|ENSMUSG00000034108|…	Lmcd1|S100a9|Apoa4|Dohh|Isca2|Zfp830|Trim28|Crip1|Mib1|Car1|Zfp318|Akap8|Ppm1b|Nfu1|Rnf41|Atox1|Timm10|Phc3|Adi1|Birc2|Ccs|S100a4|Chordc1|Cuta|Suox|Calb1|Hrg|Prickle2|Ubr7|Timm9|Dnajc24|Rchy1|Ppm1a|Cpe|Timm8b|Myt1l|Clpx|Tcea1|Eea1|Polr2i|Lims1|Cpsf4|Rabif|Prickle1|Zmym3|Sf1|Zpr1|Zmym2|Ftl1|Czib|Fdx1|Zcchc8|Brap|Clip1|Fntb|S100b|Iscu|Matr3|S100a13|Mnat1

## Sheet: Heart age score
pathway	log2err	ES	NES	size	pval	padj	gene.ids	symbols
GOBP_MONOCARBOXYLIC_ACID_CATABOLIC_PROCESS	1.02767	0.705988	3.11383	66	8.57848e-16	2.5738e-13	ENSMUSG00000026189|ENSMUSG00000029098|ENSMUSG00000028127|ENSMUSG00000090150|ENSMUSG00000029759|ENSMUSG00000028601|ENSMUSG00000024507|ENSMUSG00000059447|ENSMUSG00000062908|ENSMUSG00000022853|ENSMUSG00000025260|ENSMUSG00000028991|ENSMUSG00000027332|ENSMUSG00000027984|ENSMUSG00000034875|ENSMUSG00000047866|ENSMUSG00000041650|ENSMUSG00000030630|ENSMUSG00000028607|ENSMUSG00000021460|ENSMUSG00000025745|…	Pecr|Acox3|Abcd3|Acad11|Pon3|Echdc2|Hsd17b4|Hadhb|Acadm|Ehhadh|Hsd17b10|Mtor|Ivd|Hadh|Nudt19|Lonp2|Pcca|Fah|Cpt2|Auh|Hadha|Pck2|Pccb|Cpt1a|Crat|Aldh3a2|Acaa2|Cpt1b|Acads|Acadvl|Adipoq|Dcxr|Etfdh|Mcat|Decr1
GOBP_FATTY_ACID_METABOLIC_PROCESS	1.2295	0.598065	3.00706	153	1.28425e-22	1.07791e-19	ENSMUSG00000030972|ENSMUSG00000026189|ENSMUSG00000029098|ENSMUSG00000020333|ENSMUSG00000028127|ENSMUSG00000090150|ENSMUSG00000029759|ENSMUSG00000027195|ENSMUSG00000049090|ENSMUSG00000028601|ENSMUSG00000024507|ENSMUSG00000061740|ENSMUSG00000073422|ENSMUSG00000038205|ENSMUSG00000059447|ENSMUSG00000062908|ENSMUSG00000021786|ENSMUSG00000022853|ENSMUSG00000067713|ENSMUSG00000029059|ENSMUSG00000031808|…	Acsm5|Pecr|Acox3|Acsl6|Abcd3|Acad11|Pon3|Hsd17b12|Zadh2|Echdc2|Hsd17b4|Cyp2d22|H2-Ke6|Prkab2|Hadhb|Acadm|Oxsm|Ehhadh|Prkag1|Prxl2b|Slc27a1|Cbr1|Cbr4|Tecr|Hsd17b10|Acsf2|Mtor|Acss1|Asah1|Pdk1|Ivd|Hadh|Ephx1|Gnpat|Nudt19|Lonp2|Pcca|Cpt2|Pdpr|Auh|Hadha|Pck2|Pccb|Prkaa1|Cpt1a|Crat|Pdp2|Sirt4|Aldh3a2|Acaa2|Prkaa2|Gpx4|Acot2|Cpt1b|Mif|Acads|Acadvl|Adipoq|Acot7|Etfdh|Ptgis|Mcat|Gstp1|Decr1|Pam|Pon1|Ephx2
GOBP_LIPID_CATABOLIC_PROCESS	1.09593	0.609992	2.92202	116	4.2083e-18	1.76608e-15	ENSMUSG00000026189|ENSMUSG00000022453|ENSMUSG00000029098|ENSMUSG00000028127|ENSMUSG00000021665|ENSMUSG00000090150|ENSMUSG00000024781|ENSMUSG00000029762|ENSMUSG00000028601|ENSMUSG00000024507|ENSMUSG00000059447|ENSMUSG00000062908|ENSMUSG00000022853|ENSMUSG00000007036|ENSMUSG00000028657|ENSMUSG00000025260|ENSMUSG00000027698|ENSMUSG00000028991|ENSMUSG00000031591|ENSMUSG00000027332|ENSMUSG00000027984|…	Pecr|Naga|Acox3|Abcd3|Hexb|Acad11|Lipa|Akr1b8|Echdc2|Hsd17b4|Hadhb|Acadm|Ehhadh|Abhd16a|Ppt1|Hsd17b10|Nceh1|Mtor|Asah1|Ivd|Hadh|Nudt19|Lonp2|Pcca|Cpt2|Auh|Hadha|Pck2|Pccb|Ldah|Hint2|Prkaa1|Cpt1a|Crat|Aldh3a2|Acaa2|Abhd12|Cpt1b|Acads|Cyp27a1|Acadvl|Adipoq|Etfdh|Plbd1|Mcat|Decr1|Apoa2|Apoe|Eci2|Apob|Hsd17b11|Sirt2|Pafah1b2|Rarres2|Lpl|Acaa1a|Amacr|Plcg2|Mmut|Plbd2|Mt3|Nudt7|Pla2g4e|Pdxdc1|Scp2|Acac…
GOBP_ORGANIC_ACID_CATABOLIC_PROCESS	1.0377	0.573164	2.80526	127	2.63822e-16	9.49007e-14	ENSMUSG00000057880|ENSMUSG00000026189|ENSMUSG00000029098|ENSMUSG00000028127|ENSMUSG00000090150|ENSMUSG00000029759|ENSMUSG00000021794|ENSMUSG00000028601|ENSMUSG00000024507|ENSMUSG00000030934|ENSMUSG00000059447|ENSMUSG00000071711|ENSMUSG00000062908|ENSMUSG00000053644|ENSMUSG00000022853|ENSMUSG00000027709|ENSMUSG00000030088|ENSMUSG00000031969|ENSMUSG00000025260|ENSMUSG00000028991|ENSMUSG00000027332|…	Abat|Pecr|Acox3|Abcd3|Acad11|Pon3|Glud1|Echdc2|Hsd17b4|Oat|Hadhb|Mpst|Acadm|Aldh7a1|Ehhadh|Mccc1|Aldh1l1|Acad8|Hsd17b10|Mtor|Ivd|Bckdk|Hadh|Bcat2|Mccc2|Nudt19|Lonp2|Pcca|Fah|Cpt2|Auh|Hadha|Pck2|Pccb|Gcat|Cpt1a|Ddah1|Crat|Aldh3a2|Acaa2|Cpt1b|Acads|Acadvl|Ogdh|Adipoq|Aldh4a1|Dcxr|Etfdh|Aldh1l2|Mcat|Aldh6a1|Decr1|Pon1|Mthfs|Acadsb|Eci2|Aldh5a1|Acsf3|Bckdhb|Nagk|Acaa1a|Hibch|Amacr|Mmut|Nudt7|Crym
GOCC_IMMUNOGLOBULIN_COMPLEX	0.814036	0.813342	2.74052	23	4.51048e-10	4.54295e-08	ENSMUSG00000095079|ENSMUSG00000096649|ENSMUSG00000094420|ENSMUSG00000094902|ENSMUSG00000076613|ENSMUSG00000076609|ENSMUSG00000076617|ENSMUSG00000094546|ENSMUSG00000067149|ENSMUSG00000095210|ENSMUSG00000076569|ENSMUSG00000076612|ENSMUSG00000076940|ENSMUSG00000105906	Igha|Ighv1-31|Igkv10-96|Igkv10-95|Ighg2b|Igkc|Ighm|Ighv1-26|Jchain|Ighv5-9-1|Igkv5-39|Ighg2c|Iglv2|Iglc1
GOBP_LIPID_METABOLIC_PROCESS	1.39519	0.485261	2.69677	373	9.67423e-29	2.43597e-25	ENSMUSG00000030972|ENSMUSG00000026189|ENSMUSG00000030894|ENSMUSG00000022453|ENSMUSG00000029098|ENSMUSG00000017754|ENSMUSG00000020333|ENSMUSG00000028127|ENSMUSG00000021665|ENSMUSG00000060807|ENSMUSG00000090150|ENSMUSG00000028763|ENSMUSG00000024781|ENSMUSG00000074207|ENSMUSG00000029762|ENSMUSG00000024687|ENSMUSG00000029759|ENSMUSG00000018861|ENSMUSG00000030316|ENSMUSG00000022210|ENSMUSG00000027195|…	Acsm5|Pecr|Tpp1|Naga|Acox3|Pltp|Acsl6|Abcd3|Hexb|Serpina6|Acad11|Hspg2|Lipa|Adh1|Akr1b8|Osbp|Pon3|Fdxr|Tamm41|Dhrs4|Hsd17b12|Zadh2|Echdc2|Hsd17b4|Cyp2d22|H2-Ke6|Macroh2a1|Prkab2|Eef1a2|Esyt1|Hadhb|Serpina3m|Acadm|Oxsm|Ehhadh|Tmem38b|Prkag1|Abhd16a|Prxl2b|Rbp4|Slc27a1|Cds2|Dgke|Lclat1|Cbr1|Ppt1|Osbpl8|Cbr4|Acad8|Tecr|Hsd17b10|Ptpn11|Acsf2|Nceh1|Mtor|Cyb5r3|Acss1|Pip4k2c|Asah1|Pdk1|Ivd|Pcx|Hadh|Eph…
GOBP_MONOCARBOXYLIC_ACID_METABOLIC_PROCESS	1.20398	0.505284	2.69323	244	1.59785e-21	1.00585e-18	ENSMUSG00000030972|ENSMUSG00000057880|ENSMUSG00000026189|ENSMUSG00000028307|ENSMUSG00000029098|ENSMUSG00000020333|ENSMUSG00000028127|ENSMUSG00000090150|ENSMUSG00000074207|ENSMUSG00000024687|ENSMUSG00000029759|ENSMUSG00000027195|ENSMUSG00000049090|ENSMUSG00000028601|ENSMUSG00000024507|ENSMUSG00000061740|ENSMUSG00000073422|ENSMUSG00000038205|ENSMUSG00000059447|ENSMUSG00000062908|ENSMUSG00000021786|…	Acsm5|Abat|Pecr|Aldob|Acox3|Acsl6|Abcd3|Acad11|Adh1|Osbp|Pon3|Hsd17b12|Zadh2|Echdc2|Hsd17b4|Cyp2d22|H2-Ke6|Prkab2|Hadhb|Acadm|Oxsm|Ehhadh|Mccc1|Prkag1|Idh2|Prxl2b|Pfkm|Slc27a1|Cbr1|Cbr4|Tecr|Hsd17b10|Acsf2|Mtor|Pfkl|Acss1|Asah1|Pdk1|Ivd|Pcx|Pfkfb1|Hadh|Ephx1|Mccc2|Gnpat|Nudt19|Ogdhl|Lonp2|Pcca|Fah|Cpt2|Pdpr|Auh|Hadha|Pck2|Pccb|Prkaa1|Cpt1a|Crat|Pdp2|Sirt4|Aldh3a2|Acaa2|Prkaa2|Pfkp|Gpx4|Acot2|Cpt1…
GOMF_ANTIGEN_BINDING	0.719513	0.765059	2.62745	24	4.26804e-08	2.73981e-06	ENSMUSG00000095079|ENSMUSG00000096649|ENSMUSG00000076613|ENSMUSG00000076609|ENSMUSG00000076617|ENSMUSG00000094546|ENSMUSG00000067149|ENSMUSG00000095210|ENSMUSG00000076612|ENSMUSG00000076940|ENSMUSG00000105906|ENSMUSG00000067235|ENSMUSG00000024308|ENSMUSG00000073411	Igha|Ighv1-31|Ighg2b|Igkc|Ighm|Ighv1-26|Jchain|Ighv5-9-1|Ighg2c|Iglv2|Iglc1|H2-Q10|Tapbp|H2-D1
GOCC_MICROBODY_LUMEN	0.690132	0.677935	2.46663	31	2.3504e-07	1.25921e-05	ENSMUSG00000029098|ENSMUSG00000028127|ENSMUSG00000024228|ENSMUSG00000022210|ENSMUSG00000024507|ENSMUSG00000022853|ENSMUSG00000031985|ENSMUSG00000034875|ENSMUSG00000047866|ENSMUSG00000026853|ENSMUSG00000029864|ENSMUSG00000021226|ENSMUSG00000035637|ENSMUSG00000022040|ENSMUSG00000021417|ENSMUSG00000036138|ENSMUSG00000022244|ENSMUSG00000031767|ENSMUSG00000030905|ENSMUSG00000028603|ENSMUSG00000020777|…	Acox3|Abcd3|Nudt12|Dhrs4|Hsd17b4|Ehhadh|Gnpat|Nudt19|Lonp2|Crat|Gstk1|Acot2|Grhpr|Ephx2|Eci2|Acaa1a|Amacr|Nudt7|Crym|Scp2|Acox1|Mlycd|Ide
GOBP_THIOESTER_METABOLIC_PROCESS	0.719513	0.593815	2.44069	52	5.57534e-08	3.42408e-06	ENSMUSG00000030972|ENSMUSG00000020333|ENSMUSG00000027195|ENSMUSG00000024507|ENSMUSG00000073422|ENSMUSG00000061838|ENSMUSG00000021786|ENSMUSG00000028657|ENSMUSG00000031641|ENSMUSG00000031708|ENSMUSG00000076435|ENSMUSG00000027452|ENSMUSG00000006494|ENSMUSG00000033624|ENSMUSG00000048371|ENSMUSG00000025287|ENSMUSG00000021226|ENSMUSG00000020456|ENSMUSG00000028937|ENSMUSG00000006717|ENSMUSG00000015016|…	Acsm5|Acsl6|Hsd17b12|Hsd17b4|H2-Ke6|Suclg2|Oxsm|Ppt1|Cbr4|Tecr|Acsf2|Acss1|Pdk1|Pdpr|Pdp2|Acot9|Acot2|Ogdh|Acot7|Acot13|Acsf3|Dbi|Pdha1|Pdp1|Nudt7|Acsl1|Ppcs|Acacb|Gpam|Mlycd|Acat1|Hmgcs1|Sucla2|Mpc2|Gcdh
GOMF_OXIDOREDUCTASE_ACTIVITY_ACTING_ON_CH_OH_GROUP_OF_DONORS	0.719513	0.56855	2.43852	61	3.8353e-08	2.61008e-06	ENSMUSG00000074207|ENSMUSG00000029762|ENSMUSG00000022210|ENSMUSG00000027195|ENSMUSG00000049090|ENSMUSG00000024507|ENSMUSG00000046598|ENSMUSG00000073422|ENSMUSG00000059447|ENSMUSG00000022853|ENSMUSG00000030541|ENSMUSG00000029059|ENSMUSG00000051483|ENSMUSG00000031641|ENSMUSG00000025260|ENSMUSG00000002010|ENSMUSG00000033044|ENSMUSG00000027984|ENSMUSG00000025745|ENSMUSG00000010025|ENSMUSG00000027406|…	Adh1|Akr1b8|Dhrs4|Hsd17b12|Zadh2|Hsd17b4|Bdh1|H2-Ke6|Hadhb|Ehhadh|Idh2|Prxl2b|Cbr1|Cbr4|Hsd17b10|Idh3g|Dhrs7c|Hadh|Hadha|Aldh3a2|Idh3b|Rdh14|Dcxr|Me3|Grhpr|Mdh2|L2hgdh|Hsd17b11
GOBP_ORGANIC_ACID_BIOSYNTHETIC_PROCESS	0.774939	0.503284	2.40462	105	1.99981e-09	1.71238e-07	ENSMUSG00000030972|ENSMUSG00000026189|ENSMUSG00000033308|ENSMUSG00000028127|ENSMUSG00000024687|ENSMUSG00000021794|ENSMUSG00000027195|ENSMUSG00000024507|ENSMUSG00000061740|ENSMUSG00000073422|ENSMUSG00000038205|ENSMUSG00000030934|ENSMUSG00000021786|ENSMUSG00000067713|ENSMUSG00000029059|ENSMUSG00000051483|ENSMUSG00000031641|ENSMUSG00000031708|ENSMUSG00000025260|ENSMUSG00000027452|ENSMUSG00000020629|…	Acsm5|Pecr|Dpyd|Abcd3|Osbp|Glud1|Hsd17b12|Hsd17b4|Cyp2d22|H2-Ke6|Prkab2|Oat|Oxsm|Prkag1|Prxl2b|Cbr1|Cbr4|Tecr|Hsd17b10|Acss1|Adi1|Bcat2|Prkaa1|Prkaa2|Gpx4|Mif|Cyp27a1|Acadvl|Adipoq|Acot7|Ptgis|Pkm|Mcat|Ass1|Gstp1
GOBP_SMALL_MOLECULE_CATABOLIC_PROCESS	0.921426	0.450602	2.36262	201	7.30665e-13	1.22654e-10	ENSMUSG00000057880|ENSMUSG00000026189|ENSMUSG00000033308|ENSMUSG00000028307|ENSMUSG00000029098|ENSMUSG00000028127|ENSMUSG00000090150|ENSMUSG00000029762|ENSMUSG00000029759|ENSMUSG00000029455|ENSMUSG00000021794|ENSMUSG00000028601|ENSMUSG00000024507|ENSMUSG00000046598|ENSMUSG00000030934|ENSMUSG00000059447|ENSMUSG00000071711|ENSMUSG00000062908|ENSMUSG00000053644|ENSMUSG00000022853|ENSMUSG00000027709|…	Abat|Pecr|Dpyd|Aldob|Acox3|Abcd3|Acad11|Akr1b8|Pon3|Aldh2|Glud1|Echdc2|Hsd17b4|Bdh1|Oat|Hadhb|Mpst|Acadm|Aldh7a1|Ehhadh|Mccc1|Pfkm|Aldh1l1|Acad8|Hsd17b10|Mtor|Pfkl|Ivd|Bckdk|Hadh|Bcat2|Mccc2|Entpd2|Nudt19|Lonp2|Pcca|Fah|Cpt2|Auh|Hadha|Pck2|Pccb|Gcat|Cpt1a|Ddah1|Crat|Aldh3a2|Acaa2|Pfkp|Cpt1b|Acads|Cyp27a1|Acadvl|Ogdh|Hk2|Adipoq|Aldh4a1|Dcxr|Etfdh|Aldh1l2|Tigar|Pkm|Mcat|Aldh6a1|Decr1|Pon1|Gk|Apoe|I…
GOBP_RNA_SPLICING	0.91012	-0.52407	-2.27967	180	1.0314e-12	1.62316e-10	ENSMUSG00000027763|ENSMUSG00000028639|ENSMUSG00000020074|ENSMUSG00000020349|ENSMUSG00000010608|ENSMUSG00000040725|ENSMUSG00000002625|ENSMUSG00000043639|ENSMUSG00000022961|ENSMUSG00000043962|ENSMUSG00000026234|ENSMUSG00000032078|ENSMUSG00000061136|ENSMUSG00000008333|ENSMUSG00000016018|ENSMUSG00000020863|ENSMUSG00000027620|ENSMUSG00000062078|ENSMUSG00000024853|ENSMUSG00000069833|ENSMUSG00000015656|…	Mbnl1|Ybx1|Ccar1|Ppp2ca|Rbm25|Hnrnpul1|Akap8l|Rbm20|Son|Thrap3|Ncl|Zpr1|Prpf40a|Snrpb2|Mtrex|Luc7l3|Rbm39|Qk|Sf3b2|Ahnak|Hspa8|Zranb2|Rbm10|Acin1|Grsf1|Srsf3|Hnrnpa2b1|Lsm8|Pspc1|Cstf2t|Isy1|Wbp4|Khsrp|Ppp1r8|U2af2|Sf3a1|Hnrnph1|Sfpq|Snrpa|Srsf1|Luc7l2|Pqbp1|Sf1|Hnrnpk|Hnrnpd|C1qbp|Hnrnpl|Sympk|Gtf2f1|Snrnp70|Ptbp2|Nol3|Celf2|Bud31|Dcps|Ppie|Lsm3|Rps13|Zfp638|Dazap1|Snrpg|Hnrnph3|Hnrnpc|Bcas2|Hnr…
GOMF_OXIDOREDUCTASE_ACTIVITY_ACTING_ON_THE_CH_CH_GROUP_OF_DONORS	0.593325	0.617745	2.27849	32	1.15697e-05	0.000364158	ENSMUSG00000026189|ENSMUSG00000033308|ENSMUSG00000029098|ENSMUSG00000090150|ENSMUSG00000049090|ENSMUSG00000062908|ENSMUSG00000062729|ENSMUSG00000031969|ENSMUSG00000031708|ENSMUSG00000027332|ENSMUSG00000026853|ENSMUSG00000029545|ENSMUSG00000018574|ENSMUSG00000028223|ENSMUSG00000030861	Pecr|Dpyd|Acox3|Acad11|Zadh2|Acadm|Ppox|Acad8|Tecr|Ivd|Crat|Acads|Acadvl|Decr1|Acadsb
GOBP_FATTY_ACID_DERIVATIVE_METABOLIC_PROCESS	0.57561	0.660436	2.26814	24	2.89073e-05	0.000766197	ENSMUSG00000020333|ENSMUSG00000027195|ENSMUSG00000024507|ENSMUSG00000046598|ENSMUSG00000073422|ENSMUSG00000007036|ENSMUSG00000028657|ENSMUSG00000031641|ENSMUSG00000031708|ENSMUSG00000028937|ENSMUSG00000026335|ENSMUSG00000015016|ENSMUSG00000006344|ENSMUSG00000031767|ENSMUSG00000018796	Acsl6|Hsd17b12|Hsd17b4|Bdh1|H2-Ke6|Abhd16a|Ppt1|Cbr4|Tecr|Acot7|Pam|Acsf3|Ggt5|Nudt7|Acsl1
GOBP_CHAPERONE_MEDIATED_PROTEIN_FOLDING	0.674963	-0.667074	-2.22751	38	3.42455e-07	1.69079e-05	ENSMUSG00000030357|ENSMUSG00000004951|ENSMUSG00000022403|ENSMUSG00000028416|ENSMUSG00000004937|ENSMUSG00000027804|ENSMUSG00000090877|ENSMUSG00000026864|ENSMUSG00000073676|ENSMUSG00000003464|ENSMUSG00000015656|ENSMUSG00000028974|ENSMUSG00000018845|ENSMUSG00000025823|ENSMUSG00000005483|ENSMUSG00000029657|ENSMUSG00000024359|ENSMUSG00000026078|ENSMUSG00000014195	Fkbp4|Hspb1|St13|Bag1|Sgta|Ppid|Hspa1b|Hspa5|Hspe1|Pex19|Hspa8|Dffa|Unc45b|Pdia4|Dnajb1|Hsph1|Hspa9|Pdcl3|Dnajc7
GOMF_TRANSFERASE_ACTIVITY_TRANSFERRING_HEXOSYL_GROUPS	0.538434	0.73593	2.22581	17	6.47379e-05	0.00144257	ENSMUSG00000021069|ENSMUSG00000021665|ENSMUSG00000027642|ENSMUSG00000032648|ENSMUSG00000033059|ENSMUSG00000030062|ENSMUSG00000003865	Pygl|Hexb|Rpn2|Pygm|Pygb|Rpn1|Gys1
GOBP_HORMONE_METABOLIC_PROCESS	0.557332	0.574558	2.21579	38	5.928e-05	0.00134689	ENSMUSG00000074207|ENSMUSG00000029762|ENSMUSG00000018861|ENSMUSG00000027195|ENSMUSG00000024507|ENSMUSG00000061740|ENSMUSG00000073422|ENSMUSG00000024990|ENSMUSG00000025260|ENSMUSG00000043733|ENSMUSG00000016256|ENSMUSG00000061808|ENSMUSG00000026687|ENSMUSG00000028024|ENSMUSG00000020621|ENSMUSG00000020919|ENSMUSG00000043207|ENSMUSG00000029311|ENSMUSG00000039007|ENSMUSG00000046402|ENSMUSG00000001642|…	Adh1|Akr1b8|Fdxr|Hsd17b12|Hsd17b4|Cyp2d22|H2-Ke6|Rbp4|Hsd17b10|Ptpn11|Ctsz|Ttr|Aldh9a1|Enpep|Rdh14|Stat5b|Zmpste24|Hsd17b11|Cpq|Rbp1|Akr1b3|Crym|Selenom|Atp1a1|Ide
GOMF_FLAVIN_ADENINE_DINUCLEOTIDE_BINDING	0.593325	0.558356	2.2074	43	1.42538e-05	0.000432422	ENSMUSG00000033308|ENSMUSG00000029098|ENSMUSG00000090150|ENSMUSG00000040170|ENSMUSG00000040181|ENSMUSG00000062908|ENSMUSG00000062729|ENSMUSG00000031969|ENSMUSG00000005514|ENSMUSG00000040147|ENSMUSG00000021235|ENSMUSG00000018042|ENSMUSG00000027332|ENSMUSG00000020085|ENSMUSG00000029545|ENSMUSG00000018574|ENSMUSG00000027809	Dpyd|Acox3|Acad11|Fmo2|Fmo1|Acadm|Ppox|Acad8|Por|Maob|Coq6|Cyb5r3|Ivd|Aifm2|Acads|Acadvl|Etfdh
GOCC_MICROBODY	0.627257	0.507627	2.20643	63	3.4577e-06	0.000123154	ENSMUSG00000026189|ENSMUSG00000029098|ENSMUSG00000020333|ENSMUSG00000028127|ENSMUSG00000090150|ENSMUSG00000024228|ENSMUSG00000022210|ENSMUSG00000049090|ENSMUSG00000024507|ENSMUSG00000022853|ENSMUSG00000030541|ENSMUSG00000028383|ENSMUSG00000031985|ENSMUSG00000034875|ENSMUSG00000047866|ENSMUSG00000058997|ENSMUSG00000029499|ENSMUSG00000026853|ENSMUSG00000010025|ENSMUSG00000029864|ENSMUSG00000021226|…	Pecr|Acox3|Acsl6|Abcd3|Acad11|Nudt12|Dhrs4|Zadh2|Hsd17b4|Ehhadh|Idh2|Hsdl2|Gnpat|Nudt19|Lonp2|Vwa8|Pxmp2|Crat|Aldh3a2|Gstk1|Acot2|Serhl|Grhpr|Ephx2|Eci2|Atad1|Acaa1a|Amacr|Nudt7|Crym|Acsl1|Scp2
GOBP_PROTEIN_FOLDING	0.826657	-0.528283	-2.19347	131	2.03512e-10	2.22801e-08	ENSMUSG00000041278|ENSMUSG00000028426|ENSMUSG00000028851|ENSMUSG00000030357|ENSMUSG00000004951|ENSMUSG00000022403|ENSMUSG00000025289|ENSMUSG00000003402|ENSMUSG00000025980|ENSMUSG00000006412|ENSMUSG00000028416|ENSMUSG00000031197|ENSMUSG00000004937|ENSMUSG00000027804|ENSMUSG00000090877|ENSMUSG00000026864|ENSMUSG00000073676|ENSMUSG00000003464|ENSMUSG00000024780|ENSMUSG00000015656|ENSMUSG00000032285|…	Ttc1|Rad23b|Nudc|Fkbp4|Hspb1|St13|Prdx4|Prkcsh|Hspd1|Pfdn2|Bag1|Vbp1|Sgta|Ppid|Hspa1b|Hspa5|Hspe1|Pex19|Cdc37l1|Hspa8|Dnaja4|Dffa|Unc45b|Psmc1|Ppif|Pfdn5|Ppic|Ppia|Pdia6|Mesd|Pdia4|Erp44|Dnajb1|Cct5|Pdia3|Snrnp70|Hsph1|Hspa9|Erp29|Tbca|Hsp90ab1|Bag2|Vcp|Pdcl3|Ppie|Hspa4l|Cdc37|Dnajc7|Ranbp2|Cct8|P4hb|Cryab|Hsp90aa1|Dnaja1|Hspbp1|Canx|Selenof|Ppig|Hsp90b1|Dnaja3|Dnajc2|Cct6a|Csnk2b|Bag5|Pfdn6|Chch…
GOBP_ORGANIC_HYDROXY_COMPOUND_METABOLIC_PROCESS	0.774939	0.440565	2.19023	147	2.04017e-09	1.71238e-07	ENSMUSG00000026189|ENSMUSG00000017754|ENSMUSG00000024781|ENSMUSG00000074207|ENSMUSG00000029762|ENSMUSG00000024687|ENSMUSG00000029455|ENSMUSG00000018861|ENSMUSG00000022210|ENSMUSG00000024507|ENSMUSG00000061740|ENSMUSG00000030541|ENSMUSG00000024990|ENSMUSG00000031641|ENSMUSG00000025260|ENSMUSG00000002010|ENSMUSG00000040147|ENSMUSG00000018042|ENSMUSG00000027452|ENSMUSG00000031591|ENSMUSG00000021496|…	Pecr|Pltp|Lipa|Adh1|Akr1b8|Osbp|Aldh2|Fdxr|Dhrs4|Hsd17b4|Cyp2d22|Idh2|Rbp4|Cbr4|Hsd17b10|Idh3g|Maob|Cyb5r3|Acss1|Asah1|Pcbd2|Fah|Ttr|Pck2|Pdxk|Prkaa1|Aldh3a2|Acaa2|Prkaa2|Inppl1|Cyp27a1|Acadvl|Idh3b|Rdh14|Tigar|Comt|Ddt|Pon1|Gk|Ephx2|Apoa2|Calm1|Apoe|Inpp5a|Aldh1b1|Ppip5k1|Apob|Lcat|Vldlr|Gc|Acaa1a|Amacr|Cyb5r1|Plcg2|Npc2|Mt3|Cpq|Akr1b3|Crym|Scp2|Hprt|Acacb|Erlin2|Gpam|Ldha
GOMF_OXIDOREDUCTASE_ACTIVITY	0.975995	0.39701	2.18486	313	2.66183e-14	5.58542e-12	ENSMUSG00000026189|ENSMUSG00000033308|ENSMUSG00000029098|ENSMUSG00000039745|ENSMUSG00000090150|ENSMUSG00000024248|ENSMUSG00000040170|ENSMUSG00000074207|ENSMUSG00000040181|ENSMUSG00000029762|ENSMUSG00000029455|ENSMUSG00000018861|ENSMUSG00000003849|ENSMUSG00000021794|ENSMUSG00000022210|ENSMUSG00000027195|ENSMUSG00000049090|ENSMUSG00000024507|ENSMUSG00000046598|ENSMUSG00000061740|ENSMUSG00000073422|…	Pecr|Dpyd|Acox3|Htatip2|Acad11|Cox7a2l|Fmo2|Adh1|Fmo1|Akr1b8|Aldh2|Fdxr|Nqo1|Glud1|Dhrs4|Hsd17b12|Zadh2|Hsd17b4|Bdh1|Cyp2d22|H2-Ke6|Vat1|Hadhb|Acadm|Cygb|Aldh7a1|Ehhadh|Idh2|Prxl2b|Aldh1l1|Ppox|Cbr1|Cbr4|Acad8|Tecr|Hsd17b10|Idh3g|Por|Dhrs1|Gfod1|Maob|Coq6|Cyb5r3|Dhrs7c|Adi1|Cp|Ivd|Hsdl2|Hadh|Pcbd2|Ogdhl|Aifm2|Pdpr|mt-Cytb|Ero1a|Ndufa5|Hadha|Rtn4ip1|Loxl3|Uqcr11|Crat|Aldh3a2|Phyhd1|Aldh9a1|Gstk1|N…
GOBP_ORGANIC_ACID_METABOLIC_PROCESS	1.12391	0.390619	2.17367	452	5.53541e-19	2.78763e-16	ENSMUSG00000030972|ENSMUSG00000057880|ENSMUSG00000026189|ENSMUSG00000033308|ENSMUSG00000028307|ENSMUSG00000029098|ENSMUSG00000020333|ENSMUSG00000028127|ENSMUSG00000090150|ENSMUSG00000040170|ENSMUSG00000074207|ENSMUSG00000039126|ENSMUSG00000040181|ENSMUSG00000024687|ENSMUSG00000029759|ENSMUSG00000003849|ENSMUSG00000021794|ENSMUSG00000027195|ENSMUSG00000049090|ENSMUSG00000028601|ENSMUSG00000024507|…	Acsm5|Abat|Pecr|Dpyd|Aldob|Acox3|Acsl6|Abcd3|Acad11|Fmo2|Adh1|Prune2|Fmo1|Osbp|Pon3|Nqo1|Glud1|Hsd17b12|Zadh2|Echdc2|Hsd17b4|Cyp2d22|H2-Ke6|Abcc1|Prkab2|Suclg2|Oat|Hadhb|Mpst|Acadm|Aldh7a1|Oxsm|Ehhadh|Mccc1|Prkag1|Idh2|Prxl2b|Pfkm|Aldh1l1|Slc27a1|Cbr1|Cbr4|Acad8|Tecr|Hsd17b10|Idh3g|Acsf2|Mtor|Pfkl|Cyb5r3|Acss1|Asah1|Adi1|Cmas|Pdk1|Ivd|Pcx|Bckdk|Pfkfb1|Hadh|Ephx1|Bcat2|Dars|Mccc2|Gnpat|Nudt19|Ogdh…
GOBP_AMINOGLYCAN_METABOLIC_PROCESS	0.538434	0.641192	2.16047	23	7.83845e-05	0.00165859	ENSMUSG00000021922|ENSMUSG00000021665|ENSMUSG00000028763|ENSMUSG00000031375|ENSMUSG00000079563|ENSMUSG00000037254|ENSMUSG00000028189|ENSMUSG00000006529|ENSMUSG00000021390|ENSMUSG00000006522|ENSMUSG00000019929|ENSMUSG00000021614	Itih4|Hexb|Hspg2|Bgn|Pglyrp2|Itih2|Ctbs|Itih1|Ogn|Itih3|Dcn|Vcan
GOBP_RNA_PROCESSING	0.975995	-0.477757	-2.15674	279	2.04954e-14	4.69157e-12	ENSMUSG00000020122|ENSMUSG00000025264|ENSMUSG00000027763|ENSMUSG00000028639|ENSMUSG00000040952|ENSMUSG00000020074|ENSMUSG00000003423|ENSMUSG00000020349|ENSMUSG00000010608|ENSMUSG00000040725|ENSMUSG00000078427|ENSMUSG00000002625|ENSMUSG00000027651|ENSMUSG00000039652|ENSMUSG00000043639|ENSMUSG00000022961|ENSMUSG00000031403|ENSMUSG00000043962|ENSMUSG00000026234|ENSMUSG00000032078|ENSMUSG00000061136|…	Egfr|Tsr2|Mbnl1|Ybx1|Rps19|Ccar1|Pih1d1|Ppp2ca|Rbm25|Hnrnpul1|Sarnp|Akap8l|Rprd1b|Cpeb3|Rbm20|Son|Dkc1|Thrap3|Ncl|Zpr1|Prpf40a|Snrpb2|Mtrex|Luc7l3|Rbm39|Qk|Sf3b2|Ahnak|Hspa8|Rps21|Zranb2|Trmt112|Rbm10|Acin1|Grsf1|Rbpms|Srsf3|Safb|Hnrnpa2b1|Lsm8|Pspc1|Cstf2t|Isy1|Wbp4|Ago1|Khsrp|Ppp1r8|U2af2|Safb2|Sf3a1|Ahcyl1|Hnrnph1|Sfpq|Snrpa|Cpsf6|Srsf1|Luc7l2|Rps7|Pqbp1|Sf1|Thumpd1|Hnrnpk|Hnrnpd|C1qbp|Mrpl1|H…
GOCC_LYSOSOMAL_LUMEN	0.57561	0.549623	2.15138	40	2.31057e-05	0.000639342	ENSMUSG00000083282|ENSMUSG00000030894|ENSMUSG00000021665|ENSMUSG00000028763|ENSMUSG00000024781|ENSMUSG00000031375|ENSMUSG00000007891|ENSMUSG00000028657|ENSMUSG00000031591|ENSMUSG00000004207|ENSMUSG00000021939|ENSMUSG00000021390|ENSMUSG00000019929|ENSMUSG00000021614|ENSMUSG00000020609|ENSMUSG00000035540|ENSMUSG00000021242|ENSMUSG00000029598|ENSMUSG00000017760|ENSMUSG00000032911|ENSMUSG00000025579|…	Ctsf|Tpp1|Hexb|Hspg2|Lipa|Bgn|Ctsd|Ppt1|Asah1|Psap|Ctsb|Ogn|Dcn|Vcan|Apob|Gc|Npc2|Plbd2|Ctsa|Cspg4|Gaa|Gm2a
GOBP_MRNA_METABOLIC_PROCESS	1.01754	-0.463459	-2.14364	365	9.19944e-16	2.5738e-13	ENSMUSG00000027763|ENSMUSG00000020460|ENSMUSG00000028639|ENSMUSG00000040952|ENSMUSG00000020074|ENSMUSG00000033955|ENSMUSG00000004951|ENSMUSG00000029440|ENSMUSG00000020349|ENSMUSG00000010608|ENSMUSG00000040725|ENSMUSG00000078427|ENSMUSG00000005625|ENSMUSG00000002625|ENSMUSG00000027651|ENSMUSG00000027566|ENSMUSG00000002102|ENSMUSG00000039652|ENSMUSG00000043639|ENSMUSG00000022961|ENSMUSG00000031403|…	Mbnl1|Rps27a|Ybx1|Rps19|Ccar1|Tnks1bp1|Hspb1|Psmd9|Ppp2ca|Rbm25|Hnrnpul1|Sarnp|Psmd4|Akap8l|Rprd1b|Psma7|Psmc3|Cpeb3|Rbm20|Son|Dkc1|Rpl23|Hspa1b|Tnrc6b|Thrap3|Ncl|Zpr1|Prpf40a|Snrpb2|Mtrex|Luc7l3|Rbm39|Qk|Sf3b2|Hspa8|Rps21|Zranb2|Rbm10|Acin1|Psmc1|Grsf1|Paip1|Srsf3|Rps20|Npm1|Nup214|Safb|Hnrnpa2b1|Rps15a|Lsm8|Pspc1|Cstf2t|Isy1|Csde1|Wbp4|Psme3|Ago1|Khsrp|Rps11|Ythdf3|Ppp1r8|U2af2|Safb2|Sf3a1|Ybx3…
GOCC_SARCOPLASMIC_RETICULUM_MEMBRANE	0.518848	0.623287	2.14056	24	0.000155971	0.00297526	ENSMUSG00000057897|ENSMUSG00000029467|ENSMUSG00000028420|ENSMUSG00000030592|ENSMUSG00000031791|ENSMUSG00000021313|ENSMUSG00000033044|ENSMUSG00000034659|ENSMUSG00000061603|ENSMUSG00000021820|ENSMUSG00000063450|ENSMUSG00000017817	Camk2b|Atp2a2|Tmem38b|Ryr1|Tmem38a|Ryr2|Dhrs7c|Tmem109|Akap6|Camk2g|Syne2|Jph2
GOMF_METAL_ION_TRANSMEMBRANE_TRANSPORTER_ACTIVITY	0.557332	0.564019	2.13649	37	3.79957e-05	0.000928865	ENSMUSG00000029467|ENSMUSG00000028420|ENSMUSG00000030249|ENSMUSG00000030592|ENSMUSG00000031791|ENSMUSG00000096146|ENSMUSG00000032034|ENSMUSG00000021313|ENSMUSG00000037656|ENSMUSG00000021733|ENSMUSG00000017756|ENSMUSG00000030102|ENSMUSG00000009647|ENSMUSG00000027087|ENSMUSG00000051331	Atp2a2|Tmem38b|Abcc9|Ryr1|Tmem38a|Kcnj11|Kcnj5|Ryr2|Slc20a2|Slc4a7|Slc12a7|Itpr1|Mcu|Itgav|Cacna1c
GOBP_RNA_LOCALIZATION	0.674963	-0.53176	-2.10844	90	3.35637e-07	1.69027e-05	ENSMUSG00000028639|ENSMUSG00000003423|ENSMUSG00000021537|ENSMUSG00000078427|ENSMUSG00000002625|ENSMUSG00000037933|ENSMUSG00000042605|ENSMUSG00000031403|ENSMUSG00000062078|ENSMUSG00000006005|ENSMUSG00000071172|ENSMUSG00000057113|ENSMUSG00000001855|ENSMUSG00000004980|ENSMUSG00000007670|ENSMUSG00000030435|ENSMUSG00000028820|ENSMUSG00000034826|ENSMUSG00000055531|ENSMUSG00000018379|ENSMUSG00000008450|…	Ybx1|Pih1d1|Cetn3|Sarnp|Akap8l|Bicd2|Atxn2|Dkc1|Qk|Tpr|Srsf3|Npm1|Nup214|Hnrnpa2b1|Khsrp|U2af2|Sfpq|Nup54|Cpsf6|Srsf1|Nutf2|Cct5|Sympk|G3bp2|Phax|Ranbp2|Upf2|Cct8|Eif5a|Setd2|Flot1|Nup153|Srsf2|Polr2d|U2af1|Cct6a|Nxf1|Hnrnpa1|Rtraf|Srsf9|Xpot|Alyref|Cct4|Ckap5|Agfg1|Cct7|Cct2|Ddx19a|Ssb|Tcp1|Eif6|Khdrbs1|Nup43|Casc3
GOBP_PRIMARY_ALCOHOL_METABOLIC_PROCESS	0.518848	0.610615	2.09704	24	0.000237984	0.00407649	ENSMUSG00000026189|ENSMUSG00000074207|ENSMUSG00000029762|ENSMUSG00000029455|ENSMUSG00000061740|ENSMUSG00000024990|ENSMUSG00000031641|ENSMUSG00000027452|ENSMUSG00000061808|ENSMUSG00000010025|ENSMUSG00000020621	Pecr|Adh1|Akr1b8|Aldh2|Cyp2d22|Rbp4|Cbr4|Acss1|Ttr|Aldh3a2|Rdh14
GOBP_VITAMIN_METABOLIC_PROCESS	0.538434	0.562592	2.09645	35	6.72945e-05	0.00147346	ENSMUSG00000017754|ENSMUSG00000023088|ENSMUSG00000027709|ENSMUSG00000030088|ENSMUSG00000051483|ENSMUSG00000018042|ENSMUSG00000024892|ENSMUSG00000021646|ENSMUSG00000041650|ENSMUSG00000032788|ENSMUSG00000032527|ENSMUSG00000026170|ENSMUSG00000029575|ENSMUSG00000020256|ENSMUSG00000066442|ENSMUSG00000035540|ENSMUSG00000021900|ENSMUSG00000023921|ENSMUSG00000046402	Pltp|Abcc1|Mccc1|Aldh1l1|Cbr1|Cyb5r3|Pcx|Mccc2|Pcca|Pdxk|Pccb|Cyp27a1|Mmab|Aldh1l2|Mthfs|Gc|Btd|Mmut|Rbp1
GOBP_CELLULAR_HORMONE_METABOLIC_PROCESS	0.518848	0.620823	2.09183	23	0.000175914	0.0032324	ENSMUSG00000074207|ENSMUSG00000029762|ENSMUSG00000018861|ENSMUSG00000027195|ENSMUSG00000024507|ENSMUSG00000061740|ENSMUSG00000073422|ENSMUSG00000024990|ENSMUSG00000025260|ENSMUSG00000061808|ENSMUSG00000020621|ENSMUSG00000020919|ENSMUSG00000029311|ENSMUSG00000046402|ENSMUSG00000001642	Adh1|Akr1b8|Fdxr|Hsd17b12|Hsd17b4|Cyp2d22|H2-Ke6|Rbp4|Hsd17b10|Ttr|Rdh14|Stat5b|Hsd17b11|Rbp1|Akr1b3
GOMF_ION_TRANSMEMBRANE_TRANSPORTER_ACTIVITY	0.704976	0.424794	2.08912	133	1.03222e-07	5.65026e-06	ENSMUSG00000024248|ENSMUSG00000049940|ENSMUSG00000029467|ENSMUSG00000023088|ENSMUSG00000028420|ENSMUSG00000030249|ENSMUSG00000030592|ENSMUSG00000031791|ENSMUSG00000024990|ENSMUSG00000096146|ENSMUSG00000031808|ENSMUSG00000030895|ENSMUSG00000032034|ENSMUSG00000021313|ENSMUSG00000037656|ENSMUSG00000021733|ENSMUSG00000017756|ENSMUSG00000040584|ENSMUSG00000030102|ENSMUSG00000038717|ENSMUSG00000034659|…	Cox7a2l|Pgrmc2|Atp2a2|Abcc1|Tmem38b|Abcc9|Ryr1|Tmem38a|Rbp4|Kcnj11|Slc27a1|Hpx|Kcnj5|Ryr2|Slc20a2|Slc4a7|Slc12a7|Abcb1a|Itpr1|Atp5l|Tmem109|Azgp1|Atp6v1b2|S100a6|Dmac2l|Cox5a|Atp5a1|Tapbp|Atp8a1|Atp6v1c1|Mcu|Itgav|Atp6v1a|Tomm7|Slc25a20|Ndufa4|Ano8|Cacna1c
GOBP_REGULATION_OF_MRNA_PROCESSING	0.643552	-0.565745	-2.07984	60	1.45662e-06	6.11295e-05	ENSMUSG00000027763|ENSMUSG00000010608|ENSMUSG00000039652|ENSMUSG00000022961|ENSMUSG00000043962|ENSMUSG00000026234|ENSMUSG00000027620|ENSMUSG00000062078|ENSMUSG00000015656|ENSMUSG00000031060|ENSMUSG00000071172|ENSMUSG00000071054|ENSMUSG00000004980|ENSMUSG00000030435|ENSMUSG00000042625|ENSMUSG00000027893|ENSMUSG00000061479|ENSMUSG00000055531|ENSMUSG00000024949|ENSMUSG00000021546|ENSMUSG00000018446|…	Mbnl1|Rbm25|Cpeb3|Son|Thrap3|Ncl|Rbm39|Qk|Hspa8|Rbm10|Srsf3|Safb|Hnrnpa2b1|U2af2|Safb2|Ahcyl1|Snrpa|Cpsf6|Sf1|Hnrnpk|C1qbp|Hnrnpl|Snrnp70|Celf2
GOCC_BLOOD_MICROPARTICLE	0.593325	0.456535	2.07417	79	8.32732e-06	0.000272314	ENSMUSG00000095079|ENSMUSG00000076613|ENSMUSG00000021922|ENSMUSG00000076609|ENSMUSG00000076617|ENSMUSG00000026880|ENSMUSG00000031722|ENSMUSG00000067149|ENSMUSG00000079012|ENSMUSG00000036905|ENSMUSG00000030895|ENSMUSG00000037254|ENSMUSG00000076612|ENSMUSG00000003617|ENSMUSG00000006529|ENSMUSG00000026715|ENSMUSG00000022347|ENSMUSG00000015854|ENSMUSG00000028356|ENSMUSG00000026209|ENSMUSG00000073418|…	Igha|Ighg2b|Itih4|Igkc|Ighm|Stom|Hp|Jchain|Serpina3m|C1qb|Hpx|Itih2|Ighg2c|Cp|Itih1|Serpinc1|A1bg|Cd5l|Ambp|Dnpep|C4b|Trf|Iglc1|Fn1|Fgb|Kng2|Orm2|Pon1|Apoa2|Apoe
GOBP_SMALL_MOLECULE_BIOSYNTHETIC_PROCESS	0.801216	0.39061	2.0621	226	6.44058e-10	6.23746e-08	ENSMUSG00000030972|ENSMUSG00000026189|ENSMUSG00000033308|ENSMUSG00000028307|ENSMUSG00000017754|ENSMUSG00000028127|ENSMUSG00000024687|ENSMUSG00000018861|ENSMUSG00000024228|ENSMUSG00000021794|ENSMUSG00000027195|ENSMUSG00000024507|ENSMUSG00000046598|ENSMUSG00000061740|ENSMUSG00000073422|ENSMUSG00000038205|ENSMUSG00000030934|ENSMUSG00000021786|ENSMUSG00000067713|ENSMUSG00000029059|ENSMUSG00000024990|…	Acsm5|Pecr|Dpyd|Aldob|Pltp|Abcd3|Osbp|Fdxr|Nudt12|Glud1|Hsd17b12|Hsd17b4|Bdh1|Cyp2d22|H2-Ke6|Prkab2|Oat|Oxsm|Prkag1|Prxl2b|Rbp4|Cbr1|Cbr4|Tecr|Hsd17b10|Coq5|Coq6|Cyb5r3|Acss1|Asah1|Adi1|Pcx|Pfkfb1|Bcat2|Pcbd2|Entpd2|Pck2|Pdxk|Prkaa1|Acaa2|Prkaa2|Gpx4|Mif|Cyp27a1|Acadvl|Adipoq|Acot7|Nt5c2|Ptgis|Pkm|Mcat|Ass1|Dtymk|Gstp1|Fbp2|Nudt13|Ephx2|Apoe|Pgm1|Mdh2|Naalad2|Ndufa9|Coq10a|Ppip5k1|Apob|Samhd1|Acs…
GOCC_NUCLEAR_SPECK	0.719513	-0.499469	-2.05641	126	4.35236e-08	2.73981e-06	ENSMUSG00000068036|ENSMUSG00000001741|ENSMUSG00000038806|ENSMUSG00000010608|ENSMUSG00000032637|ENSMUSG00000078427|ENSMUSG00000002625|ENSMUSG00000017478|ENSMUSG00000022961|ENSMUSG00000032171|ENSMUSG00000037608|ENSMUSG00000090877|ENSMUSG00000043962|ENSMUSG00000061136|ENSMUSG00000008333|ENSMUSG00000016018|ENSMUSG00000020863|ENSMUSG00000027620|ENSMUSG00000021188|ENSMUSG00000024853|ENSMUSG00000031060|…	Afdn|Il16|Sde2|Rbm25|Atxn2l|Sarnp|Akap8l|Zc3h18|Son|Pin1|Bclaf1|Hspa1b|Thrap3|Prpf40a|Snrpb2|Mtrex|Luc7l3|Rbm39|Trip11|Sf3b2|Rbm10|Acin1|Srsf3|Pspc1|Wbp4|Ppp1r8|Api5|U2af2|Sf3a1|Sfpq|Fto|Cpsf6|Srsf1|Luc7l2|Pqbp1|H2ax|Snrnp70|Ppie|Zfp638|Hdac5|Lmna|Bcas2|Srsf2|Pnn|Erbin|Meox2|Atp6v0a1|Polr2d|U2af1|Ppig|Snrnp40|Nxf1|Basp1|Mapt|Prpf19|Srsf9|Prpf31|Alyref|Ckap4|Ifi205|Nono
GOMF_VITAMIN_BINDING	0.538434	0.513861	2.05587	48	0.000116868	0.00233551	ENSMUSG00000057880|ENSMUSG00000021069|ENSMUSG00000030934|ENSMUSG00000075023|ENSMUSG00000032648|ENSMUSG00000027709|ENSMUSG00000033059|ENSMUSG00000024990|ENSMUSG00000024892|ENSMUSG00000021913|ENSMUSG00000041650|ENSMUSG00000032788|ENSMUSG00000006378|ENSMUSG00000029575|ENSMUSG00000020456|ENSMUSG00000040213|ENSMUSG00000027618|ENSMUSG00000026335|ENSMUSG00000066442|ENSMUSG00000032786|ENSMUSG00000035540|…	Abat|Pygl|Oat|Accsl|Pygm|Mccc1|Pygb|Rbp4|Pcx|Ogdhl|Pcca|Pdxk|Gcat|Mmab|Ogdh|Kyat3|Nfs1|Pam|Mthfs|Alas1|Gc|Mmut|Rbp1|Pdxdc1|Acacb
GOBP_PROTEIN_CONTAINING_COMPLEX_LOCALIZATION	0.627257	-0.523527	-2.05021	83	3.0748e-06	0.000113858	ENSMUSG00000025499|ENSMUSG00000078427|ENSMUSG00000002625|ENSMUSG00000021188|ENSMUSG00000047454|ENSMUSG00000006005|ENSMUSG00000071172|ENSMUSG00000057113|ENSMUSG00000001855|ENSMUSG00000004980|ENSMUSG00000031592|ENSMUSG00000029684|ENSMUSG00000020483|ENSMUSG00000030435|ENSMUSG00000052397|ENSMUSG00000028820|ENSMUSG00000034826|ENSMUSG00000018379|ENSMUSG00000023118|ENSMUSG00000031153|ENSMUSG00000033335|…	Hras|Sarnp|Akap8l|Trip11|Gphn|Tpr|Srsf3|Npm1|Nup214|Hnrnpa2b1|Pcm1|Wasl|Dynll2|U2af2|Ezr|Sfpq|Nup54|Srsf1|Sympk|Gripap1|Dnm2|Ranbp2|Upf2|Eps15|Eif5a|Kif5a|Setd2|Nup153|Srsf2|Polr2d|U2af1|Dbn1|Rap1a|Nxf1|Srsf9|Xpot|Alyref|Agfg1|Dag1|Ddx19a|Kif5b|Ssb|Dlg1|Ap2b1|Eif6|Nup43|Casc3|Stx7|Ran|Itgb3
GOMF_MRNA_BINDING	0.719513	-0.491218	-2.04312	136	2.98378e-08	2.14662e-06	ENSMUSG00000074656|ENSMUSG00000030057|ENSMUSG00000028034|ENSMUSG00000032387|ENSMUSG00000010608|ENSMUSG00000039652|ENSMUSG00000043639|ENSMUSG00000026234|ENSMUSG00000028760|ENSMUSG00000020863|ENSMUSG00000062078|ENSMUSG00000028405|ENSMUSG00000006005|ENSMUSG00000044221|ENSMUSG00000031586|ENSMUSG00000071172|ENSMUSG00000039782|ENSMUSG00000004980|ENSMUSG00000053536|ENSMUSG00000007670|ENSMUSG00000047213|…	Eif2s2|Cnbp|Fubp1|Rbpms2|Rbm25|Cpeb3|Rbm20|Ncl|Eif4g3|Luc7l3|Qk|Aco1|Tpr|Grsf1|Rbpms|Srsf3|Cpeb2|Hnrnpa2b1|Cstf2t|Khsrp|Ythdf3|Ppp1r8|Ybx3|Myef2|Samd4b|Cpsf6|Slc4a1ap|G3bp1|Srsf1|Luc7l2|Rps7|Sf1|Hnrnpk|Rbms3|Hnrnpd|C1qbp|Cct5|Hnrnpl|G3bp2|Snrnp70|Paip2|Ptbp2|Carhsp1|Celf2|Park7|Ppie|Rps13|Denr|Dazap1|Ago2|Fubp3|Myh10|Rps3a1|Hnrnpc|Hnrnpll|Ilf3|Hnrnpab|Rps3|Tra2b|Nxf1|Shmt1|Supt5|Elavl1|Calr|Celf1…
GOMF_HEAT_SHOCK_PROTEIN_BINDING	0.610527	-0.5577	-2.03083	58	6.39842e-06	0.000214816	ENSMUSG00000024966|ENSMUSG00000030357|ENSMUSG00000022403|ENSMUSG00000003099|ENSMUSG00000028416|ENSMUSG00000027804|ENSMUSG00000090877|ENSMUSG00000026864|ENSMUSG00000018322|ENSMUSG00000024780|ENSMUSG00000015656|ENSMUSG00000032285|ENSMUSG00000018845|ENSMUSG00000006005|ENSMUSG00000010517|ENSMUSG00000005483|ENSMUSG00000024359|ENSMUSG00000023944|ENSMUSG00000042215|ENSMUSG00000003923|ENSMUSG00000019471|…	Stip1|Fkbp4|St13|Ppp5c|Bag1|Ppid|Hspa1b|Hspa5|Tomm34|Cdc37l1|Hspa8|Dnaja4|Unc45b|Tpr|Faf1|Dnajb1|Hspa9|Hsp90ab1|Bag2|Tfam|Cdc37|Dnajc7|Dnaja1|Fgf1|Snca|Dnaja3|Dnajc2|Rps3|Bag5|Mapt
GOBP_SECONDARY_METABOLIC_PROCESS	0.477271	0.682054	2.0265	16	0.000594564	0.00827133	ENSMUSG00000040170|ENSMUSG00000040181|ENSMUSG00000029762|ENSMUSG00000029759|ENSMUSG00000061740|ENSMUSG00000031641|ENSMUSG00000060904|ENSMUSG00000001666|ENSMUSG00000026335	Fmo2|Fmo1|Akr1b8|Pon3|Cyp2d22|Cbr4|Arl1|Ddt|Pam
GOCC_MITOCHONDRIAL_MATRIX	0.851339	0.367187	2.0209	312	3.80255e-11	4.55943e-09	ENSMUSG00000030972|ENSMUSG00000057880|ENSMUSG00000029762|ENSMUSG00000029455|ENSMUSG00000018861|ENSMUSG00000021794|ENSMUSG00000046598|ENSMUSG00000073422|ENSMUSG00000061838|ENSMUSG00000030934|ENSMUSG00000059447|ENSMUSG00000026926|ENSMUSG00000071711|ENSMUSG00000062908|ENSMUSG00000053644|ENSMUSG00000022253|ENSMUSG00000024588|ENSMUSG00000027709|ENSMUSG00000030541|ENSMUSG00000021666|ENSMUSG00000031641|…	Acsm5|Abat|Akr1b8|Aldh2|Fdxr|Glud1|Bdh1|H2-Ke6|Suclg2|Oat|Hadhb|Pmpca|Mpst|Acadm|Aldh7a1|Nadk2|Fech|Mccc1|Idh2|Gfm2|Cbr4|Acad8|Hsd17b10|Idh3g|Acsf2|Coq5|Acss1|Pdk1|Ivd|Pcx|Bckdk|Hadh|Bcat2|Mccc2|Ogdhl|Pcca|Pdpr|Auh|Hadha|Pck2|Cars2|Ndufaf1|Pccb|Ssbp1|Mrpl37|Pdp2|Acot9|Sirt4|Acaa2|Nubpl|Mrpl4|Gstk1|Ndufs2|Glrx5|Acot2|Mars2|Acads|Cyp27a1|Acadvl|Mmab|Ogdh|Idh3b|Iba57|Aldh4a1|Etfdh|Dap3|Aldh1l2|Mettl…
GOCC_NUCLEAR_PROTEIN_CONTAINING_COMPLEX	0.814036	-0.44895	-2.00834	245	3.75961e-10	3.94446e-08	ENSMUSG00000040274|ENSMUSG00000028426|ENSMUSG00000028639|ENSMUSG00000021537|ENSMUSG00000078427|ENSMUSG00000027651|ENSMUSG00000037933|ENSMUSG00000031403|ENSMUSG00000037608|ENSMUSG00000090877|ENSMUSG00000043962|ENSMUSG00000026234|ENSMUSG00000026864|ENSMUSG00000029265|ENSMUSG00000061136|ENSMUSG00000008333|ENSMUSG00000016018|ENSMUSG00000020863|ENSMUSG00000024853|ENSMUSG00000015656|ENSMUSG00000006005|…	Cdk6|Rad23b|Ybx1|Cetn3|Sarnp|Rprd1b|Bicd2|Dkc1|Bclaf1|Hspa1b|Thrap3|Ncl|Hspa5|Dr1|Prpf40a|Snrpb2|Mtrex|Luc7l3|Sf3b2|Hspa8|Tpr|Nup214|Smarcc2|Ranbp1|Hnrnpa2b1|Lsm8|Tmod1|Cstf2t|Isy1|Wbp4|Yap1|Ppp1r8|Api5|U2af2|Ubap2l|Sf3a1|Hnrnph1|Sfpq|Hcfc1|Snrpa|Myef2|Nup54|Cpsf6|Hint1|Srsf1|Luc7l2|Sf1|E2f4|Nutf2|Hnrnpk|Stoml2|Sympk|Gtf2f1|Rbbp7|Snrnp70|Ptbp2|Wdr61|Hsp90ab1|Abraxas2|Bud31|Ppie|Rcor1|Lsm3|Ranbp2|…
GOBP_CELLULAR_RESPONSE_TO_RADIATION	0.557332	-0.584787	-1.99343	41	4.01862e-05	0.00097297	ENSMUSG00000020936|ENSMUSG00000025499|ENSMUSG00000033955|ENSMUSG00000038806|ENSMUSG00000055762|ENSMUSG00000027804|ENSMUSG00000026864|ENSMUSG00000057113|ENSMUSG00000053110|ENSMUSG00000026434|ENSMUSG00000049932|ENSMUSG00000021116|ENSMUSG00000033335|ENSMUSG00000036112|ENSMUSG00000032060	Nmt1|Hras|Tnks1bp1|Sde2|Eef1d|Ppid|Hspa5|Npm1|Yap1|Nucks1|H2ax|Eif2s1|Dnm2|Metap2|Cryab
GOCC_NUCLEAR_OUTER_MEMBRANE_ENDOPLASMIC_RETICULUM_MEMBRANE_NETWORK	0.761461	0.367635	1.97479	237	4.7718e-09	3.53394e-07	ENSMUSG00000020333|ENSMUSG00000040170|ENSMUSG00000040181|ENSMUSG00000057897|ENSMUSG00000024687|ENSMUSG00000029467|ENSMUSG00000022210|ENSMUSG00000027195|ENSMUSG00000027642|ENSMUSG00000061740|ENSMUSG00000025366|ENSMUSG00000027429|ENSMUSG00000020238|ENSMUSG00000028420|ENSMUSG00000078517|ENSMUSG00000030592|ENSMUSG00000002395|ENSMUSG00000031791|ENSMUSG00000096054|ENSMUSG00000059811|ENSMUSG00000058793|…	Acsl6|Fmo2|Fmo1|Camk2b|Osbp|Atp2a2|Dhrs4|Hsd17b12|Rpn2|Cyp2d22|Esyt1|Sec23b|Ncln|Tmem38b|Emc1|Ryr1|Use1|Tmem38a|Syne1|Atl2|Cds2|Lclat1|Osbpl8|Saraf|Tecr|Por|Rpn1|Nceh1|Mtor|Ryr2|Cyb5r3|Dhrs7c|Mlec|Ephx1|Nomo1|Ddost|Entpd2|Rab21|Ero1a|Sec23a|Itpr1|Arl6ip5|Cope|Hhatl|Srprb|Ubxn4|Lman2|Aldh3a2|Tmem109|Abhd12|Agpat3|Irgm1|Wfs1|Pdia5|Rdh14|Gpsm1|Sec22b|H2-Q10|Ptgis|Akap6|Tapbp|Ddrgk1|Copa|H2-D1|Sec24b…
GOBP_POSITIVE_REGULATION_OF_GENE_EXPRESSION_EPIGENETIC	0.45506	0.651499	1.97045	17	0.0015327	0.0162157	ENSMUSG00000051627|ENSMUSG00000015937|ENSMUSG00000096210|ENSMUSG00000052565|ENSMUSG00000036181|ENSMUSG00000028927|ENSMUSG00000017774|ENSMUSG00000002748|ENSMUSG00000040463	H1f4|Macroh2a1|H1f0|H1f3|H1f2|Padi2|Myo1c|Baz1b|Mybbp1a
GOBP_POSTTRANSCRIPTIONAL_REGULATION_OF_GENE_EXPRESSION	0.774939	-0.436673	-1.95504	249	3.3016e-09	2.51922e-07	ENSMUSG00000020122|ENSMUSG00000058655|ENSMUSG00000020460|ENSMUSG00000024613|ENSMUSG00000026083|ENSMUSG00000030057|ENSMUSG00000028639|ENSMUSG00000004951|ENSMUSG00000029440|ENSMUSG00000027184|ENSMUSG00000078427|ENSMUSG00000005625|ENSMUSG00000027566|ENSMUSG00000042605|ENSMUSG00000002102|ENSMUSG00000039652|ENSMUSG00000031403|ENSMUSG00000047888|ENSMUSG00000043962|ENSMUSG00000026234|ENSMUSG00000028760|…	Egfr|Eif4b|Rps27a|Tcof1|Eif5b|Cnbp|Ybx1|Hspb1|Psmd9|Caprin1|Sarnp|Psmd4|Psma7|Atxn2|Psmc3|Cpeb3|Dkc1|Tnrc6b|Thrap3|Ncl|Eif4g3|Matr3|Qk|Hspa8|Rbm10|Aco1|Tpr|Psmc1|Paip1|Npm1|Nup214|Cpeb2|Hnrnpa2b1|Mknk1|Csde1|Psme3|Ago1|Khsrp|Ythdf3|Ybx3|Mapk1|Myef2|Nup54|Samd4b|Zfp598|Fto|Gigyf2|Hnrnpd|C1qbp|Rpl38|Rock1|Paip2|Carhsp1|Eif2s1|Psmf1|Tarbp2|Gspt1|Cdc37|Ranbp2|Ppp1ca|Psmd11|Eif4h|Psmd6|Taf15|Ago2|Psmc…
GOMF_LIGASE_ACTIVITY_FORMING_CARBON_SULFUR_BONDS	0.45506	0.608652	1.95424	20	0.00190772	0.0183345	ENSMUSG00000030972|ENSMUSG00000020333|ENSMUSG00000061838|ENSMUSG00000031808|ENSMUSG00000076435|ENSMUSG00000027452	Acsm5|Acsl6|Suclg2|Slc27a1|Acsf2|Acss1
GOBP_QUINONE_METABOLIC_PROCESS	0.431708	0.615111	1.91885	19	0.00212532	0.0196027	ENSMUSG00000029762|ENSMUSG00000018861|ENSMUSG00000031641|ENSMUSG00000041733|ENSMUSG00000021235|ENSMUSG00000020085|ENSMUSG00000000399|ENSMUSG00000039914|ENSMUSG00000001642|ENSMUSG00000030652	Akr1b8|Fdxr|Cbr4|Coq5|Coq6|Aifm2|Ndufa9|Coq10a|Akr1b3|Coq7
GOCC_COLLAGEN_CONTAINING_EXTRACELLULAR_MATRIX	0.643552	0.376903	1.91572	159	1.15845e-06	4.94405e-05	ENSMUSG00000030605|ENSMUSG00000083282|ENSMUSG00000021922|ENSMUSG00000028763|ENSMUSG00000031375|ENSMUSG00000020241|ENSMUSG00000001119|ENSMUSG00000001435|ENSMUSG00000079012|ENSMUSG00000007891|ENSMUSG00000036905|ENSMUSG00000030895|ENSMUSG00000037254|ENSMUSG00000035493|ENSMUSG00000006205|ENSMUSG00000016256|ENSMUSG00000015085|ENSMUSG00000006529|ENSMUSG00000026715|ENSMUSG00000004207|ENSMUSG00000021939|…	Mfge8|Ctsf|Itih4|Hspg2|Bgn|Col6a2|Col6a1|Col18a1|Serpina3m|Ctsd|C1qb|Hpx|Itih2|Tgfbi|Htra1|Ctsz|Entpd2|Itih1|Serpinc1|Psap|Ctsb|A1bg|Col6a6|Fbln2|Lgals3|Ambp|Azgp1|Fn1|S100a6|Ogn|Adipoq|Ccn2|S100a4|Fgb|Col6a3|Anxa4|Kng2|Tnxb|Pkm|Orm2|Apoe|Aspn|Spp2|Nppa|Dcn|Tgm2|Vcan|Tinagl1|Mbl2|Fgg|Apoh|F2|Postn|Rarres2|F12
GOCC_CYTOPLASMIC_STRESS_GRANULE	0.518848	-0.555025	-1.90864	43	0.00020388	0.00361528	ENSMUSG00000027763|ENSMUSG00000028639|ENSMUSG00000027184|ENSMUSG00000032637|ENSMUSG00000042605|ENSMUSG00000031586|ENSMUSG00000068823|ENSMUSG00000042520|ENSMUSG00000018583|ENSMUSG00000030846|ENSMUSG00000048000|ENSMUSG00000031157|ENSMUSG00000021546|ENSMUSG00000024290|ENSMUSG00000029405|ENSMUSG00000021116|ENSMUSG00000028452	Mbnl1|Ybx1|Caprin1|Atxn2l|Atxn2|Rbpms|Csde1|Ubap2l|G3bp1|Tial1|Gigyf2|Pqbp1|Hnrnpk|Rock1|G3bp2|Eif2s1|Vcp
[truncated: 77 more rows]

## Sheet: Heart sex score
pathway	log2err	ES	NES	size	pval	padj	gene.ids	symbols
[truncated: 79 more rows]

## Sheet: Fat age score
pathway	log2err	ES	NES	size	pval	padj	gene.ids	symbols
[truncated: 115 more rows]

## Sheet: Fat sex score
pathway	log2err	ES	NES	size	pval	padj	gene.ids	symbols
[truncated: 105 more rows]

## Sheet: Cerebellum age score
pathway	log2err	ES	NES	size	pval	padj	gene.ids	symbols
[truncated: 202 more rows]

## Sheet: Cerebellum sex score
pathway	log2err	ES	NES	size	pval	padj	gene.ids	symbols
[truncated: 127 more rows]

[truncated: 10 more sheets: Striatum age score, Striatum sex score, Skeletal Muscle age score, Skeletal Muscle sex score, Skeletalmuscle age score, Skeletalmuscle sex score, Lung age score, Lung sex score, Liver age score, Liver sex score]
