# Supplementary material for: Global and tissue-specific aging effects on murine proteomes
Source: Cell Rep. Author manuscript; Available in PMC 2023 Oct 20. (PMC10588767; doi:10.1016/j.celrep.2023.112715)
Supplement: 2 [file NIHMS1920481-supplement-2.zip › supp_tables/table_s7.xlsx]

## Sheet: Proteins to complex
complex_name	simple_complex_name	num_human_members	human_ensembl_id	mouse_ensembl_id	protein.id	symbol
26S Proteasome	26S Proteasome	40	ENSG00000222028	ENSMUSG00000072423
26S Proteasome	26S Proteasome	40	ENSG00000108671	ENSMUSG00000017428	ENSMUSP00000017572	Psmd11
26S Proteasome	26S Proteasome	40	ENSG00000197170	ENSMUSG00000020720	ENSMUSP00000021063	Psmd12
26S Proteasome	26S Proteasome	40	ENSG00000110801	ENSMUSG00000029440	ENSMUSP00000098295	Psmd9
26S Proteasome	26S Proteasome	40	ENSG00000115233	ENSMUSG00000026914	ENSMUSP00000028278	Psmd14
26S Proteasome	26S Proteasome	40	ENSG00000101182	ENSMUSG00000027566	ENSMUSP00000029082	Psma7
26S Proteasome	26S Proteasome	40	ENSG00000108344	ENSMUSG00000017221	ENSMUSP00000017365	Psmd3
26S Proteasome	26S Proteasome	40	ENSG00000101843	ENSMUSG00000031429	ENSMUSP00000033805	Psmd10
26S Proteasome	26S Proteasome	40	ENSG00000165916	ENSMUSG00000002102	ENSMUSP00000071054	Psmc3
26S Proteasome	26S Proteasome	40	ENSG00000008018	ENSMUSG00000014769	ENSMUSP00000014913	Psmb1
26S Proteasome	26S Proteasome	40	ENSG00000129084	ENSMUSG00000030751	ENSMUSP00000033008	Psma1
26S Proteasome	26S Proteasome	40	ENSG00000106588	ENSMUSG00000015671	ENSMUSP00000129767	Psma2
26S Proteasome	26S Proteasome	40	ENSG00000100567	ENSMUSG00000060073	ENSMUSP00000125548	Psma3
26S Proteasome	26S Proteasome	40	ENSG00000041357	ENSMUSG00000032301	ENSMUSP00000034848	Psma4
26S Proteasome	26S Proteasome	40	ENSG00000236443
26S Proteasome	26S Proteasome	40	ENSG00000239836
26S Proteasome	26S Proteasome	40	ENSG00000143106	ENSMUSG00000068749	ENSMUSP00000088057	Psma5
26S Proteasome	26S Proteasome	40	ENSG00000159377	ENSMUSG00000005779	ENSMUSP00000005923	Psmb4
26S Proteasome	26S Proteasome	40	ENSG00000142507	ENSMUSG00000018286	ENSMUSP00000018430	Psmb6
26S Proteasome	26S Proteasome	40	ENSG00000100804	ENSMUSG00000022193	ENSMUSP00000022803	Psmb5
26S Proteasome	26S Proteasome	40	ENSG00000161057	ENSMUSG00000028932	ENSMUSP00000159299	Psmc2
26S Proteasome	26S Proteasome	40	ENSG00000205220	ENSMUSG00000031897	ENSMUSP00000034369	Psmb10
26S Proteasome	26S Proteasome	40	ENSG00000013275	ENSMUSG00000030603	ENSMUSP00000032824	Psmc4
26S Proteasome	26S Proteasome	40	ENSG00000099341	ENSMUSG00000030591	ENSMUSP00000139514	Psmd8
26S Proteasome	26S Proteasome	40	ENSG00000108294
26S Proteasome	26S Proteasome	40	ENSG00000126067	ENSMUSG00000028837	ENSMUSP00000030642	Psmb2
26S Proteasome	26S Proteasome	40	ENSG00000103035	ENSMUSG00000039067	ENSMUSP00000041968	Psmd7
26S Proteasome	26S Proteasome	40	ENSG00000159352	ENSMUSG00000005625	ENSMUSP00000071589	Psmd4
26S Proteasome	26S Proteasome	40	ENSG00000159352	ENSMUSG00000005625	ENSMUSP00000102857	Psmd4
26S Proteasome	26S Proteasome	40	ENSG00000100902	ENSMUSG00000021024	ENSMUSP00000021412	Psma6
26S Proteasome	26S Proteasome	40	ENSG00000100764	ENSMUSG00000021178	ENSMUSP00000021595	Psmc1
26S Proteasome	26S Proteasome	40	ENSG00000087191	ENSMUSG00000020708	ENSMUSP00000021049	Psmc5
26S Proteasome	26S Proteasome	40	ENSG00000100519	ENSMUSG00000021832	ENSMUSP00000022380	Psmc6
26S Proteasome	26S Proteasome	40	ENSG00000175166	ENSMUSG00000006998	ENSMUSP00000007212	Psmd2
26S Proteasome	26S Proteasome	40	ENSG00000163636	ENSMUSG00000021737	ENSMUSP00000022256	Psmd6
26S Proteasome	26S Proteasome	40	ENSG00000095261	ENSMUSG00000026869	ENSMUSP00000028225	Psmd5
26S Proteasome	26S Proteasome	40	ENSG00000154611	ENSMUSG00000036743	ENSMUSP00000042590	Psma8
26S Proteasome	26S Proteasome	40	ENSG00000136930	ENSMUSG00000026750	ENSMUSP00000028083	Psmb7
26S Proteasome	26S Proteasome	40	ENSG00000173692	ENSMUSG00000026229	ENSMUSP00000027432	Psmd1
26S Proteasome	26S Proteasome	40	ENSG00000175575
26S Proteasome	26S Proteasome	40	ENSG00000185627	ENSMUSG00000025487	ENSMUSP00000026560	Psmd13
Nuclear pore complex (NPC)	Nuclear pore complex (NPC)	28	ENSG00000155561	ENSMUSG00000038759	ENSMUSP00000144126	Nup205
Nuclear pore complex (NPC)	Nuclear pore complex (NPC)	28	ENSG00000095319	ENSMUSG00000052533	ENSMUSP00000065836	Nup188
Nuclear pore complex (NPC)	Nuclear pore complex (NPC)	28	ENSG00000102900	ENSMUSG00000032939	ENSMUSP00000078878	Nup93
Nuclear pore complex (NPC)	Nuclear pore complex (NPC)	28	ENSG00000113569	ENSMUSG00000022142	ENSMUSP00000128819	Nup155
Nuclear pore complex (NPC)	Nuclear pore complex (NPC)	28	ENSG00000163002	ENSMUSG00000026999	ENSMUSP00000028382	Nup35
Nuclear pore complex (NPC)	Nuclear pore complex (NPC)	28	ENSG00000069248	ENSMUSG00000039509	ENSMUSP00000048084	Nup133
Nuclear pore complex (NPC)	Nuclear pore complex (NPC)	28	ENSG00000030066	ENSMUSG00000051329	ENSMUSP00000059289	Nup160
Nuclear pore complex (NPC)	Nuclear pore complex (NPC)	28	ENSG00000111581	ENSMUSG00000052798	ENSMUSP00000063590	Nup107
Nuclear pore complex (NPC)	Nuclear pore complex (NPC)	28	ENSG00000125450	ENSMUSG00000020739	ENSMUSP00000021085	Nup85
Nuclear pore complex (NPC)	Nuclear pore complex (NPC)	28	ENSG00000085415	ENSMUSG00000079614	ENSMUSP00000025421	Seh1l
Nuclear pore complex (NPC)	Nuclear pore complex (NPC)	28	ENSG00000157020	ENSMUSG00000030298	ENSMUSP00000032440	Sec13
Nuclear pore complex (NPC)	Nuclear pore complex (NPC)	28	ENSG00000075188	ENSMUSG00000035351	ENSMUSP00000059880	Nup37
Nuclear pore complex (NPC)	Nuclear pore complex (NPC)	28	ENSG00000120253	ENSMUSG00000040034	ENSMUSP00000046732	Nup43
Nuclear pore complex (NPC)	Nuclear pore complex (NPC)	28	ENSG00000047410	ENSMUSG00000006005	ENSMUSP00000117616	Tpr
Nuclear pore complex (NPC)	Nuclear pore complex (NPC)	28	ENSG00000093000	ENSMUSG00000016619	ENSMUSP00000131457	Nup50
Nuclear pore complex (NPC)	Nuclear pore complex (NPC)	28	ENSG00000093000	ENSMUSG00000072878
Nuclear pore complex (NPC)	Nuclear pore complex (NPC)	28	ENSG00000124789	ENSMUSG00000021374	ENSMUSP00000021803	Nup153
Nuclear pore complex (NPC)	Nuclear pore complex (NPC)	28	ENSG00000058804	ENSMUSG00000028614	ENSMUSP00000120365	Ndc1
Nuclear pore complex (NPC)	Nuclear pore complex (NPC)	28	ENSG00000132182	ENSMUSG00000030091	ENSMUSP00000032179	Nup210
Nuclear pore complex (NPC)	Nuclear pore complex (NPC)	28	ENSG00000135213
Nuclear pore complex (NPC)	Nuclear pore complex (NPC)	28	ENSG00000213024	ENSMUSG00000109511	ENSMUSP00000146695	Nup62
Nuclear pore complex (NPC)	Nuclear pore complex (NPC)	28	ENSG00000138750	ENSMUSG00000034826	ENSMUSP00000046540	Nup54
Nuclear pore complex (NPC)	Nuclear pore complex (NPC)	28	ENSG00000126883	ENSMUSG00000001855	ENSMUSP00000066492	Nup214
Nuclear pore complex (NPC)	Nuclear pore complex (NPC)	28	ENSG00000119392	ENSMUSG00000019715	ENSMUSP00000019859	Gle1
Nuclear pore complex (NPC)	Nuclear pore complex (NPC)	28	ENSG00000108559	ENSMUSG00000040667	ENSMUSP00000048101	Nup88
Nuclear pore complex (NPC)	Nuclear pore complex (NPC)	28	ENSG00000153201	ENSMUSG00000003226	ENSMUSP00000003310	Ranbp2
Nuclear pore complex (NPC)	Nuclear pore complex (NPC)	28	ENSG00000094914	ENSMUSG00000036678	ENSMUSP00000044604	Aaas
Nuclear pore complex (NPC)	Nuclear pore complex (NPC)	28	ENSG00000101146	ENSMUSG00000027509	ENSMUSP00000029013	Rae1
Nuclear pore complex (NPC)	Nuclear pore complex (NPC)	28	ENSG00000110713	ENSMUSG00000063550	ENSMUSP00000148115	Nup98
Mediator	Mediator	21	ENSG00000108510	ENSMUSG00000034297	ENSMUSP00000044268	Med13
Mediator	Mediator	21	ENSG00000180182	ENSMUSG00000064127	ENSMUSP00000094239	Med14
Mediator	Mediator	21	ENSG00000175221	ENSMUSG00000013833
Mediator	Mediator	21	ENSG00000042429	ENSMUSG00000031935	ENSMUSP00000034411	Med17
Mediator	Mediator	21	ENSG00000130772	ENSMUSG00000066042
Mediator	Mediator	21	ENSG00000156603	ENSMUSG00000027080	ENSMUSP00000099705	Med19
Mediator	Mediator	21	ENSG00000125686	ENSMUSG00000018160	ENSMUSP00000103169	Med1
Mediator	Mediator	21	ENSG00000124641	ENSMUSG00000023984
Mediator	Mediator	21	ENSG00000124641	ENSMUSG00000092558
Mediator	Mediator	21	ENSG00000112282	ENSMUSG00000019984	ENSMUSP00000090316	Med23
Mediator	Mediator	21	ENSG00000008838	ENSMUSG00000017210	ENSMUSP00000098069	Med24
Mediator	Mediator	21	ENSG00000104973	ENSMUSG00000002968
Mediator	Mediator	21	ENSG00000105085	ENSMUSG00000045248
Mediator	Mediator	21	ENSG00000160563	ENSMUSG00000026799
Mediator	Mediator	21	ENSG00000118579	ENSMUSG00000015804	ENSMUSP00000115882	Med28
Mediator	Mediator	21	ENSG00000063322	ENSMUSG00000003444
Mediator	Mediator	21	ENSG00000164758	ENSMUSG00000038622
Mediator	Mediator	21	ENSG00000136146	ENSMUSG00000022109	ENSMUSP00000022705	Med4
Mediator	Mediator	21	ENSG00000133997	ENSMUSG00000002679	ENSMUSP00000125156	Med6
Mediator	Mediator	21	ENSG00000155868	ENSMUSG00000020397
Mediator	Mediator	21	ENSG00000159479	ENSMUSG00000006392	ENSMUSP00000019229	Med8
Mediator	Mediator	21	ENSG00000141026	ENSMUSG00000061650
BAF complex	BAF complex	19	ENSG00000075624	ENSMUSG00000029580	ENSMUSP00000098066	Actb
BAF complex	BAF complex	19	ENSG00000075624	ENSMUSG00000029580	ENSMUSP00000130611	Actb
BAF complex	BAF complex	19	ENSG00000267807
BAF complex	BAF complex	19	ENSG00000136518	ENSMUSG00000027671	ENSMUSP00000029214	Actl6a
BAF complex	BAF complex	19	ENSG00000077080	ENSMUSG00000029712	ENSMUSP00000119356	Actl6b
BAF complex	BAF complex	19	ENSG00000117713	ENSMUSG00000007880	ENSMUSP00000122354	Arid1a
BAF complex	BAF complex	19	ENSG00000049618	ENSMUSG00000069729	ENSMUSP00000156119	Arid1b
BAF complex	BAF complex	19	ENSG00000080503	ENSMUSG00000024921	ENSMUSP00000135784	Smarca2
BAF complex	BAF complex	19	ENSG00000127616	ENSMUSG00000032187	ENSMUSP00000096547	Smarca4
BAF complex	BAF complex	19	ENSG00000099956	ENSMUSG00000000902	ENSMUSP00000000925	Smarcb1
BAF complex	BAF complex	19	ENSG00000173473	ENSMUSG00000032481	ENSMUSP00000086094	Smarcc1
BAF complex	BAF complex	19	ENSG00000139613	ENSMUSG00000025369	ENSMUSP00000100868	Smarcc2
BAF complex	BAF complex	19	ENSG00000139613	ENSMUSG00000025369	ENSMUSP00000096734	Smarcc2
BAF complex	BAF complex	19	ENSG00000066117	ENSMUSG00000023018	ENSMUSP00000023759	Smarcd1
BAF complex	BAF complex	19	ENSG00000073584	ENSMUSG00000037935	ENSMUSP00000099422	Smarce1
BAF complex	BAF complex	19	ENSG00000082014	ENSMUSG00000028949
BAF complex	BAF complex	19	ENSG00000163939	ENSMUSG00000042323	ENSMUSP00000107727	Pbrm1
BAF complex	BAF complex	19	ENSG00000130024	ENSMUSG00000023883	ENSMUSP00000024657	Phf10
BAF complex	BAF complex	19	ENSG00000205683	ENSMUSG00000021221	ENSMUSP00000136280	Dpf3
BAF complex	BAF complex	19	ENSG00000011332	ENSMUSG00000030584	ENSMUSP00000103866	Dpf1
BAF complex	BAF complex	19	ENSG00000011332	ENSMUSG00000030584	ENSMUSP00000054385	Dpf1
BAF complex	BAF complex	19	ENSG00000133884	ENSMUSG00000024826	ENSMUSP00000113465	Dpf2
BAF complex	BAF complex	19	ENSG00000133884	ENSMUSG00000024826	ENSMUSP00000120125	Dpf2
Integrator	Integrator	18	ENSG00000064102	ENSMUSG00000040250	ENSMUSP00000032427	Ints13
Integrator	Integrator	18	ENSG00000146576	ENSMUSG00000039244
Integrator	Integrator	18	ENSG00000165359	ENSMUSG00000035967
Integrator	Integrator	18	ENSG00000104613	ENSMUSG00000031864	ENSMUSP00000069908	Ints10
Integrator	Integrator	18	ENSG00000127054	ENSMUSG00000029034	ENSMUSP00000030901	Ints11
Integrator	Integrator	18	ENSG00000138785	ENSMUSG00000028016	ENSMUSP00000029650	Ints12
Integrator	Integrator	18	ENSG00000164880	ENSMUSG00000029547	ENSMUSP00000143789	Ints1
Integrator	Integrator	18	ENSG00000108506	ENSMUSG00000018068	ENSMUSP00000103674	Ints2
Integrator	Integrator	18	ENSG00000262826
Integrator	Integrator	18	ENSG00000149262	ENSMUSG00000025133	ENSMUSP00000026126	Ints4
Integrator	Integrator	18	ENSG00000185085	ENSMUSG00000071652	ENSMUSP00000093968	Ints5
Integrator	Integrator	18	ENSG00000102786	ENSMUSG00000035161	ENSMUSP00000086788	Ints6
Integrator	Integrator	18	ENSG00000143493	ENSMUSG00000037461	ENSMUSP00000036277	Ints7
Integrator	Integrator	18	ENSG00000164941	ENSMUSG00000040738	ENSMUSP00000038418	Ints8
Integrator	Integrator	18	ENSG00000104299	ENSMUSG00000021975	ENSMUSP00000159373	Ints9
Integrator	Integrator	18	ENSG00000139579	ENSMUSG00000025374
Integrator	Integrator	18	ENSG00000173559	ENSMUSG00000026107
Integrator	Integrator	18	ENSG00000148153	ENSMUSG00000038544	ENSMUSP00000092673	Inip
Spliceosome-A	Spliceosome-A	18	ENSG00000154473	ENSMUSG00000066979	ENSMUSP00000081547	Bub3
Spliceosome-A	Spliceosome-A	18	ENSG00000060339	ENSMUSG00000020074	ENSMUSP00000020268	Ccar1
Spliceosome-A	Spliceosome-A	18	ENSG00000008128	ENSMUSG00000029062	ENSMUSP00000070527	Cdk11b
Spliceosome-A	Spliceosome-A	18	ENSG00000123144	ENSMUSG00000041203	ENSMUSP00000044129	Trir
Spliceosome-A	Spliceosome-A	18	ENSG00000100201	ENSMUSG00000055065	ENSMUSP00000055535	Ddx17
Spliceosome-A	Spliceosome-A	18	ENSG00000108654	ENSMUSG00000020719	ENSMUSP00000021062	Ddx5
Spliceosome-A	Spliceosome-A	18	ENSG00000089280	ENSMUSG00000030795	ENSMUSP00000101858	Fus
Spliceosome-A	Spliceosome-A	18	ENSG00000102241	ENSMUSG00000067873	ENSMUSP00000086027	Htatsf1
Spliceosome-A	Spliceosome-A	18	ENSG00000007392	ENSMUSG00000024188	ENSMUSP00000110627	Luc7l
Spliceosome-A	Spliceosome-A	18	ENSG00000196504	ENSMUSG00000061136	ENSMUSP00000075655	Prpf40a
Spliceosome-A	Spliceosome-A	18	ENSG00000182872	ENSMUSG00000031060	ENSMUSP00000068188	Rbm10
Spliceosome-A	Spliceosome-A	18	ENSG00000100461
Spliceosome-A	Spliceosome-A	18	ENSG00000119707	ENSMUSG00000010608	ENSMUSP00000048470	Rbm25
Spliceosome-A	Spliceosome-A	18	ENSG00000131051	ENSMUSG00000027620	ENSMUSP00000105216	Rbm39
Spliceosome-A	Spliceosome-A	18	ENSG00000003756	ENSMUSG00000032580	ENSMUSP00000138379	Rbm5
Spliceosome-A	Spliceosome-A	18	ENSG00000168066	ENSMUSG00000024949	ENSMUSP00000121309	Sf1
Spliceosome-A	Spliceosome-A	18	ENSG00000168066	ENSMUSG00000024949	ENSMUSP00000109115	Sf1
Spliceosome-A	Spliceosome-A	18	ENSG00000105705	ENSMUSG00000011306	ENSMUSP00000011450	Sugp1
Spliceosome-A	Spliceosome-A	18	ENSG00000113649	ENSMUSG00000024498	ENSMUSP00000158288	Tcerg1
Large Drosha complex	Large Drosha complex	17	ENSG00000079785	ENSMUSG00000037149	ENSMUSP00000065987	Ddx1
Large Drosha complex	Large Drosha complex	17	ENSG00000100201	ENSMUSG00000055065	ENSMUSP00000055535	Ddx17
Large Drosha complex	Large Drosha complex	17	ENSG00000215301	ENSMUSG00000000787	ENSMUSP00000000804	Ddx3x
Large Drosha complex	Large Drosha complex	17	ENSG00000108654	ENSMUSG00000020719	ENSMUSP00000021062	Ddx5
Large Drosha complex	Large Drosha complex	17	ENSG00000109606	ENSMUSG00000029169	ENSMUSP00000031061	Dhx15
Large Drosha complex	Large Drosha complex	17	ENSG00000182944	ENSMUSG00000009079	ENSMUSP00000099994	Ewsr1
Large Drosha complex	Large Drosha complex	17	ENSG00000089280	ENSMUSG00000030795	ENSMUSP00000101858	Fus
Large Drosha complex	Large Drosha complex	17	ENSG00000169045	ENSMUSG00000007850	ENSMUSP00000076989	Hnrnph1
Large Drosha complex	Large Drosha complex	17	ENSG00000099783	ENSMUSG00000059208	ENSMUSP00000120115	Hnrnpm
Large Drosha complex	Large Drosha complex	17	ENSG00000153187	ENSMUSG00000039630	ENSMUSP00000047571	Hnrnpu
Large Drosha complex	Large Drosha complex	17	ENSG00000105323	ENSMUSG00000040725	ENSMUSP00000146263	Hnrnpul1
Large Drosha complex	Large Drosha complex	17	ENSG00000152795	ENSMUSG00000029328	ENSMUSP00000084114	Hnrnpdl
Large Drosha complex	Large Drosha complex	17	ENSG00000143621	ENSMUSG00000001016	ENSMUSP00000001042	Ilf2
Large Drosha complex	Large Drosha complex	17	ENSG00000129351	ENSMUSG00000032178	ENSMUSP00000149483	Ilf3
Large Drosha complex	Large Drosha complex	17	ENSG00000125970	ENSMUSG00000027593	ENSMUSP00000112090	Raly
Large Drosha complex	Large Drosha complex	17	ENSG00000125970	ENSMUSG00000027593	ENSMUSP00000058105	Raly
Large Drosha complex	Large Drosha complex	17	ENSG00000172660
Large Drosha complex	Large Drosha complex	17	ENSG00000120948	ENSMUSG00000041459	ENSMUSP00000081142	Tardbp
Large Drosha complex	Large Drosha complex	17	ENSG00000120948	ENSMUSG00000041459	ENSMUSP00000038113	Tardbp
Large Drosha complex	Large Drosha complex	17	ENSG00000120948	ENSMUSG00000041459	ENSMUSP00000135135	Tardbp
Survival of motor neuron (SMN) complex	Survival of motor neuron (SMN) complex	16	ENSG00000064703	ENSMUSG00000027905	ENSMUSP00000088176	Ddx20
Survival of motor neuron (SMN) complex	Survival of motor neuron (SMN) complex	16	ENSG00000179409	ENSMUSG00000049396
Survival of motor neuron (SMN) complex	Survival of motor neuron (SMN) complex	16	ENSG00000082516	ENSMUSG00000037275	ENSMUSP00000131842	Gemin5
Survival of motor neuron (SMN) complex	Survival of motor neuron (SMN) complex	16	ENSG00000152147	ENSMUSG00000055760	ENSMUSP00000063554	Gemin6
Survival of motor neuron (SMN) complex	Survival of motor neuron (SMN) complex	16	ENSG00000142252	ENSMUSG00000044709	ENSMUSP00000113709	Gemin7
Survival of motor neuron (SMN) complex	Survival of motor neuron (SMN) complex	16	ENSG00000046647	ENSMUSG00000040621
Survival of motor neuron (SMN) complex	Survival of motor neuron (SMN) complex	16	ENSG00000092208	ENSMUSG00000060121
Survival of motor neuron (SMN) complex	Survival of motor neuron (SMN) complex	16	ENSG00000205571	ENSMUSG00000021645
Survival of motor neuron (SMN) complex	Survival of motor neuron (SMN) complex	16	ENSG00000125835	ENSMUSG00000027404	ENSMUSP00000099488	Snrpb
Survival of motor neuron (SMN) complex	Survival of motor neuron (SMN) complex	16	ENSG00000167088	ENSMUSG00000002477	ENSMUSP00000002551	Snrpd1
Survival of motor neuron (SMN) complex	Survival of motor neuron (SMN) complex	16	ENSG00000125743	ENSMUSG00000040824	ENSMUSP00000037597	Snrpd2
Survival of motor neuron (SMN) complex	Survival of motor neuron (SMN) complex	16	ENSG00000100028	ENSMUSG00000020180	ENSMUSP00000020397	Snrpd3
Survival of motor neuron (SMN) complex	Survival of motor neuron (SMN) complex	16	ENSG00000182004	ENSMUSG00000090553	ENSMUSP00000128400	Snrpe
Survival of motor neuron (SMN) complex	Survival of motor neuron (SMN) complex	16	ENSG00000139343
Survival of motor neuron (SMN) complex	Survival of motor neuron (SMN) complex	16	ENSG00000143977
Survival of motor neuron (SMN) complex	Survival of motor neuron (SMN) complex	16	ENSG00000023734	ENSMUSG00000030224	ENSMUSP00000068267	Strap
Polycomb-group repressive complex 1 (PRC1)	Polycomb-group repressive complex 1 (PRC1)	16	ENSG00000115289	ENSMUSG00000069678
Polycomb-group repressive complex 1 (PRC1)	Polycomb-group repressive complex 1 (PRC1)	16	ENSG00000056661
Polycomb-group repressive complex 1 (PRC1)	Polycomb-group repressive complex 1 (PRC1)	16	ENSG00000185619	ENSMUSG00000033623
Polycomb-group repressive complex 1 (PRC1)	Polycomb-group repressive complex 1 (PRC1)	16	ENSG00000180628	ENSMUSG00000024805	ENSMUSP00000153681	Pcgf5
Polycomb-group repressive complex 1 (PRC1)	Polycomb-group repressive complex 1 (PRC1)	16	ENSG00000156374	ENSMUSG00000025050
Polycomb-group repressive complex 1 (PRC1)	Polycomb-group repressive complex 1 (PRC1)	16	ENSG00000168283	ENSMUSG00000026739
Polycomb-group repressive complex 1 (PRC1)	Polycomb-group repressive complex 1 (PRC1)	16	ENSG00000262762
Polycomb-group repressive complex 1 (PRC1)	Polycomb-group repressive complex 1 (PRC1)	16	ENSG00000141582	ENSMUSG00000039989
Polycomb-group repressive complex 1 (PRC1)	Polycomb-group repressive complex 1 (PRC1)	16	ENSG00000183741	ENSMUSG00000089715	ENSMUSP00000105255	Cbx6
Polycomb-group repressive complex 1 (PRC1)	Polycomb-group repressive complex 1 (PRC1)	16	ENSG00000100307	ENSMUSG00000053411	ENSMUSP00000086708	Cbx7
Polycomb-group repressive complex 1 (PRC1)	Polycomb-group repressive complex 1 (PRC1)	16	ENSG00000262572
Polycomb-group repressive complex 1 (PRC1)	Polycomb-group repressive complex 1 (PRC1)	16	ENSG00000111752	ENSMUSG00000040669
Polycomb-group repressive complex 1 (PRC1)	Polycomb-group repressive complex 1 (PRC1)	16	ENSG00000134686	ENSMUSG00000028796	ENSMUSP00000030588	Phc2
Polycomb-group repressive complex 1 (PRC1)	Polycomb-group repressive complex 1 (PRC1)	16	ENSG00000173889	ENSMUSG00000037652	ENSMUSP00000130142	Phc3
Polycomb-group repressive complex 1 (PRC1)	Polycomb-group repressive complex 1 (PRC1)	16	ENSG00000226788
Polycomb-group repressive complex 1 (PRC1)	Polycomb-group repressive complex 1 (PRC1)	16	ENSG00000121481	ENSMUSG00000026484	ENSMUSP00000075476	Rnf2
Spliceosome-C	Spliceosome-C	15	ENSG00000105298	ENSMUSG00000034889	ENSMUSP00000059533	Cactin
Spliceosome-C	Spliceosome-C	15	ENSG00000143751	ENSMUSG00000038806	ENSMUSP00000037890	Sde2
Spliceosome-C	Spliceosome-C	15	ENSG00000136819	ENSMUSG00000026851	ENSMUSP00000028205	BC005624
Spliceosome-C	Spliceosome-C	15	ENSG00000018610	ENSMUSG00000006423	ENSMUSP00000110904	C330007P06Rik
Spliceosome-C	Spliceosome-C	15	ENSG00000018610	ENSMUSG00000006423	ENSMUSP00000110903	C330007P06Rik
Spliceosome-C	Spliceosome-C	15	ENSG00000183258	ENSMUSG00000021494	ENSMUSP00000153348	Ddx41
Spliceosome-C	Spliceosome-C	15	ENSG00000101452	ENSMUSG00000027655	ENSMUSP00000105104	Dhx35
Spliceosome-C	Spliceosome-C	15	ENSG00000105058	ENSMUSG00000003039	ENSMUSP00000003123	Fam32a
Spliceosome-C	Spliceosome-C	15	ENSG00000071859	ENSMUSG00000001962	ENSMUSP00000109797	Fam50a
Spliceosome-C	Spliceosome-C	15	ENSG00000145945	ENSMUSG00000038246
Spliceosome-C	Spliceosome-C	15	ENSG00000076650	ENSMUSG00000063808	ENSMUSP00000078632	Gpatch1
Spliceosome-C	Spliceosome-C	15	ENSG00000142546	ENSMUSG00000003421	ENSMUSP00000003513	Nosip
Spliceosome-C	Spliceosome-C	15	ENSG00000138398	ENSMUSG00000042133	ENSMUSP00000088370	Ppig
Spliceosome-C	Spliceosome-C	15	ENSG00000240344	ENSMUSG00000026035	ENSMUSP00000112947	Ppil3
Spliceosome-C	Spliceosome-C	15	ENSG00000113593	ENSMUSG00000021713	ENSMUSP00000022226	Ppwd1
Spliceosome-C	Spliceosome-C	15	ENSG00000123154	ENSMUSG00000005150	ENSMUSP00000091048	Wdr83
TAF complex	TAF complex	15	ENSG00000263302
TAF complex	TAF complex	15	ENSG00000166337	ENSMUSG00000043866	ENSMUSP00000118105	Taf10
TAF complex	TAF complex	15	ENSG00000064995	ENSMUSG00000024218	ENSMUSP00000110498	Taf11
TAF complex	TAF complex	15	ENSG00000120656	ENSMUSG00000028899	ENSMUSP00000101583	Taf12
TAF complex	TAF complex	15	ENSG00000122728	ENSMUSG00000031314	ENSMUSP00000098895	Taf1
TAF complex	TAF complex	15	ENSG00000147133
TAF complex	TAF complex	15	ENSG00000064313	ENSMUSG00000037343
TAF complex	TAF complex	15	ENSG00000165632	ENSMUSG00000025782	ENSMUSP00000026888	Taf3
TAF complex	TAF complex	15	ENSG00000141384	ENSMUSG00000054321
TAF complex	TAF complex	15	ENSG00000130699	ENSMUSG00000039117	ENSMUSP00000038610	Taf4
TAF complex	TAF complex	15	ENSG00000148835	ENSMUSG00000025049	ENSMUSP00000026027	Taf5
TAF complex	TAF complex	15	ENSG00000106290	ENSMUSG00000036980	ENSMUSP00000106561	Taf6
TAF complex	TAF complex	15	ENSG00000178913	ENSMUSG00000051316	ENSMUSP00000065645	Taf7
TAF complex	TAF complex	15	ENSG00000137413	ENSMUSG00000023980	ENSMUSP00000063201	Taf8
TAF complex	TAF complex	15	ENSG00000187325	ENSMUSG00000047242	ENSMUSP00000109123	Taf9b
Exon Junction Complex (EJC)	Exon Junction Complex (EJC)	14	ENSG00000141543	ENSMUSG00000025580	ENSMUSP00000026667	Eif4a3
Exon Junction Complex (EJC)	Exon Junction Complex (EJC)	14	ENSG00000141543	ENSMUSG00000094973	ENSMUSP00000133154	Eif4a3l1
Exon Junction Complex (EJC)	Exon Junction Complex (EJC)	14	ENSG00000141543	ENSMUSG00000107906	ENSMUSP00000145194	Eif4a3l2
Exon Junction Complex (EJC)	Exon Junction Complex (EJC)	14	ENSG00000131795
Exon Junction Complex (EJC)	Exon Junction Complex (EJC)	14	ENSG00000162385	ENSMUSG00000028609
Exon Junction Complex (EJC)	Exon Junction Complex (EJC)	14	ENSG00000111196	ENSMUSG00000030188	ENSMUSP00000032307	Magohb
Exon Junction Complex (EJC)	Exon Junction Complex (EJC)	14	ENSG00000108349	ENSMUSG00000078676	ENSMUSP00000130926	Casc3
Exon Junction Complex (EJC)	Exon Junction Complex (EJC)	14	ENSG00000205937	ENSMUSG00000034681	ENSMUSP00000126345	Rnps1
Exon Junction Complex (EJC)	Exon Junction Complex (EJC)	14	ENSG00000169062	ENSMUSG00000038398
Exon Junction Complex (EJC)	Exon Junction Complex (EJC)	14	ENSG00000125351	ENSMUSG00000036572	ENSMUSP00000075614	Upf3b
Exon Junction Complex (EJC)	Exon Junction Complex (EJC)	14	ENSG00000133226	ENSMUSG00000028809	ENSMUSP00000125003	Srrm1
Exon Junction Complex (EJC)	Exon Junction Complex (EJC)	14	ENSG00000183684	ENSMUSG00000025134	ENSMUSP00000026125	Alyref
Exon Junction Complex (EJC)	Exon Junction Complex (EJC)	14	ENSG00000183684	ENSMUSG00000060244	ENSMUSP00000080242	Alyref2
Exon Junction Complex (EJC)	Exon Junction Complex (EJC)	14	ENSG00000183684	ENSMUSG00000086727
Exon Junction Complex (EJC)	Exon Junction Complex (EJC)	14	ENSG00000183684	ENSMUSG00000090854
Exon Junction Complex (EJC)	Exon Junction Complex (EJC)	14	ENSG00000183684	ENSMUSG00000091101
Exon Junction Complex (EJC)	Exon Junction Complex (EJC)	14	ENSG00000183684	ENSMUSG00000091779
Exon Junction Complex (EJC)	Exon Junction Complex (EJC)	14	ENSG00000183684	ENSMUSG00000094144
Exon Junction Complex (EJC)	Exon Junction Complex (EJC)	14	ENSG00000183684	ENSMUSG00000094314
Exon Junction Complex (EJC)	Exon Junction Complex (EJC)	14	ENSG00000183684	ENSMUSG00000095022
Exon Junction Complex (EJC)	Exon Junction Complex (EJC)	14	ENSG00000183684	ENSMUSG00000096640
Exon Junction Complex (EJC)	Exon Junction Complex (EJC)	14	ENSG00000183684	ENSMUSG00000096744
Exon Junction Complex (EJC)	Exon Junction Complex (EJC)	14	ENSG00000183684	ENSMUSG00000097427
Exon Junction Complex (EJC)	Exon Junction Complex (EJC)	14	ENSG00000183684	ENSMUSG00000097550
Exon Junction Complex (EJC)	Exon Junction Complex (EJC)	14	ENSG00000183684	ENSMUSG00000097878
Exon Junction Complex (EJC)	Exon Junction Complex (EJC)	14	ENSG00000183684	ENSMUSG00000112856
Exon Junction Complex (EJC)	Exon Junction Complex (EJC)	14	ENSG00000183684	ENSMUSG00000112931
Exon Junction Complex (EJC)	Exon Junction Complex (EJC)	14	ENSG00000183684	ENSMUSG00000117091
Exon Junction Complex (EJC)	Exon Junction Complex (EJC)	14	ENSG00000100941	ENSMUSG00000020994	ENSMUSP00000021381	Pnn
Exon Junction Complex (EJC)	Exon Junction Complex (EJC)	14	ENSG00000100813	ENSMUSG00000022185	ENSMUSP00000107109	Acin1
Exon Junction Complex (EJC)	Exon Junction Complex (EJC)	14	ENSG00000100813	ENSMUSG00000022185	ENSMUSP00000022793	Acin1
Exon Junction Complex (EJC)	Exon Junction Complex (EJC)	14	ENSG00000100813	ENSMUSG00000022185	ENSMUSP00000022794	Acin1
Exon Junction Complex (EJC)	Exon Junction Complex (EJC)	14	ENSG00000150459	ENSMUSG00000021963
Exon Junction Complex (EJC)	Exon Junction Complex (EJC)	14	ENSG00000150459	ENSMUSG00000061104	ENSMUSP00000073697	Sap18b
Exon Junction Complex (EJC)	Exon Junction Complex (EJC)	14	ENSG00000170473	ENSMUSG00000064030	ENSMUSP00000129789	Pym1
SIN3 complex	SIN3 complex	13	ENSG00000032219	ENSMUSG00000048118	ENSMUSP00000035512	Arid4a
SIN3 complex	SIN3 complex	13	ENSG00000054267	ENSMUSG00000039219	ENSMUSP00000106163	Arid4b
SIN3 complex	SIN3 complex	13	ENSG00000114439	ENSMUSG00000022641
SIN3 complex	SIN3 complex	13	ENSG00000100916	ENSMUSG00000012076	ENSMUSP00000082500	Brms1l
SIN3 complex	SIN3 complex	13	ENSG00000174744	ENSMUSG00000080268	ENSMUSP00000112266	Brms1
SIN3 complex	SIN3 complex	13	ENSG00000139146	ENSMUSG00000039985
SIN3 complex	SIN3 complex	13	ENSG00000153487	ENSMUSG00000045969	ENSMUSP00000062593	Ing1
SIN3 complex	SIN3 complex	13	ENSG00000168556	ENSMUSG00000063049
SIN3 complex	SIN3 complex	13	ENSG00000164105	ENSMUSG00000031609	ENSMUSP00000034022	Sap30
SIN3 complex	SIN3 complex	13	ENSG00000111707	ENSMUSG00000066900	ENSMUSP00000130535	Suds3
SIN3 complex	SIN3 complex	13	ENSG00000169375	ENSMUSG00000042557	ENSMUSP00000128956	Sin3a
SIN3 complex	SIN3 complex	13	ENSG00000136715	ENSMUSG00000024260	ENSMUSP00000157127	Sap130
SIN3 complex	SIN3 complex	13	ENSG00000164576	ENSMUSG00000020519	ENSMUSP00000020826	Sap30l
CENP-A NAC-CAD complex	CENP-A NAC-CAD complex	13	ENSG00000175279	ENSMUSG00000073705	ENSMUSP00000030813	Cenps
CENP-A NAC-CAD complex	CENP-A NAC-CAD complex	13	ENSG00000145241	ENSMUSG00000029253	ENSMUSP00000031170	Cenpc1
CENP-A NAC-CAD complex	CENP-A NAC-CAD complex	13	ENSG00000153044	ENSMUSG00000045273	ENSMUSP00000074988	Cenph
CENP-A NAC-CAD complex	CENP-A NAC-CAD complex	13	ENSG00000123219	ENSMUSG00000021714
CENP-A NAC-CAD complex	CENP-A NAC-CAD complex	13	ENSG00000120334	ENSMUSG00000026708
CENP-A NAC-CAD complex	CENP-A NAC-CAD complex	13	ENSG00000100162	ENSMUSG00000068101
CENP-A NAC-CAD complex	CENP-A NAC-CAD complex	13	ENSG00000166451	ENSMUSG00000031756
CENP-A NAC-CAD complex	CENP-A NAC-CAD complex	13	ENSG00000138092	ENSMUSG00000020652
CENP-A NAC-CAD complex	CENP-A NAC-CAD complex	13	ENSG00000188312	ENSMUSG00000021391
CENP-A NAC-CAD complex	CENP-A NAC-CAD complex	13	ENSG00000031691	ENSMUSG00000023919
CENP-A NAC-CAD complex	CENP-A NAC-CAD complex	13	ENSG00000102901	ENSMUSG00000036672
CENP-A NAC-CAD complex	CENP-A NAC-CAD complex	13	ENSG00000142856	ENSMUSG00000028549
CENP-A NAC-CAD complex	CENP-A NAC-CAD complex	13	ENSG00000151725	ENSMUSG00000031629
NuRD complex	NuRD complex	13	ENSG00000111642	ENSMUSG00000063870	ENSMUSP00000108009	Chd4
NuRD complex	NuRD complex	13	ENSG00000116478	ENSMUSG00000028800	ENSMUSP00000099657	Hdac1
NuRD complex	NuRD complex	13	ENSG00000196591	ENSMUSG00000019777	ENSMUSP00000019911	Hdac2
NuRD complex	NuRD complex	13	ENSG00000071655	ENSMUSG00000035478	ENSMUSP00000089948	Mbd3
NuRD complex	NuRD complex	13	ENSG00000149480	ENSMUSG00000071646	ENSMUSP00000093959	Mta2
NuRD complex	NuRD complex	13	ENSG00000162521	ENSMUSG00000057236	ENSMUSP00000099658	Rbbp4
NuRD complex	NuRD complex	13	ENSG00000102054	ENSMUSG00000031353	ENSMUSP00000033720	Rbbp7
NuRD complex	NuRD complex	13	ENSG00000182979	ENSMUSG00000021144	ENSMUSP00000009099	Mta1
NuRD complex	NuRD complex	13	ENSG00000182979	ENSMUSG00000021144	ENSMUSP00000064338	Mta1
NuRD complex	NuRD complex	13	ENSG00000057935	ENSMUSG00000055817	ENSMUSP00000068931	Mta3
NuRD complex	NuRD complex	13	ENSG00000134046	ENSMUSG00000024513	ENSMUSP00000073701	Mbd2
NuRD complex	NuRD complex	13	ENSG00000170004	ENSMUSG00000018474	ENSMUSP00000104301	Chd3
NuRD complex	NuRD complex	13	ENSG00000167491	ENSMUSG00000036180	ENSMUSP00000070229	Gatad2a
NuRD complex	NuRD complex	13	ENSG00000261992
CCR4-NOT complex	CCR4-NOT complex	12	ENSG00000158435	ENSMUSG00000003135	ENSMUSP00000125638	Cnot11
CCR4-NOT complex	CCR4-NOT complex	12	ENSG00000138767	ENSMUSG00000034724	ENSMUSP00000108629	Cnot6l
CCR4-NOT complex	CCR4-NOT complex	12	ENSG00000125107	ENSMUSG00000036550	ENSMUSP00000096073	Cnot1
CCR4-NOT complex	CCR4-NOT complex	12	ENSG00000111596	ENSMUSG00000020166	ENSMUSP00000132152	Cnot2
CCR4-NOT complex	CCR4-NOT complex	12	ENSG00000088038	ENSMUSG00000035632	ENSMUSP00000039098	Cnot3
CCR4-NOT complex	CCR4-NOT complex	12	ENSG00000080802	ENSMUSG00000038784	ENSMUSP00000110645	Cnot4
CCR4-NOT complex	CCR4-NOT complex	12	ENSG00000113300	ENSMUSG00000020362
CCR4-NOT complex	CCR4-NOT complex	12	ENSG00000198791	ENSMUSG00000031601	ENSMUSP00000117304	Cnot7
CCR4-NOT complex	CCR4-NOT complex	12	ENSG00000155508	ENSMUSG00000020515	ENSMUSP00000020822	Cnot8
CCR4-NOT complex	CCR4-NOT complex	12	ENSG00000182973	ENSMUSG00000056167	ENSMUSP00000064840	Cnot10
CCR4-NOT complex	CCR4-NOT complex	12	ENSG00000144580	ENSMUSG00000026174	ENSMUSP00000084466	Cnot9
CCR4-NOT complex	CCR4-NOT complex	12	ENSG00000149115	ENSMUSG00000033955	ENSMUSP00000107232	Tnks1bp1
INO80 complex	INO80 complex	12	ENSG00000101442	ENSMUSG00000037761	ENSMUSP00000046658	Actr5
INO80 complex	INO80 complex	12	ENSG00000113812	ENSMUSG00000015971
INO80 complex	INO80 complex	12	ENSG00000115274	ENSMUSG00000030034
INO80 complex	INO80 complex	12	ENSG00000153391	ENSMUSG00000047989
INO80 complex	INO80 complex	12	ENSG00000114933	ENSMUSG00000040865
INO80 complex	INO80 complex	12	ENSG00000169592	ENSMUSG00000030689
INO80 complex	INO80 complex	12	ENSG00000128908	ENSMUSG00000034154	ENSMUSP00000051845	Ino80
INO80 complex	INO80 complex	12	ENSG00000170322	ENSMUSG00000042185	ENSMUSP00000083341	Nfrkb
INO80 complex	INO80 complex	12	ENSG00000105619	ENSMUSG00000006335
INO80 complex	INO80 complex	12	ENSG00000100811	ENSMUSG00000021264	ENSMUSP00000021692	Yy1
INO80 complex	INO80 complex	12	ENSG00000230797
INO80 complex	INO80 complex	12	ENSG00000116750	ENSMUSG00000018189	ENSMUSP00000140106	Uchl5
INO80 complex	INO80 complex	12	ENSG00000116750	ENSMUSG00000018189	ENSMUSP00000018333	Uchl5
Spliceosome-U2	Spliceosome-U2	12	ENSG00000100410	ENSMUSG00000061360	ENSMUSP00000023117	Phf5a
Spliceosome-U2	Spliceosome-U2	12	ENSG00000115128	ENSMUSG00000037361	ENSMUSP00000043662	Sf3b6
Spliceosome-U2	Spliceosome-U2	12	ENSG00000131876	ENSMUSG00000030512	ENSMUSP00000117947	Snrpa1
Spliceosome-U2	Spliceosome-U2	12	ENSG00000125870	ENSMUSG00000008333	ENSMUSP00000008477	Snrpb2
Spliceosome-U2	Spliceosome-U2	12	ENSG00000099995	ENSMUSG00000002129	ENSMUSP00000002198	Sf3a1
Spliceosome-U2	Spliceosome-U2	12	ENSG00000104897	ENSMUSG00000020211	ENSMUSP00000117160	Sf3a2
Spliceosome-U2	Spliceosome-U2	12	ENSG00000183431	ENSMUSG00000028902	ENSMUSP00000030734	Sf3a3
Spliceosome-U2	Spliceosome-U2	12	ENSG00000115524	ENSMUSG00000025982	ENSMUSP00000027127	Sf3b1
Spliceosome-U2	Spliceosome-U2	12	ENSG00000087365	ENSMUSG00000024853	ENSMUSP00000025774	Sf3b2
Spliceosome-U2	Spliceosome-U2	12	ENSG00000189091	ENSMUSG00000033732	ENSMUSP00000045073	Sf3b3
Spliceosome-U2	Spliceosome-U2	12	ENSG00000143368	ENSMUSG00000068856	ENSMUSP00000075709	Sf3b4
Spliceosome-U2	Spliceosome-U2	12	ENSG00000169976	ENSMUSG00000078348	ENSMUSP00000100771	Sf3b5
STAGA complex	STAGA complex	12	ENSG00000259958
STAGA complex	STAGA complex	12	ENSG00000189091	ENSMUSG00000033732	ENSMUSP00000045073	Sf3b3
STAGA complex	STAGA complex	12	ENSG00000196284	ENSMUSG00000038954
STAGA complex	STAGA complex	12	ENSG00000119760	ENSMUSG00000053134
STAGA complex	STAGA complex	12	ENSG00000152382	ENSMUSG00000026563
STAGA complex	STAGA complex	12	ENSG00000171148	ENSMUSG00000048930	ENSMUSP00000032410	Tada3
STAGA complex	STAGA complex	12	ENSG00000166337	ENSMUSG00000043866	ENSMUSP00000118105	Taf10
STAGA complex	STAGA complex	12	ENSG00000120656	ENSMUSG00000028899	ENSMUSP00000101583	Taf12
STAGA complex	STAGA complex	12	ENSG00000135801	ENSMUSG00000038697
STAGA complex	STAGA complex	12	ENSG00000162227	ENSMUSG00000003680	ENSMUSP00000135220	Taf6l
STAGA complex	STAGA complex	12	ENSG00000263302
STAGA complex	STAGA complex	12	ENSG00000261023
Exosome	Exosome	11	ENSG00000171311	ENSMUSG00000034321	ENSMUSP00000074756	Exosc1
Exosome	Exosome	11	ENSG00000130713	ENSMUSG00000039356	ENSMUSP00000043519	Exosc2
Exosome	Exosome	11	ENSG00000107371	ENSMUSG00000028322	ENSMUSP00000030003	Exosc3
Exosome	Exosome	11	ENSG00000260189
Exosome	Exosome	11	ENSG00000077348	ENSMUSG00000061286	ENSMUSP00000078580	Exosc5
Exosome	Exosome	11	ENSG00000223496	ENSMUSG00000109941	ENSMUSP00000147696	Exosc6
Exosome	Exosome	11	ENSG00000075914	ENSMUSG00000025785	ENSMUSP00000026891	Exosc7
Exosome	Exosome	11	ENSG00000120699	ENSMUSG00000027752	ENSMUSP00000029316	Exosc8
Exosome	Exosome	11	ENSG00000123737	ENSMUSG00000027714	ENSMUSP00000029269	Exosc9
Exosome	Exosome	11	ENSG00000171824	ENSMUSG00000017264	ENSMUSP00000017408	Exosc10
Exosome	Exosome	11	ENSG00000135698	ENSMUSG00000031843	ENSMUSP00000034303	Mphosph6
Polycomb-group repressive complex 2 (PRC2)	Polycomb-group repressive complex 2 (PRC2)	11	ENSG00000008083	ENSMUSG00000038518
Polycomb-group repressive complex 2 (PRC2)	Polycomb-group repressive complex 2 (PRC2)	11	ENSG00000139154	ENSMUSG00000030232
Polycomb-group repressive complex 2 (PRC2)	Polycomb-group repressive complex 2 (PRC2)	11	ENSG00000074266	ENSMUSG00000030619	ENSMUSP00000159171	Eed
Polycomb-group repressive complex 2 (PRC2)	Polycomb-group repressive complex 2 (PRC2)	11	ENSG00000108799	ENSMUSG00000006920	ENSMUSP00000102906	Ezh1
Polycomb-group repressive complex 2 (PRC2)	Polycomb-group repressive complex 2 (PRC2)	11	ENSG00000106462	ENSMUSG00000029687	ENSMUSP00000080419	Ezh2
Polycomb-group repressive complex 2 (PRC2)	Polycomb-group repressive complex 2 (PRC2)	11	ENSG00000178691	ENSMUSG00000017548	ENSMUSP00000017692	Suz12
Polycomb-group repressive complex 2 (PRC2)	Polycomb-group repressive complex 2 (PRC2)	11	ENSG00000102054	ENSMUSG00000031353	ENSMUSP00000033720	Rbbp7
Polycomb-group repressive complex 2 (PRC2)	Polycomb-group repressive complex 2 (PRC2)	11	ENSG00000162521	ENSMUSG00000057236	ENSMUSP00000099658	Rbbp4
Polycomb-group repressive complex 2 (PRC2)	Polycomb-group repressive complex 2 (PRC2)	11	ENSG00000112511	ENSMUSG00000024193	ENSMUSP00000157624	Phf1
Polycomb-group repressive complex 2 (PRC2)	Polycomb-group repressive complex 2 (PRC2)	11	ENSG00000143033	ENSMUSG00000029267	ENSMUSP00000080278	Mtf2
Polycomb-group repressive complex 2 (PRC2)	Polycomb-group repressive complex 2 (PRC2)	11	ENSG00000119403	ENSMUSG00000026873
KMT2C/D containing complex	KMT2C/D containing complex	11	ENSG00000172534	ENSMUSG00000031386	ENSMUSP00000033761	Hcfc1
KMT2C/D containing complex	KMT2C/D containing complex	11	ENSG00000172534	ENSMUSG00000031386	ENSMUSP00000110012	Hcfc1
KMT2C/D containing complex	KMT2C/D containing complex	11	ENSG00000129691	ENSMUSG00000031575	ENSMUSP00000070957	Ash2l
KMT2C/D containing complex	KMT2C/D containing complex	11	ENSG00000162961	ENSMUSG00000024067	ENSMUSP00000108190	Dpy30
KMT2C/D containing complex	KMT2C/D containing complex	11	ENSG00000117222	ENSMUSG00000026439	ENSMUSP00000141003	Rbbp5
KMT2C/D containing complex	KMT2C/D containing complex	11	ENSG00000196363	ENSMUSG00000026917	ENSMUSP00000109585	Wdr5
KMT2C/D containing complex	KMT2C/D containing complex	11	ENSG00000198646	ENSMUSG00000038369	ENSMUSP00000045386	Ncoa6
KMT2C/D containing complex	KMT2C/D containing complex	11	ENSG00000157212	ENSMUSG00000002221
KMT2C/D containing complex	KMT2C/D containing complex	11	ENSG00000185928
KMT2C/D containing complex	KMT2C/D containing complex	11	ENSG00000147050	ENSMUSG00000037369	ENSMUSP00000061539	Kdm6a
KMT2C/D containing complex	KMT2C/D containing complex	11	ENSG00000055609	ENSMUSG00000038056	ENSMUSP00000043874	Kmt2c
KMT2C/D containing complex	KMT2C/D containing complex	11	ENSG00000272333	ENSMUSG00000006307	ENSMUSP00000006470	Kmt2b
Anaphase promoting complex (APC)	Anaphase promoting complex (APC)	10	ENSG00000176248	ENSMUSG00000026965	ENSMUSP00000028341	Anapc2
Anaphase promoting complex (APC)	Anaphase promoting complex (APC)	10	ENSG00000164162	ENSMUSG00000036977
Anaphase promoting complex (APC)	Anaphase promoting complex (APC)	10	ENSG00000166295	ENSMUSG00000020107	ENSMUSP00000138579	Anapc16
Anaphase promoting complex (APC)	Anaphase promoting complex (APC)	10	ENSG00000153107	ENSMUSG00000014355	ENSMUSP00000014499	Anapc1
Anaphase promoting complex (APC)	Anaphase promoting complex (APC)	10	ENSG00000053900	ENSMUSG00000029176	ENSMUSP00000031072	Anapc4
Anaphase promoting complex (APC)	Anaphase promoting complex (APC)	10	ENSG00000089053	ENSMUSG00000029472	ENSMUSP00000083393	Anapc5
Anaphase promoting complex (APC)	Anaphase promoting complex (APC)	10	ENSG00000196510	ENSMUSG00000029466	ENSMUSP00000113928	Anapc7
Anaphase promoting complex (APC)	Anaphase promoting complex (APC)	10	ENSG00000130177	ENSMUSG00000038416	ENSMUSP00000047950	Cdc16
Anaphase promoting complex (APC)	Anaphase promoting complex (APC)	10	ENSG00000094880	ENSMUSG00000024370	ENSMUSP00000122420	Cdc23
Anaphase promoting complex (APC)	Anaphase promoting complex (APC)	10	ENSG00000004897	ENSMUSG00000020687	ENSMUSP00000102575	Cdc27
FANC complex	FANC complex	10	ENSG00000187741	ENSMUSG00000032815
FANC complex	FANC complex	10	ENSG00000181544	ENSMUSG00000047757
FANC complex	FANC complex	10	ENSG00000158169	ENSMUSG00000021461
FANC complex	FANC complex	10	ENSG00000112039	ENSMUSG00000007570
FANC complex	FANC complex	10	ENSG00000183161	ENSMUSG00000092118
FANC complex	FANC complex	10	ENSG00000221829	ENSMUSG00000028453
FANC complex	FANC complex	10	ENSG00000115392	ENSMUSG00000004018
FANC complex	FANC complex	10	ENSG00000187790	ENSMUSG00000055884
FANC complex	FANC complex	10	ENSG00000185504	ENSMUSG00000025384
FANC complex	FANC complex	10	ENSG00000182983
Cohesin complex	Cohesin complex	10	ENSG00000121892	ENSMUSG00000029202	ENSMUSP00000144171	Pds5a
Cohesin complex	Cohesin complex	10	ENSG00000083642	ENSMUSG00000034021	ENSMUSP00000038421	Pds5b
Cohesin complex	Cohesin complex	10	ENSG00000083642	ENSMUSG00000034021	ENSMUSP00000016569	Pds5b
Cohesin complex	Cohesin complex	10	ENSG00000164754	ENSMUSG00000022314	ENSMUSP00000022927	Rad21
Cohesin complex	Cohesin complex	10	ENSG00000244588	ENSMUSG00000074704
Cohesin complex	Cohesin complex	10	ENSG00000072501	ENSMUSG00000041133	ENSMUSP00000044645	Smc1a
Cohesin complex	Cohesin complex	10	ENSG00000077935	ENSMUSG00000022432
Cohesin complex	Cohesin complex	10	ENSG00000108055	ENSMUSG00000024974	ENSMUSP00000025930	Smc3
Cohesin complex	Cohesin complex	10	ENSG00000118007	ENSMUSG00000037286	ENSMUSP00000116205	Stag1
Cohesin complex	Cohesin complex	10	ENSG00000101972	ENSMUSG00000025862	ENSMUSP00000110725	Stag2
Cohesin complex	Cohesin complex	10	ENSG00000062650	ENSMUSG00000041408	ENSMUSP00000040232	Wapl
Spliceosome-B	Spliceosome-B	10	ENSG00000106211	ENSMUSG00000004951	ENSMUSP00000005077	Hspb1
Spliceosome-B	Spliceosome-B	10	ENSG00000151657	ENSMUSG00000037262	ENSMUSP00000043614	Kin
Spliceosome-B	Spliceosome-B	10	ENSG00000140259	ENSMUSG00000048222	ENSMUSP00000049548	Mfap1b
Spliceosome-B	Spliceosome-B	10	ENSG00000140259	ENSMUSG00000068479
Spliceosome-B	Spliceosome-B	10	ENSG00000134748	ENSMUSG00000063800	ENSMUSP00000078207	Prpf38a
Spliceosome-B	Spliceosome-B	10	ENSG00000112739	ENSMUSG00000021413	ENSMUSP00000077019	Prpf4b
Spliceosome-B	Spliceosome-B	10	ENSG00000113141	ENSMUSG00000024474	ENSMUSP00000007042	Ik
Spliceosome-B	Spliceosome-B	10	ENSG00000122692	ENSMUSG00000028409	ENSMUSP00000030117	Smu1
Spliceosome-B	Spliceosome-B	10	ENSG00000054118
Spliceosome-B	Spliceosome-B	10	ENSG00000198258	ENSMUSG00000084786	ENSMUSP00000125540	Ubl5
Spliceosome-B	Spliceosome-B	10	ENSG00000198258	ENSMUSG00000113489
Spliceosome-B	Spliceosome-B	10	ENSG00000198258	ENSMUSG00000113951
Spliceosome-B	Spliceosome-B	10	ENSG00000146007	ENSMUSG00000001383	ENSMUSP00000001419	Zmat2
Transcription-export (TREX) complex	Transcription-export (TREX) complex	10	ENSG00000132661	ENSMUSG00000036992
Transcription-export (TREX) complex	Transcription-export (TREX) complex	10	ENSG00000162231	ENSMUSG00000010097	ENSMUSP00000010241	Nxf1
Transcription-export (TREX) complex	Transcription-export (TREX) complex	10	ENSG00000123136	ENSMUSG00000005481	ENSMUSP00000132222	Ddx39a
Transcription-export (TREX) complex	Transcription-export (TREX) complex	10	ENSG00000225073
Transcription-export (TREX) complex	Transcription-export (TREX) complex	10	ENSG00000163634	ENSMUSG00000053453	ENSMUSP00000065819	Thoc7
Transcription-export (TREX) complex	Transcription-export (TREX) complex	10	ENSG00000100296	ENSMUSG00000034274	ENSMUSP00000045580	Thoc5
Transcription-export (TREX) complex	Transcription-export (TREX) complex	10	ENSG00000125676	ENSMUSG00000037475	ENSMUSP00000044677	Thoc2
Transcription-export (TREX) complex	Transcription-export (TREX) complex	10	ENSG00000125676	ENSMUSG00000097392
Transcription-export (TREX) complex	Transcription-export (TREX) complex	10	ENSG00000131652	ENSMUSG00000041319	ENSMUSP00000093239	Thoc6
Transcription-export (TREX) complex	Transcription-export (TREX) complex	10	ENSG00000051596	ENSMUSG00000025872	ENSMUSP00000026990	Thoc3
Transcription-export (TREX) complex	Transcription-export (TREX) complex	10	ENSG00000183684	ENSMUSG00000025134	ENSMUSP00000026125	Alyref
Transcription-export (TREX) complex	Transcription-export (TREX) complex	10	ENSG00000183684	ENSMUSG00000060244	ENSMUSP00000080242	Alyref2
Transcription-export (TREX) complex	Transcription-export (TREX) complex	10	ENSG00000183684	ENSMUSG00000086727
Transcription-export (TREX) complex	Transcription-export (TREX) complex	10	ENSG00000183684	ENSMUSG00000090854
Transcription-export (TREX) complex	Transcription-export (TREX) complex	10	ENSG00000183684	ENSMUSG00000091101
Transcription-export (TREX) complex	Transcription-export (TREX) complex	10	ENSG00000183684	ENSMUSG00000091779
Transcription-export (TREX) complex	Transcription-export (TREX) complex	10	ENSG00000183684	ENSMUSG00000094144
Transcription-export (TREX) complex	Transcription-export (TREX) complex	10	ENSG00000183684	ENSMUSG00000094314
Transcription-export (TREX) complex	Transcription-export (TREX) complex	10	ENSG00000183684	ENSMUSG00000095022
Transcription-export (TREX) complex	Transcription-export (TREX) complex	10	ENSG00000183684	ENSMUSG00000096640
Transcription-export (TREX) complex	Transcription-export (TREX) complex	10	ENSG00000183684	ENSMUSG00000096744
Transcription-export (TREX) complex	Transcription-export (TREX) complex	10	ENSG00000183684	ENSMUSG00000097427
Transcription-export (TREX) complex	Transcription-export (TREX) complex	10	ENSG00000183684	ENSMUSG00000097550
Transcription-export (TREX) complex	Transcription-export (TREX) complex	10	ENSG00000183684	ENSMUSG00000097878
Transcription-export (TREX) complex	Transcription-export (TREX) complex	10	ENSG00000183684	ENSMUSG00000112856
Transcription-export (TREX) complex	Transcription-export (TREX) complex	10	ENSG00000183684	ENSMUSG00000112931
Transcription-export (TREX) complex	Transcription-export (TREX) complex	10	ENSG00000183684	ENSMUSG00000117091
multi-tRNAsynthase complex	multi-tRNAsynthase complex	10	ENSG00000164022	ENSMUSG00000028029	ENSMUSP00000029663	Aimp1
multi-tRNAsynthase complex	multi-tRNAsynthase complex	10	ENSG00000106305	ENSMUSG00000029610	ENSMUSP00000031613	Aimp2
multi-tRNAsynthase complex	multi-tRNAsynthase complex	10	ENSG00000115866	ENSMUSG00000026356	ENSMUSP00000027602	Dars
multi-tRNAsynthase complex	multi-tRNAsynthase complex	10	ENSG00000136628	ENSMUSG00000026615	ENSMUSP00000045841	Eprs
multi-tRNAsynthase complex	multi-tRNAsynthase complex	10	ENSG00000196305	ENSMUSG00000037851	ENSMUSP00000126806	Iars
multi-tRNAsynthase complex	multi-tRNAsynthase complex	10	ENSG00000065427	ENSMUSG00000031948	ENSMUSP00000126268	Kars
multi-tRNAsynthase complex	multi-tRNAsynthase complex	10	ENSG00000133706	ENSMUSG00000024493	ENSMUSP00000095197	Lars
multi-tRNAsynthase complex	multi-tRNAsynthase complex	10	ENSG00000166986	ENSMUSG00000040354	ENSMUSP00000037446	Mars1
multi-tRNAsynthase complex	multi-tRNAsynthase complex	10	ENSG00000166986	ENSMUSG00000040354	ENSMUSP00000130666	Mars1
multi-tRNAsynthase complex	multi-tRNAsynthase complex	10	ENSG00000172053	ENSMUSG00000032604	ENSMUSP00000006838	Qars
multi-tRNAsynthase complex	multi-tRNAsynthase complex	10	ENSG00000113643	ENSMUSG00000018848	ENSMUSP00000018992	Rars
RANBP9-containing complex	RANBP9-containing complex	10	ENSG00000114098	ENSMUSG00000032468	ENSMUSP00000035043	Armc8
RANBP9-containing complex	RANBP9-containing complex	10	ENSG00000141034	ENSMUSG00000018415
RANBP9-containing complex	RANBP9-containing complex	10	ENSG00000101193	ENSMUSG00000027573	ENSMUSP00000077753	Gid8
RANBP9-containing complex	RANBP9-containing complex	10	ENSG00000090316	ENSMUSG00000079562	ENSMUSP00000110093	Maea
RANBP9-containing complex	RANBP9-containing complex	10	ENSG00000128585	ENSMUSG00000025609	ENSMUSP00000026699	Mkln1
RANBP9-containing complex	RANBP9-containing complex	10	ENSG00000010017	ENSMUSG00000038546	ENSMUSP00000130636	Ranbp9
RANBP9-containing complex	RANBP9-containing complex	10	ENSG00000141084	ENSMUSG00000037415	ENSMUSP00000040045	Ranbp10
RANBP9-containing complex	RANBP9-containing complex	10	ENSG00000153561	ENSMUSG00000002222	ENSMUSP00000002292	Rmnd5a
RANBP9-containing complex	RANBP9-containing complex	10	ENSG00000162923	ENSMUSG00000038733	ENSMUSP00000158345	Wdr26
RANBP9-containing complex	RANBP9-containing complex	10	ENSG00000119801	ENSMUSG00000039770	ENSMUSP00000037764	Ypel5
NuA4/Tip60 HAT complex	NuA4/Tip60 HAT complex	10	ENSG00000136518	ENSMUSG00000027671	ENSMUSP00000029214	Actl6a
NuA4/Tip60 HAT complex	NuA4/Tip60 HAT complex	10	ENSG00000163875	ENSMUSG00000028863	ENSMUSP00000053543	Meaf6
NuA4/Tip60 HAT complex	NuA4/Tip60 HAT complex	10	ENSG00000178028	ENSMUSG00000009640	ENSMUSP00000099748	Dmap1
NuA4/Tip60 HAT complex	NuA4/Tip60 HAT complex	10	ENSG00000183495	ENSMUSG00000029505	ENSMUSP00000049038	Ep400
NuA4/Tip60 HAT complex	NuA4/Tip60 HAT complex	10	ENSG00000071243	ENSMUSG00000029670	ENSMUSP00000031680	Ing3
NuA4/Tip60 HAT complex	NuA4/Tip60 HAT complex	10	ENSG00000185787
NuA4/Tip60 HAT complex	NuA4/Tip60 HAT complex	10	ENSG00000101189	ENSMUSG00000027569	ENSMUSP00000029085	Mrgbp
NuA4/Tip60 HAT complex	NuA4/Tip60 HAT complex	10	ENSG00000175792	ENSMUSG00000030079	ENSMUSP00000032165	Ruvbl1
NuA4/Tip60 HAT complex	NuA4/Tip60 HAT complex	10	ENSG00000183207	ENSMUSG00000003868	ENSMUSP00000103400	Ruvbl2
NuA4/Tip60 HAT complex	NuA4/Tip60 HAT complex	10	ENSG00000261023
RNA polymerase III core complex	RNA polymerase III core complex	9	ENSG00000148606	ENSMUSG00000025280	ENSMUSP00000026322	Polr3a
RNA polymerase III core complex	RNA polymerase III core complex	9	ENSG00000013503	ENSMUSG00000034453	ENSMUSP00000076418	Polr3b
RNA polymerase III core complex	RNA polymerase III core complex	9	ENSG00000186141	ENSMUSG00000028099	ENSMUSP00000122435	Polr3c
RNA polymerase III core complex	RNA polymerase III core complex	9	ENSG00000168495	ENSMUSG00000000776	ENSMUSP00000000793	Polr3d
RNA polymerase III core complex	RNA polymerase III core complex	9	ENSG00000058600	ENSMUSG00000030880	ENSMUSP00000033173	Polr3e
RNA polymerase III core complex	RNA polymerase III core complex	9	ENSG00000132664	ENSMUSG00000027427	ENSMUSP00000028914	Polr3f
RNA polymerase III core complex	RNA polymerase III core complex	9	ENSG00000113356
RNA polymerase III core complex	RNA polymerase III core complex	9	ENSG00000100413	ENSMUSG00000022476	ENSMUSP00000023113	Polr3h
RNA polymerase III core complex	RNA polymerase III core complex	9	ENSG00000241258	ENSMUSG00000025532
Spliceosome-Bact	Spliceosome-Bact	9	ENSG00000160799	ENSMUSG00000019659	ENSMUSP00000019803	Ccdc12
Spliceosome-Bact	Spliceosome-Bact	9	ENSG00000163510	ENSMUSG00000027014	ENSMUSP00000107452	Cwc22
Spliceosome-Bact	Spliceosome-Bact	9	ENSG00000163510	ENSMUSG00000079247
Spliceosome-Bact	Spliceosome-Bact	9	ENSG00000163510	ENSMUSG00000094125
Spliceosome-Bact	Spliceosome-Bact	9	ENSG00000163510	ENSMUSG00000094336
Spliceosome-Bact	Spliceosome-Bact	9	ENSG00000163510	ENSMUSG00000095824
Spliceosome-Bact	Spliceosome-Bact	9	ENSG00000163510	ENSMUSG00000096337
Spliceosome-Bact	Spliceosome-Bact	9	ENSG00000163510	ENSMUSG00000096484
Spliceosome-Bact	Spliceosome-Bact	9	ENSG00000163510	ENSMUSG00000096729
Spliceosome-Bact	Spliceosome-Bact	9	ENSG00000153015	ENSMUSG00000021715	ENSMUSP00000022228	Cwc27
Spliceosome-Bact	Spliceosome-Bact	9	ENSG00000260380
Spliceosome-Bact	Spliceosome-Bact	9	ENSG00000100023	ENSMUSG00000022771	ENSMUSP00000023455	Ppil2
Spliceosome-Bact	Spliceosome-Bact	9	ENSG00000168438	ENSMUSG00000038446	ENSMUSP00000044305	Cdc40
Spliceosome-Bact	Spliceosome-Bact	9	ENSG00000125352	ENSMUSG00000098134	ENSMUSP00000138536	Rnf113a2
Spliceosome-Bact	Spliceosome-Bact	9	ENSG00000167978	ENSMUSG00000039218	ENSMUSP00000139842	Srrm2
Spliceosome-Bact	Spliceosome-Bact	9	ENSG00000198783	ENSMUSG00000046010	ENSMUSP00000056154	Zfp830
Spliceosome-Prp19	Spliceosome-Prp19	9	ENSG00000096401	ENSMUSG00000023932	ENSMUSP00000024727	Cdc5l
Spliceosome-Prp19	Spliceosome-Prp19	9	ENSG00000096401	ENSMUSG00000112027
Spliceosome-Prp19	Spliceosome-Prp19	9	ENSG00000096401	ENSMUSG00000112216
Spliceosome-Prp19	Spliceosome-Prp19	9	ENSG00000096401	ENSMUSG00000112252
Spliceosome-Prp19	Spliceosome-Prp19	9	ENSG00000096401	ENSMUSG00000112419
Spliceosome-Prp19	Spliceosome-Prp19	9	ENSG00000096401	ENSMUSG00000112495
Spliceosome-Prp19	Spliceosome-Prp19	9	ENSG00000096401	ENSMUSG00000112781
Spliceosome-Prp19	Spliceosome-Prp19	9	ENSG00000096401	ENSMUSG00000112814	ENSMUSP00000151606	Gm9040
Spliceosome-Prp19	Spliceosome-Prp19	9	ENSG00000096401	ENSMUSG00000112919
Spliceosome-Prp19	Spliceosome-Prp19	9	ENSG00000132792	ENSMUSG00000027649	ENSMUSP00000029178	Ctnnbl1
Spliceosome-Prp19	Spliceosome-Prp19	9	ENSG00000261974
Spliceosome-Prp19	Spliceosome-Prp19	9	ENSG00000109971	ENSMUSG00000015656	ENSMUSP00000015800	Hspa8
Spliceosome-Prp19	Spliceosome-Prp19	9	ENSG00000171566	ENSMUSG00000027998	ENSMUSP00000114968	Plrg1
Spliceosome-Prp19	Spliceosome-Prp19	9	ENSG00000102103	ENSMUSG00000031157	ENSMUSP00000111318	Pqbp1
Spliceosome-Prp19	Spliceosome-Prp19	9	ENSG00000110107	ENSMUSG00000024735	ENSMUSP00000025642	Prpf19
Spliceosome-Prp19	Spliceosome-Prp19	9	ENSG00000110107	ENSMUSG00000024735	ENSMUSP00000136858	Prpf19
Spliceosome-Prp19	Spliceosome-Prp19	9	ENSG00000116752	ENSMUSG00000005687	ENSMUSP00000005830	Bcas2
Spliceosome-Prp19	Spliceosome-Prp19	9	ENSG00000084463
COREST complex	COREST complex	9	ENSG00000004487	ENSMUSG00000036940	ENSMUSP00000101473	Kdm1a
COREST complex	COREST complex	9	ENSG00000140382	ENSMUSG00000032329	ENSMUSP00000149359	Hmg20a
COREST complex	COREST complex	9	ENSG00000064961	ENSMUSG00000020232	ENSMUSP00000100960	Hmg20b
COREST complex	COREST complex	9	ENSG00000135365	ENSMUSG00000058318	ENSMUSP00000088074	Phf21a
COREST complex	COREST complex	9	ENSG00000089902	ENSMUSG00000037896	ENSMUSP00000082034	Rcor1
COREST complex	COREST complex	9	ENSG00000167771	ENSMUSG00000024968
COREST complex	COREST complex	9	ENSG00000117625	ENSMUSG00000037395	ENSMUSP00000142054	Rcor3
COREST complex	COREST complex	9	ENSG00000121741	ENSMUSG00000021945	ENSMUSP00000022511	Zmym2
COREST complex	COREST complex	9	ENSG00000147130	ENSMUSG00000031310	ENSMUSP00000068197	Zmym3
RNA polymerase II core complex	RNA polymerase II core complex	9	ENSG00000181222	ENSMUSG00000005198	ENSMUSP00000050771	Polr2a
RNA polymerase II core complex	RNA polymerase II core complex	9	ENSG00000047315	ENSMUSG00000029250	ENSMUSP00000031167	Polr2b
RNA polymerase II core complex	RNA polymerase II core complex	9	ENSG00000102978	ENSMUSG00000031783	ENSMUSP00000148830	Polr2c
RNA polymerase II core complex	RNA polymerase II core complex	9	ENSG00000102978	ENSMUSG00000031783	ENSMUSP00000105147	Polr2c
RNA polymerase II core complex	RNA polymerase II core complex	9	ENSG00000144231	ENSMUSG00000024258	ENSMUSP00000025106	Polr2d
RNA polymerase II core complex	RNA polymerase II core complex	9	ENSG00000099817	ENSMUSG00000004667	ENSMUSP00000004786	Polr2e
RNA polymerase II core complex	RNA polymerase II core complex	9	ENSG00000168002	ENSMUSG00000071662	ENSMUSP00000093980	Polr2g
RNA polymerase II core complex	RNA polymerase II core complex	9	ENSG00000163882	ENSMUSG00000021018	ENSMUSP00000021405	Polr2h
RNA polymerase II core complex	RNA polymerase II core complex	9	ENSG00000105258	ENSMUSG00000019738	ENSMUSP00000019882	Polr2i
RNA polymerase II core complex	RNA polymerase II core complex	9	ENSG00000177700	ENSMUSG00000038489	ENSMUSP00000043204	Polr2l
COP9 signalosome	COP9 signalosome	9	ENSG00000166200	ENSMUSG00000027206	ENSMUSP00000106090	Cops2
COP9 signalosome	COP9 signalosome	9	ENSG00000141030	ENSMUSG00000019373	ENSMUSP00000019517	Cops3
COP9 signalosome	COP9 signalosome	9	ENSG00000138663	ENSMUSG00000035297	ENSMUSP00000048416	Cops4
COP9 signalosome	COP9 signalosome	9	ENSG00000121022	ENSMUSG00000025917	ENSMUSP00000027050	Cops5
COP9 signalosome	COP9 signalosome	9	ENSG00000168090	ENSMUSG00000019494	ENSMUSP00000019638	Cops6
COP9 signalosome	COP9 signalosome	9	ENSG00000111652	ENSMUSG00000030127	ENSMUSP00000108058	Cops7a
COP9 signalosome	COP9 signalosome	9	ENSG00000144524	ENSMUSG00000026240	ENSMUSP00000113587	Cops7b
COP9 signalosome	COP9 signalosome	9	ENSG00000198612	ENSMUSG00000034432	ENSMUSP00000035884	Cops8
COP9 signalosome	COP9 signalosome	9	ENSG00000169727	ENSMUSG00000025156	ENSMUSP00000133855	Gps1
TFIIH complex	TFIIH complex	8	ENSG00000104884	ENSMUSG00000030400	ENSMUSP00000054380	Ercc2
TFIIH complex	TFIIH complex	8	ENSG00000163161	ENSMUSG00000024382	ENSMUSP00000025241	Ercc3
TFIIH complex	TFIIH complex	8	ENSG00000183474	ENSMUSG00000021639	ENSMUSP00000138108	Gtf2h2
TFIIH complex	TFIIH complex	8	ENSG00000110768	ENSMUSG00000006599	ENSMUSP00000103271	Gtf2h1
TFIIH complex	TFIIH complex	8	ENSG00000145736	ENSMUSG00000021639	ENSMUSP00000138108	Gtf2h2
TFIIH complex	TFIIH complex	8	ENSG00000111358	ENSMUSG00000029387
TFIIH complex	TFIIH complex	8	ENSG00000234370
TFIIH complex	TFIIH complex	8	ENSG00000272047	ENSMUSG00000034345
Spliceosome-U5	Spliceosome-U5	8	ENSG00000169217	ENSMUSG00000042502	ENSMUSP00000044790	Cd2bp2
Spliceosome-U5	Spliceosome-U5	8	ENSG00000174243	ENSMUSG00000003360	ENSMUSP00000003450	Ddx23
Spliceosome-U5	Spliceosome-U5	8	ENSG00000101161	ENSMUSG00000002455	ENSMUSP00000121340	Prpf6
Spliceosome-U5	Spliceosome-U5	8	ENSG00000174231	ENSMUSG00000020850	ENSMUSP00000099568	Prpf8
Spliceosome-U5	Spliceosome-U5	8	ENSG00000060688	ENSMUSG00000074088	ENSMUSP00000101616	Snrnp40
Spliceosome-U5	Spliceosome-U5	8	ENSG00000141759	ENSMUSG00000057130	ENSMUSP00000115320	Txnl4a
Spliceosome-U5	Spliceosome-U5	8	ENSG00000144028	ENSMUSG00000003660	ENSMUSP00000099509	Snrnp200
Spliceosome-U5	Spliceosome-U5	8	ENSG00000108883	ENSMUSG00000020929	ENSMUSP00000021306	Eftud2
HDAC3/NCOR complex	HDAC3/NCOR complex	7	ENSG00000132522	ENSMUSG00000023170	ENSMUSP00000054072	Gps2
HDAC3/NCOR complex	HDAC3/NCOR complex	7	ENSG00000171720	ENSMUSG00000024454	ENSMUSP00000037981	Hdac3
HDAC3/NCOR complex	HDAC3/NCOR complex	7	ENSG00000141027	ENSMUSG00000018501	ENSMUSP00000018645	Ncor1
HDAC3/NCOR complex	HDAC3/NCOR complex	7	ENSG00000196498	ENSMUSG00000029478	ENSMUSP00000107033	Ncor2
HDAC3/NCOR complex	HDAC3/NCOR complex	7	ENSG00000177565	ENSMUSG00000027630	ENSMUSP00000142184	Tbl1xr1
HDAC3/NCOR complex	HDAC3/NCOR complex	7	ENSG00000101849	ENSMUSG00000025246	ENSMUSP00000085549	Tbl1x
HDAC3/NCOR complex	HDAC3/NCOR complex	7	ENSG00000092377	ENSMUSG00000025246	ENSMUSP00000085549	Tbl1x
MCM complex	MCM complex	7	ENSG00000073111	ENSMUSG00000002870	ENSMUSP00000061923	Mcm2
MCM complex	MCM complex	7	ENSG00000112118	ENSMUSG00000041859	ENSMUSP00000059192	Mcm3
MCM complex	MCM complex	7	ENSG00000104738	ENSMUSG00000022673	ENSMUSP00000023353	Mcm4
MCM complex	MCM complex	7	ENSG00000100297	ENSMUSG00000005410	ENSMUSP00000148525	Mcm5
MCM complex	MCM complex	7	ENSG00000076003	ENSMUSG00000026355	ENSMUSP00000027601	Mcm6
MCM complex	MCM complex	7	ENSG00000166508	ENSMUSG00000029730	ENSMUSP00000000505	Mcm7
MCM complex	MCM complex	7	ENSG00000197771	ENSMUSG00000048170	ENSMUSP00000113961	Mcmbp
MCM complex	MCM complex	7	ENSG00000197771	ENSMUSG00000048170	ENSMUSP00000062843	Mcmbp
Nuclear cap binding complex (NCBC)	Nuclear cap binding complex (NCBC)	7	ENSG00000169045	ENSMUSG00000007850	ENSMUSP00000076989	Hnrnph1
Nuclear cap binding complex (NCBC)	Nuclear cap binding complex (NCBC)	7	ENSG00000169813	ENSMUSG00000042079	ENSMUSP00000045048	Hnrnpf
Nuclear cap binding complex (NCBC)	Nuclear cap binding complex (NCBC)	7	ENSG00000104897	ENSMUSG00000020211	ENSMUSP00000117160	Sf3a2
Nuclear cap binding complex (NCBC)	Nuclear cap binding complex (NCBC)	7	ENSG00000136937	ENSMUSG00000028330	ENSMUSP00000030014	Ncbp1
Nuclear cap binding complex (NCBC)	Nuclear cap binding complex (NCBC)	7	ENSG00000114503	ENSMUSG00000022774	ENSMUSP00000023460	Ncbp2
Nuclear cap binding complex (NCBC)	Nuclear cap binding complex (NCBC)	7	ENSG00000114503	ENSMUSG00000022774	ENSMUSP00000156386	Ncbp2
Nuclear cap binding complex (NCBC)	Nuclear cap binding complex (NCBC)	7	ENSG00000262472
Nuclear cap binding complex (NCBC)	Nuclear cap binding complex (NCBC)	7	ENSG00000108424	ENSMUSG00000001440	ENSMUSP00000001479	Kpnb1
RNA polymerase I core complex	RNA polymerase I core complex	7	ENSG00000068654	ENSMUSG00000049553	ENSMUSP00000060858	Polr1a
RNA polymerase I core complex	RNA polymerase I core complex	7	ENSG00000125630	ENSMUSG00000027395	ENSMUSP00000099494	Polr1b
RNA polymerase I core complex	RNA polymerase I core complex	7	ENSG00000117877	ENSMUSG00000047649	ENSMUSP00000044653	Cd3eap
RNA polymerase I core complex	RNA polymerase I core complex	7	ENSG00000105849	ENSMUSG00000020561	ENSMUSP00000020877	Polr1f
RNA polymerase I core complex	RNA polymerase I core complex	7	ENSG00000137054	ENSMUSG00000028318	ENSMUSP00000029999	Polr1e
RNA polymerase I core complex	RNA polymerase I core complex	7	ENSG00000171453	ENSMUSG00000067148	ENSMUSP00000084252	Polr1c
RNA polymerase I core complex	RNA polymerase I core complex	7	ENSG00000186184	ENSMUSG00000029642	ENSMUSP00000058355	Polr1d
Spliceosome-LSm	Spliceosome-LSm	7	ENSG00000225998
Spliceosome-LSm	Spliceosome-LSm	7	ENSG00000170860	ENSMUSG00000034192	ENSMUSP00000044178	Lsm3
Spliceosome-LSm	Spliceosome-LSm	7	ENSG00000130520	ENSMUSG00000031848	ENSMUSP00000034311	Lsm4
Spliceosome-LSm	Spliceosome-LSm	7	ENSG00000106355	ENSMUSG00000091625	ENSMUSP00000126565	Lsm5
Spliceosome-LSm	Spliceosome-LSm	7	ENSG00000164167	ENSMUSG00000031683	ENSMUSP00000119841	Lsm6
Spliceosome-LSm	Spliceosome-LSm	7	ENSG00000130332	ENSMUSG00000035215	ENSMUSP00000044993	Lsm7
Spliceosome-LSm	Spliceosome-LSm	7	ENSG00000128534	ENSMUSG00000044155	ENSMUSP00000057238	Lsm8
Spliceosome-Sm	Spliceosome-Sm	7	ENSG00000125835	ENSMUSG00000027404	ENSMUSP00000099488	Snrpb
Spliceosome-Sm	Spliceosome-Sm	7	ENSG00000182004	ENSMUSG00000090553	ENSMUSP00000128400	Snrpe
Spliceosome-Sm	Spliceosome-Sm	7	ENSG00000139343
Spliceosome-Sm	Spliceosome-Sm	7	ENSG00000143977
Spliceosome-Sm	Spliceosome-Sm	7	ENSG00000167088	ENSMUSG00000002477	ENSMUSP00000002551	Snrpd1
Spliceosome-Sm	Spliceosome-Sm	7	ENSG00000125743	ENSMUSG00000040824	ENSMUSP00000037597	Snrpd2
Spliceosome-Sm	Spliceosome-Sm	7	ENSG00000100028	ENSMUSG00000020180	ENSMUSP00000020397	Snrpd3
Rap1 complex	Rap1 complex	7	ENSG00000020922	ENSMUSG00000031928	ENSMUSP00000034405	Mre11a
Rap1 complex	Rap1 complex	7	ENSG00000143799	ENSMUSG00000026496	ENSMUSP00000027777	Parp1
Rap1 complex	Rap1 complex	7	ENSG00000113522	ENSMUSG00000020380	ENSMUSP00000020649	Rad50
Rap1 complex	Rap1 complex	7	ENSG00000132604	ENSMUSG00000031921	ENSMUSP00000068948	Terf2
Rap1 complex	Rap1 complex	7	ENSG00000166848	ENSMUSG00000033430	ENSMUSP00000052170	Terf2ip
Rap1 complex	Rap1 complex	7	ENSG00000079246	ENSMUSG00000026187	ENSMUSP00000027379	Xrcc5
Rap1 complex	Rap1 complex	7	ENSG00000196419	ENSMUSG00000022471	ENSMUSP00000097968	Xrcc6
BP-SMAD complex	BP-SMAD complex	7	ENSG00000163161	ENSMUSG00000024382	ENSMUSP00000025241	Ercc3
BP-SMAD complex	BP-SMAD complex	7	ENSG00000121742	ENSMUSG00000040055
BP-SMAD complex	BP-SMAD complex	7	ENSG00000155090	ENSMUSG00000037465
BP-SMAD complex	BP-SMAD complex	7	ENSG00000119950	ENSMUSG00000025025
BP-SMAD complex	BP-SMAD complex	7	ENSG00000165916	ENSMUSG00000002102	ENSMUSP00000071054	Psmc3
BP-SMAD complex	BP-SMAD complex	7	ENSG00000120693
BP-SMAD complex	BP-SMAD complex	7	ENSG00000120708	ENSMUSG00000035493	ENSMUSP00000037719	Tgfbi
LINC complex	LINC complex	7	ENSG00000205250	ENSMUSG00000014859	ENSMUSP00000015003	E2f4
LINC complex	LINC complex	7	ENSG00000267796	ENSMUSG00000036845
LINC complex	LINC complex	7	ENSG00000205659	ENSMUSG00000085793	ENSMUSP00000133045	Lin52
LINC complex	LINC complex	7	ENSG00000189308	ENSMUSG00000118665
LINC complex	LINC complex	7	ENSG00000183814	ENSMUSG00000058729	ENSMUSP00000141331	Lin9
LINC complex	LINC complex	7	ENSG00000162521	ENSMUSG00000057236	ENSMUSP00000099658	Rbbp4
LINC complex	LINC complex	7	ENSG00000103479	ENSMUSG00000031666	ENSMUSP00000034091	Rbl2
PRC1-core complex	PRC1-core complex	6	ENSG00000168283	ENSMUSG00000026739
PRC1-core complex	PRC1-core complex	6	ENSG00000141582	ENSMUSG00000039989
PRC1-core complex	PRC1-core complex	6	ENSG00000134686	ENSMUSG00000028796	ENSMUSP00000030588	Phc2
PRC1-core complex	PRC1-core complex	6	ENSG00000173889	ENSMUSG00000037652	ENSMUSP00000130142	Phc3
PRC1-core complex	PRC1-core complex	6	ENSG00000226788
PRC1-core complex	PRC1-core complex	6	ENSG00000121481	ENSMUSG00000026484	ENSMUSP00000075476	Rnf2
Telomeric Complex	Telomeric Complex	6	ENSG00000166848	ENSMUSG00000033430	ENSMUSP00000052170	Terf2ip
Telomeric Complex	Telomeric Complex	6	ENSG00000132604	ENSMUSG00000031921	ENSMUSP00000068948	Terf2
Telomeric Complex	Telomeric Complex	6	ENSG00000092330	ENSMUSG00000007589	ENSMUSP00000154628	Tinf2
Telomeric Complex	Telomeric Complex	6	ENSG00000128513	ENSMUSG00000024174	ENSMUSP00000084089	Pot1b
Telomeric Complex	Telomeric Complex	6	ENSG00000128513	ENSMUSG00000029676
Telomeric Complex	Telomeric Complex	6	ENSG00000147601	ENSMUSG00000025925	ENSMUSP00000140744	Terf1
Telomeric Complex	Telomeric Complex	6	ENSG00000102977	ENSMUSG00000038000	ENSMUSP00000048180	Acd
TFIID complex	TFIID complex	6	ENSG00000166337	ENSMUSG00000043866	ENSMUSP00000118105	Taf10
TFIID complex	TFIID complex	6	ENSG00000172660
TFIID complex	TFIID complex	6	ENSG00000130699	ENSMUSG00000039117	ENSMUSP00000038610	Taf4
TFIID complex	TFIID complex	6	ENSG00000148835	ENSMUSG00000025049	ENSMUSP00000026027	Taf5
TFIID complex	TFIID complex	6	ENSG00000106290	ENSMUSG00000036980	ENSMUSP00000106561	Taf6
TFIID complex	TFIID complex	6	ENSG00000263302
DotCom	DotCom	6	ENSG00000104885	ENSMUSG00000061589	ENSMUSP00000100973	Dot1l
DotCom	DotCom	6	ENSG00000078403	ENSMUSG00000026743
DotCom	DotCom	6	ENSG00000171843	ENSMUSG00000028496
DotCom	DotCom	6	ENSG00000130382	ENSMUSG00000024212	ENSMUSP00000025053	Mllt1
DotCom	DotCom	6	ENSG00000108292
DotCom	DotCom	6	ENSG00000261023
Mis12 centromere complex	Mis12 centromere complex	6	ENSG00000094916	ENSMUSG00000009575	ENSMUSP00000113158	Cbx5
Mis12 centromere complex	Mis12 centromere complex	6	ENSG00000149636	ENSMUSG00000027635
Mis12 centromere complex	Mis12 centromere complex	6	ENSG00000167842	ENSMUSG00000040599	ENSMUSP00000039500	Mis12
Mis12 centromere complex	Mis12 centromere complex	6	ENSG00000117697	ENSMUSG00000062510
Mis12 centromere complex	Mis12 centromere complex	6	ENSG00000160783	ENSMUSG00000028066	ENSMUSP00000062420	Pmf1
Mis12 centromere complex	Mis12 centromere complex	6	ENSG00000122952	ENSMUSG00000019923	ENSMUSP00000020081	Zwint
Toposome	Toposome	6	ENSG00000165732	ENSMUSG00000020075	ENSMUSP00000042691	Ddx21
Toposome	Toposome	6	ENSG00000135829	ENSMUSG00000042699	ENSMUSP00000038135	Dhx9
Toposome	Toposome	6	ENSG00000092199	ENSMUSG00000060373	ENSMUSP00000154757	Hnrnpc
Toposome	Toposome	6	ENSG00000092199	ENSMUSG00000060373	ENSMUSP00000133052	Hnrnpc
Toposome	Toposome	6	ENSG00000174231	ENSMUSG00000020850	ENSMUSP00000099568	Prpf8
Toposome	Toposome	6	ENSG00000149136	ENSMUSG00000027067	ENSMUSP00000127058	Ssrp1
Toposome	Toposome	6	ENSG00000131747	ENSMUSG00000020914	ENSMUSP00000068896	Top2a
ASCOM complex	ASCOM complex	6	ENSG00000167548	ENSMUSG00000048154	ENSMUSP00000135941	Kmt2d
ASCOM complex	ASCOM complex	6	ENSG00000055609	ENSMUSG00000038056	ENSMUSP00000043874	Kmt2c
ASCOM complex	ASCOM complex	6	ENSG00000198646	ENSMUSG00000038369	ENSMUSP00000045386	Ncoa6
ASCOM complex	ASCOM complex	6	ENSG00000117222	ENSMUSG00000026439	ENSMUSP00000141003	Rbbp5
ASCOM complex	ASCOM complex	6	ENSG00000127824	ENSMUSG00000026202	ENSMUSP00000078429	Tuba4a
ASCOM complex	ASCOM complex	6	ENSG00000224156
SRC-3 complex	SRC-3 complex	6	ENSG00000005339	ENSMUSG00000022521	ENSMUSP00000023165	Crebbp
SRC-3 complex	SRC-3 complex	6	ENSG00000104365	ENSMUSG00000031537	ENSMUSP00000033939	Ikbkb
SRC-3 complex	SRC-3 complex	6	ENSG00000073009
SRC-3 complex	SRC-3 complex	6	ENSG00000140396	ENSMUSG00000005886	ENSMUSP00000006037	Ncoa2
SRC-3 complex	SRC-3 complex	6	ENSG00000124151	ENSMUSG00000027678	ENSMUSP00000085416	Ncoa3
SRC-3 complex	SRC-3 complex	6	ENSG00000116747	ENSMUSG00000018199	ENSMUSP00000125623	Ro60
Spliceosome-U4/U6	Spliceosome-U4/U6	5	ENSG00000100138	ENSMUSG00000063480	ENSMUSP00000091840	Snu13
Spliceosome-U4/U6	Spliceosome-U4/U6	5	ENSG00000171960	ENSMUSG00000033036	ENSMUSP00000142767	Gm7879
Spliceosome-U4/U6	Spliceosome-U4/U6	5	ENSG00000171960	ENSMUSG00000060288
Spliceosome-U4/U6	Spliceosome-U4/U6	5	ENSG00000105618	ENSMUSG00000008373	ENSMUSP00000008517	Prpf31
Spliceosome-U4/U6	Spliceosome-U4/U6	5	ENSG00000136875	ENSMUSG00000066148	ENSMUSP00000081572	Prpf4
Spliceosome-U4/U6	Spliceosome-U4/U6	5	ENSG00000117360	ENSMUSG00000015748	ENSMUSP00000124950	Prpf3
Signal recognition particle (SRP) complex	Signal recognition particle (SRP) complex	5	ENSG00000140319	ENSMUSG00000009549	ENSMUSP00000009693	Srp14
Signal recognition particle (SRP) complex	Signal recognition particle (SRP) complex	5	ENSG00000153037	ENSMUSG00000014504	ENSMUSP00000072386	Srp19
Signal recognition particle (SRP) complex	Signal recognition particle (SRP) complex	5	ENSG00000100883	ENSMUSG00000073079
Signal recognition particle (SRP) complex	Signal recognition particle (SRP) complex	5	ENSG00000100883	ENSMUSG00000079108
Signal recognition particle (SRP) complex	Signal recognition particle (SRP) complex	5	ENSG00000100883	ENSMUSG00000112449	ENSMUSP00000106336	Srp54b
Signal recognition particle (SRP) complex	Signal recognition particle (SRP) complex	5	ENSG00000167881	ENSMUSG00000020780	ENSMUSP00000021133	Srp68
Signal recognition particle (SRP) complex	Signal recognition particle (SRP) complex	5	ENSG00000174780	ENSMUSG00000036323	ENSMUSP00000098648	Srp72
TFIIIC complex	TFIIIC complex	5	ENSG00000077235	ENSMUSG00000032777	ENSMUSP00000056719	Gtf3c1
TFIIIC complex	TFIIIC complex	5	ENSG00000115207	ENSMUSG00000101678
TFIIIC complex	TFIIIC complex	5	ENSG00000115207	ENSMUSG00000106864	ENSMUSP00000144489	Gtf3c2
TFIIIC complex	TFIIIC complex	5	ENSG00000119041	ENSMUSG00000041303	ENSMUSP00000039420	Gtf3c3
TFIIIC complex	TFIIIC complex	5	ENSG00000125484	ENSMUSG00000035666	ENSMUSP00000042265	Gtf3c4
TFIIIC complex	TFIIIC complex	5	ENSG00000148308	ENSMUSG00000026816	ENSMUSP00000109521	Gtf3c5
Paf complex	Paf complex	5	ENSG00000134371	ENSMUSG00000026361	ENSMUSP00000018337	Cdc73
Paf complex	Paf complex	5	ENSG00000198730	ENSMUSG00000005609	ENSMUSP00000005749	Ctr9
Paf complex	Paf complex	5	ENSG00000166477	ENSMUSG00000042487	ENSMUSP00000046905	Leo1
Paf complex	Paf complex	5	ENSG00000006712	ENSMUSG00000003437	ENSMUSP00000003529	Paf1
Paf complex	Paf complex	5	ENSG00000140395	ENSMUSG00000061559	ENSMUSP00000056359	Wdr61
Replication factor C (RFC) complex	Replication factor C (RFC) complex	5	ENSG00000035928	ENSMUSG00000029191	ENSMUSP00000145385	Rfc1
Replication factor C (RFC) complex	Replication factor C (RFC) complex	5	ENSG00000049541	ENSMUSG00000023104	ENSMUSP00000023867	Rfc2
Replication factor C (RFC) complex	Replication factor C (RFC) complex	5	ENSG00000133119	ENSMUSG00000033970	ENSMUSP00000039621	Rfc3
Replication factor C (RFC) complex	Replication factor C (RFC) complex	5	ENSG00000163918	ENSMUSG00000022881	ENSMUSP00000110995	Rfc4
Replication factor C (RFC) complex	Replication factor C (RFC) complex	5	ENSG00000111445	ENSMUSG00000029363	ENSMUSP00000083652	Rfc5
Condensin II complex	Condensin II complex	5	ENSG00000151503	ENSMUSG00000035024
Condensin II complex	Condensin II complex	5	ENSG00000146918	ENSMUSG00000042029	ENSMUSP00000081889	Ncapg2
Condensin II complex	Condensin II complex	5	ENSG00000025770	ENSMUSG00000008690	ENSMUSP00000086095	Ncaph2
Condensin II complex	Condensin II complex	5	ENSG00000136824	ENSMUSG00000028312	ENSMUSP00000099979	Smc2
Condensin II complex	Condensin II complex	5	ENSG00000113810	ENSMUSG00000034349	ENSMUSP00000047872	Smc4
Cleavage and polyadenylation specificity factor (CPSF) complex	Cleavage and polyadenylation specificity factor (CPSF) complex	5	ENSG00000261230
Cleavage and polyadenylation specificity factor (CPSF) complex	Cleavage and polyadenylation specificity factor (CPSF) complex	5	ENSG00000165934	ENSMUSG00000041781	ENSMUSP00000047797	Cpsf2
Cleavage and polyadenylation specificity factor (CPSF) complex	Cleavage and polyadenylation specificity factor (CPSF) complex	5	ENSG00000119203	ENSMUSG00000054309	ENSMUSP00000068148	Cpsf3
Cleavage and polyadenylation specificity factor (CPSF) complex	Cleavage and polyadenylation specificity factor (CPSF) complex	5	ENSG00000160917	ENSMUSG00000029625	ENSMUSP00000125019	Cpsf4
Cleavage and polyadenylation specificity factor (CPSF) complex	Cleavage and polyadenylation specificity factor (CPSF) complex	5	ENSG00000145216
VEGF transcriptional complex	VEGF transcriptional complex	5	ENSG00000125931	ENSMUSG00000051159
VEGF transcriptional complex	VEGF transcriptional complex	5	ENSG00000164442	ENSMUSG00000039910
VEGF transcriptional complex	VEGF transcriptional complex	5	ENSG00000179862	ENSMUSG00000070803
VEGF transcriptional complex	VEGF transcriptional complex	5	ENSG00000100644	ENSMUSG00000021109
VEGF transcriptional complex	VEGF transcriptional complex	5	ENSG00000168610	ENSMUSG00000004040	ENSMUSP00000120152	Stat3
Origin recognition complex (ORC) complex	Origin recognition complex (ORC) complex	5	ENSG00000115942	ENSMUSG00000026037	ENSMUSP00000027198	Orc2
Origin recognition complex (ORC) complex	Origin recognition complex (ORC) complex	5	ENSG00000135336	ENSMUSG00000040044
Origin recognition complex (ORC) complex	Origin recognition complex (ORC) complex	5	ENSG00000115947	ENSMUSG00000026761
Origin recognition complex (ORC) complex	Origin recognition complex (ORC) complex	5	ENSG00000164815	ENSMUSG00000029012
Origin recognition complex (ORC) complex	Origin recognition complex (ORC) complex	5	ENSG00000091651	ENSMUSG00000031697
cytoplasmic ribosomal large subunit	cytoplasmic ribosomal large subunit	52	ENSG00000100316	ENSMUSG00000060036	ENSMUSP00000080354	Rpl3
cytoplasmic ribosomal large subunit	cytoplasmic ribosomal large subunit	52	ENSG00000177600	ENSMUSG00000025508	ENSMUSP00000081474	Rplp2
cytoplasmic ribosomal large subunit	cytoplasmic ribosomal large subunit	52	ENSG00000177600	ENSMUSG00000118552
cytoplasmic ribosomal large subunit	cytoplasmic ribosomal large subunit	52	ENSG00000156482	ENSMUSG00000058600	ENSMUSP00000106014	Rpl30
cytoplasmic ribosomal large subunit	cytoplasmic ribosomal large subunit	52	ENSG00000174748	ENSMUSG00000012405	ENSMUSP00000108217	Rpl15
cytoplasmic ribosomal large subunit	cytoplasmic ribosomal large subunit	52	ENSG00000146223	ENSMUSG00000063888	ENSMUSP00000092888	Rpl7l1
cytoplasmic ribosomal large subunit	cytoplasmic ribosomal large subunit	52	ENSG00000122406
cytoplasmic ribosomal large subunit	cytoplasmic ribosomal large subunit	52	ENSG00000142541
cytoplasmic ribosomal large subunit	cytoplasmic ribosomal large subunit	52	ENSG00000142676	ENSMUSG00000059291	ENSMUSP00000099595	Rpl11
cytoplasmic ribosomal large subunit	cytoplasmic ribosomal large subunit	52	ENSG00000198242
cytoplasmic ribosomal large subunit	cytoplasmic ribosomal large subunit	52	ENSG00000109475	ENSMUSG00000062006	ENSMUSP00000078092	Rpl34
cytoplasmic ribosomal large subunit	cytoplasmic ribosomal large subunit	52	ENSG00000167526	ENSMUSG00000000740	ENSMUSP00000000756	Rpl13
cytoplasmic ribosomal large subunit	cytoplasmic ribosomal large subunit	52	ENSG00000125691	ENSMUSG00000071415	ENSMUSP00000099435	Rpl23
cytoplasmic ribosomal large subunit	cytoplasmic ribosomal large subunit	52	ENSG00000063177
cytoplasmic ribosomal large subunit	cytoplasmic ribosomal large subunit	52	ENSG00000163923
cytoplasmic ribosomal large subunit	cytoplasmic ribosomal large subunit	52	ENSG00000147403
cytoplasmic ribosomal large subunit	cytoplasmic ribosomal large subunit	52	ENSG00000215472
cytoplasmic ribosomal large subunit	cytoplasmic ribosomal large subunit	52	ENSG00000198918
cytoplasmic ribosomal large subunit	cytoplasmic ribosomal large subunit	52	ENSG00000131469
cytoplasmic ribosomal large subunit	cytoplasmic ribosomal large subunit	52	ENSG00000108298	ENSMUSG00000017404	ENSMUSP00000017548	Rpl19
cytoplasmic ribosomal large subunit	cytoplasmic ribosomal large subunit	52	ENSG00000197756
cytoplasmic ribosomal large subunit	cytoplasmic ribosomal large subunit	52	ENSG00000165496	ENSMUSG00000060499
cytoplasmic ribosomal large subunit	cytoplasmic ribosomal large subunit	52	ENSG00000140986	ENSMUSG00000002500	ENSMUSP00000129325	Rpl3l
cytoplasmic ribosomal large subunit	cytoplasmic ribosomal large subunit	52	ENSG00000037241
cytoplasmic ribosomal large subunit	cytoplasmic ribosomal large subunit	52	ENSG00000163584	ENSMUSG00000039221
cytoplasmic ribosomal large subunit	cytoplasmic ribosomal large subunit	52	ENSG00000161970	ENSMUSG00000060938	ENSMUSP00000073175	Rpl26
cytoplasmic ribosomal large subunit	cytoplasmic ribosomal large subunit	52	ENSG00000162244	ENSMUSG00000048758	ENSMUSP00000117834	Rpl29
cytoplasmic ribosomal large subunit	cytoplasmic ribosomal large subunit	52	ENSG00000162244	ENSMUSG00000078240
cytoplasmic ribosomal large subunit	cytoplasmic ribosomal large subunit	52	ENSG00000136942	ENSMUSG00000062997	ENSMUSP00000079672	Rpl35
cytoplasmic ribosomal large subunit	cytoplasmic ribosomal large subunit	52	ENSG00000136942	ENSMUSG00000078193
cytoplasmic ribosomal large subunit	cytoplasmic ribosomal large subunit	52	ENSG00000221983	ENSMUSG00000090137
cytoplasmic ribosomal large subunit	cytoplasmic ribosomal large subunit	52	ENSG00000163682	ENSMUSG00000081906
cytoplasmic ribosomal large subunit	cytoplasmic ribosomal large subunit	52	ENSG00000165502	ENSMUSG00000104043
cytoplasmic ribosomal large subunit	cytoplasmic ribosomal large subunit	52	ENSG00000071082
cytoplasmic ribosomal large subunit	cytoplasmic ribosomal large subunit	52	ENSG00000122026
cytoplasmic ribosomal large subunit	cytoplasmic ribosomal large subunit	52	ENSG00000161016	ENSMUSG00000003970	ENSMUSP00000004072	Rpl8
cytoplasmic ribosomal large subunit	cytoplasmic ribosomal large subunit	52	ENSG00000147604	ENSMUSG00000043716	ENSMUSP00000071616	Rpl7
cytoplasmic ribosomal large subunit	cytoplasmic ribosomal large subunit	52	ENSG00000147604	ENSMUSG00000043716	ENSMUSP00000118695	Rpl7
cytoplasmic ribosomal large subunit	cytoplasmic ribosomal large subunit	52	ENSG00000172809	ENSMUSG00000057322	ENSMUSP00000102209	Rpl38
cytoplasmic ribosomal large subunit	cytoplasmic ribosomal large subunit	52	ENSG00000089009	ENSMUSG00000029614	ENSMUSP00000031617	Rpl6
cytoplasmic ribosomal large subunit	cytoplasmic ribosomal large subunit	52	ENSG00000105640
cytoplasmic ribosomal large subunit	cytoplasmic ribosomal large subunit	52	ENSG00000198755	ENSMUSG00000037805	ENSMUSP00000048469	Rpl10a
cytoplasmic ribosomal large subunit	cytoplasmic ribosomal large subunit	52	ENSG00000166441	ENSMUSG00000046364	ENSMUSP00000123410	Rpl27a
cytoplasmic ribosomal large subunit	cytoplasmic ribosomal large subunit	52	ENSG00000089157	ENSMUSG00000067274	ENSMUSP00000083705	Rplp0
cytoplasmic ribosomal large subunit	cytoplasmic ribosomal large subunit	52	ENSG00000130255	ENSMUSG00000057863	ENSMUSP00000079340	Rpl36
cytoplasmic ribosomal large subunit	cytoplasmic ribosomal large subunit	52	ENSG00000145592	ENSMUSG00000041841	ENSMUSP00000046506	Rpl37
cytoplasmic ribosomal large subunit	cytoplasmic ribosomal large subunit	52	ENSG00000260501
cytoplasmic ribosomal large subunit	cytoplasmic ribosomal large subunit	52	ENSG00000182899	ENSMUSG00000060636	ENSMUSP00000110730	Rpl35a
cytoplasmic ribosomal large subunit	cytoplasmic ribosomal large subunit	52	ENSG00000197958
cytoplasmic ribosomal large subunit	cytoplasmic ribosomal large subunit	52	ENSG00000144713	ENSMUSG00000057841	ENSMUSP00000145350	Rpl32
cytoplasmic ribosomal large subunit	cytoplasmic ribosomal large subunit	52	ENSG00000137818	ENSMUSG00000007892	ENSMUSP00000008036	Rplp1
cytoplasmic ribosomal large subunit	cytoplasmic ribosomal large subunit	52	ENSG00000137818	ENSMUSG00000091014
cytoplasmic ribosomal large subunit	cytoplasmic ribosomal large subunit	52	ENSG00000188846
cytoplasmic ribosomal large subunit	cytoplasmic ribosomal large subunit	52	ENSG00000241343	ENSMUSG00000079435	ENSMUSP00000108837	Rpl36a
cytoplasmic ribosomal large subunit	cytoplasmic ribosomal large subunit	52	ENSG00000114391	ENSMUSG00000098274	ENSMUSP00000023269	Rpl24
cytoplasmic ribosomal large subunit	cytoplasmic ribosomal large subunit	52	ENSG00000174444	ENSMUSG00000032399	ENSMUSP00000034966	Rpl4
cytoplasmic ribosomal large subunit	cytoplasmic ribosomal large subunit	52	ENSG00000116251	ENSMUSG00000028936	ENSMUSP00000140276	Rpl22
cytoplasmic ribosomal small subunit	cytoplasmic ribosomal small subunit	41	ENSG00000142937	ENSMUSG00000047675	ENSMUSP00000099757	Rps8
cytoplasmic ribosomal small subunit	cytoplasmic ribosomal small subunit	41	ENSG00000008988
cytoplasmic ribosomal small subunit	cytoplasmic ribosomal small subunit	41	ENSG00000115268	ENSMUSG00000063457	ENSMUSP00000069004	Rps15
cytoplasmic ribosomal small subunit	cytoplasmic ribosomal small subunit	41	ENSG00000140988	ENSMUSG00000044533	ENSMUSP00000131474	Rps2
cytoplasmic ribosomal small subunit	cytoplasmic ribosomal small subunit	41	ENSG00000213741
cytoplasmic ribosomal small subunit	cytoplasmic ribosomal small subunit	41	ENSG00000130222	ENSMUSG00000021453
cytoplasmic ribosomal small subunit	cytoplasmic ribosomal small subunit	41	ENSG00000083845	ENSMUSG00000012848	ENSMUSP00000104179	Rps5
cytoplasmic ribosomal small subunit	cytoplasmic ribosomal small subunit	41	ENSG00000184779
cytoplasmic ribosomal small subunit	cytoplasmic ribosomal small subunit	41	ENSG00000233927	ENSMUSG00000067288	ENSMUSP00000133357	Rps28
cytoplasmic ribosomal small subunit	cytoplasmic ribosomal small subunit	41	ENSG00000105193	ENSMUSG00000037563	ENSMUSP00000103940	Rps16
cytoplasmic ribosomal small subunit	cytoplasmic ribosomal small subunit	41	ENSG00000142534	ENSMUSG00000003429	ENSMUSP00000003521	Rps11
cytoplasmic ribosomal small subunit	cytoplasmic ribosomal small subunit	41	ENSG00000137154	ENSMUSG00000028495	ENSMUSP00000099878	Rps6
cytoplasmic ribosomal small subunit	cytoplasmic ribosomal small subunit	41	ENSG00000171858	ENSMUSG00000039001	ENSMUSP00000058432	Rps21
cytoplasmic ribosomal small subunit	cytoplasmic ribosomal small subunit	41	ENSG00000226225
cytoplasmic ribosomal small subunit	cytoplasmic ribosomal small subunit	41	ENSG00000186468
cytoplasmic ribosomal small subunit	cytoplasmic ribosomal small subunit	41	ENSG00000110700	ENSMUSG00000090862	ENSMUSP00000126294	Rps13
cytoplasmic ribosomal small subunit	cytoplasmic ribosomal small subunit	41	ENSG00000185088
cytoplasmic ribosomal small subunit	cytoplasmic ribosomal small subunit	41	ENSG00000129824
cytoplasmic ribosomal small subunit	cytoplasmic ribosomal small subunit	41	ENSG00000118181
cytoplasmic ribosomal small subunit	cytoplasmic ribosomal small subunit	41	ENSG00000124614
cytoplasmic ribosomal small subunit	cytoplasmic ribosomal small subunit	41	ENSG00000138326
cytoplasmic ribosomal small subunit	cytoplasmic ribosomal small subunit	41	ENSG00000177954
cytoplasmic ribosomal small subunit	cytoplasmic ribosomal small subunit	41	ENSG00000204628	ENSMUSG00000020372	ENSMUSP00000020640	Rack1
cytoplasmic ribosomal small subunit	cytoplasmic ribosomal small subunit	41	ENSG00000170889	ENSMUSG00000006333	ENSMUSP00000104265	Rps9
cytoplasmic ribosomal small subunit	cytoplasmic ribosomal small subunit	41	ENSG00000168028
cytoplasmic ribosomal small subunit	cytoplasmic ribosomal small subunit	41	ENSG00000148225	ENSMUSG00000028391
cytoplasmic ribosomal small subunit	cytoplasmic ribosomal small subunit	41	ENSG00000145425	ENSMUSG00000028081	ENSMUSP00000029722	Rps3a1
cytoplasmic ribosomal small subunit	cytoplasmic ribosomal small subunit	41	ENSG00000198034	ENSMUSG00000031320	ENSMUSP00000033683	Rps4x
cytoplasmic ribosomal small subunit	cytoplasmic ribosomal small subunit	41	ENSG00000116717	ENSMUSG00000036390
cytoplasmic ribosomal small subunit	cytoplasmic ribosomal small subunit	41	ENSG00000134419	ENSMUSG00000008683	ENSMUSP00000102198	Rps15a
cytoplasmic ribosomal small subunit	cytoplasmic ribosomal small subunit	41	ENSG00000143947	ENSMUSG00000020460	ENSMUSP00000099908	Rps27a
cytoplasmic ribosomal small subunit	cytoplasmic ribosomal small subunit	41	ENSG00000196656
cytoplasmic ribosomal small subunit	cytoplasmic ribosomal small subunit	41	ENSG00000171863	ENSMUSG00000061477	ENSMUSP00000073880	Rps7
cytoplasmic ribosomal small subunit	cytoplasmic ribosomal small subunit	41	ENSG00000164587	ENSMUSG00000024608	ENSMUSP00000157948	Rps14
cytoplasmic ribosomal small subunit	cytoplasmic ribosomal small subunit	41	ENSG00000099860	ENSMUSG00000015312
cytoplasmic ribosomal small subunit	cytoplasmic ribosomal small subunit	41	ENSG00000105372	ENSMUSG00000040952	ENSMUSP00000104068	Rps19
cytoplasmic ribosomal small subunit	cytoplasmic ribosomal small subunit	41	ENSG00000157828
cytoplasmic ribosomal small subunit	cytoplasmic ribosomal small subunit	41	ENSG00000112306
cytoplasmic ribosomal small subunit	cytoplasmic ribosomal small subunit	41	ENSG00000149273
cytoplasmic ribosomal small subunit	cytoplasmic ribosomal small subunit	41	ENSG00000149806	ENSMUSG00000038274	ENSMUSP00000157878	Fau
cytoplasmic ribosomal small subunit	cytoplasmic ribosomal small subunit	41	ENSG00000196656
mitochondrial ribosomal large subunit	mitochondrial ribosomal large subunit	36	ENSG00000135900	ENSMUSG00000026248	ENSMUSP00000027464	Mrpl44
mitochondrial ribosomal large subunit	mitochondrial ribosomal large subunit	36	ENSG00000159111	ENSMUSG00000001445	ENSMUSP00000001485	Mrpl10
mitochondrial ribosomal large subunit	mitochondrial ribosomal large subunit	36	ENSG00000082515	ENSMUSG00000020514	ENSMUSP00000020820	Mrpl22
mitochondrial ribosomal large subunit	mitochondrial ribosomal large subunit	36	ENSG00000156508	ENSMUSG00000037742	ENSMUSP00000042457	Eef1a1
mitochondrial ribosomal large subunit	mitochondrial ribosomal large subunit	36	ENSG00000142676	ENSMUSG00000059291	ENSMUSP00000099595	Rpl11
mitochondrial ribosomal large subunit	mitochondrial ribosomal large subunit	36	ENSG00000125691	ENSMUSG00000071415	ENSMUSP00000099435	Rpl23
mitochondrial ribosomal large subunit	mitochondrial ribosomal large subunit	36	ENSG00000204822	ENSMUSG00000030037	ENSMUSP00000109571	Mrpl53
mitochondrial ribosomal large subunit	mitochondrial ribosomal large subunit	36	ENSG00000149792	ENSMUSG00000007338	ENSMUSP00000007482	Mrpl49
mitochondrial ribosomal large subunit	mitochondrial ribosomal large subunit	36	ENSG00000259494	ENSMUSG00000030612	ENSMUSP00000032841	Mrpl46
mitochondrial ribosomal large subunit	mitochondrial ribosomal large subunit	36	ENSG00000130312	ENSMUSG00000034880
mitochondrial ribosomal large subunit	mitochondrial ribosomal large subunit	36	ENSG00000158042	ENSMUSG00000030879	ENSMUSP00000117971	Mrpl17
mitochondrial ribosomal large subunit	mitochondrial ribosomal large subunit	36	ENSG00000183617	ENSMUSG00000034932	ENSMUSP00000039951	Mrpl54
mitochondrial ribosomal large subunit	mitochondrial ribosomal large subunit	36	ENSG00000185608	ENSMUSG00000022706	ENSMUSP00000023391	Mrpl40
mitochondrial ribosomal large subunit	mitochondrial ribosomal large subunit	36	ENSG00000182154	ENSMUSG00000036850	ENSMUSP00000043561	Mrpl41
mitochondrial ribosomal large subunit	mitochondrial ribosomal large subunit	36	ENSG00000197345	ENSMUSG00000024829	ENSMUSP00000025743	Mrpl21
mitochondrial ribosomal large subunit	mitochondrial ribosomal large subunit	36	ENSG00000197345	ENSMUSG00000024829	ENSMUSP00000025745	Mrpl21
mitochondrial ribosomal large subunit	mitochondrial ribosomal large subunit	36	ENSG00000174547	ENSMUSG00000024902	ENSMUSP00000025836	Mrpl11
mitochondrial ribosomal large subunit	mitochondrial ribosomal large subunit	36	ENSG00000137547	ENSMUSG00000033845	ENSMUSP00000115512	Mrpl15
mitochondrial ribosomal large subunit	mitochondrial ribosomal large subunit	36	ENSG00000106591	ENSMUSG00000015672	ENSMUSP00000152345	Mrpl32
mitochondrial ribosomal large subunit	mitochondrial ribosomal large subunit	36	ENSG00000161016	ENSMUSG00000003970	ENSMUSP00000004072	Rpl8
mitochondrial ribosomal large subunit	mitochondrial ribosomal large subunit	36	ENSG00000262814	ENSMUSG00000039640	ENSMUSP00000044417	Mrpl12
mitochondrial ribosomal large subunit	mitochondrial ribosomal large subunit	36	ENSG00000055950	ENSMUSG00000025208	ENSMUSP00000095322	Mrpl43
mitochondrial ribosomal large subunit	mitochondrial ribosomal large subunit	36	ENSG00000166902	ENSMUSG00000024683	ENSMUSP00000128915	Mrpl16
mitochondrial ribosomal large subunit	mitochondrial ribosomal large subunit	36	ENSG00000171421	ENSMUSG00000021607
mitochondrial ribosomal large subunit	mitochondrial ribosomal large subunit	36	ENSG00000105364	ENSMUSG00000003299	ENSMUSP00000003386	Mrpl4
mitochondrial ribosomal large subunit	mitochondrial ribosomal large subunit	36	ENSG00000112651	ENSMUSG00000002767	ENSMUSP00000002844	Mrpl2
mitochondrial ribosomal large subunit	mitochondrial ribosomal large subunit	36	ENSG00000086504	ENSMUSG00000024181	ENSMUSP00000025014	Mrpl28
mitochondrial ribosomal large subunit	mitochondrial ribosomal large subunit	36	ENSG00000204316	ENSMUSG00000020775	ENSMUSP00000102047	Mrpl38
mitochondrial ribosomal large subunit	mitochondrial ribosomal large subunit	36	ENSG00000154518	ENSMUSG00000018770
mitochondrial ribosomal large subunit	mitochondrial ribosomal large subunit	36	ENSG00000131368	ENSMUSG00000014551	ENSMUSP00000114402	Mrps25
mitochondrial ribosomal large subunit	mitochondrial ribosomal large subunit	36	ENSG00000243147	ENSMUSG00000106918
mitochondrial ribosomal large subunit	mitochondrial ribosomal large subunit	36	ENSG00000108826	ENSMUSG00000024414	ENSMUSP00000025278	Mrpl27
mitochondrial ribosomal large subunit	mitochondrial ribosomal large subunit	36	ENSG00000169288	ENSMUSG00000029486	ENSMUSP00000037046	Mrpl1
mitochondrial ribosomal large subunit	mitochondrial ribosomal large subunit	36	ENSG00000172172	ENSMUSG00000022370	ENSMUSP00000130722	Mrpl13
mitochondrial ribosomal large subunit	mitochondrial ribosomal large subunit	36	ENSG00000114686	ENSMUSG00000032563	ENSMUSP00000035177	Mrpl3
mitochondrial ribosomal large subunit	mitochondrial ribosomal large subunit	36	ENSG00000136522	ENSMUSG00000037531	ENSMUSP00000048078	Mrpl47
mitochondrial ribosomal large subunit	mitochondrial ribosomal large subunit	36	ENSG00000214026	ENSMUSG00000037772	ENSMUSP00000148138	Mrpl23
mitochondrial ribosomal large subunit	mitochondrial ribosomal large subunit	36	ENSG00000214026	ENSMUSG00000037772	ENSMUSP00000039784	Mrpl23
Nucleosomal protein complex	Nucleosomal protein complex	35	ENSG00000183598	ENSMUSG00000081058
Nucleosomal protein complex	Nucleosomal protein complex	35	ENSG00000197837	ENSMUSG00000064288
Nucleosomal protein complex	Nucleosomal protein complex	35	ENSG00000184678
Nucleosomal protein complex	Nucleosomal protein complex	35	ENSG00000196787
Nucleosomal protein complex	Nucleosomal protein complex	35	ENSG00000198366
Nucleosomal protein complex	Nucleosomal protein complex	35	ENSG00000168148
Nucleosomal protein complex	Nucleosomal protein complex	35	ENSG00000203814	ENSMUSG00000105827
Nucleosomal protein complex	Nucleosomal protein complex	35	ENSG00000137259
Nucleosomal protein complex	Nucleosomal protein complex	35	ENSG00000158373	ENSMUSG00000114279
Nucleosomal protein complex	Nucleosomal protein complex	35	ENSG00000182611
Nucleosomal protein complex	Nucleosomal protein complex	35	ENSG00000183558
Nucleosomal protein complex	Nucleosomal protein complex	35	ENSG00000197903
Nucleosomal protein complex	Nucleosomal protein complex	35	ENSG00000132475
Nucleosomal protein complex	Nucleosomal protein complex	35	ENSG00000185130	ENSMUSG00000069268
Nucleosomal protein complex	Nucleosomal protein complex	35	ENSG00000185130	ENSMUSG00000069300
Nucleosomal protein complex	Nucleosomal protein complex	35	ENSG00000185130	ENSMUSG00000094338
Nucleosomal protein complex	Nucleosomal protein complex	35	ENSG00000185130	ENSMUSG00000095217
Nucleosomal protein complex	Nucleosomal protein complex	35	ENSG00000188486	ENSMUSG00000049932	ENSMUSP00000051432	H2ax
Nucleosomal protein complex	Nucleosomal protein complex	35	ENSG00000196890
Nucleosomal protein complex	Nucleosomal protein complex	35	ENSG00000184260	ENSMUSG00000068855
Nucleosomal protein complex	Nucleosomal protein complex	35	ENSG00000101812	ENSMUSG00000048155	ENSMUSP00000055261	H2bw2
Nucleosomal protein complex	Nucleosomal protein complex	35	ENSG00000246705	ENSMUSG00000060032
Nucleosomal protein complex	Nucleosomal protein complex	35	ENSG00000124635	ENSMUSG00000068854	ENSMUSP00000088287	H2bc21
Nucleosomal protein complex	Nucleosomal protein complex	35	ENSG00000180596
Nucleosomal protein complex	Nucleosomal protein complex	35	ENSG00000184270	ENSMUSG00000063689	ENSMUSP00000072858	H2ac21
Nucleosomal protein complex	Nucleosomal protein complex	35	ENSG00000164508	ENSMUSG00000060081
Nucleosomal protein complex	Nucleosomal protein complex	35	ENSG00000197459
Nucleosomal protein complex	Nucleosomal protein complex	35	ENSG00000181218	ENSMUSG00000078851
Nucleosomal protein complex	Nucleosomal protein complex	35	ENSG00000196331
Nucleosomal protein complex	Nucleosomal protein complex	35	ENSG00000196226
Nucleosomal protein complex	Nucleosomal protein complex	35	ENSG00000233822
Nucleosomal protein complex	Nucleosomal protein complex	35	ENSG00000146047	ENSMUSG00000050799
Nucleosomal protein complex	Nucleosomal protein complex	35	ENSG00000124578
Nucleosomal protein complex	Nucleosomal protein complex	35	ENSG00000196866
Nucleosomal protein complex	Nucleosomal protein complex	35	ENSG00000188375
Nucleosomal protein complex	Nucleosomal protein complex	35	ENSG00000123569	ENSMUSG00000048155	ENSMUSP00000055261	H2bw2
Nucleosomal protein complex	Nucleosomal protein complex	35	ENSG00000180573
Nucleosomal protein complex	Nucleosomal protein complex	35	ENSG00000196374
smc5p-Smc6p complex	smc5p-Smc6p complex	30	ENSG00000182798
smc5p-Smc6p complex	smc5p-Smc6p complex	30	ENSG00000147381
smc5p-Smc6p complex	smc5p-Smc6p complex	30	ENSG00000198887	ENSMUSG00000024943	ENSMUSP00000084837	Smc5
smc5p-Smc6p complex	smc5p-Smc6p complex	30	ENSG00000187601	ENSMUSG00000047238
smc5p-Smc6p complex	smc5p-Smc6p complex	30	ENSG00000107672	ENSMUSG00000040331	ENSMUSP00000125300	Nsmce4a
smc5p-Smc6p complex	smc5p-Smc6p complex	30	ENSG00000123584
smc5p-Smc6p complex	smc5p-Smc6p complex	30	ENSG00000179222	ENSMUSG00000025151	ENSMUSP00000026142	Maged1
smc5p-Smc6p complex	smc5p-Smc6p complex	30	ENSG00000176746	ENSMUSG00000062162
smc5p-Smc6p complex	smc5p-Smc6p complex	30	ENSG00000176746	ENSMUSG00000073069
smc5p-Smc6p complex	smc5p-Smc6p complex	30	ENSG00000176746	ENSMUSG00000074881
smc5p-Smc6p complex	smc5p-Smc6p complex	30	ENSG00000176746	ENSMUSG00000094861
smc5p-Smc6p complex	smc5p-Smc6p complex	30	ENSG00000176746	ENSMUSG00000096072
smc5p-Smc6p complex	smc5p-Smc6p complex	30	ENSG00000163029	ENSMUSG00000020608	ENSMUSP00000020931	Smc6
smc5p-Smc6p complex	smc5p-Smc6p complex	30	ENSG00000046774
smc5p-Smc6p complex	smc5p-Smc6p complex	30	ENSG00000156009
smc5p-Smc6p complex	smc5p-Smc6p complex	30	ENSG00000183305
smc5p-Smc6p complex	smc5p-Smc6p complex	30	ENSG00000185247
smc5p-Smc6p complex	smc5p-Smc6p complex	30	ENSG00000198681
smc5p-Smc6p complex	smc5p-Smc6p complex	30	ENSG00000185115	ENSMUSG00000100937
smc5p-Smc6p complex	smc5p-Smc6p complex	30	ENSG00000177689
smc5p-Smc6p complex	smc5p-Smc6p complex	30	ENSG00000176774	ENSMUSG00000067649
smc5p-Smc6p complex	smc5p-Smc6p complex	30	ENSG00000213401
smc5p-Smc6p complex	smc5p-Smc6p complex	30	ENSG00000124260	ENSMUSG00000031118
smc5p-Smc6p complex	smc5p-Smc6p complex	30	ENSG00000124260	ENSMUSG00000031179
smc5p-Smc6p complex	smc5p-Smc6p complex	30	ENSG00000124260	ENSMUSG00000033343
smc5p-Smc6p complex	smc5p-Smc6p complex	30	ENSG00000124260	ENSMUSG00000043453
smc5p-Smc6p complex	smc5p-Smc6p complex	30	ENSG00000124260	ENSMUSG00000055746
smc5p-Smc6p complex	smc5p-Smc6p complex	30	ENSG00000124260	ENSMUSG00000063728
smc5p-Smc6p complex	smc5p-Smc6p complex	30	ENSG00000124260	ENSMUSG00000079349
smc5p-Smc6p complex	smc5p-Smc6p complex	30	ENSG00000124260	ENSMUSG00000079350
smc5p-Smc6p complex	smc5p-Smc6p complex	30	ENSG00000124260	ENSMUSG00000094196
smc5p-Smc6p complex	smc5p-Smc6p complex	30	ENSG00000124260	ENSMUSG00000096644
smc5p-Smc6p complex	smc5p-Smc6p complex	30	ENSG00000156973	ENSMUSG00000026239	ENSMUSP00000027444	Pde6d
smc5p-Smc6p complex	smc5p-Smc6p complex	30	ENSG00000198798
smc5p-Smc6p complex	smc5p-Smc6p complex	30	ENSG00000214107
smc5p-Smc6p complex	smc5p-Smc6p complex	30	ENSG00000169189	ENSMUSG00000030750	ENSMUSP00000033006	Nsmce1
smc5p-Smc6p complex	smc5p-Smc6p complex	30	ENSG00000156831	ENSMUSG00000059586	ENSMUSP00000154811	Nsmce2
smc5p-Smc6p complex	smc5p-Smc6p complex	30	ENSG00000182636	ENSMUSG00000033585
smc5p-Smc6p complex	smc5p-Smc6p complex	30	ENSG00000099399	ENSMUSG00000035427
smc5p-Smc6p complex	smc5p-Smc6p complex	30	ENSG00000221867	ENSMUSG00000046180
smc5p-Smc6p complex	smc5p-Smc6p complex	30	ENSG00000186675	ENSMUSG00000031224	ENSMUSP00000033575	Magee2
smc5p-Smc6p complex	smc5p-Smc6p complex	30	ENSG00000259980
smc5p-Smc6p complex	smc5p-Smc6p complex	30	ENSG00000177383
COPII	COPII	23	ENSG00000113615	ENSMUSG00000036391	ENSMUSP00000104725	Sec24a
COPII	COPII	23	ENSG00000157020	ENSMUSG00000030298	ENSMUSP00000032440	Sec13
COPII	COPII	23	ENSG00000100934	ENSMUSG00000020986	ENSMUSP00000021375	Sec23a
COPII	COPII	23	ENSG00000134970	ENSMUSG00000033184	ENSMUSP00000120904	Tmed7
COPII	COPII	23	ENSG00000158604	ENSMUSG00000004394	ENSMUSP00000004508	Tmed4
COPII	COPII	23	ENSG00000166557	ENSMUSG00000032353	ENSMUSP00000058723	Tmed3
COPII	COPII	23	ENSG00000148396	ENSMUSG00000026924	ENSMUSP00000109716	Sec16a
COPII	COPII	23	ENSG00000148396	ENSMUSG00000026924	ENSMUSP00000121179	Sec16a
COPII	COPII	23	ENSG00000101310	ENSMUSG00000027429	ENSMUSP00000028916	Sec23b
COPII	COPII	23	ENSG00000138802	ENSMUSG00000001052	ENSMUSP00000001079	Sec24b
COPII	COPII	23	ENSG00000138674	ENSMUSG00000035325	ENSMUSP00000092157	Sec31a
COPII	COPII	23	ENSG00000152700	ENSMUSG00000020386	ENSMUSP00000020653	Sar1b
COPII	COPII	23	ENSG00000099203	ENSMUSG00000032180
COPII	COPII	23	ENSG00000117500	ENSMUSG00000063406	ENSMUSP00000002837	Tmed5
COPII	COPII	23	ENSG00000120341	ENSMUSG00000026589	ENSMUSP00000083300	Sec16b
COPII	COPII	23	ENSG00000079332	ENSMUSG00000020088	ENSMUSP00000020285	Sar1a
COPII	COPII	23	ENSG00000170348	ENSMUSG00000021248	ENSMUSP00000037583	Tmed10
COPII	COPII	23	ENSG00000176986
COPII	COPII	23	ENSG00000125991	ENSMUSG00000005881	ENSMUSP00000086025	Ergic3
COPII	COPII	23	ENSG00000075826	ENSMUSG00000051984	ENSMUSP00000064900	Sec31b
COPII	COPII	23	ENSG00000184840	ENSMUSG00000058569	ENSMUSP00000105531	Tmed9
COPII	COPII	23	ENSG00000086598	ENSMUSG00000029390	ENSMUSP00000054834	Tmed2
COPII	COPII	23	ENSG00000157315	ENSMUSG00000031919
COPII	COPII	23	ENSG00000243414
INO80.com	INO80.com	22	ENSG00000188219
INO80.com	INO80.com	22	ENSG00000108064	ENSMUSG00000003923	ENSMUSP00000090086	Tfam
INO80.com	INO80.com	22	ENSG00000159251	ENSMUSG00000068614	ENSMUSP00000087736	Actc1
INO80.com	INO80.com	22	ENSG00000267807
INO80.com	INO80.com	22	ENSG00000077080	ENSMUSG00000029712	ENSMUSP00000119356	Actl6b
INO80.com	INO80.com	22	ENSG00000128908	ENSMUSG00000034154	ENSMUSP00000051845	Ino80
INO80.com	INO80.com	22	ENSG00000113812	ENSMUSG00000015971
INO80.com	INO80.com	22	ENSG00000196834
INO80.com	INO80.com	22	ENSG00000222038
INO80.com	INO80.com	22	ENSG00000196604
INO80.com	INO80.com	22	ENSG00000163017	ENSMUSG00000059430
INO80.com	INO80.com	22	ENSG00000127337	ENSMUSG00000020171	ENSMUSP00000020382	Yeats4
INO80.com	INO80.com	22	ENSG00000175792	ENSMUSG00000030079	ENSMUSP00000032165	Ruvbl1
INO80.com	INO80.com	22	ENSG00000143632	ENSMUSG00000031972	ENSMUSP00000034453	Acta1
INO80.com	INO80.com	22	ENSG00000114439	ENSMUSG00000022641
INO80.com	INO80.com	22	ENSG00000107796	ENSMUSG00000035783	ENSMUSP00000048218	Acta2
INO80.com	INO80.com	22	ENSG00000075624	ENSMUSG00000029580	ENSMUSP00000098066	Actb
INO80.com	INO80.com	22	ENSG00000075624	ENSMUSG00000029580	ENSMUSP00000130611	Actb
INO80.com	INO80.com	22	ENSG00000101442	ENSMUSG00000037761	ENSMUSP00000046658	Actr5
INO80.com	INO80.com	22	ENSG00000153391	ENSMUSG00000047989
INO80.com	INO80.com	22	ENSG00000183207	ENSMUSG00000003868	ENSMUSP00000103400	Ruvbl2
INO80.com	INO80.com	22	ENSG00000136518	ENSMUSG00000027671	ENSMUSP00000029214	Actl6a
INO80.com	INO80.com	22	ENSG00000169067	ENSMUSG00000055194	ENSMUSP00000052086	Actbl2
Yph1-L	Yph1-L	21	ENSG00000100316	ENSMUSG00000060036	ENSMUSP00000080354	Rpl3
Yph1-L	Yph1-L	21	ENSG00000163938	ENSMUSG00000042354	ENSMUSP00000047119	Gnl3
Yph1-L	Yph1-L	21	ENSG00000161016	ENSMUSG00000003970	ENSMUSP00000004072	Rpl8
Yph1-L	Yph1-L	21	ENSG00000107937	ENSMUSG00000021149	ENSMUSP00000152412	Gtpbp4
Yph1-L	Yph1-L	21	ENSG00000171490	ENSMUSG00000005846	ENSMUSP00000113431	Rsl1d1
Yph1-L	Yph1-L	21	ENSG00000134697	ENSMUSG00000028869	ENSMUSP00000030684	Gnl2
Yph1-L	Yph1-L	21	ENSG00000196363	ENSMUSG00000026917	ENSMUSP00000109585	Wdr5
Yph1-L	Yph1-L	21	ENSG00000122406
Yph1-L	Yph1-L	21	ENSG00000138442	ENSMUSG00000026019	ENSMUSP00000113494	Wdr12
Yph1-L	Yph1-L	21	ENSG00000260501
Yph1-L	Yph1-L	21	ENSG00000100029	ENSMUSG00000020430	ENSMUSP00000105612	Pes1
Yph1-L	Yph1-L	21	ENSG00000137876	ENSMUSG00000032215
Yph1-L	Yph1-L	21	ENSG00000242372	ENSMUSG00000027613	ENSMUSP00000029142	Eif6
Yph1-L	Yph1-L	21	ENSG00000182899	ENSMUSG00000060636	ENSMUSP00000110730	Rpl35a
Yph1-L	Yph1-L	21	ENSG00000125691	ENSMUSG00000071415	ENSMUSP00000099435	Rpl23
Yph1-L	Yph1-L	21	ENSG00000196981	ENSMUSG00000034379
Yph1-L	Yph1-L	21	ENSG00000215472
Yph1-L	Yph1-L	21	ENSG00000261236	ENSMUSG00000022557	ENSMUSP00000023217	Bop1
Yph1-L	Yph1-L	21	ENSG00000130119	ENSMUSG00000025266
Yph1-L	Yph1-L	21	ENSG00000174444	ENSMUSG00000032399	ENSMUSP00000034966	Rpl4
Yph1-L	Yph1-L	21	ENSG00000140986	ENSMUSG00000002500	ENSMUSP00000129325	Rpl3l
mitochondrial ribosomal small subunit	mitochondrial ribosomal small subunit	21	ENSG00000135972	ENSMUSG00000060679	ENSMUSP00000056855	Mrps9
mitochondrial ribosomal small subunit	mitochondrial ribosomal small subunit	21	ENSG00000115268	ENSMUSG00000063457	ENSMUSP00000069004	Rps15
mitochondrial ribosomal small subunit	mitochondrial ribosomal small subunit	21	ENSG00000148090	ENSMUSG00000021460	ENSMUSP00000021913	Auh
mitochondrial ribosomal small subunit	mitochondrial ribosomal small subunit	21	ENSG00000249773	ENSMUSG00000034211	ENSMUSP00000112993	Mrps17
mitochondrial ribosomal small subunit	mitochondrial ribosomal small subunit	21	ENSG00000122140	ENSMUSG00000035772	ENSMUSP00000036725	Mrps2
mitochondrial ribosomal small subunit	mitochondrial ribosomal small subunit	21	ENSG00000116898	ENSMUSG00000028861	ENSMUSP00000030675	Mrps15
mitochondrial ribosomal small subunit	mitochondrial ribosomal small subunit	21	ENSG00000048544	ENSMUSG00000034729	ENSMUSP00000113343	Mrps10
mitochondrial ribosomal small subunit	mitochondrial ribosomal small subunit	21	ENSG00000061794	ENSMUSG00000040112	ENSMUSP00000048348	Mrps35
mitochondrial ribosomal small subunit	mitochondrial ribosomal small subunit	21	ENSG00000165792	ENSMUSG00000004561	ENSMUSP00000130200	Mettl17
mitochondrial ribosomal small subunit	mitochondrial ribosomal small subunit	21	ENSG00000120333	ENSMUSG00000058267
mitochondrial ribosomal small subunit	mitochondrial ribosomal small subunit	21	ENSG00000125445	ENSMUSG00000046756	ENSMUSP00000053033	Mrps7
mitochondrial ribosomal small subunit	mitochondrial ribosomal small subunit	21	ENSG00000181991	ENSMUSG00000030611	ENSMUSP00000032840	Mrps11
mitochondrial ribosomal small subunit	mitochondrial ribosomal small subunit	21	ENSG00000243927	ENSMUSG00000039680	ENSMUSP00000037631	Mrps6
mitochondrial ribosomal small subunit	mitochondrial ribosomal small subunit	21	ENSG00000187145
mitochondrial ribosomal small subunit	mitochondrial ribosomal small subunit	21	ENSG00000132676	ENSMUSG00000068921	ENSMUSP00000088456	Dap3
mitochondrial ribosomal small subunit	mitochondrial ribosomal small subunit	21	ENSG00000181610	ENSMUSG00000023723	ENSMUSP00000024486	Mrps23
mitochondrial ribosomal small subunit	mitochondrial ribosomal small subunit	21	ENSG00000214517	ENSMUSG00000030718	ENSMUSP00000032963	Ppme1
mitochondrial ribosomal small subunit	mitochondrial ribosomal small subunit	21	ENSG00000163319	ENSMUSG00000016833
mitochondrial ribosomal small subunit	mitochondrial ribosomal small subunit	21	ENSG00000144029	ENSMUSG00000027374	ENSMUSP00000028852	Mrps5
mitochondrial ribosomal small subunit	mitochondrial ribosomal small subunit	21	ENSG00000226225
mitochondrial ribosomal small subunit	mitochondrial ribosomal small subunit	21	ENSG00000182180	ENSMUSG00000049960	ENSMUSP00000055619	Mrps16
H+-transporting ATPase; vacuolar	H+-transporting ATPase; vacuolar	21	ENSG00000114573	ENSMUSG00000052459	ENSMUSP00000110314	Atp6v1a
H+-transporting ATPase; vacuolar	H+-transporting ATPase; vacuolar	21	ENSG00000143882	ENSMUSG00000020566	ENSMUSP00000152515	Atp6v1c2
H+-transporting ATPase; vacuolar	H+-transporting ATPase; vacuolar	21	ENSG00000143882	ENSMUSG00000020566	ENSMUSP00000020884	Atp6v1c2
H+-transporting ATPase; vacuolar	H+-transporting ATPase; vacuolar	21	ENSG00000250565	ENSMUSG00000053375
H+-transporting ATPase; vacuolar	H+-transporting ATPase; vacuolar	21	ENSG00000033627	ENSMUSG00000019302	ENSMUSP00000099399	Atp6v0a1
H+-transporting ATPase; vacuolar	H+-transporting ATPase; vacuolar	21	ENSG00000033627	ENSMUSG00000019302	ENSMUSP00000131848	Atp6v0a1
H+-transporting ATPase; vacuolar	H+-transporting ATPase; vacuolar	21	ENSG00000147416	ENSMUSG00000006273	ENSMUSP00000006435	Atp6v1b2
H+-transporting ATPase; vacuolar	H+-transporting ATPase; vacuolar	21	ENSG00000116039	ENSMUSG00000006269	ENSMUSP00000006431	Atp6v1b1
H+-transporting ATPase; vacuolar	H+-transporting ATPase; vacuolar	21	ENSG00000117410	ENSMUSG00000033379
H+-transporting ATPase; vacuolar	H+-transporting ATPase; vacuolar	21	ENSG00000100554	ENSMUSG00000021114	ENSMUSP00000021536	Atp6v1d
H+-transporting ATPase; vacuolar	H+-transporting ATPase; vacuolar	21	ENSG00000110719	ENSMUSG00000001750	ENSMUSP00000122474	Tcirg1
H+-transporting ATPase; vacuolar	H+-transporting ATPase; vacuolar	21	ENSG00000128524	ENSMUSG00000004285	ENSMUSP00000004396	Atp6v1f
H+-transporting ATPase; vacuolar	H+-transporting ATPase; vacuolar	21	ENSG00000206445
H+-transporting ATPase; vacuolar	H+-transporting ATPase; vacuolar	21	ENSG00000263014
H+-transporting ATPase; vacuolar	H+-transporting ATPase; vacuolar	21	ENSG00000105929	ENSMUSG00000038600	ENSMUSP00000110558	Atp6v0a4
H+-transporting ATPase; vacuolar	H+-transporting ATPase; vacuolar	21	ENSG00000185344	ENSMUSG00000038023	ENSMUSP00000039737	Atp6v0a2
H+-transporting ATPase; vacuolar	H+-transporting ATPase; vacuolar	21	ENSG00000147614	ENSMUSG00000028238	ENSMUSP00000029900	Atp6v0d2
H+-transporting ATPase; vacuolar	H+-transporting ATPase; vacuolar	21	ENSG00000185883	ENSMUSG00000024121	ENSMUSP00000024932	Atp6v0c
H+-transporting ATPase; vacuolar	H+-transporting ATPase; vacuolar	21	ENSG00000047249	ENSMUSG00000033793	ENSMUSP00000040756	Atp6v1h
H+-transporting ATPase; vacuolar	H+-transporting ATPase; vacuolar	21	ENSG00000155097	ENSMUSG00000022295	ENSMUSP00000022904	Atp6v1c1
H+-transporting ATPase; vacuolar	H+-transporting ATPase; vacuolar	21	ENSG00000131100	ENSMUSG00000019210	ENSMUSP00000019354	Atp6v1e1
H+-transporting ATPase; vacuolar	H+-transporting ATPase; vacuolar	21	ENSG00000159720	ENSMUSG00000013160	ENSMUSP00000013304	Atp6v0d1
H+-transporting ATPase; vacuolar	H+-transporting ATPase; vacuolar	21	ENSG00000136888	ENSMUSG00000039105	ENSMUSP00000048770	Atp6v1g1
RSC	RSC	19	ENSG00000080503	ENSMUSG00000024921	ENSMUSP00000135784	Smarca2
RSC	RSC	19	ENSG00000115073	ENSMUSG00000037351	ENSMUSP00000047326	Actr1b
RSC	RSC	19	ENSG00000044574	ENSMUSG00000026864	ENSMUSP00000028222	Hspa5
RSC	RSC	19	ENSG00000109971	ENSMUSG00000015656	ENSMUSP00000015800	Hspa8
RSC	RSC	19	ENSG00000082014	ENSMUSG00000028949
RSC	RSC	19	ENSG00000127616	ENSMUSG00000032187	ENSMUSP00000096547	Smarca4
RSC	RSC	19	ENSG00000163939	ENSMUSG00000042323	ENSMUSP00000107727	Pbrm1
RSC	RSC	19	ENSG00000139613	ENSMUSG00000025369	ENSMUSP00000100868	Smarcc2
RSC	RSC	19	ENSG00000139613	ENSMUSG00000025369	ENSMUSP00000096734	Smarcc2
RSC	RSC	19	ENSG00000138107	ENSMUSG00000025228	ENSMUSP00000039844	Actr1a
RSC	RSC	19	ENSG00000235941
RSC	RSC	19	ENSG00000173110
RSC	RSC	19	ENSG00000099956	ENSMUSG00000000902	ENSMUSP00000000925	Smarcb1
RSC	RSC	19	ENSG00000226704
RSC	RSC	19	ENSG00000173473	ENSMUSG00000032481	ENSMUSP00000086094	Smarcc1
RSC	RSC	19	ENSG00000108604	ENSMUSG00000078619	ENSMUSP00000021052	Smarcd2
RSC	RSC	19	ENSG00000155304	ENSMUSG00000032932	ENSMUSP00000048817	Hspa13
RSC	RSC	19	ENSG00000136518	ENSMUSG00000027671	ENSMUSP00000029214	Actl6a
RSC	RSC	19	ENSG00000126803	ENSMUSG00000059970	ENSMUSP00000079306	Hspa2
RSC	RSC	19	ENSG00000066117	ENSMUSG00000023018	ENSMUSP00000023759	Smarcd1
H3.3 com	H3.3 com	19	ENSG00000143799	ENSMUSG00000026496	ENSMUSP00000027777	Parp1
H3.3 com	H3.3 com	19	ENSG00000132780	ENSMUSG00000028693	ENSMUSP00000030456	Nasp
H3.3 com	H3.3 com	19	ENSG00000102054	ENSMUSG00000031353	ENSMUSP00000033720	Rbbp7
H3.3 com	H3.3 com	19	ENSG00000085224	ENSMUSG00000031229	ENSMUSP00000109203	Atrx
H3.3 com	H3.3 com	19	ENSG00000118900	ENSMUSG00000039473
H3.3 com	H3.3 com	19	ENSG00000253729	ENSMUSG00000022672
H3.3 com	H3.3 com	19	ENSG00000197837	ENSMUSG00000064288
H3.3 com	H3.3 com	19	ENSG00000129484	ENSMUSG00000036023	ENSMUSP00000048877	Parp2
H3.3 com	H3.3 com	19	ENSG00000100084	ENSMUSG00000022702	ENSMUSP00000004222	Hira
H3.3 com	H3.3 com	19	ENSG00000105011	ENSMUSG00000005470
H3.3 com	H3.3 com	19	ENSG00000079246	ENSMUSG00000026187	ENSMUSP00000027379	Xrcc5
H3.3 com	H3.3 com	19	ENSG00000131747	ENSMUSG00000020914	ENSMUSP00000068896	Top2a
H3.3 com	H3.3 com	19	ENSG00000206279
H3.3 com	H3.3 com	19	ENSG00000099991	ENSMUSG00000020196	ENSMUSP00000001712	Cabin1
H3.3 com	H3.3 com	19	ENSG00000128708	ENSMUSG00000027018	ENSMUSP00000028408	Hat1
H3.3 com	H3.3 com	19	ENSG00000162521	ENSMUSG00000057236	ENSMUSP00000099658	Rbbp4
H3.3 com	H3.3 com	19	ENSG00000132475
H3.3 com	H3.3 com	19	ENSG00000111875	ENSMUSG00000019857	ENSMUSP00000020004	Asf1a
H3.3 com	H3.3 com	19	ENSG00000196497	ENSMUSG00000002319	ENSMUSP00000036555	Ipo4
ELL.com	ELL.com	19	ENSG00000102054	ENSMUSG00000031353	ENSMUSP00000033720	Rbbp7
ELL.com	ELL.com	19	ENSG00000147050	ENSMUSG00000037369	ENSMUSP00000061539	Kdm6a
ELL.com	ELL.com	19	ENSG00000048028	ENSMUSG00000032267	ENSMUSP00000150707	Usp28
ELL.com	ELL.com	19	ENSG00000006704	ENSMUSG00000023079
ELL.com	ELL.com	19	ENSG00000144597	ENSMUSG00000021890	ENSMUSP00000022446	Eaf1
ELL.com	ELL.com	19	ENSG00000145088	ENSMUSG00000022838
ELL.com	ELL.com	19	ENSG00000196363	ENSMUSG00000026917	ENSMUSP00000109585	Wdr5
ELL.com	ELL.com	19	ENSG00000004487	ENSMUSG00000036940	ENSMUSP00000101473	Kdm1a
ELL.com	ELL.com	19	ENSG00000183878	ENSMUSG00000068457
ELL.com	ELL.com	19	ENSG00000082258	ENSMUSG00000026349
ELL.com	ELL.com	19	ENSG00000139687	ENSMUSG00000022105	ENSMUSP00000022701	Rb1
ELL.com	ELL.com	19	ENSG00000105656	ENSMUSG00000070002	ENSMUSP00000091163	Ell
ELL.com	ELL.com	19	ENSG00000072364	ENSMUSG00000049470
ELL.com	ELL.com	19	ENSG00000129315	ENSMUSG00000011960	ENSMUSP00000126874	Ccnt1
ELL.com	ELL.com	19	ENSG00000136807	ENSMUSG00000009555	ENSMUSP00000009699	Cdk9
ELL.com	ELL.com	19	ENSG00000116478	ENSMUSG00000028800	ENSMUSP00000099657	Hdac1
ELL.com	ELL.com	19	ENSG00000172493	ENSMUSG00000029313	ENSMUSP00000031256	Aff1
ELL.com	ELL.com	19	ENSG00000162521	ENSMUSG00000057236	ENSMUSP00000099658	Rbbp4
ELL.com	ELL.com	19	ENSG00000196591	ENSMUSG00000019777	ENSMUSP00000019911	Hdac2
AF4.com	AF4.com	19	ENSG00000187555	ENSMUSG00000022710	ENSMUSP00000124382	Usp7
AF4.com	AF4.com	19	ENSG00000187555	ENSMUSG00000022710	ENSMUSP00000124093	Usp7
AF4.com	AF4.com	19	ENSG00000112282	ENSMUSG00000019984	ENSMUSP00000090316	Med23
AF4.com	AF4.com	19	ENSG00000128886	ENSMUSG00000027246
AF4.com	AF4.com	19	ENSG00000130382	ENSMUSG00000024212	ENSMUSP00000025053	Mllt1
AF4.com	AF4.com	19	ENSG00000144597	ENSMUSG00000021890	ENSMUSP00000022446	Eaf1
AF4.com	AF4.com	19	ENSG00000136146	ENSMUSG00000022109	ENSMUSP00000022705	Med4
AF4.com	AF4.com	19	ENSG00000082258	ENSMUSG00000026349
AF4.com	AF4.com	19	ENSG00000105656	ENSMUSG00000070002	ENSMUSP00000091163	Ell
AF4.com	AF4.com	19	ENSG00000072364	ENSMUSG00000049470
AF4.com	AF4.com	19	ENSG00000105085	ENSMUSG00000045248
AF4.com	AF4.com	19	ENSG00000129315	ENSMUSG00000011960	ENSMUSP00000126874	Ccnt1
AF4.com	AF4.com	19	ENSG00000136807	ENSMUSG00000009555	ENSMUSP00000009699	Cdk9
AF4.com	AF4.com	19	ENSG00000099917	ENSMUSG00000012114	ENSMUSP00000012259	Med15
AF4.com	AF4.com	19	ENSG00000008838	ENSMUSG00000017210	ENSMUSP00000098069	Med24
AF4.com	AF4.com	19	ENSG00000172493	ENSMUSG00000029313	ENSMUSP00000031256	Aff1
AF4.com	AF4.com	19	ENSG00000042429	ENSMUSG00000031935	ENSMUSP00000034411	Med17
AF4.com	AF4.com	19	ENSG00000187735	ENSMUSG00000033813	ENSMUSP00000129157	Tcea1
AF4.com	AF4.com	19	ENSG00000187735	ENSMUSG00000033813	ENSMUSP00000080266	Tcea1
AF4.com	AF4.com	19	ENSG00000168517	ENSMUSG00000043372	ENSMUSP00000102652	Hexim2
AF4.com	AF4.com	19	ENSG00000171843	ENSMUSG00000028496
Tubulins	Tubulins	18	ENSG00000137267	ENSMUSG00000058672	ENSMUSP00000060246	Tubb2a
Tubulins	Tubulins	18	ENSG00000167552	ENSMUSG00000072235	ENSMUSP00000094778	Tuba1a
Tubulins	Tubulins	18	ENSG00000188229	ENSMUSG00000036752	ENSMUSP00000042342	Tubb4b
Tubulins	Tubulins	18	ENSG00000264528
Tubulins	Tubulins	18	ENSG00000167553	ENSMUSG00000043091	ENSMUSP00000051033	Tuba1c
Tubulins	Tubulins	18	ENSG00000167553	ENSMUSG00000116358
Tubulins	Tubulins	18	ENSG00000176014	ENSMUSG00000001473	ENSMUSP00000001513	Tubb6
Tubulins	Tubulins	18	ENSG00000152086
Tubulins	Tubulins	18	ENSG00000123416	ENSMUSG00000023004	ENSMUSP00000076777	Tuba1b
Tubulins	Tubulins	18	ENSG00000101162	ENSMUSG00000016255	ENSMUSP00000016399	Tubb1
Tubulins	Tubulins	18	ENSG00000104833	ENSMUSG00000062591	ENSMUSP00000071135	Tubb4a
Tubulins	Tubulins	18	ENSG00000075886	ENSMUSG00000067338
Tubulins	Tubulins	18	ENSG00000183785	ENSMUSG00000030137	ENSMUSP00000032233	Tuba8
Tubulins	Tubulins	18	ENSG00000137285	ENSMUSG00000045136	ENSMUSP00000075178	Tubb2b
Tubulins	Tubulins	18	ENSG00000263440
Tubulins	Tubulins	18	ENSG00000261456
Tubulins	Tubulins	18	ENSG00000224156
Tubulins	Tubulins	18	ENSG00000127824	ENSMUSG00000026202	ENSMUSP00000078429	Tuba4a
Tubulins	Tubulins	18	ENSG00000198211	ENSMUSG00000062380	ENSMUSP00000071134	Tubb3
mRNA cleavage factor complex (CFI)	mRNA cleavage factor complex (CFI)	16	ENSG00000135486	ENSMUSG00000046434	ENSMUSP00000084609	Hnrnpa1
mRNA cleavage factor complex (CFI)	mRNA cleavage factor complex (CFI)	16	ENSG00000135486	ENSMUSG00000046434	ENSMUSP00000154865	Hnrnpa1
mRNA cleavage factor complex (CFI)	mRNA cleavage factor complex (CFI)	16	ENSG00000122566	ENSMUSG00000004980	ENSMUSP00000110103	Hnrnpa2b1
mRNA cleavage factor complex (CFI)	mRNA cleavage factor complex (CFI)	16	ENSG00000122566	ENSMUSG00000004980	ENSMUSP00000067491	Hnrnpa2b1
mRNA cleavage factor complex (CFI)	mRNA cleavage factor complex (CFI)	16	ENSG00000153944	ENSMUSG00000069769	ENSMUSP00000090470	Msi2
mRNA cleavage factor complex (CFI)	mRNA cleavage factor complex (CFI)	16	ENSG00000071626	ENSMUSG00000069565	ENSMUSP00000101000	Dazap1
mRNA cleavage factor complex (CFI)	mRNA cleavage factor complex (CFI)	16	ENSG00000197451	ENSMUSG00000020358	ENSMUSP00000074238	Hnrnpab
mRNA cleavage factor complex (CFI)	mRNA cleavage factor complex (CFI)	16	ENSG00000176102	ENSMUSG00000027176	ENSMUSP00000028599	Cstf3
mRNA cleavage factor complex (CFI)	mRNA cleavage factor complex (CFI)	16	ENSG00000131795
mRNA cleavage factor complex (CFI)	mRNA cleavage factor complex (CFI)	16	ENSG00000172409	ENSMUSG00000027079
mRNA cleavage factor complex (CFI)	mRNA cleavage factor complex (CFI)	16	ENSG00000138668	ENSMUSG00000000568	ENSMUSP00000108561	Hnrnpd
mRNA cleavage factor complex (CFI)	mRNA cleavage factor complex (CFI)	16	ENSG00000138668	ENSMUSG00000000568	ENSMUSP00000132735	Hnrnpd
mRNA cleavage factor complex (CFI)	mRNA cleavage factor complex (CFI)	16	ENSG00000138668	ENSMUSG00000000568	ENSMUSP00000072533	Hnrnpd
mRNA cleavage factor complex (CFI)	mRNA cleavage factor complex (CFI)	16	ENSG00000138668	ENSMUSG00000000568	ENSMUSP00000019128	Hnrnpd
mRNA cleavage factor complex (CFI)	mRNA cleavage factor complex (CFI)	16	ENSG00000101811	ENSMUSG00000031256	ENSMUSP00000033609	Cstf2
mRNA cleavage factor complex (CFI)	mRNA cleavage factor complex (CFI)	16	ENSG00000101811	ENSMUSG00000031256	ENSMUSP00000117592	Cstf2
mRNA cleavage factor complex (CFI)	mRNA cleavage factor complex (CFI)	16	ENSG00000177733	ENSMUSG00000007836	ENSMUSP00000007980	Hnrnpa0
mRNA cleavage factor complex (CFI)	mRNA cleavage factor complex (CFI)	16	ENSG00000177613	ENSMUSG00000053536	ENSMUSP00000093831	Cstf2t
mRNA cleavage factor complex (CFI)	mRNA cleavage factor complex (CFI)	16	ENSG00000165494	ENSMUSG00000041328	ENSMUSP00000113717	Pcf11
mRNA cleavage factor complex (CFI)	mRNA cleavage factor complex (CFI)	16	ENSG00000152795	ENSMUSG00000029328	ENSMUSP00000084114	Hnrnpdl
mRNA cleavage factor complex (CFI)	mRNA cleavage factor complex (CFI)	16	ENSG00000170144	ENSMUSG00000059005	ENSMUSP00000088298	Hnrnpa3
mRNA cleavage factor complex (CFI)	mRNA cleavage factor complex (CFI)	16	ENSG00000135097	ENSMUSG00000054256	ENSMUSP00000120516	Msi1
emerin C52	emerin C52	16	ENSG00000167088	ENSMUSG00000002477	ENSMUSP00000002551	Snrpd1
emerin C52	emerin C52	16	ENSG00000102119	ENSMUSG00000001964	ENSMUSP00000002029	Emd
emerin C52	emerin C52	16	ENSG00000143321	ENSMUSG00000004897	ENSMUSP00000005017	Hdgf
emerin C52	emerin C52	16	ENSG00000126351	ENSMUSG00000058756
emerin C52	emerin C52	16	ENSG00000140575	ENSMUSG00000030536	ENSMUSP00000128278	Iqgap1
emerin C52	emerin C52	16	ENSG00000129351	ENSMUSG00000032178	ENSMUSP00000149483	Ilf3
emerin C52	emerin C52	16	ENSG00000165119	ENSMUSG00000021546	ENSMUSP00000152935	Hnrnpk
emerin C52	emerin C52	16	ENSG00000128534	ENSMUSG00000044155	ENSMUSP00000057238	Lsm8
emerin C52	emerin C52	16	ENSG00000134308	ENSMUSG00000076432	ENSMUSP00000100067	Ywhaq
emerin C52	emerin C52	16	ENSG00000104824	ENSMUSG00000015165	ENSMUSP00000134734	Hnrnpl
emerin C52	emerin C52	16	ENSG00000166165	ENSMUSG00000001270	ENSMUSP00000001304	Ckb
emerin C52	emerin C52	16	ENSG00000153187	ENSMUSG00000039630	ENSMUSP00000047571	Hnrnpu
emerin C52	emerin C52	16	ENSG00000108953	ENSMUSG00000020849	ENSMUSP00000070993	Ywhae
emerin C52	emerin C52	16	ENSG00000166181	ENSMUSG00000027193	ENSMUSP00000028617	Api5
emerin C52	emerin C52	16	ENSG00000108561	ENSMUSG00000018446	ENSMUSP00000077612	C1qbp
emerin C52	emerin C52	16	ENSG00000150593	ENSMUSG00000024975	ENSMUSP00000133135	Pdcd4
F0/F1 ATP synthase (complex V)	F0/F1 ATP synthase (complex V)	16	ENSG00000159199
F0/F1 ATP synthase (complex V)	F0/F1 ATP synthase (complex V)	16	ENSG00000167283	ENSMUSG00000038717	ENSMUSP00000047960	Atp5l
F0/F1 ATP synthase (complex V)	F0/F1 ATP synthase (complex V)	16	ENSG00000167283	ENSMUSG00000096486
F0/F1 ATP synthase (complex V)	F0/F1 ATP synthase (complex V)	16	ENSG00000130770	ENSMUSG00000054428	ENSMUSP00000064282	Atpif1
F0/F1 ATP synthase (complex V)	F0/F1 ATP synthase (complex V)	16	ENSG00000130770	ENSMUSG00000054428	ENSMUSP00000133099	Atpif1
F0/F1 ATP synthase (complex V)	F0/F1 ATP synthase (complex V)	16	ENSG00000198899	ENSMUSG00000064357	ENSMUSP00000080996	mt-Atp6
F0/F1 ATP synthase (complex V)	F0/F1 ATP synthase (complex V)	16	ENSG00000154518	ENSMUSG00000018770
F0/F1 ATP synthase (complex V)	F0/F1 ATP synthase (complex V)	16	ENSG00000135390
F0/F1 ATP synthase (complex V)	F0/F1 ATP synthase (complex V)	16	ENSG00000167863	ENSMUSG00000034566	ENSMUSP00000046256	Atp5h
F0/F1 ATP synthase (complex V)	F0/F1 ATP synthase (complex V)	16	ENSG00000165629	ENSMUSG00000025781	ENSMUSP00000110547	Atp5c1
F0/F1 ATP synthase (complex V)	F0/F1 ATP synthase (complex V)	16	ENSG00000228253	ENSMUSG00000064356	ENSMUSP00000080995	mt-Atp8
F0/F1 ATP synthase (complex V)	F0/F1 ATP synthase (complex V)	16	ENSG00000263005
F0/F1 ATP synthase (complex V)	F0/F1 ATP synthase (complex V)	16	ENSG00000152234	ENSMUSG00000025428	ENSMUSP00000026495	Atp5a1
F0/F1 ATP synthase (complex V)	F0/F1 ATP synthase (complex V)	16	ENSG00000110955	ENSMUSG00000025393	ENSMUSP00000026459	Atp5b
F0/F1 ATP synthase (complex V)	F0/F1 ATP synthase (complex V)	16	ENSG00000124172	ENSMUSG00000016252	ENSMUSP00000016396	Atp5e
F0/F1 ATP synthase (complex V)	F0/F1 ATP synthase (complex V)	16	ENSG00000241837	ENSMUSG00000022956	ENSMUSP00000023677	Atp5o
F0/F1 ATP synthase (complex V)	F0/F1 ATP synthase (complex V)	16	ENSG00000099624	ENSMUSG00000003072	ENSMUSP00000003156	Atp5d
F0/F1 ATP synthase (complex V)	F0/F1 ATP synthase (complex V)	16	ENSG00000116459	ENSMUSG00000000563	ENSMUSP00000113022	Atp5pb
HCF-1N	HCF-1N	16	ENSG00000172534	ENSMUSG00000031386	ENSMUSP00000033761	Hcfc1
HCF-1N	HCF-1N	16	ENSG00000172534	ENSMUSG00000031386	ENSMUSP00000110012	Hcfc1
HCF-1N	HCF-1N	16	ENSG00000170606	ENSMUSG00000020361	ENSMUSP00000020630	Hspa4
HCF-1N	HCF-1N	16	ENSG00000102054	ENSMUSG00000031353	ENSMUSP00000033720	Rbbp7
HCF-1N	HCF-1N	16	ENSG00000099381
HCF-1N	HCF-1N	16	ENSG00000044574	ENSMUSG00000026864	ENSMUSP00000028222	Hspa5
HCF-1N	HCF-1N	16	ENSG00000109971	ENSMUSG00000015656	ENSMUSP00000015800	Hspa8
HCF-1N	HCF-1N	16	ENSG00000147162	ENSMUSG00000034160	ENSMUSP00000045409	Ogt
HCF-1N	HCF-1N	16	ENSG00000111707	ENSMUSG00000066900	ENSMUSP00000130535	Suds3
HCF-1N	HCF-1N	16	ENSG00000116478	ENSMUSG00000028800	ENSMUSP00000099657	Hdac1
HCF-1N	HCF-1N	16	ENSG00000129691	ENSMUSG00000031575	ENSMUSP00000070957	Ash2l
HCF-1N	HCF-1N	16	ENSG00000080824	ENSMUSG00000021270	ENSMUSP00000091921	Hsp90aa1
HCF-1N	HCF-1N	16	ENSG00000162521	ENSMUSG00000057236	ENSMUSP00000099658	Rbbp4
HCF-1N	HCF-1N	16	ENSG00000169375	ENSMUSG00000042557	ENSMUSP00000128956	Sin3a
HCF-1N	HCF-1N	16	ENSG00000196363	ENSMUSG00000026917	ENSMUSP00000109585	Wdr5
HCF-1N	HCF-1N	16	ENSG00000196591	ENSMUSG00000019777	ENSMUSP00000019911	Hdac2
HCF-1N	HCF-1N	16	ENSG00000185591	ENSMUSG00000001280	ENSMUSP00000001326	Sp1
CtBP	CtBP	16	ENSG00000236759
CtBP	CtBP	16	ENSG00000124782	ENSMUSG00000039087	ENSMUSP00000115599	Rreb1
CtBP	CtBP	16	ENSG00000153046	ENSMUSG00000059288
CtBP	CtBP	16	ENSG00000181090	ENSMUSG00000036893	ENSMUSP00000119057	Ehmt1
CtBP	CtBP	16	ENSG00000116478	ENSMUSG00000028800	ENSMUSP00000099657	Hdac1
CtBP	CtBP	16	ENSG00000148516	ENSMUSG00000024238	ENSMUSP00000025081	Zeb1
CtBP	CtBP	16	ENSG00000089902	ENSMUSG00000037896	ENSMUSP00000082034	Rcor1
CtBP	CtBP	16	ENSG00000175029	ENSMUSG00000030970	ENSMUSP00000130294	Ctbp2
CtBP	CtBP	16	ENSG00000171940	ENSMUSG00000052056
CtBP	CtBP	16	ENSG00000117625	ENSMUSG00000037395	ENSMUSP00000142054	Rcor3
CtBP	CtBP	16	ENSG00000196233	ENSMUSG00000025019
CtBP	CtBP	16	ENSG00000159692	ENSMUSG00000037373	ENSMUSP00000078682	Ctbp1
CtBP	CtBP	16	ENSG00000196591	ENSMUSG00000019777	ENSMUSP00000019911	Hdac2
CtBP	CtBP	16	ENSG00000141582	ENSMUSG00000039989
CtBP	CtBP	16	ENSG00000004487	ENSMUSG00000036940	ENSMUSP00000101473	Kdm1a
CtBP	CtBP	16	ENSG00000169554	ENSMUSG00000026872	ENSMUSP00000028229	Zeb2
Rpd3L complex	Rpd3L complex	15	ENSG00000127511	ENSMUSG00000031622
Rpd3L complex	Rpd3L complex	15	ENSG00000174744	ENSMUSG00000080268	ENSMUSP00000112266	Brms1
Rpd3L complex	Rpd3L complex	15	ENSG00000153487	ENSMUSG00000045969	ENSMUSP00000062593	Ing1
Rpd3L complex	Rpd3L complex	15	ENSG00000102054	ENSMUSG00000031353	ENSMUSP00000033720	Rbbp7
Rpd3L complex	Rpd3L complex	15	ENSG00000005483	ENSMUSG00000029004	ENSMUSP00000092569	Kmt2e
Rpd3L complex	Rpd3L complex	15	ENSG00000111653	ENSMUSG00000030330	ENSMUSP00000121519	Ing4
Rpd3L complex	Rpd3L complex	15	ENSG00000171720	ENSMUSG00000024454	ENSMUSP00000037981	Hdac3
Rpd3L complex	Rpd3L complex	15	ENSG00000168556	ENSMUSG00000063049
Rpd3L complex	Rpd3L complex	15	ENSG00000116478	ENSMUSG00000028800	ENSMUSP00000099657	Hdac1
Rpd3L complex	Rpd3L complex	15	ENSG00000071243	ENSMUSG00000029670	ENSMUSP00000031680	Ing3
Rpd3L complex	Rpd3L complex	15	ENSG00000162521	ENSMUSG00000057236	ENSMUSP00000099658	Rbbp4
Rpd3L complex	Rpd3L complex	15	ENSG00000169375	ENSMUSG00000042557	ENSMUSP00000128956	Sin3a
Rpd3L complex	Rpd3L complex	15	ENSG00000139990	ENSMUSG00000049106	ENSMUSP00000052755	Dcaf5
Rpd3L complex	Rpd3L complex	15	ENSG00000196591	ENSMUSG00000019777	ENSMUSP00000019911	Hdac2
Rpd3L complex	Rpd3L complex	15	ENSG00000100916	ENSMUSG00000012076	ENSMUSP00000082500	Brms1l
COMPASS complex	COMPASS complex	15	ENSG00000006459	ENSMUSG00000042599	ENSMUSP00000002305	Kdm7a
COMPASS complex	COMPASS complex	15	ENSG00000162961	ENSMUSG00000024067	ENSMUSP00000108190	Dpy30
COMPASS complex	COMPASS complex	15	ENSG00000139718	ENSMUSG00000038384	ENSMUSP00000133933	Setd1b
COMPASS complex	COMPASS complex	15	ENSG00000196981	ENSMUSG00000034379
COMPASS complex	COMPASS complex	15	ENSG00000112981	ENSMUSG00000035984
COMPASS complex	COMPASS complex	15	ENSG00000099381
COMPASS complex	COMPASS complex	15	ENSG00000154832	ENSMUSG00000024560	ENSMUSP00000025444	Cxxc1
COMPASS complex	COMPASS complex	15	ENSG00000164091	ENSMUSG00000020257	ENSMUSP00000020490	Wdr82
COMPASS complex	COMPASS complex	15	ENSG00000129691	ENSMUSG00000031575	ENSMUSP00000070957	Ash2l
COMPASS complex	COMPASS complex	15	ENSG00000101191	ENSMUSG00000038914	ENSMUSP00000084794	Dido1
COMPASS complex	COMPASS complex	15	ENSG00000108799	ENSMUSG00000006920	ENSMUSP00000102906	Ezh1
COMPASS complex	COMPASS complex	15	ENSG00000196363	ENSMUSG00000026917	ENSMUSP00000109585	Wdr5
COMPASS complex	COMPASS complex	15	ENSG00000117222	ENSMUSG00000026439	ENSMUSP00000141003	Rbbp5
COMPASS complex	COMPASS complex	15	ENSG00000118058	ENSMUSG00000002028	ENSMUSP00000110337	Kmt2a
COMPASS complex	COMPASS complex	15	ENSG00000106462	ENSMUSG00000029687	ENSMUSP00000080419	Ezh2
heterotrimeric G-protein complex	heterotrimeric G-protein complex	14	ENSG00000134183	ENSMUSG00000009108
heterotrimeric G-protein complex	heterotrimeric G-protein complex	14	ENSG00000111664	ENSMUSG00000023439
heterotrimeric G-protein complex	heterotrimeric G-protein complex	14	ENSG00000069966	ENSMUSG00000032192	ENSMUSP00000149938	Gnb5
heterotrimeric G-protein complex	heterotrimeric G-protein complex	14	ENSG00000128266	ENSMUSG00000040009	ENSMUSP00000036087	Gnaz
heterotrimeric G-protein complex	heterotrimeric G-protein complex	14	ENSG00000087258	ENSMUSG00000031748	ENSMUSP00000034198	Gnao1
heterotrimeric G-protein complex	heterotrimeric G-protein complex	14	ENSG00000087258	ENSMUSG00000031748	ENSMUSP00000148550	Gnao1
heterotrimeric G-protein complex	heterotrimeric G-protein complex	14	ENSG00000114450	ENSMUSG00000027669	ENSMUSP00000103869	Gnb4
heterotrimeric G-protein complex	heterotrimeric G-protein complex	14	ENSG00000214415	ENSMUSG00000028777
heterotrimeric G-protein complex	heterotrimeric G-protein complex	14	ENSG00000078369	ENSMUSG00000029064	ENSMUSP00000135091	Gnb1
heterotrimeric G-protein complex	heterotrimeric G-protein complex	14	ENSG00000085433	ENSMUSG00000040389	ENSMUSP00000057482	Wdr47
heterotrimeric G-protein complex	heterotrimeric G-protein complex	14	ENSG00000114349	ENSMUSG00000034837
heterotrimeric G-protein complex	heterotrimeric G-protein complex	14	ENSG00000065135	ENSMUSG00000000001	ENSMUSP00000000001	Gnai3
heterotrimeric G-protein complex	heterotrimeric G-protein complex	14	ENSG00000263156
heterotrimeric G-protein complex	heterotrimeric G-protein complex	14	ENSG00000172354	ENSMUSG00000029713	ENSMUSP00000106656	Gnb2
heterotrimeric G-protein complex	heterotrimeric G-protein complex	14	ENSG00000127955	ENSMUSG00000057614	ENSMUSP00000074259	Gnai1
emerin C32	emerin C32	14	ENSG00000162961	ENSMUSG00000024067	ENSMUSP00000108190	Dpy30
emerin C32	emerin C32	14	ENSG00000102119	ENSMUSG00000001964	ENSMUSP00000002029	Emd
emerin C32	emerin C32	14	ENSG00000173473	ENSMUSG00000032481	ENSMUSP00000086094	Smarcc1
emerin C32	emerin C32	14	ENSG00000177565	ENSMUSG00000027630	ENSMUSP00000142184	Tbl1xr1
emerin C32	emerin C32	14	ENSG00000171720	ENSMUSG00000024454	ENSMUSP00000037981	Hdac3
emerin C32	emerin C32	14	ENSG00000089902	ENSMUSG00000037896	ENSMUSP00000082034	Rcor1
emerin C32	emerin C32	14	ENSG00000116478	ENSMUSG00000028800	ENSMUSP00000099657	Hdac1
emerin C32	emerin C32	14	ENSG00000111642	ENSMUSG00000063870	ENSMUSP00000108009	Chd4
emerin C32	emerin C32	14	ENSG00000150459	ENSMUSG00000021963
emerin C32	emerin C32	14	ENSG00000150459	ENSMUSG00000061104	ENSMUSP00000073697	Sap18b
emerin C32	emerin C32	14	ENSG00000101849	ENSMUSG00000025246	ENSMUSP00000085549	Tbl1x
emerin C32	emerin C32	14	ENSG00000139613	ENSMUSG00000025369	ENSMUSP00000100868	Smarcc2
emerin C32	emerin C32	14	ENSG00000139613	ENSMUSG00000025369	ENSMUSP00000096734	Smarcc2
emerin C32	emerin C32	14	ENSG00000130726	ENSMUSG00000005566	ENSMUSP00000005705	Trim28
emerin C32	emerin C32	14	ENSG00000136146	ENSMUSG00000022109	ENSMUSP00000022705	Med4
emerin C32	emerin C32	14	ENSG00000099956	ENSMUSG00000000902	ENSMUSP00000000925	Smarcb1
Sin3-CI	Sin3-CI	14	ENSG00000153487	ENSMUSG00000045969	ENSMUSP00000062593	Ing1
Sin3-CI	Sin3-CI	14	ENSG00000102054	ENSMUSG00000031353	ENSMUSP00000033720	Rbbp7
Sin3-CI	Sin3-CI	14	ENSG00000173473	ENSMUSG00000032481	ENSMUSP00000086094	Smarcc1
Sin3-CI	Sin3-CI	14	ENSG00000116478	ENSMUSG00000028800	ENSMUSP00000099657	Hdac1
Sin3-CI	Sin3-CI	14	ENSG00000127616	ENSMUSG00000032187	ENSMUSP00000096547	Smarca4
Sin3-CI	Sin3-CI	14	ENSG00000169375	ENSMUSG00000042557	ENSMUSP00000128956	Sin3a
Sin3-CI	Sin3-CI	14	ENSG00000139613	ENSMUSG00000025369	ENSMUSP00000100868	Smarcc2
Sin3-CI	Sin3-CI	14	ENSG00000139613	ENSMUSG00000025369	ENSMUSP00000096734	Smarcc2
Sin3-CI	Sin3-CI	14	ENSG00000162521	ENSMUSG00000057236	ENSMUSP00000099658	Rbbp4
Sin3-CI	Sin3-CI	14	ENSG00000136518	ENSMUSG00000027671	ENSMUSP00000029214	Actl6a
Sin3-CI	Sin3-CI	14	ENSG00000032219	ENSMUSG00000048118	ENSMUSP00000035512	Arid4a
Sin3-CI	Sin3-CI	14	ENSG00000196591	ENSMUSG00000019777	ENSMUSP00000019911	Hdac2
Sin3-CI	Sin3-CI	14	ENSG00000099956	ENSMUSG00000000902	ENSMUSP00000000925	Smarcb1
Sin3-CI	Sin3-CI	14	ENSG00000066117	ENSMUSG00000023018	ENSMUSP00000023759	Smarcd1
Sin3-CI	Sin3-CI	14	ENSG00000164105	ENSMUSG00000031609	ENSMUSP00000034022	Sap30
SNARE complex	SNARE complex	14	ENSG00000111450	ENSMUSG00000029428	ENSMUSP00000031378	Stx2
SNARE complex	SNARE complex	14	ENSG00000117533	ENSMUSG00000026696	ENSMUSP00000114172	Vamp4
SNARE complex	SNARE complex	14	ENSG00000139190	ENSMUSG00000030337	ENSMUSP00000063466	Vamp1
SNARE complex	SNARE complex	14	ENSG00000106089	ENSMUSG00000007207	ENSMUSP00000005509	Stx1a
SNARE complex	SNARE complex	14	ENSG00000092531	ENSMUSG00000027287	ENSMUSP00000112138	Snap23
SNARE complex	SNARE complex	14	ENSG00000118640	ENSMUSG00000050732	ENSMUSP00000059501	Vamp8
SNARE complex	SNARE complex	14	ENSG00000049245	ENSMUSG00000028955	ENSMUSP00000030797	Vamp3
SNARE complex	SNARE complex	14	ENSG00000132639	ENSMUSG00000027273	ENSMUSP00000028727	Snap25
SNARE complex	SNARE complex	14	ENSG00000132639	ENSMUSG00000027273	ENSMUSP00000105725	Snap25
SNARE complex	SNARE complex	14	ENSG00000220205	ENSMUSG00000020894	ENSMUSP00000112611	Vamp2
SNARE complex	SNARE complex	14	ENSG00000103496	ENSMUSG00000030805	ENSMUSP00000033075	Stx4a
SNARE complex	SNARE complex	14	ENSG00000099365	ENSMUSG00000030806	ENSMUSP00000101874	Stx1b
SNARE complex	SNARE complex	14	ENSG00000166900	ENSMUSG00000041488	ENSMUSP00000069529	Stx3
SNARE complex	SNARE complex	14	ENSG00000166900	ENSMUSG00000041488	ENSMUSP00000147461	Stx3
SNARE complex	SNARE complex	14	ENSG00000135604	ENSMUSG00000039232	ENSMUSP00000046243	Stx11
SNARE complex	SNARE complex	14	ENSG00000178750	ENSMUSG00000047854
HMC Complex	HMC Complex	13	ENSG00000226704
HMC Complex	HMC Complex	13	ENSG00000166598	ENSMUSG00000020048	ENSMUSP00000020238	Hsp90b1
HMC Complex	HMC Complex	13	ENSG00000140403	ENSMUSG00000032285	ENSMUSP00000112520	Dnaja4
HMC Complex	HMC Complex	13	ENSG00000096384	ENSMUSG00000023944	ENSMUSP00000024739	Hsp90ab1
HMC Complex	HMC Complex	13	ENSG00000109971	ENSMUSG00000015656	ENSMUSP00000015800	Hspa8
HMC Complex	HMC Complex	13	ENSG00000138709	ENSMUSG00000025762	ENSMUSP00000037127	Larp1b
HMC Complex	HMC Complex	13	ENSG00000086061	ENSMUSG00000028410	ENSMUSP00000129730	Dnaja1
HMC Complex	HMC Complex	13	ENSG00000080824	ENSMUSG00000021270	ENSMUSP00000091921	Hsp90aa1
HMC Complex	HMC Complex	13	ENSG00000126803	ENSMUSG00000059970	ENSMUSP00000079306	Hspa2
HMC Complex	HMC Complex	13	ENSG00000235941
HMC Complex	HMC Complex	13	ENSG00000069345	ENSMUSG00000031701	ENSMUSP00000034138	Dnaja2
HMC Complex	HMC Complex	13	ENSG00000155506	ENSMUSG00000037331	ENSMUSP00000136673	Larp1
HMC Complex	HMC Complex	13	ENSG00000173110
emerin C25	emerin C25	13	ENSG00000107949	ENSMUSG00000030983	ENSMUSP00000033282	Bccip
emerin C25	emerin C25	13	ENSG00000136715	ENSMUSG00000024260	ENSMUSP00000157127	Sap130
emerin C25	emerin C25	13	ENSG00000167088	ENSMUSG00000002477	ENSMUSP00000002551	Snrpd1
emerin C25	emerin C25	13	ENSG00000102119	ENSMUSG00000001964	ENSMUSP00000002029	Emd
emerin C25	emerin C25	13	ENSG00000225998
emerin C25	emerin C25	13	ENSG00000165119	ENSMUSG00000021546	ENSMUSP00000152935	Hnrnpk
emerin C25	emerin C25	13	ENSG00000128534	ENSMUSG00000044155	ENSMUSP00000057238	Lsm8
emerin C25	emerin C25	13	ENSG00000132485	ENSMUSG00000028180	ENSMUSP00000101673	Zranb2
emerin C25	emerin C25	13	ENSG00000138385	ENSMUSG00000068882	ENSMUSP00000130313	Ssb
emerin C25	emerin C25	13	ENSG00000138385	ENSMUSG00000068882	ENSMUSP00000107879	Ssb
emerin C25	emerin C25	13	ENSG00000108953	ENSMUSG00000020849	ENSMUSP00000070993	Ywhae
emerin C25	emerin C25	13	ENSG00000145907	ENSMUSG00000018583	ENSMUSP00000018727	G3bp1
emerin C25	emerin C25	13	ENSG00000166913	ENSMUSG00000018326	ENSMUSP00000018470	Ywhab
emerin C25	emerin C25	13	ENSG00000105401	ENSMUSG00000019471	ENSMUSP00000019615	Cdc37
E2F6.com-1	E2F6.com-1	12	ENSG00000169016	ENSMUSG00000057469
E2F6.com-1	E2F6.com-1	12	ENSG00000125952	ENSMUSG00000059436	ENSMUSP00000106025	Max
E2F6.com-1	E2F6.com-1	12	ENSG00000236759
E2F6.com-1	E2F6.com-1	12	ENSG00000185513	ENSMUSG00000035576
E2F6.com-1	E2F6.com-1	12	ENSG00000198176	ENSMUSG00000038482	ENSMUSP00000127952	Tfdp1
E2F6.com-1	E2F6.com-1	12	ENSG00000181090	ENSMUSG00000036893	ENSMUSP00000119057	Ehmt1
E2F6.com-1	E2F6.com-1	12	ENSG00000156374	ENSMUSG00000025050
E2F6.com-1	E2F6.com-1	12	ENSG00000121481	ENSMUSG00000026484	ENSMUSP00000075476	Rnf2
E2F6.com-1	E2F6.com-1	12	ENSG00000015153	ENSMUSG00000022634
E2F6.com-1	E2F6.com-1	12	ENSG00000174197	ENSMUSG00000033943	ENSMUSP00000106401	Mga
E2F6.com-1	E2F6.com-1	12	ENSG00000226788
E2F6.com-1	E2F6.com-1	12	ENSG00000122565
telomerase	telomerase	12	ENSG00000164362	ENSMUSG00000021611
telomerase	telomerase	12	ENSG00000125835	ENSMUSG00000027404	ENSMUSP00000099488	Snrpb
telomerase	telomerase	12	ENSG00000155858	ENSMUSG00000044847
telomerase	telomerase	12	ENSG00000092199	ENSMUSG00000060373	ENSMUSP00000154757	Hnrnpc
telomerase	telomerase	12	ENSG00000092199	ENSMUSG00000060373	ENSMUSP00000133052	Hnrnpc
telomerase	telomerase	12	ENSG00000135372	ENSMUSG00000027185	ENSMUSP00000028608	Nat10
telomerase	telomerase	12	ENSG00000130119	ENSMUSG00000025266
telomerase	telomerase	12	ENSG00000182004	ENSMUSG00000090553	ENSMUSP00000128400	Snrpe
telomerase	telomerase	12	ENSG00000100028	ENSMUSG00000020180	ENSMUSP00000020397	Snrpd3
telomerase	telomerase	12	ENSG00000153187	ENSMUSG00000039630	ENSMUSP00000047571	Hnrnpu
telomerase	telomerase	12	ENSG00000145912	ENSMUSG00000001056	ENSMUSP00000120014	Nhp2
telomerase	telomerase	12	ENSG00000130826	ENSMUSG00000031403	ENSMUSP00000033776	Dkc1
telomerase	telomerase	12	ENSG00000182117	ENSMUSG00000027133	ENSMUSP00000028553	Nop10
STE5-MAPK complex	STE5-MAPK complex	12	ENSG00000198909	ENSMUSG00000020700	ENSMUSP00000002044	Map3k3
STE5-MAPK complex	STE5-MAPK complex	12	ENSG00000176601	ENSMUSG00000051590
STE5-MAPK complex	STE5-MAPK complex	12	ENSG00000069956	ENSMUSG00000042688
STE5-MAPK complex	STE5-MAPK complex	12	ENSG00000169032	ENSMUSG00000004936	ENSMUSP00000005066	Map2k1
STE5-MAPK complex	STE5-MAPK complex	12	ENSG00000087095	ENSMUSG00000017376
STE5-MAPK complex	STE5-MAPK complex	12	ENSG00000141639	ENSMUSG00000024558
STE5-MAPK complex	STE5-MAPK complex	12	ENSG00000197442	ENSMUSG00000071369	ENSMUSP00000093485	Map3k5
STE5-MAPK complex	STE5-MAPK complex	12	ENSG00000166484	ENSMUSG00000001034	ENSMUSP00000078087	Mapk7
STE5-MAPK complex	STE5-MAPK complex	12	ENSG00000100030	ENSMUSG00000063358	ENSMUSP00000111396	Mapk1
STE5-MAPK complex	STE5-MAPK complex	12	ENSG00000126934	ENSMUSG00000035027	ENSMUSP00000121111	Map2k2
STE5-MAPK complex	STE5-MAPK complex	12	ENSG00000180815	ENSMUSG00000031303	ENSMUSP00000033665	Map3k15
STE5-MAPK complex	STE5-MAPK complex	12	ENSG00000102882	ENSMUSG00000063065	ENSMUSP00000051619	Mapk3
Cytochrome c oxidase (complex IV)	Cytochrome c oxidase (complex IV)	12	ENSG00000135940	ENSMUSG00000061518	ENSMUSP00000141554	Cox5b
Cytochrome c oxidase (complex IV)	Cytochrome c oxidase (complex IV)	12	ENSG00000135940	ENSMUSG00000079941
Cytochrome c oxidase (complex IV)	Cytochrome c oxidase (complex IV)	12	ENSG00000127184	ENSMUSG00000017778	ENSMUSP00000115419	Cox7c
Cytochrome c oxidase (complex IV)	Cytochrome c oxidase (complex IV)	12	ENSG00000160471	ENSMUSG00000051811
Cytochrome c oxidase (complex IV)	Cytochrome c oxidase (complex IV)	12	ENSG00000198712	ENSMUSG00000064354	ENSMUSP00000080994	mt-Co2
Cytochrome c oxidase (complex IV)	Cytochrome c oxidase (complex IV)	12	ENSG00000198938	ENSMUSG00000064358
Cytochrome c oxidase (complex IV)	Cytochrome c oxidase (complex IV)	12	ENSG00000111775	ENSMUSG00000041697	ENSMUSP00000047661	Cox6a1
Cytochrome c oxidase (complex IV)	Cytochrome c oxidase (complex IV)	12	ENSG00000198804	ENSMUSG00000064351	ENSMUSP00000080993	mt-Co1
Cytochrome c oxidase (complex IV)	Cytochrome c oxidase (complex IV)	12	ENSG00000178741	ENSMUSG00000000088	ENSMUSP00000000090	Cox5a
Cytochrome c oxidase (complex IV)	Cytochrome c oxidase (complex IV)	12	ENSG00000131143	ENSMUSG00000031818	ENSMUSP00000034276	Cox4i1
Cytochrome c oxidase (complex IV)	Cytochrome c oxidase (complex IV)	12	ENSG00000131143	ENSMUSG00000031818	ENSMUSP00000138063	Cox4i1
Cytochrome c oxidase (complex IV)	Cytochrome c oxidase (complex IV)	12	ENSG00000156885	ENSMUSG00000030785	ENSMUSP00000033049	Cox6a2
Cytochrome c oxidase (complex IV)	Cytochrome c oxidase (complex IV)	12	ENSG00000131055	ENSMUSG00000009876
Cytochrome c oxidase (complex IV)	Cytochrome c oxidase (complex IV)	12	ENSG00000126267	ENSMUSG00000036751	ENSMUSP00000075150	Cox6b1
SPB components	SPB components	11	ENSG00000160014	ENSMUSG00000019370
SPB components	SPB components	11	ENSG00000187672	ENSMUSG00000040640	ENSMUSP00000147886	Erc2
SPB components	SPB components	11	ENSG00000187672	ENSMUSG00000040640	ENSMUSP00000147981	Erc2
SPB components	SPB components	11	ENSG00000187672	ENSMUSG00000040640	ENSMUSP00000087773	Erc2
SPB components	SPB components	11	ENSG00000119397	ENSMUSG00000057110	ENSMUSP00000028237	Cntrl
SPB components	SPB components	11	ENSG00000239605	ENSMUSG00000036557
SPB components	SPB components	11	ENSG00000122966	ENSMUSG00000029516	ENSMUSP00000062049	Cit
SPB components	SPB components	11	ENSG00000122966	ENSMUSG00000029516	ENSMUSP00000099620	Cit
SPB components	SPB components	11	ENSG00000129007	ENSMUSG00000032246	ENSMUSP00000034777	Calml4
SPB components	SPB components	11	ENSG00000177380	ENSMUSG00000003863	ENSMUSP00000148200	Ppfia3
SPB components	SPB components	11	ENSG00000146950	ENSMUSG00000045180	ENSMUSP00000098701	Shroom2
SPB components	SPB components	11	ENSG00000145147	ENSMUSG00000031558	ENSMUSP00000134263	Slit2
SPB components	SPB components	11	ENSG00000147324	ENSMUSG00000070056
SPB components	SPB components	11	ENSG00000178363	ENSMUSG00000063130
eIF3	eIF3	11	ENSG00000184110	ENSMUSG00000030738	ENSMUSP00000032992	Eif3c
eIF3	eIF3	11	ENSG00000084623
eIF3	eIF3	11	ENSG00000132361	ENSMUSG00000020741	ENSMUSP00000090593	Cluh
eIF3	eIF3	11	ENSG00000160633	ENSMUSG00000071054	ENSMUSP00000138277	Safb
eIF3	eIF3	11	ENSG00000104131	ENSMUSG00000027236
eIF3	eIF3	11	ENSG00000104131	ENSMUSG00000043424	ENSMUSP00000054421	Eif3j2
eIF3	eIF3	11	ENSG00000205609	ENSMUSG00000030738	ENSMUSP00000032992	Eif3c
eIF3	eIF3	11	ENSG00000106263	ENSMUSG00000056076	ENSMUSP00000098076	Eif3b
eIF3	eIF3	11	ENSG00000130254	ENSMUSG00000042625	ENSMUSP00000074953	Safb2
eIF3	eIF3	11	ENSG00000130811	ENSMUSG00000070319	ENSMUSP00000004206	Eif3g
eIF3	eIF3	11	ENSG00000137776	ENSMUSG00000032212	ENSMUSP00000049112	Sltm
eIF3	eIF3	11	ENSG00000107581	ENSMUSG00000024991	ENSMUSP00000025955	Eif3a
Arp2/3 protein complex	Arp2/3 protein complex	11	ENSG00000136950	ENSMUSG00000026755	ENSMUSP00000108483	Arpc5l
Arp2/3 protein complex	Arp2/3 protein complex	11	ENSG00000106526	ENSMUSG00000056367	ENSMUSP00000085578	Actr3b
Arp2/3 protein complex	Arp2/3 protein complex	11	ENSG00000130429	ENSMUSG00000029622	ENSMUSP00000143438	Arpc1b
Arp2/3 protein complex	Arp2/3 protein complex	11	ENSG00000162704	ENSMUSG00000008475	ENSMUSP00000076933	Arpc5
Arp2/3 protein complex	Arp2/3 protein complex	11	ENSG00000115091	ENSMUSG00000026341	ENSMUSP00000137503	Actr3
Arp2/3 protein complex	Arp2/3 protein complex	11	ENSG00000241553	ENSMUSG00000079426	ENSMUSP00000114839	Arpc4
Arp2/3 protein complex	Arp2/3 protein complex	11	ENSG00000138071	ENSMUSG00000020152	ENSMUSP00000000137	Actr2
Arp2/3 protein complex	Arp2/3 protein complex	11	ENSG00000163466	ENSMUSG00000006304	ENSMUSP00000006467	Arpc2
Arp2/3 protein complex	Arp2/3 protein complex	11	ENSG00000241685
Arp2/3 protein complex	Arp2/3 protein complex	11	ENSG00000133627	ENSMUSG00000056367	ENSMUSP00000085578	Actr3b
Arp2/3 protein complex	Arp2/3 protein complex	11	ENSG00000111229	ENSMUSG00000029465	ENSMUSP00000099584	Arpc3
NuA3 histone acetyltransferase complex	NuA3 histone acetyltransferase complex	11	ENSG00000077684	ENSMUSG00000025764
NuA3 histone acetyltransferase complex	NuA3 histone acetyltransferase complex	11	ENSG00000156983	ENSMUSG00000001632	ENSMUSP00000144820	Brpf1
NuA3 histone acetyltransferase complex	NuA3 histone acetyltransferase complex	11	ENSG00000127337	ENSMUSG00000020171	ENSMUSP00000020382	Yeats4
NuA3 histone acetyltransferase complex	NuA3 histone acetyltransferase complex	11	ENSG00000153487	ENSMUSG00000045969	ENSMUSP00000062593	Ing1
NuA3 histone acetyltransferase complex	NuA3 histone acetyltransferase complex	11	ENSG00000096070	ENSMUSG00000063952
NuA3 histone acetyltransferase complex	NuA3 histone acetyltransferase complex	11	ENSG00000136504	ENSMUSG00000038909	ENSMUSP00000090441	Kat7
NuA3 histone acetyltransferase complex	NuA3 histone acetyltransferase complex	11	ENSG00000172977	ENSMUSG00000024926
NuA3 histone acetyltransferase complex	NuA3 histone acetyltransferase complex	11	ENSG00000102221	ENSMUSG00000037315
NuA3 histone acetyltransferase complex	NuA3 histone acetyltransferase complex	11	ENSG00000100425	ENSMUSG00000022387	ENSMUSP00000105007	Brd1
NuA3 histone acetyltransferase complex	NuA3 histone acetyltransferase complex	11	ENSG00000043143	ENSMUSG00000020387	ENSMUSP00000104719	Jade2
NuA3 histone acetyltransferase complex	NuA3 histone acetyltransferase complex	11	ENSG00000163875	ENSMUSG00000028863	ENSMUSP00000053543	Meaf6
Kornberg's mediator (SRB) complex	Kornberg's mediator (SRB) complex	11	ENSG00000112237	ENSMUSG00000028252
Kornberg's mediator (SRB) complex	Kornberg's mediator (SRB) complex	11	ENSG00000132964	ENSMUSG00000029635
Kornberg's mediator (SRB) complex	Kornberg's mediator (SRB) complex	11	ENSG00000133398
Kornberg's mediator (SRB) complex	Kornberg's mediator (SRB) complex	11	ENSG00000155111	ENSMUSG00000038481	ENSMUSP00000040936	Cdk19
Kornberg's mediator (SRB) complex	Kornberg's mediator (SRB) complex	11	ENSG00000108590	ENSMUSG00000020801
Kornberg's mediator (SRB) complex	Kornberg's mediator (SRB) complex	11	ENSG00000133997	ENSMUSG00000002679	ENSMUSP00000125156	Med6
Kornberg's mediator (SRB) complex	Kornberg's mediator (SRB) complex	11	ENSG00000180182	ENSMUSG00000064127	ENSMUSP00000094239	Med14
Kornberg's mediator (SRB) complex	Kornberg's mediator (SRB) complex	11	ENSG00000155868	ENSMUSG00000020397
Kornberg's mediator (SRB) complex	Kornberg's mediator (SRB) complex	11	ENSG00000161920	ENSMUSG00000018923	ENSMUSP00000019067	Med11
Kornberg's mediator (SRB) complex	Kornberg's mediator (SRB) complex	11	ENSG00000152944	ENSMUSG00000030291	ENSMUSP00000145512	Med21
Kornberg's mediator (SRB) complex	Kornberg's mediator (SRB) complex	11	ENSG00000163207
mitochondrial pyruvate dehydrogenase complex	mitochondrial pyruvate dehydrogenase complex	11	ENSG00000131828	ENSMUSG00000031299	ENSMUSP00000033662	Pdha1
mitochondrial pyruvate dehydrogenase complex	mitochondrial pyruvate dehydrogenase complex	11	ENSG00000103507	ENSMUSG00000030802	ENSMUSP00000070345	Bckdk
mitochondrial pyruvate dehydrogenase complex	mitochondrial pyruvate dehydrogenase complex	11	ENSG00000248098	ENSMUSG00000060376	ENSMUSP00000071292	Bckdha
mitochondrial pyruvate dehydrogenase complex	mitochondrial pyruvate dehydrogenase complex	11	ENSG00000164951	ENSMUSG00000049225	ENSMUSP00000103936	Pdp1
mitochondrial pyruvate dehydrogenase complex	mitochondrial pyruvate dehydrogenase complex	11	ENSG00000172840	ENSMUSG00000048371	ENSMUSP00000092821	Pdp2
mitochondrial pyruvate dehydrogenase complex	mitochondrial pyruvate dehydrogenase complex	11	ENSG00000163114	ENSMUSG00000047674
mitochondrial pyruvate dehydrogenase complex	mitochondrial pyruvate dehydrogenase complex	11	ENSG00000067992	ENSMUSG00000035232	ENSMUSP00000036604	Pdk3
mitochondrial pyruvate dehydrogenase complex	mitochondrial pyruvate dehydrogenase complex	11	ENSG00000091140	ENSMUSG00000020664	ENSMUSP00000106481	Dld
mitochondrial pyruvate dehydrogenase complex	mitochondrial pyruvate dehydrogenase complex	11	ENSG00000110435	ENSMUSG00000010914	ENSMUSP00000011058	Pdhx
mitochondrial pyruvate dehydrogenase complex	mitochondrial pyruvate dehydrogenase complex	11	ENSG00000168291	ENSMUSG00000021748	ENSMUSP00000022268	Pdhb
mitochondrial pyruvate dehydrogenase complex	mitochondrial pyruvate dehydrogenase complex	11	ENSG00000263032
COPI	COPI	11	ENSG00000111481	ENSMUSG00000060992	ENSMUSP00000097738	Copz1
COPI	COPI	11	ENSG00000005243	ENSMUSG00000018672	ENSMUSP00000018816	Copz2
COPI	COPI	11	ENSG00000122218	ENSMUSG00000026553	ENSMUSP00000027833	Copa
COPI	COPI	11	ENSG00000122218	ENSMUSG00000026553	ENSMUSP00000118179	Copa
COPI	COPI	11	ENSG00000105669	ENSMUSG00000055681	ENSMUSP00000071078	Cope
COPI	COPI	11	ENSG00000242247	ENSMUSG00000054277	ENSMUSP00000064893	Arfgap3
COPI	COPI	11	ENSG00000095139	ENSMUSG00000032096	ENSMUSP00000034607	Arcn1
COPI	COPI	11	ENSG00000266779
COPI	COPI	11	ENSG00000181789	ENSMUSG00000030058	ENSMUSP00000109237	Copg1
COPI	COPI	11	ENSG00000184432	ENSMUSG00000032458	ENSMUSP00000035033	Copb2
COPI	COPI	11	ENSG00000129083	ENSMUSG00000030754	ENSMUSP00000033012	Copb1
COPI	COPI	11	ENSG00000149182	ENSMUSG00000027255	ENSMUSP00000028691	Arfgap2
Cdc28p/Clb5p complex	Cdc28p/Clb5p complex	11	ENSG00000164885	ENSMUSG00000028969	ENSMUSP00000030814	Cdk5
Cdc28p/Clb5p complex	Cdc28p/Clb5p complex	11	ENSG00000175305	ENSMUSG00000028212
Cdc28p/Clb5p complex	Cdc28p/Clb5p complex	11	ENSG00000145386	ENSMUSG00000027715
Cdc28p/Clb5p complex	Cdc28p/Clb5p complex	11	ENSG00000147082	ENSMUSG00000051592
Cdc28p/Clb5p complex	Cdc28p/Clb5p complex	11	ENSG00000133101	ENSMUSG00000027793
Cdc28p/Clb5p complex	Cdc28p/Clb5p complex	11	ENSG00000134057	ENSMUSG00000041431
Cdc28p/Clb5p complex	Cdc28p/Clb5p complex	11	ENSG00000248333	ENSMUSG00000029062	ENSMUSP00000070527	Cdk11b
Cdc28p/Clb5p complex	Cdc28p/Clb5p complex	11	ENSG00000157456	ENSMUSG00000032218
Cdc28p/Clb5p complex	Cdc28p/Clb5p complex	11	ENSG00000123374	ENSMUSG00000025358	ENSMUSP00000026416	Cdk2
Cdc28p/Clb5p complex	Cdc28p/Clb5p complex	11	ENSG00000170312	ENSMUSG00000019942	ENSMUSP00000020099	Cdk1
Cdc28p/Clb5p complex	Cdc28p/Clb5p complex	11	ENSG00000250506	ENSMUSG00000092300
Sro1p/Sec4p/Sec9p complex	Sro1p/Sec4p/Sec9p complex	10	ENSG00000167461	ENSMUSG00000003037	ENSMUSP00000003121	Rab8a
Sro1p/Sec4p/Sec9p complex	Sro1p/Sec4p/Sec9p complex	10	ENSG00000145087	ENSMUSG00000022829	ENSMUSP00000110430	Stxbp5l
Sro1p/Sec4p/Sec9p complex	Sro1p/Sec4p/Sec9p complex	10	ENSG00000145087	ENSMUSG00000022829	ENSMUSP00000110435	Stxbp5l
Sro1p/Sec4p/Sec9p complex	Sro1p/Sec4p/Sec9p complex	10	ENSG00000073350	ENSMUSG00000020782	ENSMUSP00000099321	Llgl2
Sro1p/Sec4p/Sec9p complex	Sro1p/Sec4p/Sec9p complex	10	ENSG00000073350	ENSMUSG00000020782	ENSMUSP00000136054	Llgl2
Sro1p/Sec4p/Sec9p complex	Sro1p/Sec4p/Sec9p complex	10	ENSG00000143545	ENSMUSG00000027935	ENSMUSP00000070588	Rab13
Sro1p/Sec4p/Sec9p complex	Sro1p/Sec4p/Sec9p complex	10	ENSG00000166128	ENSMUSG00000036943	ENSMUSP00000041857	Rab8b
Sro1p/Sec4p/Sec9p complex	Sro1p/Sec4p/Sec9p complex	10	ENSG00000092531	ENSMUSG00000027287	ENSMUSP00000112138	Snap23
Sro1p/Sec4p/Sec9p complex	Sro1p/Sec4p/Sec9p complex	10	ENSG00000131899	ENSMUSG00000020536	ENSMUSP00000060749	Llgl1
Sro1p/Sec4p/Sec9p complex	Sro1p/Sec4p/Sec9p complex	10	ENSG00000164506	ENSMUSG00000019790	ENSMUSP00000044535	Stxbp5
Sro1p/Sec4p/Sec9p complex	Sro1p/Sec4p/Sec9p complex	10	ENSG00000132639	ENSMUSG00000027273	ENSMUSP00000028727	Snap25
Sro1p/Sec4p/Sec9p complex	Sro1p/Sec4p/Sec9p complex	10	ENSG00000132639	ENSMUSG00000027273	ENSMUSP00000105725	Snap25
Sro1p/Sec4p/Sec9p complex	Sro1p/Sec4p/Sec9p complex	10	ENSG00000084733	ENSMUSG00000020671	ENSMUSP00000021001	Rab10
chaperonin-containing T-complex	chaperonin-containing T-complex	10	ENSG00000150753	ENSMUSG00000022234	ENSMUSP00000022842	Cct5
chaperonin-containing T-complex	chaperonin-containing T-complex	10	ENSG00000166226	ENSMUSG00000034024	ENSMUSP00000036288	Cct2
chaperonin-containing T-complex	chaperonin-containing T-complex	10	ENSG00000120438	ENSMUSG00000068039	ENSMUSP00000116108	Tcp1
chaperonin-containing T-complex	chaperonin-containing T-complex	10	ENSG00000146731	ENSMUSG00000029447	ENSMUSP00000159385	Cct6a
chaperonin-containing T-complex	chaperonin-containing T-complex	10	ENSG00000163468	ENSMUSG00000001416	ENSMUSP00000001452	Cct3
chaperonin-containing T-complex	chaperonin-containing T-complex	10	ENSG00000135624	ENSMUSG00000030007	ENSMUSP00000032078	Cct7
chaperonin-containing T-complex	chaperonin-containing T-complex	10	ENSG00000132141	ENSMUSG00000020698	ENSMUSP00000021040	Cct6b
chaperonin-containing T-complex	chaperonin-containing T-complex	10	ENSG00000198445	ENSMUSG00000038044
chaperonin-containing T-complex	chaperonin-containing T-complex	10	ENSG00000156261	ENSMUSG00000025613	ENSMUSP00000026704	Cct8
chaperonin-containing T-complex	chaperonin-containing T-complex	10	ENSG00000115484	ENSMUSG00000007739	ENSMUSP00000133523	Cct4
AP-1 adaptor complex	AP-1 adaptor complex	10	ENSG00000161203	ENSMUSG00000022841	ENSMUSP00000007216	Ap2m1
AP-1 adaptor complex	AP-1 adaptor complex	10	ENSG00000129354	ENSMUSG00000003309	ENSMUSP00000111093	Ap1m2
AP-1 adaptor complex	AP-1 adaptor complex	10	ENSG00000182287	ENSMUSG00000031367	ENSMUSP00000033734	Ap1s2
AP-1 adaptor complex	AP-1 adaptor complex	10	ENSG00000072958	ENSMUSG00000003033	ENSMUSP00000003117	Ap1m1
AP-1 adaptor complex	AP-1 adaptor complex	10	ENSG00000006125	ENSMUSG00000035152	ENSMUSP00000018875	Ap2b1
AP-1 adaptor complex	AP-1 adaptor complex	10	ENSG00000106367	ENSMUSG00000004849	ENSMUSP00000106709	Ap1s1
AP-1 adaptor complex	AP-1 adaptor complex	10	ENSG00000213983	ENSMUSG00000040701	ENSMUSP00000128427	Ap1g2
AP-1 adaptor complex	AP-1 adaptor complex	10	ENSG00000152056	ENSMUSG00000054702
AP-1 adaptor complex	AP-1 adaptor complex	10	ENSG00000100280	ENSMUSG00000009090	ENSMUSP00000009234	Ap1b1
AP-1 adaptor complex	AP-1 adaptor complex	10	ENSG00000166747	ENSMUSG00000031731	ENSMUSP00000034171	Ap1g1
AP-1 adaptor complex	AP-1 adaptor complex	10	ENSG00000166747	ENSMUSG00000031731	ENSMUSP00000090844	Ap1g1
actin cytoskeleton-regulatory complex; Pan1p/Sla1p/End3p complex	actin cytoskeleton-regulatory complex; Pan1p/Sla1p/End3p complex	10	ENSG00000177885	ENSMUSG00000059923	ENSMUSP00000021090	Grb2
actin cytoskeleton-regulatory complex; Pan1p/Sla1p/End3p complex	actin cytoskeleton-regulatory complex; Pan1p/Sla1p/End3p complex	10	ENSG00000073756	ENSMUSG00000032487
actin cytoskeleton-regulatory complex; Pan1p/Sla1p/End3p complex	actin cytoskeleton-regulatory complex; Pan1p/Sla1p/End3p complex	10	ENSG00000154016	ENSMUSG00000004837	ENSMUSP00000004959	Grap
actin cytoskeleton-regulatory complex; Pan1p/Sla1p/End3p complex	actin cytoskeleton-regulatory complex; Pan1p/Sla1p/End3p complex	10	ENSG00000169891	ENSMUSG00000040855	ENSMUSP00000098661	Reps2
actin cytoskeleton-regulatory complex; Pan1p/Sla1p/End3p complex	actin cytoskeleton-regulatory complex; Pan1p/Sla1p/End3p complex	10	ENSG00000101082	ENSMUSG00000027636
actin cytoskeleton-regulatory complex; Pan1p/Sla1p/End3p complex	actin cytoskeleton-regulatory complex; Pan1p/Sla1p/End3p complex	10	ENSG00000024422	ENSMUSG00000074364	ENSMUSP00000096397	Ehd2
actin cytoskeleton-regulatory complex; Pan1p/Sla1p/End3p complex	actin cytoskeleton-regulatory complex; Pan1p/Sla1p/End3p complex	10	ENSG00000100351	ENSMUSG00000042351	ENSMUSP00000046532	Grap2
actin cytoskeleton-regulatory complex; Pan1p/Sla1p/End3p complex	actin cytoskeleton-regulatory complex; Pan1p/Sla1p/End3p complex	10	ENSG00000155926	ENSMUSG00000022372
actin cytoskeleton-regulatory complex; Pan1p/Sla1p/End3p complex	actin cytoskeleton-regulatory complex; Pan1p/Sla1p/End3p complex	10	ENSG00000198399	ENSMUSG00000020640	ENSMUSP00000151896	Itsn2
actin cytoskeleton-regulatory complex; Pan1p/Sla1p/End3p complex	actin cytoskeleton-regulatory complex; Pan1p/Sla1p/End3p complex	10	ENSG00000185313	ENSMUSG00000034533
TRAPP complex	TRAPP complex	10	ENSG00000173626	ENSMUSG00000071340
TRAPP complex	TRAPP complex	10	ENSG00000054116	ENSMUSG00000028847	ENSMUSP00000030660	Trappc3
TRAPP complex	TRAPP complex	10	ENSG00000160218	ENSMUSG00000000374	ENSMUSP00000000384	Trappc10
TRAPP complex	TRAPP complex	10	ENSG00000170043	ENSMUSG00000049299	ENSMUSP00000099662	Trappc1
TRAPP complex	TRAPP complex	10	ENSG00000196655	ENSMUSG00000032112	ENSMUSP00000034623	Trappc4
TRAPP complex	TRAPP complex	10	ENSG00000181029	ENSMUSG00000040236	ENSMUSP00000146674	Trappc5
TRAPP complex	TRAPP complex	10	ENSG00000153339	ENSMUSG00000033382	ENSMUSP00000153183	Trappc8
TRAPP complex	TRAPP complex	10	ENSG00000196459	ENSMUSG00000007777	ENSMUSP00000104726	0610009B22Rik
TRAPP complex	TRAPP complex	10	ENSG00000182400	ENSMUSG00000020993	ENSMUSP00000021380	Trappc6b
TRAPP complex	TRAPP complex	10	ENSG00000007255	ENSMUSG00000002043
multi-eIF complex	multi-eIF complex	10	ENSG00000125977	ENSMUSG00000074656	ENSMUSP00000096777	Eif2s2
multi-eIF complex	multi-eIF complex	10	ENSG00000184110	ENSMUSG00000030738	ENSMUSP00000032992	Eif3c
multi-eIF complex	multi-eIF complex	10	ENSG00000084623
multi-eIF complex	multi-eIF complex	10	ENSG00000130741	ENSMUSG00000035150	ENSMUSP00000059395	Eif2s3x
multi-eIF complex	multi-eIF complex	10	ENSG00000130741	ENSMUSG00000069049
multi-eIF complex	multi-eIF complex	10	ENSG00000173812	ENSMUSG00000035530	ENSMUSP00000041538	Eif1
multi-eIF complex	multi-eIF complex	10	ENSG00000134001	ENSMUSG00000021116	ENSMUSP00000071214	Eif2s1
multi-eIF complex	multi-eIF complex	10	ENSG00000106263	ENSMUSG00000056076	ENSMUSP00000098076	Eif3b
multi-eIF complex	multi-eIF complex	10	ENSG00000205609	ENSMUSG00000030738	ENSMUSP00000032992	Eif3c
multi-eIF complex	multi-eIF complex	10	ENSG00000100664	ENSMUSG00000021282	ENSMUSP00000061616	Eif5
multi-eIF complex	multi-eIF complex	10	ENSG00000114784	ENSMUSG00000006941	ENSMUSP00000007139	Eif1b
Kel1p/Kel2p/Lte1p complex	Kel1p/Kel2p/Lte1p complex	10	ENSG00000172534	ENSMUSG00000031386	ENSMUSP00000033761	Hcfc1
Kel1p/Kel2p/Lte1p complex	Kel1p/Kel2p/Lte1p complex	10	ENSG00000172534	ENSMUSG00000031386	ENSMUSP00000110012	Hcfc1
Kel1p/Kel2p/Lte1p complex	Kel1p/Kel2p/Lte1p complex	10	ENSG00000100485	ENSMUSG00000034801
Kel1p/Kel2p/Lte1p complex	Kel1p/Kel2p/Lte1p complex	10	ENSG00000162755	ENSMUSG00000045259
Kel1p/Kel2p/Lte1p complex	Kel1p/Kel2p/Lte1p complex	10	ENSG00000133020	ENSMUSG00000055775
Kel1p/Kel2p/Lte1p complex	Kel1p/Kel2p/Lte1p complex	10	ENSG00000138193	ENSMUSG00000024998
Kel1p/Kel2p/Lte1p complex	Kel1p/Kel2p/Lte1p complex	10	ENSG00000111727	ENSMUSG00000020246	ENSMUSP00000020478	Hcfc2
Kel1p/Kel2p/Lte1p complex	Kel1p/Kel2p/Lte1p complex	10	ENSG00000128607	ENSMUSG00000029775	ENSMUSP00000069669	Klhdc10
Kel1p/Kel2p/Lte1p complex	Kel1p/Kel2p/Lte1p complex	10	ENSG00000145332	ENSMUSG00000029312
Kel1p/Kel2p/Lte1p complex	Kel1p/Kel2p/Lte1p complex	10	ENSG00000124702	ENSMUSG00000063576
Kel1p/Kel2p/Lte1p complex	Kel1p/Kel2p/Lte1p complex	10	ENSG00000136933	ENSMUSG00000070953	ENSMUSP00000122360	Rabepk
Mob1p/Dbf2p complex	Mob1p/Dbf2p complex	10	ENSG00000182208	ENSMUSG00000025147	ENSMUSP00000147340	Mob2
Mob1p/Dbf2p complex	Mob1p/Dbf2p complex	10	ENSG00000173542	ENSMUSG00000006262	ENSMUSP00000108855	Mob1b
Mob1p/Dbf2p complex	Mob1p/Dbf2p complex	10	ENSG00000120162	ENSMUSG00000073910
Mob1p/Dbf2p complex	Mob1p/Dbf2p complex	10	ENSG00000112079	ENSMUSG00000024006	ENSMUSP00000156711	Stk38
Mob1p/Dbf2p complex	Mob1p/Dbf2p complex	10	ENSG00000067900	ENSMUSG00000024290	ENSMUSP00000069549	Rock1
Mob1p/Dbf2p complex	Mob1p/Dbf2p complex	10	ENSG00000114978	ENSMUSG00000043131
Mob1p/Dbf2p complex	Mob1p/Dbf2p complex	10	ENSG00000069020	ENSMUSG00000034751	ENSMUSP00000128464	Mast4
Mob1p/Dbf2p complex	Mob1p/Dbf2p complex	10	ENSG00000142961	ENSMUSG00000028709	ENSMUSP00000030477	Mob3c
Mob1p/Dbf2p complex	Mob1p/Dbf2p complex	10	ENSG00000172081	ENSMUSG00000003348	ENSMUSP00000003438	Mob3a
Mob1p/Dbf2p complex	Mob1p/Dbf2p complex	10	ENSG00000104936	ENSMUSG00000030409	ENSMUSP00000032568	Dmpk
GST-Smad3	GST-Smad3	10	ENSG00000005339	ENSMUSG00000022521	ENSMUSP00000023165	Crebbp
GST-Smad3	GST-Smad3	10	ENSG00000197323	ENSMUSG00000033014	ENSMUSP00000029444	Trim33
GST-Smad3	GST-Smad3	10	ENSG00000197323	ENSMUSG00000033014	ENSMUSP00000102473	Trim33
GST-Smad3	GST-Smad3	10	ENSG00000124151	ENSMUSG00000027678	ENSMUSP00000085416	Ncoa3
GST-Smad3	GST-Smad3	10	ENSG00000196498	ENSMUSG00000029478	ENSMUSP00000107033	Ncor2
GST-Smad3	GST-Smad3	10	ENSG00000173473	ENSMUSG00000032481	ENSMUSP00000086094	Smarcc1
GST-Smad3	GST-Smad3	10	ENSG00000127616	ENSMUSG00000032187	ENSMUSP00000096547	Smarca4
GST-Smad3	GST-Smad3	10	ENSG00000112851	ENSMUSG00000021709	ENSMUSP00000140536	Erbin
GST-Smad3	GST-Smad3	10	ENSG00000141027	ENSMUSG00000018501	ENSMUSP00000018645	Ncor1
GST-Smad3	GST-Smad3	10	ENSG00000139613	ENSMUSG00000025369	ENSMUSP00000100868	Smarcc2
GST-Smad3	GST-Smad3	10	ENSG00000139613	ENSMUSG00000025369	ENSMUSP00000096734	Smarcc2
GST-Smad3	GST-Smad3	10	ENSG00000049618	ENSMUSG00000069729	ENSMUSP00000156119	Arid1b
BRCA1/BARD1	BRCA1/BARD1	9	ENSG00000156273	ENSMUSG00000025612	ENSMUSP00000026703	Bach1
BRCA1/BARD1	BRCA1/BARD1	9	ENSG00000139618	ENSMUSG00000041147
BRCA1/BARD1	BRCA1/BARD1	9	ENSG00000101773	ENSMUSG00000041238
BRCA1/BARD1	BRCA1/BARD1	9	ENSG00000113522	ENSMUSG00000020380	ENSMUSP00000020649	Rad50
BRCA1/BARD1	BRCA1/BARD1	9	ENSG00000072501	ENSMUSG00000041133	ENSMUSP00000044645	Smc1a
BRCA1/BARD1	BRCA1/BARD1	9	ENSG00000012048	ENSMUSG00000017146	ENSMUSP00000017290	Brca1
BRCA1/BARD1	BRCA1/BARD1	9	ENSG00000076242	ENSMUSG00000032498	ENSMUSP00000035079	Mlh1
BRCA1/BARD1	BRCA1/BARD1	9	ENSG00000138376	ENSMUSG00000026196
BRCA1/BARD1	BRCA1/BARD1	9	ENSG00000116062	ENSMUSG00000005370	ENSMUSP00000005503	Msh6
Cytochrome bc1 complex (Ubiquinol-cytochrome c reductase complex; complex III)	Cytochrome bc1 complex (Ubiquinol-cytochrome c reductase complex; complex III)	9	ENSG00000169021	ENSMUSG00000038462	ENSMUSP00000045284	Uqcrfs1
Cytochrome bc1 complex (Ubiquinol-cytochrome c reductase complex; complex III)	Cytochrome bc1 complex (Ubiquinol-cytochrome c reductase complex; complex III)	9	ENSG00000198727	ENSMUSG00000064370	ENSMUSP00000081003	mt-Cytb
Cytochrome bc1 complex (Ubiquinol-cytochrome c reductase complex; complex III)	Cytochrome bc1 complex (Ubiquinol-cytochrome c reductase complex; complex III)	9	ENSG00000156467	ENSMUSG00000021520	ENSMUSP00000021993	Uqcrb
Cytochrome bc1 complex (Ubiquinol-cytochrome c reductase complex; complex III)	Cytochrome bc1 complex (Ubiquinol-cytochrome c reductase complex; complex III)	9	ENSG00000164405	ENSMUSG00000044894	ENSMUSP00000053145	Uqcrq
Cytochrome bc1 complex (Ubiquinol-cytochrome c reductase complex; complex III)	Cytochrome bc1 complex (Ubiquinol-cytochrome c reductase complex; complex III)	9	ENSG00000184076	ENSMUSG00000059534	ENSMUSP00000054856	Uqcr10
Cytochrome bc1 complex (Ubiquinol-cytochrome c reductase complex; complex III)	Cytochrome bc1 complex (Ubiquinol-cytochrome c reductase complex; complex III)	9	ENSG00000140740	ENSMUSG00000030884	ENSMUSP00000033176	Uqcrc2
Cytochrome bc1 complex (Ubiquinol-cytochrome c reductase complex; complex III)	Cytochrome bc1 complex (Ubiquinol-cytochrome c reductase complex; complex III)	9	ENSG00000010256	ENSMUSG00000025651	ENSMUSP00000026743	Uqcrc1
Cytochrome bc1 complex (Ubiquinol-cytochrome c reductase complex; complex III)	Cytochrome bc1 complex (Ubiquinol-cytochrome c reductase complex; complex III)	9	ENSG00000173660	ENSMUSG00000063882	ENSMUSP00000077744	Uqcrh
Cytochrome bc1 complex (Ubiquinol-cytochrome c reductase complex; complex III)	Cytochrome bc1 complex (Ubiquinol-cytochrome c reductase complex; complex III)	9	ENSG00000179091	ENSMUSG00000022551	ENSMUSP00000023210	Cyc1
protein phosphatase type 2A complex (Rts1p)	protein phosphatase type 2A complex (Rts1p)	9	ENSG00000113575	ENSMUSG00000020349	ENSMUSP00000020608	Ppp2ca
protein phosphatase type 2A complex (Rts1p)	protein phosphatase type 2A complex (Rts1p)	9	ENSG00000078304	ENSMUSG00000017843	ENSMUSP00000082053	Ppp2r5c
protein phosphatase type 2A complex (Rts1p)	protein phosphatase type 2A complex (Rts1p)	9	ENSG00000078304	ENSMUSG00000017843	ENSMUSP00000152865	Ppp2r5c
protein phosphatase type 2A complex (Rts1p)	protein phosphatase type 2A complex (Rts1p)	9	ENSG00000154001	ENSMUSG00000021051	ENSMUSP00000021447	Ppp2r5e
protein phosphatase type 2A complex (Rts1p)	protein phosphatase type 2A complex (Rts1p)	9	ENSG00000068971	ENSMUSG00000024777	ENSMUSP00000025695	Ppp2r5b
protein phosphatase type 2A complex (Rts1p)	protein phosphatase type 2A complex (Rts1p)	9	ENSG00000066027	ENSMUSG00000026626	ENSMUSP00000070726	Ppp2r5a
protein phosphatase type 2A complex (Rts1p)	protein phosphatase type 2A complex (Rts1p)	9	ENSG00000105568	ENSMUSG00000007564	ENSMUSP00000007708	Ppp2r1a
protein phosphatase type 2A complex (Rts1p)	protein phosphatase type 2A complex (Rts1p)	9	ENSG00000112640	ENSMUSG00000059409	ENSMUSP00000156500	Ppp2r5d
protein phosphatase type 2A complex (Rts1p)	protein phosphatase type 2A complex (Rts1p)	9	ENSG00000262764
protein phosphatase type 2A complex (Rts1p)	protein phosphatase type 2A complex (Rts1p)	9	ENSG00000104695	ENSMUSG00000009630	ENSMUSP00000009774	Ppp2cb
Snf1p/Snf4p/Sip2p complex	Snf1p/Snf4p/Sip2p complex	9	ENSG00000162409	ENSMUSG00000028518	ENSMUSP00000030243	Prkaa2
Snf1p/Snf4p/Sip2p complex	Snf1p/Snf4p/Sip2p complex	9	ENSG00000111725	ENSMUSG00000029513	ENSMUSP00000107630	Prkab1
Snf1p/Snf4p/Sip2p complex	Snf1p/Snf4p/Sip2p complex	9	ENSG00000101255	ENSMUSG00000032715
Snf1p/Snf4p/Sip2p complex	Snf1p/Snf4p/Sip2p complex	9	ENSG00000106617	ENSMUSG00000028944	ENSMUSP00000030784	Prkag2
Snf1p/Snf4p/Sip2p complex	Snf1p/Snf4p/Sip2p complex	9	ENSG00000131791	ENSMUSG00000038205	ENSMUSP00000036410	Prkab2
Snf1p/Snf4p/Sip2p complex	Snf1p/Snf4p/Sip2p complex	9	ENSG00000132356	ENSMUSG00000050697	ENSMUSP00000063166	Prkaa1
Snf1p/Snf4p/Sip2p complex	Snf1p/Snf4p/Sip2p complex	9	ENSG00000181929	ENSMUSG00000067713	ENSMUSP00000132499	Prkag1
Snf1p/Snf4p/Sip2p complex	Snf1p/Snf4p/Sip2p complex	9	ENSG00000196182	ENSMUSG00000042608
Snf1p/Snf4p/Sip2p complex	Snf1p/Snf4p/Sip2p complex	9	ENSG00000115592	ENSMUSG00000006542
N-CoR-1	N-CoR-1	9	ENSG00000136715	ENSMUSG00000024260	ENSMUSP00000157127	Sap130
N-CoR-1	N-CoR-1	9	ENSG00000080603	ENSMUSG00000053877	ENSMUSP00000140036	Srcap
N-CoR-1	N-CoR-1	9	ENSG00000080603	ENSMUSG00000107023
N-CoR-1	N-CoR-1	9	ENSG00000173473	ENSMUSG00000032481	ENSMUSP00000086094	Smarcc1
N-CoR-1	N-CoR-1	9	ENSG00000127616	ENSMUSG00000032187	ENSMUSP00000096547	Smarca4
N-CoR-1	N-CoR-1	9	ENSG00000141027	ENSMUSG00000018501	ENSMUSP00000018645	Ncor1
N-CoR-1	N-CoR-1	9	ENSG00000139613	ENSMUSG00000025369	ENSMUSP00000100868	Smarcc2
N-CoR-1	N-CoR-1	9	ENSG00000139613	ENSMUSG00000025369	ENSMUSP00000096734	Smarcc2
N-CoR-1	N-CoR-1	9	ENSG00000130726	ENSMUSG00000005566	ENSMUSP00000005705	Trim28
N-CoR-1	N-CoR-1	9	ENSG00000099956	ENSMUSG00000000902	ENSMUSP00000000925	Smarcb1
N-CoR-1	N-CoR-1	9	ENSG00000099995	ENSMUSG00000002129	ENSMUSP00000002198	Sf3a1
Exocyst complex	Exocyst complex	9	ENSG00000180104	ENSMUSG00000034152	ENSMUSP00000039416	Exoc3
Exocyst complex	Exocyst complex	9	ENSG00000144036	ENSMUSG00000033769	ENSMUSP00000125312	Exoc6b
Exocyst complex	Exocyst complex	9	ENSG00000131558	ENSMUSG00000029763	ENSMUSP00000051965	Exoc4
Exocyst complex	Exocyst complex	9	ENSG00000116903	ENSMUSG00000074030	ENSMUSP00000095915	Exoc8
Exocyst complex	Exocyst complex	9	ENSG00000112685	ENSMUSG00000021357	ENSMUSP00000100010	Exoc2
Exocyst complex	Exocyst complex	9	ENSG00000182473	ENSMUSG00000020792	ENSMUSP00000021147	Exoc7
Exocyst complex	Exocyst complex	9	ENSG00000149503	ENSMUSG00000024660
Exocyst complex	Exocyst complex	9	ENSG00000070367	ENSMUSG00000061244	ENSMUSP00000125434	Exoc5
Exocyst complex	Exocyst complex	9	ENSG00000138190	ENSMUSG00000053799	ENSMUSP00000158866	Exoc6
SRCAP	SRCAP	9	ENSG00000127337	ENSMUSG00000020171	ENSMUSP00000020382	Yeats4
SRCAP	SRCAP	9	ENSG00000080603	ENSMUSG00000053877	ENSMUSP00000140036	Srcap
SRCAP	SRCAP	9	ENSG00000080603	ENSMUSG00000107023
SRCAP	SRCAP	9	ENSG00000075089	ENSMUSG00000019948
SRCAP	SRCAP	9	ENSG00000106400	ENSMUSG00000059518
SRCAP	SRCAP	9	ENSG00000178028	ENSMUSG00000009640	ENSMUSP00000099748	Dmap1
SRCAP	SRCAP	9	ENSG00000175792	ENSMUSG00000030079	ENSMUSP00000032165	Ruvbl1
SRCAP	SRCAP	9	ENSG00000163159	ENSMUSG00000008958	ENSMUSP00000009102	Vps72
SRCAP	SRCAP	9	ENSG00000183207	ENSMUSG00000003868	ENSMUSP00000103400	Ruvbl2
SRCAP	SRCAP	9	ENSG00000136518	ENSMUSG00000027671	ENSMUSP00000029214	Actl6a
nuclear ubiquitin ligase complex	nuclear ubiquitin ligase complex	9	ENSG00000100387	ENSMUSG00000022400	ENSMUSP00000023036	Rbx1
nuclear ubiquitin ligase complex	nuclear ubiquitin ligase complex	9	ENSG00000108094	ENSMUSG00000024231	ENSMUSP00000125403	Cul2
nuclear ubiquitin ligase complex	nuclear ubiquitin ligase complex	9	ENSG00000114125	ENSMUSG00000048185
nuclear ubiquitin ligase complex	nuclear ubiquitin ligase complex	9	ENSG00000113558	ENSMUSG00000036309	ENSMUSP00000038744	Skp1
nuclear ubiquitin ligase complex	nuclear ubiquitin ligase complex	9	ENSG00000055130	ENSMUSG00000029686	ENSMUSP00000031697	Cul1
nuclear ubiquitin ligase complex	nuclear ubiquitin ligase complex	9	ENSG00000107872	ENSMUSG00000025226
nuclear ubiquitin ligase complex	nuclear ubiquitin ligase complex	9	ENSG00000153558	ENSMUSG00000032507
nuclear ubiquitin ligase complex	nuclear ubiquitin ligase complex	9	ENSG00000108306	ENSMUSG00000020883	ENSMUSP00000099432	Fbxl20
nuclear ubiquitin ligase complex	nuclear ubiquitin ligase complex	9	ENSG00000151743	ENSMUSG00000068250
eIF4F	eIF4F	9	ENSG00000114867	ENSMUSG00000045983	ENSMUSP00000047678	Eif4g1
eIF4F	eIF4F	9	ENSG00000114867	ENSMUSG00000045983	ENSMUSP00000111121	Eif4g1
eIF4F	eIF4F	9	ENSG00000175766	ENSMUSG00000074895
eIF4F	eIF4F	9	ENSG00000125457	ENSMUSG00000020743	ENSMUSP00000021087	Mif4gd
eIF4F	eIF4F	9	ENSG00000141543	ENSMUSG00000025580	ENSMUSP00000026667	Eif4a3
eIF4F	eIF4F	9	ENSG00000141543	ENSMUSG00000094973	ENSMUSP00000133154	Eif4a3l1
eIF4F	eIF4F	9	ENSG00000141543	ENSMUSG00000107906	ENSMUSP00000145194	Eif4a3l2
eIF4F	eIF4F	9	ENSG00000156976	ENSMUSG00000022884	ENSMUSP00000023599	Eif4a2
eIF4F	eIF4F	9	ENSG00000075151	ENSMUSG00000028760	ENSMUSP00000145147	Eif4g3
eIF4F	eIF4F	9	ENSG00000161960	ENSMUSG00000059796	ENSMUSP00000127034	Eif4a1
eIF4F	eIF4F	9	ENSG00000110321	ENSMUSG00000005610	ENSMUSP00000124551	Eif4g2
eIF4F	eIF4F	9	ENSG00000151247	ENSMUSG00000028156	ENSMUSP00000029803	Eif4e
PFD-like	PFD-like	9	ENSG00000175792	ENSMUSG00000030079	ENSMUSP00000032165	Ruvbl1
PFD-like	PFD-like	9	ENSG00000126756	ENSMUSG00000001134
PFD-like	PFD-like	9	ENSG00000099817	ENSMUSG00000004667	ENSMUSP00000004786	Polr2e
PFD-like	PFD-like	9	ENSG00000145604	ENSMUSG00000054115
PFD-like	PFD-like	9	ENSG00000113558	ENSMUSG00000036309	ENSMUSP00000038744	Skp1
PFD-like	PFD-like	9	ENSG00000055130	ENSMUSG00000029686	ENSMUSP00000031697	Cul1
PFD-like	PFD-like	9	ENSG00000105176	ENSMUSG00000030421	ENSMUSP00000145738	Uri1
PFD-like	PFD-like	9	ENSG00000183207	ENSMUSG00000003868	ENSMUSP00000103400	Ruvbl2
PFD-like	PFD-like	9	ENSG00000143256	ENSMUSG00000006412	ENSMUSP00000120106	Pfdn2
mitochondrial inner membrane presequence translocase complex	mitochondrial inner membrane presequence translocase complex	9	ENSG00000204152	ENSMUSG00000013701	ENSMUSP00000013845	Timm23
mitochondrial inner membrane presequence translocase complex	mitochondrial inner membrane presequence translocase complex	9	ENSG00000138297
mitochondrial inner membrane presequence translocase complex	mitochondrial inner membrane presequence translocase complex	9	ENSG00000134375	ENSMUSG00000062580	ENSMUSP00000079883	Timm17a
mitochondrial inner membrane presequence translocase complex	mitochondrial inner membrane presequence translocase complex	9	ENSG00000217930	ENSMUSG00000014301
mitochondrial inner membrane presequence translocase complex	mitochondrial inner membrane presequence translocase complex	9	ENSG00000217930	ENSMUSG00000045886	ENSMUSP00000137140	Gm9803
mitochondrial inner membrane presequence translocase complex	mitochondrial inner membrane presequence translocase complex	9	ENSG00000075336	ENSMUSG00000024645	ENSMUSP00000025547	Timm21
mitochondrial inner membrane presequence translocase complex	mitochondrial inner membrane presequence translocase complex	9	ENSG00000126768	ENSMUSG00000031158	ENSMUSP00000033498	Timm17b
mitochondrial inner membrane presequence translocase complex	mitochondrial inner membrane presequence translocase complex	9	ENSG00000205981	ENSMUSG00000027679	ENSMUSP00000103830	Dnajc19
mitochondrial inner membrane presequence translocase complex	mitochondrial inner membrane presequence translocase complex	9	ENSG00000205981	ENSMUSG00000027679	ENSMUSP00000011029	Dnajc19
mitochondrial inner membrane presequence translocase complex	mitochondrial inner membrane presequence translocase complex	9	ENSG00000120675	ENSMUSG00000022013	ENSMUSP00000154390	Dnajc15
mitochondrial inner membrane presequence translocase complex	mitochondrial inner membrane presequence translocase complex	9	ENSG00000105197	ENSMUSG00000003438	ENSMUSP00000080614	Timm50
oligosaccharyl transferase complex	oligosaccharyl transferase complex	9	ENSG00000163902	ENSMUSG00000030062	ENSMUSP00000032143	Rpn1
oligosaccharyl transferase complex	oligosaccharyl transferase complex	9	ENSG00000104723	ENSMUSG00000118664
oligosaccharyl transferase complex	oligosaccharyl transferase complex	9	ENSG00000244038	ENSMUSG00000028757	ENSMUSP00000030538	Ddost
oligosaccharyl transferase complex	oligosaccharyl transferase complex	9	ENSG00000102158	ENSMUSG00000031232	ENSMUSP00000033583	Magt1
oligosaccharyl transferase complex	oligosaccharyl transferase complex	9	ENSG00000134910	ENSMUSG00000032116	ENSMUSP00000113116	Stt3a
oligosaccharyl transferase complex	oligosaccharyl transferase complex	9	ENSG00000134825	ENSMUSG00000036372
oligosaccharyl transferase complex	oligosaccharyl transferase complex	9	ENSG00000129562	ENSMUSG00000022174	ENSMUSP00000022781	Dad1
oligosaccharyl transferase complex	oligosaccharyl transferase complex	9	ENSG00000118705	ENSMUSG00000027642	ENSMUSP00000112081	Rpn2
oligosaccharyl transferase complex	oligosaccharyl transferase complex	9	ENSG00000118705	ENSMUSG00000027642	ENSMUSP00000029171	Rpn2
oligosaccharyl transferase complex	oligosaccharyl transferase complex	9	ENSG00000163527	ENSMUSG00000032437	ENSMUSP00000035010	Stt3b
emerin	emerin	9	ENSG00000117519	ENSMUSG00000053931	ENSMUSP00000029773	Cnn3
emerin	emerin	9	ENSG00000136153	ENSMUSG00000033060	ENSMUSP00000097910	Lmo7
emerin	emerin	9	ENSG00000136153	ENSMUSG00000033060	ENSMUSP00000123706	Lmo7
emerin	emerin	9	ENSG00000136153	ENSMUSG00000033060	ENSMUSP00000124300	Lmo7
emerin	emerin	9	ENSG00000102119	ENSMUSG00000001964	ENSMUSP00000002029	Emd
emerin	emerin	9	ENSG00000123609	ENSMUSG00000026946	ENSMUSP00000108325	Nmi
emerin	emerin	9	ENSG00000100345	ENSMUSG00000022443	ENSMUSP00000016771	Myh9
emerin	emerin	9	ENSG00000075624	ENSMUSG00000029580	ENSMUSP00000098066	Actb
emerin	emerin	9	ENSG00000075624	ENSMUSG00000029580	ENSMUSP00000130611	Actb
emerin	emerin	9	ENSG00000157483	ENSMUSG00000032220	ENSMUSP00000034745	Myo1e
emerin	emerin	9	ENSG00000052723	ENSMUSG00000027854	ENSMUSP00000029447	Sike1
emerin	emerin	9	ENSG00000197694	ENSMUSG00000057738	ENSMUSP00000092697	Sptan1
emerin	emerin	9	ENSG00000197694	ENSMUSG00000057738	ENSMUSP00000109348	Sptan1
emerin	emerin	9	ENSG00000197694	ENSMUSG00000057738	ENSMUSP00000121116	Sptan1
emerin	emerin	9	ENSG00000197694	ENSMUSG00000057738	ENSMUSP00000109346	Sptan1
emerin	emerin	9	ENSG00000197694	ENSMUSG00000057738	ENSMUSP00000097797	Sptan1
Ada2p/Gcn5p/Ada3 transcription activator complex	Ada2p/Gcn5p/Ada3 transcription activator complex	9	ENSG00000171148	ENSMUSG00000048930	ENSMUSP00000032410	Tada3
Ada2p/Gcn5p/Ada3 transcription activator complex	Ada2p/Gcn5p/Ada3 transcription activator complex	9	ENSG00000259958
Ada2p/Gcn5p/Ada3 transcription activator complex	Ada2p/Gcn5p/Ada3 transcription activator complex	9	ENSG00000114166	ENSMUSG00000000708
Ada2p/Gcn5p/Ada3 transcription activator complex	Ada2p/Gcn5p/Ada3 transcription activator complex	9	ENSG00000262858
Ada2p/Gcn5p/Ada3 transcription activator complex	Ada2p/Gcn5p/Ada3 transcription activator complex	9	ENSG00000099954	ENSMUSG00000071226
Ada2p/Gcn5p/Ada3 transcription activator complex	Ada2p/Gcn5p/Ada3 transcription activator complex	9	ENSG00000162511	ENSMUSG00000028581
Ada2p/Gcn5p/Ada3 transcription activator complex	Ada2p/Gcn5p/Ada3 transcription activator complex	9	ENSG00000173011	ENSMUSG00000029196
Ada2p/Gcn5p/Ada3 transcription activator complex	Ada2p/Gcn5p/Ada3 transcription activator complex	9	ENSG00000152382	ENSMUSG00000026563
Ada2p/Gcn5p/Ada3 transcription activator complex	Ada2p/Gcn5p/Ada3 transcription activator complex	9	ENSG00000108264
ESCRT III complex	ESCRT III complex	8	ENSG00000130724	ENSMUSG00000033916	ENSMUSP00000005711	Chmp2a
ESCRT III complex	ESCRT III complex	8	ENSG00000254505
ESCRT III complex	ESCRT III complex	8	ENSG00000176108	ENSMUSG00000025371	ENSMUSP00000026434	Chmp6
ESCRT III complex	ESCRT III complex	8	ENSG00000115561	ENSMUSG00000053119	ENSMUSP00000068410	Chmp3
ESCRT III complex	ESCRT III complex	8	ENSG00000101421	ENSMUSG00000038467	ENSMUSP00000036206	Chmp4b
ESCRT III complex	ESCRT III complex	8	ENSG00000147457	ENSMUSG00000034190	ENSMUSP00000047700	Chmp7
ESCRT III complex	ESCRT III complex	8	ENSG00000249884	ENSMUSG00000053119	ENSMUSP00000068410	Chmp3
ESCRT III complex	ESCRT III complex	8	ENSG00000164695	ENSMUSG00000027536
Suv39h1	Suv39h1	8	ENSG00000108468	ENSMUSG00000018666	ENSMUSP00000091475	Cbx1
Suv39h1	Suv39h1	8	ENSG00000236759
Suv39h1	Suv39h1	8	ENSG00000181090	ENSMUSG00000036893	ENSMUSP00000119057	Ehmt1
Suv39h1	Suv39h1	8	ENSG00000171681	ENSMUSG00000030213	ENSMUSP00000032335	Atf7ip
Suv39h1	Suv39h1	8	ENSG00000094916	ENSMUSG00000009575	ENSMUSP00000113158	Cbx5
Suv39h1	Suv39h1	8	ENSG00000130726	ENSMUSG00000005566	ENSMUSP00000005705	Trim28
Suv39h1	Suv39h1	8	ENSG00000122565
Suv39h1	Suv39h1	8	ENSG00000143379	ENSMUSG00000015697	ENSMUSP00000015841	Setdb1
NSL	NSL	8	ENSG00000172534	ENSMUSG00000031386	ENSMUSP00000033761	Hcfc1
NSL	NSL	8	ENSG00000172534	ENSMUSG00000031386	ENSMUSP00000110012	Hcfc1
NSL	NSL	8	ENSG00000103510	ENSMUSG00000030801	ENSMUSP00000033070	Kat8
NSL	NSL	8	ENSG00000139620	ENSMUSG00000022992
NSL	NSL	8	ENSG00000187778	ENSMUSG00000037570
NSL	NSL	8	ENSG00000196363	ENSMUSG00000026917	ENSMUSP00000109585	Wdr5
NSL	NSL	8	ENSG00000117697	ENSMUSG00000062510
NSL	NSL	8	ENSG00000114982	ENSMUSG00000010453	ENSMUSP00000140597	Kansl3
NSL	NSL	8	ENSG00000025293	ENSMUSG00000038116	ENSMUSP00000043138	Phf20
cAMP-dependent protein kinase	cAMP-dependent protein kinase	8	ENSG00000165059
cAMP-dependent protein kinase	cAMP-dependent protein kinase	8	ENSG00000188191	ENSMUSG00000025855	ENSMUSP00000106515	Prkar1b
cAMP-dependent protein kinase	cAMP-dependent protein kinase	8	ENSG00000183943	ENSMUSG00000035725	ENSMUSP00000045304	Prkx
cAMP-dependent protein kinase	cAMP-dependent protein kinase	8	ENSG00000005249	ENSMUSG00000002997	ENSMUSP00000003079	Prkar2b
cAMP-dependent protein kinase	cAMP-dependent protein kinase	8	ENSG00000072062	ENSMUSG00000005469	ENSMUSP00000005606	Prkaca
cAMP-dependent protein kinase	cAMP-dependent protein kinase	8	ENSG00000114302	ENSMUSG00000032601	ENSMUSP00000035220	Prkar2a
cAMP-dependent protein kinase	cAMP-dependent protein kinase	8	ENSG00000142875	ENSMUSG00000005034	ENSMUSP00000099573	Prkacb
cAMP-dependent protein kinase	cAMP-dependent protein kinase	8	ENSG00000142875	ENSMUSG00000005034	ENSMUSP00000005164	Prkacb
cAMP-dependent protein kinase	cAMP-dependent protein kinase	8	ENSG00000108946	ENSMUSG00000020612	ENSMUSP00000056500	Prkar1a
BCOR	BCOR	8	ENSG00000113558	ENSMUSG00000036309	ENSMUSP00000038744	Skp1
BCOR	BCOR	8	ENSG00000121481	ENSMUSG00000026484	ENSMUSP00000075476	Rnf2
BCOR	BCOR	8	ENSG00000183337	ENSMUSG00000040363	ENSMUSP00000111175	Bcor
BCOR	BCOR	8	ENSG00000170606	ENSMUSG00000020361	ENSMUSP00000020630	Hspa4
BCOR	BCOR	8	ENSG00000115289	ENSMUSG00000069678
BCOR	BCOR	8	ENSG00000089094	ENSMUSG00000029475
BCOR	BCOR	8	ENSG00000226788
BCOR	BCOR	8	ENSG00000163602	ENSMUSG00000072872	ENSMUSP00000098677	Rybp
cytoplasmic dynein complex	cytoplasmic dynein complex	8	ENSG00000121083
cytoplasmic dynein complex	cytoplasmic dynein complex	8	ENSG00000197102	ENSMUSG00000018707	ENSMUSP00000018851	Dync1h1
cytoplasmic dynein complex	cytoplasmic dynein complex	8	ENSG00000124721	ENSMUSG00000033826
cytoplasmic dynein complex	cytoplasmic dynein complex	8	ENSG00000187240	ENSMUSG00000047193	ENSMUSP00000116679	Dync2h1
cytoplasmic dynein complex	cytoplasmic dynein complex	8	ENSG00000158560	ENSMUSG00000029757	ENSMUSP00000111221	Dync1i1
cytoplasmic dynein complex	cytoplasmic dynein complex	8	ENSG00000007174	ENSMUSG00000056752
cytoplasmic dynein complex	cytoplasmic dynein complex	8	ENSG00000088986	ENSMUSG00000009013	ENSMUSP00000009157	Dynll1
cytoplasmic dynein complex	cytoplasmic dynein complex	8	ENSG00000100246
BLM-CII	BLM-CII	8	ENSG00000117748	ENSMUSG00000028884	ENSMUSP00000099621	Rpa2
BLM-CII	BLM-CII	8	ENSG00000185504	ENSMUSG00000025384
BLM-CII	BLM-CII	8	ENSG00000177302	ENSMUSG00000002814
BLM-CII	BLM-CII	8	ENSG00000076242	ENSMUSG00000032498	ENSMUSP00000035079	Mlh1
BLM-CII	BLM-CII	8	ENSG00000197299	ENSMUSG00000030528
BLM-CII	BLM-CII	8	ENSG00000106399	ENSMUSG00000012483	ENSMUSP00000012627	Rpa3
BLM-CII	BLM-CII	8	ENSG00000178966	ENSMUSG00000035367
BLM-CII	BLM-CII	8	ENSG00000132383	ENSMUSG00000000751	ENSMUSP00000000767	Rpa1
Fatty Acid Import Complex	Fatty Acid Import Complex	8	ENSG00000167114	ENSMUSG00000059316	ENSMUSP00000078971	Slc27a4
Fatty Acid Import Complex	Fatty Acid Import Complex	8	ENSG00000130304	ENSMUSG00000031808	ENSMUSP00000034267	Slc27a1
Fatty Acid Import Complex	Fatty Acid Import Complex	8	ENSG00000068366	ENSMUSG00000031278	ENSMUSP00000033634	Acsl4
Fatty Acid Import Complex	Fatty Acid Import Complex	8	ENSG00000083807	ENSMUSG00000030382	ENSMUSP00000032539	Slc27a5
Fatty Acid Import Complex	Fatty Acid Import Complex	8	ENSG00000113396	ENSMUSG00000024600
Fatty Acid Import Complex	Fatty Acid Import Complex	8	ENSG00000263163
Fatty Acid Import Complex	Fatty Acid Import Complex	8	ENSG00000140284	ENSMUSG00000027359	ENSMUSP00000057595	Slc27a2
Fatty Acid Import Complex	Fatty Acid Import Complex	8	ENSG00000123983	ENSMUSG00000032883	ENSMUSP00000045291	Acsl3
ISW1b complex	ISW1b complex	8	ENSG00000112273	ENSMUSG00000045835
ISW1b complex	ISW1b complex	8	ENSG00000166503	ENSMUSG00000025104	ENSMUSP00000026094	Hdgfl3
ISW1b complex	ISW1b complex	8	ENSG00000167674	ENSMUSG00000002833	ENSMUSP00000153249	Hdgfl2
ISW1b complex	ISW1b complex	8	ENSG00000153147	ENSMUSG00000031715	ENSMUSP00000044361	Smarca5
ISW1b complex	ISW1b complex	8	ENSG00000143321	ENSMUSG00000004897	ENSMUSP00000005017	Hdgf
ISW1b complex	ISW1b complex	8	ENSG00000164985	ENSMUSG00000028484	ENSMUSP00000030207	Psip1
ISW1b complex	ISW1b complex	8	ENSG00000164985	ENSMUSG00000028484	ENSMUSP00000102832	Psip1
ISW1b complex	ISW1b complex	8	ENSG00000102038	ENSMUSG00000031099
ISW1b complex	ISW1b complex	8	ENSG00000078328	ENSMUSG00000008658	ENSMUSP00000155364	Rbfox1
Pho85p/Pcl1p complex	Pho85p/Pcl1p complex	8	ENSG00000164885	ENSMUSG00000028969	ENSMUSP00000030814	Cdk5
Pho85p/Pcl1p complex	Pho85p/Pcl1p complex	8	ENSG00000117266	ENSMUSG00000026437	ENSMUSP00000027697	Cdk18
Pho85p/Pcl1p complex	Pho85p/Pcl1p complex	8	ENSG00000108100	ENSMUSG00000024286	ENSMUSP00000050001	Ccny
Pho85p/Pcl1p complex	Pho85p/Pcl1p complex	8	ENSG00000059758	ENSMUSG00000020015	ENSMUSP00000070355	Cdk17
Pho85p/Pcl1p complex	Pho85p/Pcl1p complex	8	ENSG00000163249	ENSMUSG00000070871	ENSMUSP00000109711	Ccnyl1
Pho85p/Pcl1p complex	Pho85p/Pcl1p complex	8	ENSG00000138395	ENSMUSG00000026023
Pho85p/Pcl1p complex	Pho85p/Pcl1p complex	8	ENSG00000102225	ENSMUSG00000031065
Pho85p/Pcl1p complex	Pho85p/Pcl1p complex	8	ENSG00000058091	ENSMUSG00000028926	ENSMUSP00000030763	Cdk14
2A-DUB	2A-DUB	8	ENSG00000169045	ENSMUSG00000007850	ENSMUSP00000076989	Hnrnph1
2A-DUB	2A-DUB	8	ENSG00000182872	ENSMUSG00000031060	ENSMUSP00000068188	Rbm10
2A-DUB	2A-DUB	8	ENSG00000114166	ENSMUSG00000000708
2A-DUB	2A-DUB	8	ENSG00000138160	ENSMUSG00000012443	ENSMUSP00000012587	Kif11
2A-DUB	2A-DUB	8	ENSG00000162601	ENSMUSG00000062627	ENSMUSP00000075269	Mysm1
2A-DUB	2A-DUB	8	ENSG00000156508	ENSMUSG00000037742	ENSMUSP00000042457	Eef1a1
2A-DUB	2A-DUB	8	ENSG00000235941
2A-DUB	2A-DUB	8	ENSG00000224156
B-WICH	B-WICH	8	ENSG00000009954	ENSMUSG00000002748	ENSMUSP00000002825	Baz1b
B-WICH	B-WICH	8	ENSG00000165732	ENSMUSG00000020075	ENSMUSP00000042691	Ddx21
B-WICH	B-WICH	8	ENSG00000152582	ENSMUSG00000072663
B-WICH	B-WICH	8	ENSG00000132382	ENSMUSG00000040463	ENSMUSP00000044827	Mybbp1a
B-WICH	B-WICH	8	ENSG00000119707	ENSMUSG00000010608	ENSMUSP00000048470	Rbm25
B-WICH	B-WICH	8	ENSG00000225830	ENSMUSG00000054051
B-WICH	B-WICH	8	ENSG00000115524	ENSMUSG00000025982	ENSMUSP00000027127	Sf3b1
B-WICH	B-WICH	8	ENSG00000124795	ENSMUSG00000021377	ENSMUSP00000021807	Dek
AP-3 adaptor complex	AP-3 adaptor complex	8	ENSG00000129354	ENSMUSG00000003309	ENSMUSP00000111093	Ap1m2
AP-3 adaptor complex	AP-3 adaptor complex	8	ENSG00000157823	ENSMUSG00000063801	ENSMUSP00000075082	Ap3s2
AP-3 adaptor complex	AP-3 adaptor complex	8	ENSG00000242498	ENSMUSG00000039043	ENSMUSP00000049440	Arpin
AP-3 adaptor complex	AP-3 adaptor complex	8	ENSG00000132842	ENSMUSG00000021686	ENSMUSP00000022196	Ap3b1
AP-3 adaptor complex	AP-3 adaptor complex	8	ENSG00000065000	ENSMUSG00000020198	ENSMUSP00000020420	Ap3d1
AP-3 adaptor complex	AP-3 adaptor complex	8	ENSG00000177879	ENSMUSG00000024480	ENSMUSP00000025357	Ap3s1
AP-3 adaptor complex	AP-3 adaptor complex	8	ENSG00000185009	ENSMUSG00000021824	ENSMUSP00000117346	Ap3m1
AP-3 adaptor complex	AP-3 adaptor complex	8	ENSG00000103723	ENSMUSG00000062444	ENSMUSP00000158658	Ap3b2
AP-3 adaptor complex	AP-3 adaptor complex	8	ENSG00000103723	ENSMUSG00000062444	ENSMUSP00000080739	Ap3b2
Cul3p-RING ubiquitin ligase complex	Cul3p-RING ubiquitin ligase complex	7	ENSG00000158290	ENSMUSG00000031095	ENSMUSP00000110771	Cul4b
Cul3p-RING ubiquitin ligase complex	Cul3p-RING ubiquitin ligase complex	7	ENSG00000011007	ENSMUSG00000028668	ENSMUSP00000030427	Eloa
Cul3p-RING ubiquitin ligase complex	Cul3p-RING ubiquitin ligase complex	7	ENSG00000036257	ENSMUSG00000004364	ENSMUSP00000130738	Cul3
Cul3p-RING ubiquitin ligase complex	Cul3p-RING ubiquitin ligase complex	7	ENSG00000171823	ENSMUSG00000030019
Cul3p-RING ubiquitin ligase complex	Cul3p-RING ubiquitin ligase complex	7	ENSG00000154582	ENSMUSG00000079658	ENSMUSP00000139480	Eloc
Cul3p-RING ubiquitin ligase complex	Cul3p-RING ubiquitin ligase complex	7	ENSG00000071794	ENSMUSG00000002428	ENSMUSP00000002502	Hltf
Cul3p-RING ubiquitin ligase complex	Cul3p-RING ubiquitin ligase complex	7	ENSG00000183791
Flag-FCP1	Flag-FCP1	7	ENSG00000100632	ENSMUSG00000021131	ENSMUSP00000129620	Erh
Flag-FCP1	Flag-FCP1	7	ENSG00000100632	ENSMUSG00000063412
Flag-FCP1	Flag-FCP1	7	ENSG00000060069	ENSMUSG00000033323	ENSMUSP00000038938	Ctdp1
Flag-FCP1	Flag-FCP1	7	ENSG00000116455	ENSMUSG00000000561	ENSMUSP00000010278	Wdr77
Flag-FCP1	Flag-FCP1	7	ENSG00000100462	ENSMUSG00000023110	ENSMUSP00000023873	Prmt5
Flag-FCP1	Flag-FCP1	7	ENSG00000112079	ENSMUSG00000024006	ENSMUSP00000156711	Stk38
Flag-FCP1	Flag-FCP1	7	ENSG00000047315	ENSMUSG00000029250	ENSMUSP00000031167	Polr2b
Flag-FCP1	Flag-FCP1	7	ENSG00000125651	ENSMUSG00000002658	ENSMUSP00000002733	Gtf2f1
hMOF	hMOF	7	ENSG00000172534	ENSMUSG00000031386	ENSMUSP00000033761	Hcfc1
hMOF	hMOF	7	ENSG00000172534	ENSMUSG00000031386	ENSMUSP00000110012	Hcfc1
hMOF	hMOF	7	ENSG00000103510	ENSMUSG00000030801	ENSMUSP00000033070	Kat8
hMOF	hMOF	7	ENSG00000005302	ENSMUSG00000031358
hMOF	hMOF	7	ENSG00000188895	ENSMUSG00000052915	ENSMUSP00000042792	Msl1
hMOF	hMOF	7	ENSG00000174579	ENSMUSG00000066415	ENSMUSP00000082270	Msl2
hMOF	hMOF	7	ENSG00000224287
hMOF	hMOF	7	ENSG00000120071	ENSMUSG00000018412	ENSMUSP00000102585	Kansl1
Pol epsilon	Pol epsilon	7	ENSG00000108654	ENSMUSG00000020719	ENSMUSP00000021062	Ddx5
Pol epsilon	Pol epsilon	7	ENSG00000080007
Pol epsilon	Pol epsilon	7	ENSG00000107625	ENSMUSG00000020076	ENSMUSP00000020270	Ddx50
Pol epsilon	Pol epsilon	7	ENSG00000177084	ENSMUSG00000007080
Pol epsilon	Pol epsilon	7	ENSG00000178105	ENSMUSG00000053289
Pol epsilon	Pol epsilon	7	ENSG00000100201	ENSMUSG00000055065	ENSMUSP00000055535	Ddx17
Pol epsilon	Pol epsilon	7	ENSG00000184735
Sac3-Thp	Sac3-Thp	7	ENSG00000147400	ENSMUSG00000031347	ENSMUSP00000110198	Cetn2
Sac3-Thp	Sac3-Thp	7	ENSG00000160294	ENSMUSG00000001150	ENSMUSP00000125960	Mcm3ap
Sac3-Thp	Sac3-Thp	7	ENSG00000126226	ENSMUSG00000038542	ENSMUSP00000133204	Pcid2
Sac3-Thp	Sac3-Thp	7	ENSG00000153140	ENSMUSG00000021537	ENSMUSP00000022009	Cetn3
Sac3-Thp	Sac3-Thp	7	ENSG00000120533	ENSMUSG00000022338	ENSMUSP00000052905	Eny2
Sac3-Thp	Sac3-Thp	7	ENSG00000203666	ENSMUSG00000026495
Sac3-Thp	Sac3-Thp	7	ENSG00000168061	ENSMUSG00000024790
Sli15p/Bir1p complex	Sli15p/Bir1p complex	7	ENSG00000023445	ENSMUSG00000032000
Sli15p/Bir1p complex	Sli15p/Bir1p complex	7	ENSG00000249437
Sli15p/Bir1p complex	Sli15p/Bir1p complex	7	ENSG00000101197	ENSMUSG00000038840
Sli15p/Bir1p complex	Sli15p/Bir1p complex	7	ENSG00000110330	ENSMUSG00000057367	ENSMUSP00000140049	Birc2
Sli15p/Bir1p complex	Sli15p/Bir1p complex	7	ENSG00000179222	ENSMUSG00000025151	ENSMUSP00000026142	Maged1
Sli15p/Bir1p complex	Sli15p/Bir1p complex	7	ENSG00000270294
Sli15p/Bir1p complex	Sli15p/Bir1p complex	7	ENSG00000163098
DNMT3B	DNMT3B	7	ENSG00000116478	ENSMUSG00000028800	ENSMUSP00000099657	Hdac1
DNMT3B	DNMT3B	7	ENSG00000090889	ENSMUSG00000034311	ENSMUSP00000048383	Kif4
DNMT3B	DNMT3B	7	ENSG00000136824	ENSMUSG00000028312	ENSMUSP00000099979	Smc2
DNMT3B	DNMT3B	7	ENSG00000153147	ENSMUSG00000031715	ENSMUSP00000044361	Smarca5
DNMT3B	DNMT3B	7	ENSG00000169375	ENSMUSG00000042557	ENSMUSP00000128956	Sin3a
DNMT3B	DNMT3B	7	ENSG00000088305	ENSMUSG00000027478
DNMT3B	DNMT3B	7	ENSG00000088305	ENSMUSG00000082079
DNMT3B	DNMT3B	7	ENSG00000113810	ENSMUSG00000034349	ENSMUSP00000047872	Smc4
Prp19-associated complex	Prp19-associated complex	7	ENSG00000261796	ENSMUSG00000030056	ENSMUSP00000086923	Isy1
Prp19-associated complex	Prp19-associated complex	7	ENSG00000117614	ENSMUSG00000028821	ENSMUSP00000030622	Syf2
Prp19-associated complex	Prp19-associated complex	7	ENSG00000240682	ENSMUSG00000030056	ENSMUSP00000086923	Isy1
Prp19-associated complex	Prp19-associated complex	7	ENSG00000076924	ENSMUSG00000019470	ENSMUSP00000019614	Xab2
Prp19-associated complex	Prp19-associated complex	7	ENSG00000096401	ENSMUSG00000023932	ENSMUSP00000024727	Cdc5l
Prp19-associated complex	Prp19-associated complex	7	ENSG00000096401	ENSMUSG00000112027
Prp19-associated complex	Prp19-associated complex	7	ENSG00000096401	ENSMUSG00000112216
Prp19-associated complex	Prp19-associated complex	7	ENSG00000096401	ENSMUSG00000112252
Prp19-associated complex	Prp19-associated complex	7	ENSG00000096401	ENSMUSG00000112419
Prp19-associated complex	Prp19-associated complex	7	ENSG00000096401	ENSMUSG00000112495
Prp19-associated complex	Prp19-associated complex	7	ENSG00000096401	ENSMUSG00000112781
Prp19-associated complex	Prp19-associated complex	7	ENSG00000096401	ENSMUSG00000112814	ENSMUSP00000151606	Gm9040
Prp19-associated complex	Prp19-associated complex	7	ENSG00000096401	ENSMUSG00000112919
Prp19-associated complex	Prp19-associated complex	7	ENSG00000110107	ENSMUSG00000024735	ENSMUSP00000025642	Prpf19
Prp19-associated complex	Prp19-associated complex	7	ENSG00000110107	ENSMUSG00000024735	ENSMUSP00000136858	Prpf19
Prp19-associated complex	Prp19-associated complex	7	ENSG00000101343	ENSMUSG00000001767	ENSMUSP00000001818	Crnkl1
calcineurin complex	calcineurin complex	7	ENSG00000188386	ENSMUSG00000028310
calcineurin complex	calcineurin complex	7	ENSG00000138814	ENSMUSG00000028161	ENSMUSP00000071040	Ppp3ca
calcineurin complex	calcineurin complex	7	ENSG00000138814	ENSMUSG00000028161	ENSMUSP00000053101	Ppp3ca
calcineurin complex	calcineurin complex	7	ENSG00000120910	ENSMUSG00000022092	ENSMUSP00000153725	Ppp3cc
calcineurin complex	calcineurin complex	7	ENSG00000107758	ENSMUSG00000021816	ENSMUSP00000125722	Ppp3cb
calcineurin complex	calcineurin complex	7	ENSG00000243667	ENSMUSG00000078970	ENSMUSP00000040938	Wdr92
calcineurin complex	calcineurin complex	7	ENSG00000088992	ENSMUSG00000029359	ENSMUSP00000031304	Tesc
calcineurin complex	calcineurin complex	7	ENSG00000221823	ENSMUSG00000033953	ENSMUSP00000099944	Ppp3r1
Polzeta-Rev1p complex	Polzeta-Rev1p complex	7	ENSG00000009413	ENSMUSG00000019841
Polzeta-Rev1p complex	Polzeta-Rev1p complex	7	ENSG00000122008	ENSMUSG00000021668
Polzeta-Rev1p complex	Polzeta-Rev1p complex	7	ENSG00000170734	ENSMUSG00000023953
Polzeta-Rev1p complex	Polzeta-Rev1p complex	7	ENSG00000135945	ENSMUSG00000026082
Polzeta-Rev1p complex	Polzeta-Rev1p complex	7	ENSG00000116670	ENSMUSG00000029003
Polzeta-Rev1p complex	Polzeta-Rev1p complex	7	ENSG00000101751	ENSMUSG00000038425
Polzeta-Rev1p complex	Polzeta-Rev1p complex	7	ENSG00000050030	ENSMUSG00000046449
mitochondrial outer membrane translocase complex	mitochondrial outer membrane translocase complex	7	ENSG00000100216	ENSMUSG00000022427	ENSMUSP00000023062	Tomm22
mitochondrial outer membrane translocase complex	mitochondrial outer membrane translocase complex	7	ENSG00000154174	ENSMUSG00000022752	ENSMUSP00000129186	Tomm70a
mitochondrial outer membrane translocase complex	mitochondrial outer membrane translocase complex	7	ENSG00000158882	ENSMUSG00000005674
mitochondrial outer membrane translocase complex	mitochondrial outer membrane translocase complex	7	ENSG00000173726	ENSMUSG00000093904	ENSMUSP00000136493	Tomm20
mitochondrial outer membrane translocase complex	mitochondrial outer membrane translocase complex	7	ENSG00000130204	ENSMUSG00000002984	ENSMUSP00000104090	Tomm40
mitochondrial outer membrane translocase complex	mitochondrial outer membrane translocase complex	7	ENSG00000196683	ENSMUSG00000028998	ENSMUSP00000030851	Tomm7
mitochondrial outer membrane translocase complex	mitochondrial outer membrane translocase complex	7	ENSG00000196860	ENSMUSG00000021078
MMS22L-TONSL	MMS22L-TONSL	7	ENSG00000104738	ENSMUSG00000022673	ENSMUSP00000023353	Mcm4
MMS22L-TONSL	MMS22L-TONSL	7	ENSG00000073111	ENSMUSG00000002870	ENSMUSP00000061923	Mcm2
MMS22L-TONSL	MMS22L-TONSL	7	ENSG00000166508	ENSMUSG00000029730	ENSMUSP00000000505	Mcm7
MMS22L-TONSL	MMS22L-TONSL	7	ENSG00000260716
MMS22L-TONSL	MMS22L-TONSL	7	ENSG00000146263	ENSMUSG00000045751
MMS22L-TONSL	MMS22L-TONSL	7	ENSG00000149136	ENSMUSG00000027067	ENSMUSP00000127058	Ssrp1
MMS22L-TONSL	MMS22L-TONSL	7	ENSG00000092201	ENSMUSG00000035726	ENSMUSP00000042283	Supt16
PAM complex	PAM complex	7	ENSG00000113013	ENSMUSG00000024359	ENSMUSP00000025217	Hspa9
PAM complex	PAM complex	7	ENSG00000205981	ENSMUSG00000027679	ENSMUSP00000103830	Dnajc19
PAM complex	PAM complex	7	ENSG00000205981	ENSMUSG00000027679	ENSMUSP00000011029	Dnajc19
PAM complex	PAM complex	7	ENSG00000120675	ENSMUSG00000022013	ENSMUSP00000154390	Dnajc15
PAM complex	PAM complex	7	ENSG00000109519	ENSMUSG00000029198	ENSMUSP00000031099	Grpel1
PAM complex	PAM complex	7	ENSG00000217930	ENSMUSG00000014301
PAM complex	PAM complex	7	ENSG00000217930	ENSMUSG00000045886	ENSMUSP00000137140	Gm9803
PAM complex	PAM complex	7	ENSG00000164284	ENSMUSG00000024580	ENSMUSP00000053440	Grpel2
PAM complex	PAM complex	7	ENSG00000104980	ENSMUSG00000002949	ENSMUSP00000003029	Timm44
emerin C24	emerin C24	7	ENSG00000104738	ENSMUSG00000022673	ENSMUSP00000023353	Mcm4
emerin C24	emerin C24	7	ENSG00000136715	ENSMUSG00000024260	ENSMUSP00000157127	Sap130
emerin C24	emerin C24	7	ENSG00000076003	ENSMUSG00000026355	ENSMUSP00000027601	Mcm6
emerin C24	emerin C24	7	ENSG00000102119	ENSMUSG00000001964	ENSMUSP00000002029	Emd
emerin C24	emerin C24	7	ENSG00000153187	ENSMUSG00000039630	ENSMUSP00000047571	Hnrnpu
emerin C24	emerin C24	7	ENSG00000073111	ENSMUSG00000002870	ENSMUSP00000061923	Mcm2
emerin C24	emerin C24	7	ENSG00000108561	ENSMUSG00000018446	ENSMUSP00000077612	C1qbp
picNuA4	picNuA4	7	ENSG00000172977	ENSMUSG00000024926
picNuA4	picNuA4	7	ENSG00000103510	ENSMUSG00000030801	ENSMUSP00000033070	Kat8
picNuA4	picNuA4	7	ENSG00000136504	ENSMUSG00000038909	ENSMUSP00000090441	Kat7
picNuA4	picNuA4	7	ENSG00000111653	ENSMUSG00000030330	ENSMUSP00000121519	Ing4
picNuA4	picNuA4	7	ENSG00000168395	ENSMUSG00000026283
picNuA4	picNuA4	7	ENSG00000120616	ENSMUSG00000024240
picNuA4	picNuA4	7	ENSG00000135999	ENSMUSG00000069495
HOPS complex	HOPS complex	7	ENSG00000184056	ENSMUSG00000030534	ENSMUSP00000032749	Vps33b
HOPS complex	HOPS complex	7	ENSG00000104142	ENSMUSG00000034216	ENSMUSP00000036915	Vps18
HOPS complex	HOPS complex	7	ENSG00000139719	ENSMUSG00000029434	ENSMUSP00000031388	Vps33a
HOPS complex	HOPS complex	7	ENSG00000166887	ENSMUSG00000027291	ENSMUSP00000099559	Vps39
HOPS complex	HOPS complex	7	ENSG00000160695	ENSMUSG00000032127	ENSMUSP00000034644	Vps11
[truncated: 865 more rows]

## Sheet: Proteins to complex per tissue
simple_complex_name	tissue	protein.id	symbol
26S Proteasome	kidney	ENSMUSP00000017572	Psmd11
26S Proteasome	kidney	ENSMUSP00000021063	Psmd12
26S Proteasome	kidney	ENSMUSP00000098295	Psmd9
26S Proteasome	kidney	ENSMUSP00000028278	Psmd14
26S Proteasome	kidney	ENSMUSP00000029082	Psma7
26S Proteasome	kidney	ENSMUSP00000017365	Psmd3
26S Proteasome	kidney	ENSMUSP00000033805	Psmd10
26S Proteasome	kidney	ENSMUSP00000071054	Psmc3
26S Proteasome	kidney	ENSMUSP00000014913	Psmb1
26S Proteasome	kidney	ENSMUSP00000033008	Psma1
26S Proteasome	kidney	ENSMUSP00000129767	Psma2
26S Proteasome	kidney	ENSMUSP00000125548	Psma3
26S Proteasome	kidney	ENSMUSP00000034848	Psma4
26S Proteasome	kidney	ENSMUSP00000088057	Psma5
26S Proteasome	kidney	ENSMUSP00000005923	Psmb4
26S Proteasome	kidney	ENSMUSP00000018430	Psmb6
26S Proteasome	kidney	ENSMUSP00000022803	Psmb5
26S Proteasome	kidney	ENSMUSP00000159299	Psmc2
26S Proteasome	kidney	ENSMUSP00000034369	Psmb10
26S Proteasome	kidney	ENSMUSP00000032824	Psmc4
26S Proteasome	kidney	ENSMUSP00000139514	Psmd8
26S Proteasome	kidney	ENSMUSP00000030642	Psmb2
26S Proteasome	kidney	ENSMUSP00000041968	Psmd7
26S Proteasome	kidney	ENSMUSP00000071589	Psmd4
26S Proteasome	kidney	ENSMUSP00000021412	Psma6
26S Proteasome	kidney	ENSMUSP00000021595	Psmc1
26S Proteasome	kidney	ENSMUSP00000021049	Psmc5
26S Proteasome	kidney	ENSMUSP00000022380	Psmc6
26S Proteasome	kidney	ENSMUSP00000007212	Psmd2
26S Proteasome	kidney	ENSMUSP00000022256	Psmd6
26S Proteasome	kidney	ENSMUSP00000028225	Psmd5
26S Proteasome	kidney	ENSMUSP00000028083	Psmb7
26S Proteasome	kidney	ENSMUSP00000027432	Psmd1
26S Proteasome	kidney	ENSMUSP00000026560	Psmd13
26S Proteasome	hippocampus	ENSMUSP00000017572	Psmd11
26S Proteasome	hippocampus	ENSMUSP00000021063	Psmd12
26S Proteasome	hippocampus	ENSMUSP00000098295	Psmd9
26S Proteasome	hippocampus	ENSMUSP00000028278	Psmd14
26S Proteasome	hippocampus	ENSMUSP00000029082	Psma7
26S Proteasome	hippocampus	ENSMUSP00000017365	Psmd3
26S Proteasome	hippocampus	ENSMUSP00000071054	Psmc3
26S Proteasome	hippocampus	ENSMUSP00000014913	Psmb1
26S Proteasome	hippocampus	ENSMUSP00000033008	Psma1
26S Proteasome	hippocampus	ENSMUSP00000129767	Psma2
26S Proteasome	hippocampus	ENSMUSP00000125548	Psma3
26S Proteasome	hippocampus	ENSMUSP00000034848	Psma4
26S Proteasome	hippocampus	ENSMUSP00000088057	Psma5
26S Proteasome	hippocampus	ENSMUSP00000005923	Psmb4
26S Proteasome	hippocampus	ENSMUSP00000018430	Psmb6
26S Proteasome	hippocampus	ENSMUSP00000022803	Psmb5
26S Proteasome	hippocampus	ENSMUSP00000159299	Psmc2
26S Proteasome	hippocampus	ENSMUSP00000034369	Psmb10
26S Proteasome	hippocampus	ENSMUSP00000032824	Psmc4
26S Proteasome	hippocampus	ENSMUSP00000139514	Psmd8
26S Proteasome	hippocampus	ENSMUSP00000030642	Psmb2
26S Proteasome	hippocampus	ENSMUSP00000041968	Psmd7
26S Proteasome	hippocampus	ENSMUSP00000071589	Psmd4
26S Proteasome	hippocampus	ENSMUSP00000102857	Psmd4
26S Proteasome	hippocampus	ENSMUSP00000021412	Psma6
26S Proteasome	hippocampus	ENSMUSP00000021595	Psmc1
26S Proteasome	hippocampus	ENSMUSP00000021049	Psmc5
26S Proteasome	hippocampus	ENSMUSP00000022380	Psmc6
26S Proteasome	hippocampus	ENSMUSP00000007212	Psmd2
26S Proteasome	hippocampus	ENSMUSP00000022256	Psmd6
26S Proteasome	hippocampus	ENSMUSP00000028225	Psmd5
26S Proteasome	hippocampus	ENSMUSP00000028083	Psmb7
26S Proteasome	hippocampus	ENSMUSP00000027432	Psmd1
26S Proteasome	hippocampus	ENSMUSP00000026560	Psmd13
26S Proteasome	heart	ENSMUSP00000017572	Psmd11
26S Proteasome	heart	ENSMUSP00000021063	Psmd12
26S Proteasome	heart	ENSMUSP00000098295	Psmd9
26S Proteasome	heart	ENSMUSP00000028278	Psmd14
26S Proteasome	heart	ENSMUSP00000029082	Psma7
26S Proteasome	heart	ENSMUSP00000017365	Psmd3
26S Proteasome	heart	ENSMUSP00000071054	Psmc3
26S Proteasome	heart	ENSMUSP00000014913	Psmb1
26S Proteasome	heart	ENSMUSP00000033008	Psma1
26S Proteasome	heart	ENSMUSP00000129767	Psma2
26S Proteasome	heart	ENSMUSP00000125548	Psma3
26S Proteasome	heart	ENSMUSP00000034848	Psma4
26S Proteasome	heart	ENSMUSP00000088057	Psma5
26S Proteasome	heart	ENSMUSP00000005923	Psmb4
26S Proteasome	heart	ENSMUSP00000018430	Psmb6
26S Proteasome	heart	ENSMUSP00000022803	Psmb5
26S Proteasome	heart	ENSMUSP00000159299	Psmc2
26S Proteasome	heart	ENSMUSP00000034369	Psmb10
26S Proteasome	heart	ENSMUSP00000032824	Psmc4
26S Proteasome	heart	ENSMUSP00000139514	Psmd8
26S Proteasome	heart	ENSMUSP00000030642	Psmb2
26S Proteasome	heart	ENSMUSP00000041968	Psmd7
26S Proteasome	heart	ENSMUSP00000071589	Psmd4
26S Proteasome	heart	ENSMUSP00000102857	Psmd4
26S Proteasome	heart	ENSMUSP00000021412	Psma6
26S Proteasome	heart	ENSMUSP00000021595	Psmc1
26S Proteasome	heart	ENSMUSP00000021049	Psmc5
26S Proteasome	heart	ENSMUSP00000022380	Psmc6
26S Proteasome	heart	ENSMUSP00000007212	Psmd2
26S Proteasome	heart	ENSMUSP00000022256	Psmd6
26S Proteasome	heart	ENSMUSP00000028225	Psmd5
26S Proteasome	heart	ENSMUSP00000028083	Psmb7
26S Proteasome	heart	ENSMUSP00000027432	Psmd1
26S Proteasome	heart	ENSMUSP00000026560	Psmd13
26S Proteasome	fat	ENSMUSP00000017572	Psmd11
26S Proteasome	fat	ENSMUSP00000021063	Psmd12
26S Proteasome	fat	ENSMUSP00000098295	Psmd9
26S Proteasome	fat	ENSMUSP00000028278	Psmd14
26S Proteasome	fat	ENSMUSP00000029082	Psma7
26S Proteasome	fat	ENSMUSP00000017365	Psmd3
26S Proteasome	fat	ENSMUSP00000071054	Psmc3
26S Proteasome	fat	ENSMUSP00000014913	Psmb1
26S Proteasome	fat	ENSMUSP00000033008	Psma1
26S Proteasome	fat	ENSMUSP00000129767	Psma2
26S Proteasome	fat	ENSMUSP00000125548	Psma3
26S Proteasome	fat	ENSMUSP00000034848	Psma4
26S Proteasome	fat	ENSMUSP00000088057	Psma5
26S Proteasome	fat	ENSMUSP00000005923	Psmb4
26S Proteasome	fat	ENSMUSP00000018430	Psmb6
26S Proteasome	fat	ENSMUSP00000022803	Psmb5
26S Proteasome	fat	ENSMUSP00000159299	Psmc2
26S Proteasome	fat	ENSMUSP00000034369	Psmb10
26S Proteasome	fat	ENSMUSP00000032824	Psmc4
26S Proteasome	fat	ENSMUSP00000139514	Psmd8
26S Proteasome	fat	ENSMUSP00000030642	Psmb2
26S Proteasome	fat	ENSMUSP00000041968	Psmd7
26S Proteasome	fat	ENSMUSP00000071589	Psmd4
26S Proteasome	fat	ENSMUSP00000021412	Psma6
26S Proteasome	fat	ENSMUSP00000021595	Psmc1
26S Proteasome	fat	ENSMUSP00000021049	Psmc5
26S Proteasome	fat	ENSMUSP00000022380	Psmc6
26S Proteasome	fat	ENSMUSP00000007212	Psmd2
26S Proteasome	fat	ENSMUSP00000022256	Psmd6
26S Proteasome	fat	ENSMUSP00000028225	Psmd5
26S Proteasome	fat	ENSMUSP00000028083	Psmb7
26S Proteasome	fat	ENSMUSP00000027432	Psmd1
26S Proteasome	fat	ENSMUSP00000026560	Psmd13
26S Proteasome	cerebellum	ENSMUSP00000017572	Psmd11
26S Proteasome	cerebellum	ENSMUSP00000021063	Psmd12
26S Proteasome	cerebellum	ENSMUSP00000098295	Psmd9
26S Proteasome	cerebellum	ENSMUSP00000028278	Psmd14
26S Proteasome	cerebellum	ENSMUSP00000029082	Psma7
26S Proteasome	cerebellum	ENSMUSP00000017365	Psmd3
26S Proteasome	cerebellum	ENSMUSP00000071054	Psmc3
26S Proteasome	cerebellum	ENSMUSP00000014913	Psmb1
26S Proteasome	cerebellum	ENSMUSP00000033008	Psma1
26S Proteasome	cerebellum	ENSMUSP00000129767	Psma2
26S Proteasome	cerebellum	ENSMUSP00000125548	Psma3
26S Proteasome	cerebellum	ENSMUSP00000034848	Psma4
26S Proteasome	cerebellum	ENSMUSP00000088057	Psma5
26S Proteasome	cerebellum	ENSMUSP00000005923	Psmb4
26S Proteasome	cerebellum	ENSMUSP00000018430	Psmb6
26S Proteasome	cerebellum	ENSMUSP00000022803	Psmb5
26S Proteasome	cerebellum	ENSMUSP00000159299	Psmc2
26S Proteasome	cerebellum	ENSMUSP00000034369	Psmb10
26S Proteasome	cerebellum	ENSMUSP00000032824	Psmc4
26S Proteasome	cerebellum	ENSMUSP00000139514	Psmd8
26S Proteasome	cerebellum	ENSMUSP00000030642	Psmb2
26S Proteasome	cerebellum	ENSMUSP00000071589	Psmd4
26S Proteasome	cerebellum	ENSMUSP00000102857	Psmd4
26S Proteasome	cerebellum	ENSMUSP00000021412	Psma6
26S Proteasome	cerebellum	ENSMUSP00000021595	Psmc1
26S Proteasome	cerebellum	ENSMUSP00000021049	Psmc5
26S Proteasome	cerebellum	ENSMUSP00000022380	Psmc6
26S Proteasome	cerebellum	ENSMUSP00000007212	Psmd2
26S Proteasome	cerebellum	ENSMUSP00000022256	Psmd6
26S Proteasome	cerebellum	ENSMUSP00000028225	Psmd5
26S Proteasome	cerebellum	ENSMUSP00000028083	Psmb7
26S Proteasome	cerebellum	ENSMUSP00000027432	Psmd1
26S Proteasome	cerebellum	ENSMUSP00000026560	Psmd13
26S Proteasome	striatum	ENSMUSP00000017572	Psmd11
26S Proteasome	striatum	ENSMUSP00000021063	Psmd12
26S Proteasome	striatum	ENSMUSP00000098295	Psmd9
26S Proteasome	striatum	ENSMUSP00000028278	Psmd14
26S Proteasome	striatum	ENSMUSP00000029082	Psma7
26S Proteasome	striatum	ENSMUSP00000017365	Psmd3
26S Proteasome	striatum	ENSMUSP00000033805	Psmd10
26S Proteasome	striatum	ENSMUSP00000071054	Psmc3
26S Proteasome	striatum	ENSMUSP00000014913	Psmb1
26S Proteasome	striatum	ENSMUSP00000033008	Psma1
26S Proteasome	striatum	ENSMUSP00000129767	Psma2
26S Proteasome	striatum	ENSMUSP00000125548	Psma3
26S Proteasome	striatum	ENSMUSP00000034848	Psma4
26S Proteasome	striatum	ENSMUSP00000088057	Psma5
26S Proteasome	striatum	ENSMUSP00000005923	Psmb4
26S Proteasome	striatum	ENSMUSP00000018430	Psmb6
26S Proteasome	striatum	ENSMUSP00000022803	Psmb5
26S Proteasome	striatum	ENSMUSP00000159299	Psmc2
26S Proteasome	striatum	ENSMUSP00000034369	Psmb10
26S Proteasome	striatum	ENSMUSP00000032824	Psmc4
26S Proteasome	striatum	ENSMUSP00000139514	Psmd8
26S Proteasome	striatum	ENSMUSP00000030642	Psmb2
26S Proteasome	striatum	ENSMUSP00000071589	Psmd4
26S Proteasome	striatum	ENSMUSP00000102857	Psmd4
26S Proteasome	striatum	ENSMUSP00000021412	Psma6
26S Proteasome	striatum	ENSMUSP00000021595	Psmc1
26S Proteasome	striatum	ENSMUSP00000021049	Psmc5
26S Proteasome	striatum	ENSMUSP00000022380	Psmc6
26S Proteasome	striatum	ENSMUSP00000007212	Psmd2
26S Proteasome	striatum	ENSMUSP00000022256	Psmd6
26S Proteasome	striatum	ENSMUSP00000028225	Psmd5
26S Proteasome	striatum	ENSMUSP00000028083	Psmb7
26S Proteasome	striatum	ENSMUSP00000027432	Psmd1
26S Proteasome	striatum	ENSMUSP00000026560	Psmd13
26S Proteasome	spleen	ENSMUSP00000017572	Psmd11
26S Proteasome	spleen	ENSMUSP00000021063	Psmd12
26S Proteasome	spleen	ENSMUSP00000098295	Psmd9
26S Proteasome	spleen	ENSMUSP00000028278	Psmd14
26S Proteasome	spleen	ENSMUSP00000029082	Psma7
26S Proteasome	spleen	ENSMUSP00000017365	Psmd3
26S Proteasome	spleen	ENSMUSP00000033805	Psmd10
26S Proteasome	spleen	ENSMUSP00000071054	Psmc3
26S Proteasome	spleen	ENSMUSP00000014913	Psmb1
26S Proteasome	spleen	ENSMUSP00000033008	Psma1
26S Proteasome	spleen	ENSMUSP00000129767	Psma2
26S Proteasome	spleen	ENSMUSP00000125548	Psma3
26S Proteasome	spleen	ENSMUSP00000034848	Psma4
26S Proteasome	spleen	ENSMUSP00000111587
26S Proteasome	spleen	ENSMUSP00000088057	Psma5
26S Proteasome	spleen	ENSMUSP00000005923	Psmb4
26S Proteasome	spleen	ENSMUSP00000018430	Psmb6
26S Proteasome	spleen	ENSMUSP00000022803	Psmb5
26S Proteasome	spleen	ENSMUSP00000159299	Psmc2
26S Proteasome	spleen	ENSMUSP00000034369	Psmb10
26S Proteasome	spleen	ENSMUSP00000032824	Psmc4
26S Proteasome	spleen	ENSMUSP00000139514	Psmd8
26S Proteasome	spleen	ENSMUSP00000030642	Psmb2
26S Proteasome	spleen	ENSMUSP00000041968	Psmd7
26S Proteasome	spleen	ENSMUSP00000071589	Psmd4
26S Proteasome	spleen	ENSMUSP00000102857	Psmd4
26S Proteasome	spleen	ENSMUSP00000021412	Psma6
26S Proteasome	spleen	ENSMUSP00000021595	Psmc1
26S Proteasome	spleen	ENSMUSP00000021049	Psmc5
26S Proteasome	spleen	ENSMUSP00000022380	Psmc6
26S Proteasome	spleen	ENSMUSP00000007212	Psmd2
26S Proteasome	spleen	ENSMUSP00000022256	Psmd6
26S Proteasome	spleen	ENSMUSP00000028225	Psmd5
26S Proteasome	spleen	ENSMUSP00000028083	Psmb7
26S Proteasome	spleen	ENSMUSP00000027432	Psmd1
26S Proteasome	spleen	ENSMUSP00000026560	Psmd13
26S Proteasome	skeletalmuscle	ENSMUSP00000017572	Psmd11
26S Proteasome	skeletalmuscle	ENSMUSP00000021063	Psmd12
26S Proteasome	skeletalmuscle	ENSMUSP00000098295	Psmd9
26S Proteasome	skeletalmuscle	ENSMUSP00000028278	Psmd14
26S Proteasome	skeletalmuscle	ENSMUSP00000029082	Psma7
26S Proteasome	skeletalmuscle	ENSMUSP00000017365	Psmd3
26S Proteasome	skeletalmuscle	ENSMUSP00000071054	Psmc3
26S Proteasome	skeletalmuscle	ENSMUSP00000014913	Psmb1
26S Proteasome	skeletalmuscle	ENSMUSP00000033008	Psma1
26S Proteasome	skeletalmuscle	ENSMUSP00000129767	Psma2
26S Proteasome	skeletalmuscle	ENSMUSP00000125548	Psma3
26S Proteasome	skeletalmuscle	ENSMUSP00000034848	Psma4
26S Proteasome	skeletalmuscle	ENSMUSP00000088057	Psma5
26S Proteasome	skeletalmuscle	ENSMUSP00000005923	Psmb4
26S Proteasome	skeletalmuscle	ENSMUSP00000018430	Psmb6
26S Proteasome	skeletalmuscle	ENSMUSP00000022803	Psmb5
26S Proteasome	skeletalmuscle	ENSMUSP00000159299	Psmc2
26S Proteasome	skeletalmuscle	ENSMUSP00000032824	Psmc4
26S Proteasome	skeletalmuscle	ENSMUSP00000139514	Psmd8
26S Proteasome	skeletalmuscle	ENSMUSP00000030642	Psmb2
26S Proteasome	skeletalmuscle	ENSMUSP00000041968	Psmd7
26S Proteasome	skeletalmuscle	ENSMUSP00000071589	Psmd4
26S Proteasome	skeletalmuscle	ENSMUSP00000021412	Psma6
26S Proteasome	skeletalmuscle	ENSMUSP00000021595	Psmc1
26S Proteasome	skeletalmuscle	ENSMUSP00000021049	Psmc5
26S Proteasome	skeletalmuscle	ENSMUSP00000022380	Psmc6
26S Proteasome	skeletalmuscle	ENSMUSP00000007212	Psmd2
26S Proteasome	skeletalmuscle	ENSMUSP00000022256	Psmd6
26S Proteasome	skeletalmuscle	ENSMUSP00000028225	Psmd5
26S Proteasome	skeletalmuscle	ENSMUSP00000042590	Psma8
26S Proteasome	skeletalmuscle	ENSMUSP00000028083	Psmb7
26S Proteasome	skeletalmuscle	ENSMUSP00000027432	Psmd1
26S Proteasome	skeletalmuscle	ENSMUSP00000026560	Psmd13
26S Proteasome	lung	ENSMUSP00000017572	Psmd11
26S Proteasome	lung	ENSMUSP00000021063	Psmd12
26S Proteasome	lung	ENSMUSP00000098295	Psmd9
26S Proteasome	lung	ENSMUSP00000028278	Psmd14
26S Proteasome	lung	ENSMUSP00000029082	Psma7
26S Proteasome	lung	ENSMUSP00000017365	Psmd3
26S Proteasome	lung	ENSMUSP00000071054	Psmc3
26S Proteasome	lung	ENSMUSP00000014913	Psmb1
26S Proteasome	lung	ENSMUSP00000033008	Psma1
26S Proteasome	lung	ENSMUSP00000125548	Psma3
26S Proteasome	lung	ENSMUSP00000034848	Psma4
26S Proteasome	lung	ENSMUSP00000088057	Psma5
26S Proteasome	lung	ENSMUSP00000005923	Psmb4
26S Proteasome	lung	ENSMUSP00000018430	Psmb6
26S Proteasome	lung	ENSMUSP00000022803	Psmb5
26S Proteasome	lung	ENSMUSP00000159299	Psmc2
26S Proteasome	lung	ENSMUSP00000034369	Psmb10
26S Proteasome	lung	ENSMUSP00000032824	Psmc4
26S Proteasome	lung	ENSMUSP00000030642	Psmb2
26S Proteasome	lung	ENSMUSP00000041968	Psmd7
26S Proteasome	lung	ENSMUSP00000071589	Psmd4
26S Proteasome	lung	ENSMUSP00000021412	Psma6
26S Proteasome	lung	ENSMUSP00000021595	Psmc1
26S Proteasome	lung	ENSMUSP00000021049	Psmc5
26S Proteasome	lung	ENSMUSP00000022380	Psmc6
26S Proteasome	lung	ENSMUSP00000007212	Psmd2
26S Proteasome	lung	ENSMUSP00000022256	Psmd6
26S Proteasome	lung	ENSMUSP00000028225	Psmd5
26S Proteasome	lung	ENSMUSP00000028083	Psmb7
26S Proteasome	lung	ENSMUSP00000027432	Psmd1
26S Proteasome	lung	ENSMUSP00000026560	Psmd13
26S Proteasome	liver	ENSMUSP00000017572	Psmd11
26S Proteasome	liver	ENSMUSP00000021063	Psmd12
26S Proteasome	liver	ENSMUSP00000098295	Psmd9
26S Proteasome	liver	ENSMUSP00000028278	Psmd14
26S Proteasome	liver	ENSMUSP00000029082	Psma7
26S Proteasome	liver	ENSMUSP00000017365	Psmd3
26S Proteasome	liver	ENSMUSP00000033805	Psmd10
26S Proteasome	liver	ENSMUSP00000071054	Psmc3
26S Proteasome	liver	ENSMUSP00000014913	Psmb1
26S Proteasome	liver	ENSMUSP00000033008	Psma1
26S Proteasome	liver	ENSMUSP00000129767	Psma2
26S Proteasome	liver	ENSMUSP00000125548	Psma3
26S Proteasome	liver	ENSMUSP00000034848	Psma4
26S Proteasome	liver	ENSMUSP00000088057	Psma5
26S Proteasome	liver	ENSMUSP00000005923	Psmb4
26S Proteasome	liver	ENSMUSP00000018430	Psmb6
26S Proteasome	liver	ENSMUSP00000022803	Psmb5
26S Proteasome	liver	ENSMUSP00000159299	Psmc2
26S Proteasome	liver	ENSMUSP00000034369	Psmb10
26S Proteasome	liver	ENSMUSP00000032824	Psmc4
26S Proteasome	liver	ENSMUSP00000139514	Psmd8
26S Proteasome	liver	ENSMUSP00000030642	Psmb2
26S Proteasome	liver	ENSMUSP00000041968	Psmd7
26S Proteasome	liver	ENSMUSP00000071589	Psmd4
26S Proteasome	liver	ENSMUSP00000021412	Psma6
26S Proteasome	liver	ENSMUSP00000021595	Psmc1
26S Proteasome	liver	ENSMUSP00000021049	Psmc5
26S Proteasome	liver	ENSMUSP00000022380	Psmc6
26S Proteasome	liver	ENSMUSP00000007212	Psmd2
26S Proteasome	liver	ENSMUSP00000022256	Psmd6
26S Proteasome	liver	ENSMUSP00000028225	Psmd5
26S Proteasome	liver	ENSMUSP00000028083	Psmb7
26S Proteasome	liver	ENSMUSP00000027432	Psmd1
26S Proteasome	liver	ENSMUSP00000026560	Psmd13
26S Proteasome (full)	kidney	ENSMUSP00000033008	Psma1
26S Proteasome (full)	kidney	ENSMUSP00000129767	Psma2
26S Proteasome (full)	kidney	ENSMUSP00000125548	Psma3
26S Proteasome (full)	kidney	ENSMUSP00000034848	Psma4
26S Proteasome (full)	kidney	ENSMUSP00000088057	Psma5
26S Proteasome (full)	kidney	ENSMUSP00000021412	Psma6
26S Proteasome (full)	kidney	ENSMUSP00000029082	Psma7
26S Proteasome (full)	kidney	ENSMUSP00000014913	Psmb1
26S Proteasome (full)	kidney	ENSMUSP00000034369	Psmb10
26S Proteasome (full)	kidney	ENSMUSP00000030642	Psmb2
26S Proteasome (full)	kidney	ENSMUSP00000099436	Psmb3
26S Proteasome (full)	kidney	ENSMUSP00000005923	Psmb4
26S Proteasome (full)	kidney	ENSMUSP00000022803	Psmb5
26S Proteasome (full)	kidney	ENSMUSP00000018430	Psmb6
26S Proteasome (full)	kidney	ENSMUSP00000028083	Psmb7
26S Proteasome (full)	kidney	ENSMUSP00000025196	Psmb8
26S Proteasome (full)	kidney	ENSMUSP00000133499	Psmb9
26S Proteasome (full)	kidney	ENSMUSP00000021595	Psmc1
26S Proteasome (full)	kidney	ENSMUSP00000159299	Psmc2
26S Proteasome (full)	kidney	ENSMUSP00000071054	Psmc3
26S Proteasome (full)	kidney	ENSMUSP00000032824	Psmc4
26S Proteasome (full)	kidney	ENSMUSP00000021049	Psmc5
26S Proteasome (full)	kidney	ENSMUSP00000022380	Psmc6
26S Proteasome (full)	kidney	ENSMUSP00000027432	Psmd1
26S Proteasome (full)	kidney	ENSMUSP00000033805	Psmd10
26S Proteasome (full)	kidney	ENSMUSP00000017572	Psmd11
26S Proteasome (full)	kidney	ENSMUSP00000021063	Psmd12
26S Proteasome (full)	kidney	ENSMUSP00000026560	Psmd13
26S Proteasome (full)	kidney	ENSMUSP00000028278	Psmd14
26S Proteasome (full)	kidney	ENSMUSP00000007212	Psmd2
26S Proteasome (full)	kidney	ENSMUSP00000017365	Psmd3
26S Proteasome (full)	kidney	ENSMUSP00000071589	Psmd4
26S Proteasome (full)	kidney	ENSMUSP00000028225	Psmd5
26S Proteasome (full)	kidney	ENSMUSP00000022256	Psmd6
26S Proteasome (full)	kidney	ENSMUSP00000041968	Psmd7
26S Proteasome (full)	kidney	ENSMUSP00000139514	Psmd8
26S Proteasome (full)	kidney	ENSMUSP00000098295	Psmd9
26S Proteasome (full)	kidney	ENSMUSP00000134735	Psme1
26S Proteasome (full)	kidney	ENSMUSP00000123798	Psme2
26S Proteasome (full)	kidney	ENSMUSP00000019470	Psme3
26S Proteasome (full)	kidney	ENSMUSP00000034226	Psme3ip1
26S Proteasome (full)	kidney	ENSMUSP00000045460	Psme4
26S Proteasome (full)	hippocampus	ENSMUSP00000033008	Psma1
26S Proteasome (full)	hippocampus	ENSMUSP00000129767	Psma2
26S Proteasome (full)	hippocampus	ENSMUSP00000125548	Psma3
26S Proteasome (full)	hippocampus	ENSMUSP00000034848	Psma4
26S Proteasome (full)	hippocampus	ENSMUSP00000088057	Psma5
26S Proteasome (full)	hippocampus	ENSMUSP00000021412	Psma6
26S Proteasome (full)	hippocampus	ENSMUSP00000029082	Psma7
26S Proteasome (full)	hippocampus	ENSMUSP00000014913	Psmb1
26S Proteasome (full)	hippocampus	ENSMUSP00000034369	Psmb10
26S Proteasome (full)	hippocampus	ENSMUSP00000030642	Psmb2
26S Proteasome (full)	hippocampus	ENSMUSP00000099436	Psmb3
26S Proteasome (full)	hippocampus	ENSMUSP00000005923	Psmb4
26S Proteasome (full)	hippocampus	ENSMUSP00000022803	Psmb5
26S Proteasome (full)	hippocampus	ENSMUSP00000018430	Psmb6
26S Proteasome (full)	hippocampus	ENSMUSP00000028083	Psmb7
26S Proteasome (full)	hippocampus	ENSMUSP00000025196	Psmb8
26S Proteasome (full)	hippocampus	ENSMUSP00000021595	Psmc1
26S Proteasome (full)	hippocampus	ENSMUSP00000159299	Psmc2
26S Proteasome (full)	hippocampus	ENSMUSP00000071054	Psmc3
26S Proteasome (full)	hippocampus	ENSMUSP00000032824	Psmc4
26S Proteasome (full)	hippocampus	ENSMUSP00000021049	Psmc5
26S Proteasome (full)	hippocampus	ENSMUSP00000022380	Psmc6
26S Proteasome (full)	hippocampus	ENSMUSP00000027432	Psmd1
26S Proteasome (full)	hippocampus	ENSMUSP00000017572	Psmd11
26S Proteasome (full)	hippocampus	ENSMUSP00000021063	Psmd12
26S Proteasome (full)	hippocampus	ENSMUSP00000026560	Psmd13
26S Proteasome (full)	hippocampus	ENSMUSP00000028278	Psmd14
26S Proteasome (full)	hippocampus	ENSMUSP00000007212	Psmd2
26S Proteasome (full)	hippocampus	ENSMUSP00000017365	Psmd3
26S Proteasome (full)	hippocampus	ENSMUSP00000071589	Psmd4
26S Proteasome (full)	hippocampus	ENSMUSP00000028225	Psmd5
26S Proteasome (full)	hippocampus	ENSMUSP00000022256	Psmd6
26S Proteasome (full)	hippocampus	ENSMUSP00000041968	Psmd7
26S Proteasome (full)	hippocampus	ENSMUSP00000139514	Psmd8
26S Proteasome (full)	hippocampus	ENSMUSP00000098295	Psmd9
26S Proteasome (full)	hippocampus	ENSMUSP00000134735	Psme1
26S Proteasome (full)	hippocampus	ENSMUSP00000123798	Psme2
26S Proteasome (full)	hippocampus	ENSMUSP00000019470	Psme3
26S Proteasome (full)	hippocampus	ENSMUSP00000034226	Psme3ip1
26S Proteasome (full)	heart	ENSMUSP00000033008	Psma1
26S Proteasome (full)	heart	ENSMUSP00000129767	Psma2
26S Proteasome (full)	heart	ENSMUSP00000125548	Psma3
26S Proteasome (full)	heart	ENSMUSP00000034848	Psma4
26S Proteasome (full)	heart	ENSMUSP00000088057	Psma5
26S Proteasome (full)	heart	ENSMUSP00000021412	Psma6
26S Proteasome (full)	heart	ENSMUSP00000029082	Psma7
26S Proteasome (full)	heart	ENSMUSP00000014913	Psmb1
26S Proteasome (full)	heart	ENSMUSP00000034369	Psmb10
26S Proteasome (full)	heart	ENSMUSP00000030642	Psmb2
26S Proteasome (full)	heart	ENSMUSP00000099436	Psmb3
26S Proteasome (full)	heart	ENSMUSP00000005923	Psmb4
26S Proteasome (full)	heart	ENSMUSP00000022803	Psmb5
26S Proteasome (full)	heart	ENSMUSP00000018430	Psmb6
26S Proteasome (full)	heart	ENSMUSP00000028083	Psmb7
26S Proteasome (full)	heart	ENSMUSP00000021595	Psmc1
26S Proteasome (full)	heart	ENSMUSP00000159299	Psmc2
26S Proteasome (full)	heart	ENSMUSP00000071054	Psmc3
26S Proteasome (full)	heart	ENSMUSP00000032824	Psmc4
26S Proteasome (full)	heart	ENSMUSP00000021049	Psmc5
26S Proteasome (full)	heart	ENSMUSP00000022380	Psmc6
26S Proteasome (full)	heart	ENSMUSP00000027432	Psmd1
26S Proteasome (full)	heart	ENSMUSP00000017572	Psmd11
26S Proteasome (full)	heart	ENSMUSP00000021063	Psmd12
26S Proteasome (full)	heart	ENSMUSP00000026560	Psmd13
26S Proteasome (full)	heart	ENSMUSP00000028278	Psmd14
26S Proteasome (full)	heart	ENSMUSP00000007212	Psmd2
26S Proteasome (full)	heart	ENSMUSP00000017365	Psmd3
26S Proteasome (full)	heart	ENSMUSP00000071589	Psmd4
26S Proteasome (full)	heart	ENSMUSP00000028225	Psmd5
26S Proteasome (full)	heart	ENSMUSP00000022256	Psmd6
26S Proteasome (full)	heart	ENSMUSP00000041968	Psmd7
26S Proteasome (full)	heart	ENSMUSP00000139514	Psmd8
26S Proteasome (full)	heart	ENSMUSP00000098295	Psmd9
26S Proteasome (full)	heart	ENSMUSP00000134735	Psme1
26S Proteasome (full)	heart	ENSMUSP00000123798	Psme2
26S Proteasome (full)	heart	ENSMUSP00000019470	Psme3
26S Proteasome (full)	heart	ENSMUSP00000045460	Psme4
26S Proteasome (full)	fat	ENSMUSP00000033008	Psma1
26S Proteasome (full)	fat	ENSMUSP00000129767	Psma2
26S Proteasome (full)	fat	ENSMUSP00000125548	Psma3
26S Proteasome (full)	fat	ENSMUSP00000034848	Psma4
26S Proteasome (full)	fat	ENSMUSP00000088057	Psma5
26S Proteasome (full)	fat	ENSMUSP00000021412	Psma6
26S Proteasome (full)	fat	ENSMUSP00000029082	Psma7
26S Proteasome (full)	fat	ENSMUSP00000014913	Psmb1
26S Proteasome (full)	fat	ENSMUSP00000034369	Psmb10
26S Proteasome (full)	fat	ENSMUSP00000030642	Psmb2
26S Proteasome (full)	fat	ENSMUSP00000099436	Psmb3
26S Proteasome (full)	fat	ENSMUSP00000005923	Psmb4
26S Proteasome (full)	fat	ENSMUSP00000022803	Psmb5
26S Proteasome (full)	fat	ENSMUSP00000018430	Psmb6
26S Proteasome (full)	fat	ENSMUSP00000028083	Psmb7
26S Proteasome (full)	fat	ENSMUSP00000025196	Psmb8
26S Proteasome (full)	fat	ENSMUSP00000133499	Psmb9
26S Proteasome (full)	fat	ENSMUSP00000021595	Psmc1
26S Proteasome (full)	fat	ENSMUSP00000159299	Psmc2
26S Proteasome (full)	fat	ENSMUSP00000071054	Psmc3
26S Proteasome (full)	fat	ENSMUSP00000032824	Psmc4
26S Proteasome (full)	fat	ENSMUSP00000021049	Psmc5
26S Proteasome (full)	fat	ENSMUSP00000022380	Psmc6
26S Proteasome (full)	fat	ENSMUSP00000027432	Psmd1
26S Proteasome (full)	fat	ENSMUSP00000017572	Psmd11
26S Proteasome (full)	fat	ENSMUSP00000021063	Psmd12
26S Proteasome (full)	fat	ENSMUSP00000026560	Psmd13
26S Proteasome (full)	fat	ENSMUSP00000028278	Psmd14
26S Proteasome (full)	fat	ENSMUSP00000007212	Psmd2
26S Proteasome (full)	fat	ENSMUSP00000017365	Psmd3
26S Proteasome (full)	fat	ENSMUSP00000071589	Psmd4
26S Proteasome (full)	fat	ENSMUSP00000028225	Psmd5
26S Proteasome (full)	fat	ENSMUSP00000022256	Psmd6
26S Proteasome (full)	fat	ENSMUSP00000041968	Psmd7
26S Proteasome (full)	fat	ENSMUSP00000139514	Psmd8
26S Proteasome (full)	fat	ENSMUSP00000098295	Psmd9
26S Proteasome (full)	fat	ENSMUSP00000134735	Psme1
26S Proteasome (full)	fat	ENSMUSP00000123798	Psme2
26S Proteasome (full)	fat	ENSMUSP00000019470	Psme3
26S Proteasome (full)	fat	ENSMUSP00000034226	Psme3ip1
26S Proteasome (full)	cerebellum	ENSMUSP00000033008	Psma1
26S Proteasome (full)	cerebellum	ENSMUSP00000129767	Psma2
26S Proteasome (full)	cerebellum	ENSMUSP00000125548	Psma3
26S Proteasome (full)	cerebellum	ENSMUSP00000034848	Psma4
26S Proteasome (full)	cerebellum	ENSMUSP00000088057	Psma5
26S Proteasome (full)	cerebellum	ENSMUSP00000021412	Psma6
26S Proteasome (full)	cerebellum	ENSMUSP00000029082	Psma7
26S Proteasome (full)	cerebellum	ENSMUSP00000014913	Psmb1
26S Proteasome (full)	cerebellum	ENSMUSP00000034369	Psmb10
26S Proteasome (full)	cerebellum	ENSMUSP00000030642	Psmb2
26S Proteasome (full)	cerebellum	ENSMUSP00000099436	Psmb3
26S Proteasome (full)	cerebellum	ENSMUSP00000005923	Psmb4
26S Proteasome (full)	cerebellum	ENSMUSP00000022803	Psmb5
26S Proteasome (full)	cerebellum	ENSMUSP00000018430	Psmb6
26S Proteasome (full)	cerebellum	ENSMUSP00000028083	Psmb7
26S Proteasome (full)	cerebellum	ENSMUSP00000025196	Psmb8
26S Proteasome (full)	cerebellum	ENSMUSP00000021595	Psmc1
26S Proteasome (full)	cerebellum	ENSMUSP00000159299	Psmc2
26S Proteasome (full)	cerebellum	ENSMUSP00000071054	Psmc3
26S Proteasome (full)	cerebellum	ENSMUSP00000032824	Psmc4
26S Proteasome (full)	cerebellum	ENSMUSP00000021049	Psmc5
26S Proteasome (full)	cerebellum	ENSMUSP00000022380	Psmc6
26S Proteasome (full)	cerebellum	ENSMUSP00000027432	Psmd1
26S Proteasome (full)	cerebellum	ENSMUSP00000017572	Psmd11
26S Proteasome (full)	cerebellum	ENSMUSP00000021063	Psmd12
26S Proteasome (full)	cerebellum	ENSMUSP00000026560	Psmd13
26S Proteasome (full)	cerebellum	ENSMUSP00000028278	Psmd14
26S Proteasome (full)	cerebellum	ENSMUSP00000007212	Psmd2
26S Proteasome (full)	cerebellum	ENSMUSP00000017365	Psmd3
26S Proteasome (full)	cerebellum	ENSMUSP00000071589	Psmd4
26S Proteasome (full)	cerebellum	ENSMUSP00000028225	Psmd5
26S Proteasome (full)	cerebellum	ENSMUSP00000022256	Psmd6
26S Proteasome (full)	cerebellum	ENSMUSP00000139514	Psmd8
26S Proteasome (full)	cerebellum	ENSMUSP00000098295	Psmd9
26S Proteasome (full)	cerebellum	ENSMUSP00000134735	Psme1
26S Proteasome (full)	cerebellum	ENSMUSP00000019470	Psme3
26S Proteasome (full)	cerebellum	ENSMUSP00000034226	Psme3ip1
26S Proteasome (full)	striatum	ENSMUSP00000033008	Psma1
26S Proteasome (full)	striatum	ENSMUSP00000129767	Psma2
26S Proteasome (full)	striatum	ENSMUSP00000125548	Psma3
26S Proteasome (full)	striatum	ENSMUSP00000034848	Psma4
26S Proteasome (full)	striatum	ENSMUSP00000088057	Psma5
26S Proteasome (full)	striatum	ENSMUSP00000021412	Psma6
26S Proteasome (full)	striatum	ENSMUSP00000029082	Psma7
26S Proteasome (full)	striatum	ENSMUSP00000014913	Psmb1
26S Proteasome (full)	striatum	ENSMUSP00000034369	Psmb10
26S Proteasome (full)	striatum	ENSMUSP00000030642	Psmb2
26S Proteasome (full)	striatum	ENSMUSP00000099436	Psmb3
26S Proteasome (full)	striatum	ENSMUSP00000005923	Psmb4
26S Proteasome (full)	striatum	ENSMUSP00000022803	Psmb5
26S Proteasome (full)	striatum	ENSMUSP00000018430	Psmb6
26S Proteasome (full)	striatum	ENSMUSP00000028083	Psmb7
26S Proteasome (full)	striatum	ENSMUSP00000025196	Psmb8
26S Proteasome (full)	striatum	ENSMUSP00000021595	Psmc1
26S Proteasome (full)	striatum	ENSMUSP00000159299	Psmc2
26S Proteasome (full)	striatum	ENSMUSP00000071054	Psmc3
26S Proteasome (full)	striatum	ENSMUSP00000032824	Psmc4
26S Proteasome (full)	striatum	ENSMUSP00000021049	Psmc5
26S Proteasome (full)	striatum	ENSMUSP00000022380	Psmc6
26S Proteasome (full)	striatum	ENSMUSP00000027432	Psmd1
26S Proteasome (full)	striatum	ENSMUSP00000033805	Psmd10
26S Proteasome (full)	striatum	ENSMUSP00000017572	Psmd11
26S Proteasome (full)	striatum	ENSMUSP00000021063	Psmd12
26S Proteasome (full)	striatum	ENSMUSP00000026560	Psmd13
26S Proteasome (full)	striatum	ENSMUSP00000028278	Psmd14
26S Proteasome (full)	striatum	ENSMUSP00000007212	Psmd2
26S Proteasome (full)	striatum	ENSMUSP00000017365	Psmd3
26S Proteasome (full)	striatum	ENSMUSP00000071589	Psmd4
26S Proteasome (full)	striatum	ENSMUSP00000028225	Psmd5
26S Proteasome (full)	striatum	ENSMUSP00000022256	Psmd6
26S Proteasome (full)	striatum	ENSMUSP00000139514	Psmd8
26S Proteasome (full)	striatum	ENSMUSP00000098295	Psmd9
26S Proteasome (full)	striatum	ENSMUSP00000134735	Psme1
26S Proteasome (full)	striatum	ENSMUSP00000123798	Psme2
26S Proteasome (full)	striatum	ENSMUSP00000019470	Psme3
26S Proteasome (full)	striatum	ENSMUSP00000034226	Psme3ip1
26S Proteasome (full)	spleen	ENSMUSP00000033008	Psma1
26S Proteasome (full)	spleen	ENSMUSP00000129767	Psma2
26S Proteasome (full)	spleen	ENSMUSP00000125548	Psma3
26S Proteasome (full)	spleen	ENSMUSP00000034848	Psma4
26S Proteasome (full)	spleen	ENSMUSP00000088057	Psma5
26S Proteasome (full)	spleen	ENSMUSP00000021412	Psma6
26S Proteasome (full)	spleen	ENSMUSP00000029082	Psma7
26S Proteasome (full)	spleen	ENSMUSP00000014913	Psmb1
26S Proteasome (full)	spleen	ENSMUSP00000034369	Psmb10
26S Proteasome (full)	spleen	ENSMUSP00000030642	Psmb2
26S Proteasome (full)	spleen	ENSMUSP00000099436	Psmb3
26S Proteasome (full)	spleen	ENSMUSP00000005923	Psmb4
26S Proteasome (full)	spleen	ENSMUSP00000022803	Psmb5
26S Proteasome (full)	spleen	ENSMUSP00000018430	Psmb6
26S Proteasome (full)	spleen	ENSMUSP00000028083	Psmb7
26S Proteasome (full)	spleen	ENSMUSP00000025196	Psmb8
26S Proteasome (full)	spleen	ENSMUSP00000133499	Psmb9
26S Proteasome (full)	spleen	ENSMUSP00000021595	Psmc1
26S Proteasome (full)	spleen	ENSMUSP00000159299	Psmc2
26S Proteasome (full)	spleen	ENSMUSP00000071054	Psmc3
26S Proteasome (full)	spleen	ENSMUSP00000032824	Psmc4
26S Proteasome (full)	spleen	ENSMUSP00000021049	Psmc5
26S Proteasome (full)	spleen	ENSMUSP00000022380	Psmc6
26S Proteasome (full)	spleen	ENSMUSP00000027432	Psmd1
26S Proteasome (full)	spleen	ENSMUSP00000033805	Psmd10
26S Proteasome (full)	spleen	ENSMUSP00000017572	Psmd11
26S Proteasome (full)	spleen	ENSMUSP00000021063	Psmd12
26S Proteasome (full)	spleen	ENSMUSP00000026560	Psmd13
26S Proteasome (full)	spleen	ENSMUSP00000028278	Psmd14
26S Proteasome (full)	spleen	ENSMUSP00000007212	Psmd2
26S Proteasome (full)	spleen	ENSMUSP00000017365	Psmd3
26S Proteasome (full)	spleen	ENSMUSP00000071589	Psmd4
26S Proteasome (full)	spleen	ENSMUSP00000028225	Psmd5
26S Proteasome (full)	spleen	ENSMUSP00000022256	Psmd6
26S Proteasome (full)	spleen	ENSMUSP00000041968	Psmd7
26S Proteasome (full)	spleen	ENSMUSP00000139514	Psmd8
26S Proteasome (full)	spleen	ENSMUSP00000098295	Psmd9
26S Proteasome (full)	spleen	ENSMUSP00000134735	Psme1
26S Proteasome (full)	spleen	ENSMUSP00000123798	Psme2
26S Proteasome (full)	spleen	ENSMUSP00000019470	Psme3
26S Proteasome (full)	spleen	ENSMUSP00000034226	Psme3ip1
26S Proteasome (full)	spleen	ENSMUSP00000045460	Psme4
26S Proteasome (full)	skeletalmuscle	ENSMUSP00000033008	Psma1
26S Proteasome (full)	skeletalmuscle	ENSMUSP00000129767	Psma2
26S Proteasome (full)	skeletalmuscle	ENSMUSP00000125548	Psma3
26S Proteasome (full)	skeletalmuscle	ENSMUSP00000034848	Psma4
26S Proteasome (full)	skeletalmuscle	ENSMUSP00000088057	Psma5
26S Proteasome (full)	skeletalmuscle	ENSMUSP00000021412	Psma6
26S Proteasome (full)	skeletalmuscle	ENSMUSP00000029082	Psma7
26S Proteasome (full)	skeletalmuscle	ENSMUSP00000042590	Psma8
26S Proteasome (full)	skeletalmuscle	ENSMUSP00000014913	Psmb1
26S Proteasome (full)	skeletalmuscle	ENSMUSP00000030642	Psmb2
26S Proteasome (full)	skeletalmuscle	ENSMUSP00000099436	Psmb3
26S Proteasome (full)	skeletalmuscle	ENSMUSP00000005923	Psmb4
26S Proteasome (full)	skeletalmuscle	ENSMUSP00000022803	Psmb5
26S Proteasome (full)	skeletalmuscle	ENSMUSP00000018430	Psmb6
26S Proteasome (full)	skeletalmuscle	ENSMUSP00000028083	Psmb7
26S Proteasome (full)	skeletalmuscle	ENSMUSP00000021595	Psmc1
26S Proteasome (full)	skeletalmuscle	ENSMUSP00000159299	Psmc2
26S Proteasome (full)	skeletalmuscle	ENSMUSP00000071054	Psmc3
26S Proteasome (full)	skeletalmuscle	ENSMUSP00000032824	Psmc4
26S Proteasome (full)	skeletalmuscle	ENSMUSP00000021049	Psmc5
26S Proteasome (full)	skeletalmuscle	ENSMUSP00000022380	Psmc6
26S Proteasome (full)	skeletalmuscle	ENSMUSP00000027432	Psmd1
26S Proteasome (full)	skeletalmuscle	ENSMUSP00000017572	Psmd11
26S Proteasome (full)	skeletalmuscle	ENSMUSP00000021063	Psmd12
26S Proteasome (full)	skeletalmuscle	ENSMUSP00000026560	Psmd13
26S Proteasome (full)	skeletalmuscle	ENSMUSP00000028278	Psmd14
26S Proteasome (full)	skeletalmuscle	ENSMUSP00000007212	Psmd2
26S Proteasome (full)	skeletalmuscle	ENSMUSP00000017365	Psmd3
26S Proteasome (full)	skeletalmuscle	ENSMUSP00000071589	Psmd4
26S Proteasome (full)	skeletalmuscle	ENSMUSP00000028225	Psmd5
26S Proteasome (full)	skeletalmuscle	ENSMUSP00000022256	Psmd6
26S Proteasome (full)	skeletalmuscle	ENSMUSP00000041968	Psmd7
26S Proteasome (full)	skeletalmuscle	ENSMUSP00000139514	Psmd8
26S Proteasome (full)	skeletalmuscle	ENSMUSP00000098295	Psmd9
26S Proteasome (full)	skeletalmuscle	ENSMUSP00000134735	Psme1
26S Proteasome (full)	skeletalmuscle	ENSMUSP00000123798	Psme2
26S Proteasome (full)	lung	ENSMUSP00000033008	Psma1
26S Proteasome (full)	lung	ENSMUSP00000125548	Psma3
26S Proteasome (full)	lung	ENSMUSP00000034848	Psma4
26S Proteasome (full)	lung	ENSMUSP00000088057	Psma5
26S Proteasome (full)	lung	ENSMUSP00000021412	Psma6
26S Proteasome (full)	lung	ENSMUSP00000029082	Psma7
26S Proteasome (full)	lung	ENSMUSP00000014913	Psmb1
26S Proteasome (full)	lung	ENSMUSP00000034369	Psmb10
26S Proteasome (full)	lung	ENSMUSP00000030642	Psmb2
26S Proteasome (full)	lung	ENSMUSP00000099436	Psmb3
26S Proteasome (full)	lung	ENSMUSP00000005923	Psmb4
26S Proteasome (full)	lung	ENSMUSP00000022803	Psmb5
26S Proteasome (full)	lung	ENSMUSP00000018430	Psmb6
26S Proteasome (full)	lung	ENSMUSP00000028083	Psmb7
26S Proteasome (full)	lung	ENSMUSP00000025196	Psmb8
26S Proteasome (full)	lung	ENSMUSP00000021595	Psmc1
26S Proteasome (full)	lung	ENSMUSP00000159299	Psmc2
26S Proteasome (full)	lung	ENSMUSP00000071054	Psmc3
26S Proteasome (full)	lung	ENSMUSP00000032824	Psmc4
26S Proteasome (full)	lung	ENSMUSP00000021049	Psmc5
26S Proteasome (full)	lung	ENSMUSP00000022380	Psmc6
26S Proteasome (full)	lung	ENSMUSP00000027432	Psmd1
26S Proteasome (full)	lung	ENSMUSP00000017572	Psmd11
26S Proteasome (full)	lung	ENSMUSP00000021063	Psmd12
26S Proteasome (full)	lung	ENSMUSP00000026560	Psmd13
26S Proteasome (full)	lung	ENSMUSP00000028278	Psmd14
26S Proteasome (full)	lung	ENSMUSP00000007212	Psmd2
26S Proteasome (full)	lung	ENSMUSP00000017365	Psmd3
26S Proteasome (full)	lung	ENSMUSP00000071589	Psmd4
26S Proteasome (full)	lung	ENSMUSP00000028225	Psmd5
26S Proteasome (full)	lung	ENSMUSP00000022256	Psmd6
26S Proteasome (full)	lung	ENSMUSP00000041968	Psmd7
26S Proteasome (full)	lung	ENSMUSP00000098295	Psmd9
26S Proteasome (full)	lung	ENSMUSP00000134735	Psme1
26S Proteasome (full)	lung	ENSMUSP00000123798	Psme2
26S Proteasome (full)	lung	ENSMUSP00000019470	Psme3
26S Proteasome (full)	lung	ENSMUSP00000034226	Psme3ip1
26S Proteasome (full)	liver	ENSMUSP00000033008	Psma1
26S Proteasome (full)	liver	ENSMUSP00000129767	Psma2
26S Proteasome (full)	liver	ENSMUSP00000125548	Psma3
26S Proteasome (full)	liver	ENSMUSP00000034848	Psma4
26S Proteasome (full)	liver	ENSMUSP00000088057	Psma5
26S Proteasome (full)	liver	ENSMUSP00000021412	Psma6
26S Proteasome (full)	liver	ENSMUSP00000029082	Psma7
26S Proteasome (full)	liver	ENSMUSP00000014913	Psmb1
26S Proteasome (full)	liver	ENSMUSP00000034369	Psmb10
26S Proteasome (full)	liver	ENSMUSP00000030642	Psmb2
26S Proteasome (full)	liver	ENSMUSP00000099436	Psmb3
26S Proteasome (full)	liver	ENSMUSP00000005923	Psmb4
26S Proteasome (full)	liver	ENSMUSP00000022803	Psmb5
26S Proteasome (full)	liver	ENSMUSP00000018430	Psmb6
26S Proteasome (full)	liver	ENSMUSP00000028083	Psmb7
26S Proteasome (full)	liver	ENSMUSP00000025196	Psmb8
26S Proteasome (full)	liver	ENSMUSP00000133499	Psmb9
26S Proteasome (full)	liver	ENSMUSP00000021595	Psmc1
26S Proteasome (full)	liver	ENSMUSP00000159299	Psmc2
26S Proteasome (full)	liver	ENSMUSP00000071054	Psmc3
26S Proteasome (full)	liver	ENSMUSP00000032824	Psmc4
26S Proteasome (full)	liver	ENSMUSP00000021049	Psmc5
26S Proteasome (full)	liver	ENSMUSP00000022380	Psmc6
26S Proteasome (full)	liver	ENSMUSP00000027432	Psmd1
26S Proteasome (full)	liver	ENSMUSP00000033805	Psmd10
26S Proteasome (full)	liver	ENSMUSP00000017572	Psmd11
26S Proteasome (full)	liver	ENSMUSP00000021063	Psmd12
26S Proteasome (full)	liver	ENSMUSP00000026560	Psmd13
26S Proteasome (full)	liver	ENSMUSP00000028278	Psmd14
26S Proteasome (full)	liver	ENSMUSP00000007212	Psmd2
26S Proteasome (full)	liver	ENSMUSP00000017365	Psmd3
26S Proteasome (full)	liver	ENSMUSP00000071589	Psmd4
26S Proteasome (full)	liver	ENSMUSP00000028225	Psmd5
26S Proteasome (full)	liver	ENSMUSP00000022256	Psmd6
26S Proteasome (full)	liver	ENSMUSP00000041968	Psmd7
26S Proteasome (full)	liver	ENSMUSP00000139514	Psmd8
26S Proteasome (full)	liver	ENSMUSP00000098295	Psmd9
26S Proteasome (full)	liver	ENSMUSP00000134735	Psme1
26S Proteasome (full)	liver	ENSMUSP00000123798	Psme2
26S Proteasome (full)	liver	ENSMUSP00000019470	Psme3
26S Proteasome (full)	liver	ENSMUSP00000034226	Psme3ip1
26S Proteasome (full)	liver	ENSMUSP00000045460	Psme4
2A-DUB	kidney	ENSMUSP00000076989	Hnrnph1
2A-DUB	kidney	ENSMUSP00000068188	Rbm10
2A-DUB	kidney	ENSMUSP00000042457	Eef1a1
2A-DUB	hippocampus	ENSMUSP00000076989	Hnrnph1
2A-DUB	hippocampus	ENSMUSP00000068188	Rbm10
2A-DUB	hippocampus	ENSMUSP00000042457	Eef1a1
2A-DUB	heart	ENSMUSP00000076989	Hnrnph1
2A-DUB	heart	ENSMUSP00000068188	Rbm10
2A-DUB	heart	ENSMUSP00000042457	Eef1a1
2A-DUB	fat	ENSMUSP00000076989	Hnrnph1
2A-DUB	fat	ENSMUSP00000068188	Rbm10
2A-DUB	fat	ENSMUSP00000042457	Eef1a1
2A-DUB	cerebellum	ENSMUSP00000076989	Hnrnph1
2A-DUB	cerebellum	ENSMUSP00000068188	Rbm10
2A-DUB	cerebellum	ENSMUSP00000042457	Eef1a1
2A-DUB	striatum	ENSMUSP00000076989	Hnrnph1
2A-DUB	striatum	ENSMUSP00000068188	Rbm10
2A-DUB	striatum	ENSMUSP00000042457	Eef1a1
2A-DUB	spleen	ENSMUSP00000076989	Hnrnph1
2A-DUB	spleen	ENSMUSP00000068188	Rbm10
2A-DUB	spleen	ENSMUSP00000012587	Kif11
2A-DUB	spleen	ENSMUSP00000075269	Mysm1
2A-DUB	spleen	ENSMUSP00000042457	Eef1a1
2A-DUB	spleen	ENSMUSP00000111587
2A-DUB	skeletalmuscle	ENSMUSP00000076989	Hnrnph1
2A-DUB	skeletalmuscle	ENSMUSP00000042457	Eef1a1
2A-DUB	lung	ENSMUSP00000076989	Hnrnph1
2A-DUB	lung	ENSMUSP00000068188	Rbm10
2A-DUB	liver	ENSMUSP00000076989	Hnrnph1
2A-DUB	liver	ENSMUSP00000068188	Rbm10
2A-DUB	liver	ENSMUSP00000042457	Eef1a1
53BP1-containing complex	kidney	ENSMUSP00000106278	Trp53bp1
53BP1-containing complex	kidney	ENSMUSP00000027379	Xrcc5
53BP1-containing complex	kidney	ENSMUSP00000097968	Xrcc6
53BP1-containing complex	hippocampus	ENSMUSP00000000767	Rpa1
53BP1-containing complex	hippocampus	ENSMUSP00000106278	Trp53bp1
53BP1-containing complex	heart	ENSMUSP00000000767	Rpa1
53BP1-containing complex	heart	ENSMUSP00000106278	Trp53bp1
53BP1-containing complex	heart	ENSMUSP00000027379	Xrcc5
53BP1-containing complex	heart	ENSMUSP00000097968	Xrcc6
53BP1-containing complex	fat	ENSMUSP00000000767	Rpa1
53BP1-containing complex	fat	ENSMUSP00000106278	Trp53bp1
53BP1-containing complex	fat	ENSMUSP00000027379	Xrcc5
53BP1-containing complex	fat	ENSMUSP00000097968	Xrcc6
53BP1-containing complex	cerebellum	ENSMUSP00000000767	Rpa1
53BP1-containing complex	cerebellum	ENSMUSP00000106278	Trp53bp1
53BP1-containing complex	striatum	ENSMUSP00000106278	Trp53bp1
53BP1-containing complex	spleen	ENSMUSP00000000767	Rpa1
53BP1-containing complex	spleen	ENSMUSP00000099621	Rpa2
53BP1-containing complex	spleen	ENSMUSP00000106278	Trp53bp1
53BP1-containing complex	spleen	ENSMUSP00000027379	Xrcc5
53BP1-containing complex	spleen	ENSMUSP00000097968	Xrcc6
53BP1-containing complex	skeletalmuscle	ENSMUSP00000000767	Rpa1
53BP1-containing complex	skeletalmuscle	ENSMUSP00000027379	Xrcc5
53BP1-containing complex	skeletalmuscle	ENSMUSP00000097968	Xrcc6
53BP1-containing complex	lung	ENSMUSP00000000767	Rpa1
53BP1-containing complex	lung	ENSMUSP00000099621	Rpa2
53BP1-containing complex	lung	ENSMUSP00000097968	Xrcc6
53BP1-containing complex	liver	ENSMUSP00000000767	Rpa1
53BP1-containing complex	liver	ENSMUSP00000106278	Trp53bp1
53BP1-containing complex	liver	ENSMUSP00000027379	Xrcc5
53BP1-containing complex	liver	ENSMUSP00000097968	Xrcc6
60S APC containing complex	kidney	ENSMUSP00000128278	Iqgap1
60S APC containing complex	kidney	ENSMUSP00000094778	Tuba1a
60S APC containing complex	kidney	ENSMUSP00000051033	Tuba1c
60S APC containing complex	kidney	ENSMUSP00000048036	Tubg1
60S APC containing complex	kidney	ENSMUSP00000045901	Tubg2
60S APC containing complex	hippocampus	ENSMUSP00000078337	Apc
60S APC containing complex	hippocampus	ENSMUSP00000128278	Iqgap1
60S APC containing complex	hippocampus	ENSMUSP00000048036	Tubg1
60S APC containing complex	heart	ENSMUSP00000128278	Iqgap1
60S APC containing complex	heart	ENSMUSP00000094778	Tuba1a
60S APC containing complex	fat	ENSMUSP00000128278	Iqgap1
60S APC containing complex	fat	ENSMUSP00000094778	Tuba1a
60S APC containing complex	fat	ENSMUSP00000045901	Tubg2
60S APC containing complex	cerebellum	ENSMUSP00000078337	Apc
60S APC containing complex	cerebellum	ENSMUSP00000094778	Tuba1a
60S APC containing complex	cerebellum	ENSMUSP00000048036	Tubg1
60S APC containing complex	striatum	ENSMUSP00000078337	Apc
60S APC containing complex	striatum	ENSMUSP00000128278	Iqgap1
60S APC containing complex	striatum	ENSMUSP00000076777	Tuba1b
60S APC containing complex	spleen	ENSMUSP00000078337	Apc
60S APC containing complex	spleen	ENSMUSP00000128278	Iqgap1
60S APC containing complex	spleen	ENSMUSP00000094778	Tuba1a
60S APC containing complex	spleen	ENSMUSP00000051033	Tuba1c
60S APC containing complex	spleen	ENSMUSP00000048036	Tubg1
60S APC containing complex	skeletalmuscle	ENSMUSP00000094778	Tuba1a
60S APC containing complex	lung	ENSMUSP00000078337	Apc
60S APC containing complex	lung	ENSMUSP00000128278	Iqgap1
60S APC containing complex	lung	ENSMUSP00000094778	Tuba1a
60S APC containing complex	liver	ENSMUSP00000078337	Apc
60S APC containing complex	liver	ENSMUSP00000128278	Iqgap1
60S APC containing complex	liver	ENSMUSP00000094778	Tuba1a
60S APC containing complex	liver	ENSMUSP00000051033	Tuba1c
actin cytoskeleton-regulatory complex; Pan1p/Sla1p/End3p complex	kidney	ENSMUSP00000021090	Grb2
actin cytoskeleton-regulatory complex; Pan1p/Sla1p/End3p complex	kidney	ENSMUSP00000098661	Reps2
actin cytoskeleton-regulatory complex; Pan1p/Sla1p/End3p complex	kidney	ENSMUSP00000096397	Ehd2
actin cytoskeleton-regulatory complex; Pan1p/Sla1p/End3p complex	kidney	ENSMUSP00000151896	Itsn2
actin cytoskeleton-regulatory complex; Pan1p/Sla1p/End3p complex	hippocampus	ENSMUSP00000021090	Grb2
actin cytoskeleton-regulatory complex; Pan1p/Sla1p/End3p complex	hippocampus	ENSMUSP00000098661	Reps2
actin cytoskeleton-regulatory complex; Pan1p/Sla1p/End3p complex	hippocampus	ENSMUSP00000096397	Ehd2
actin cytoskeleton-regulatory complex; Pan1p/Sla1p/End3p complex	hippocampus	ENSMUSP00000151896	Itsn2
actin cytoskeleton-regulatory complex; Pan1p/Sla1p/End3p complex	heart	ENSMUSP00000021090	Grb2
actin cytoskeleton-regulatory complex; Pan1p/Sla1p/End3p complex	heart	ENSMUSP00000096397	Ehd2
actin cytoskeleton-regulatory complex; Pan1p/Sla1p/End3p complex	heart	ENSMUSP00000151896	Itsn2
actin cytoskeleton-regulatory complex; Pan1p/Sla1p/End3p complex	fat	ENSMUSP00000021090	Grb2
actin cytoskeleton-regulatory complex; Pan1p/Sla1p/End3p complex	fat	ENSMUSP00000096397	Ehd2
actin cytoskeleton-regulatory complex; Pan1p/Sla1p/End3p complex	fat	ENSMUSP00000151896	Itsn2
actin cytoskeleton-regulatory complex; Pan1p/Sla1p/End3p complex	cerebellum	ENSMUSP00000021090	Grb2
actin cytoskeleton-regulatory complex; Pan1p/Sla1p/End3p complex	cerebellum	ENSMUSP00000098661	Reps2
actin cytoskeleton-regulatory complex; Pan1p/Sla1p/End3p complex	cerebellum	ENSMUSP00000096397	Ehd2
actin cytoskeleton-regulatory complex; Pan1p/Sla1p/End3p complex	cerebellum	ENSMUSP00000151896	Itsn2
actin cytoskeleton-regulatory complex; Pan1p/Sla1p/End3p complex	striatum	ENSMUSP00000021090	Grb2
actin cytoskeleton-regulatory complex; Pan1p/Sla1p/End3p complex	striatum	ENSMUSP00000098661	Reps2
actin cytoskeleton-regulatory complex; Pan1p/Sla1p/End3p complex	striatum	ENSMUSP00000096397	Ehd2
actin cytoskeleton-regulatory complex; Pan1p/Sla1p/End3p complex	striatum	ENSMUSP00000151896	Itsn2
actin cytoskeleton-regulatory complex; Pan1p/Sla1p/End3p complex	spleen	ENSMUSP00000021090	Grb2
actin cytoskeleton-regulatory complex; Pan1p/Sla1p/End3p complex	spleen	ENSMUSP00000004959	Grap
actin cytoskeleton-regulatory complex; Pan1p/Sla1p/End3p complex	spleen	ENSMUSP00000096397	Ehd2
actin cytoskeleton-regulatory complex; Pan1p/Sla1p/End3p complex	spleen	ENSMUSP00000046532	Grap2
actin cytoskeleton-regulatory complex; Pan1p/Sla1p/End3p complex	spleen	ENSMUSP00000151896	Itsn2
actin cytoskeleton-regulatory complex; Pan1p/Sla1p/End3p complex	skeletalmuscle	ENSMUSP00000021090	Grb2
actin cytoskeleton-regulatory complex; Pan1p/Sla1p/End3p complex	skeletalmuscle	ENSMUSP00000096397	Ehd2
actin cytoskeleton-regulatory complex; Pan1p/Sla1p/End3p complex	lung	ENSMUSP00000021090	Grb2
actin cytoskeleton-regulatory complex; Pan1p/Sla1p/End3p complex	lung	ENSMUSP00000004959	Grap
actin cytoskeleton-regulatory complex; Pan1p/Sla1p/End3p complex	lung	ENSMUSP00000098661	Reps2
actin cytoskeleton-regulatory complex; Pan1p/Sla1p/End3p complex	lung	ENSMUSP00000096397	Ehd2
actin cytoskeleton-regulatory complex; Pan1p/Sla1p/End3p complex	lung	ENSMUSP00000046532	Grap2
actin cytoskeleton-regulatory complex; Pan1p/Sla1p/End3p complex	lung	ENSMUSP00000151896	Itsn2
actin cytoskeleton-regulatory complex; Pan1p/Sla1p/End3p complex	liver	ENSMUSP00000021090	Grb2
actin cytoskeleton-regulatory complex; Pan1p/Sla1p/End3p complex	liver	ENSMUSP00000098661	Reps2
actin cytoskeleton-regulatory complex; Pan1p/Sla1p/End3p complex	liver	ENSMUSP00000096397	Ehd2
actin cytoskeleton-regulatory complex; Pan1p/Sla1p/End3p complex	liver	ENSMUSP00000151896	Itsn2
AF4.com	kidney	ENSMUSP00000124382	Usp7
AF4.com	kidney	ENSMUSP00000022705	Med4
AF4.com	kidney	ENSMUSP00000009699	Cdk9
AF4.com	kidney	ENSMUSP00000129157	Tcea1
AF4.com	hippocampus	ENSMUSP00000124382	Usp7
AF4.com	hippocampus	ENSMUSP00000129157	Tcea1
AF4.com	heart	ENSMUSP00000124382	Usp7
AF4.com	heart	ENSMUSP00000034411	Med17
AF4.com	heart	ENSMUSP00000129157	Tcea1
AF4.com	fat	ENSMUSP00000124382	Usp7
AF4.com	fat	ENSMUSP00000080266	Tcea1
AF4.com	cerebellum	ENSMUSP00000124382	Usp7
AF4.com	cerebellum	ENSMUSP00000022705	Med4
AF4.com	cerebellum	ENSMUSP00000080266	Tcea1
AF4.com	cerebellum	ENSMUSP00000102652	Hexim2
AF4.com	striatum	ENSMUSP00000124382	Usp7
AF4.com	striatum	ENSMUSP00000022705	Med4
AF4.com	striatum	ENSMUSP00000080266	Tcea1
AF4.com	spleen	ENSMUSP00000124093	Usp7
AF4.com	spleen	ENSMUSP00000090316	Med23
AF4.com	spleen	ENSMUSP00000025053	Mllt1
AF4.com	spleen	ENSMUSP00000022446	Eaf1
AF4.com	spleen	ENSMUSP00000022705	Med4
AF4.com	spleen	ENSMUSP00000091163	Ell
AF4.com	spleen	ENSMUSP00000126874	Ccnt1
AF4.com	spleen	ENSMUSP00000009699	Cdk9
AF4.com	spleen	ENSMUSP00000012259	Med15
AF4.com	spleen	ENSMUSP00000098069	Med24
AF4.com	spleen	ENSMUSP00000031256	Aff1
AF4.com	spleen	ENSMUSP00000034411	Med17
AF4.com	spleen	ENSMUSP00000080266	Tcea1
AF4.com	skeletalmuscle	ENSMUSP00000124382	Usp7
AF4.com	lung	ENSMUSP00000124382	Usp7
AF4.com	lung	ENSMUSP00000009699	Cdk9
AF4.com	lung	ENSMUSP00000129157	Tcea1
AF4.com	liver	ENSMUSP00000124382	Usp7
AF4.com	liver	ENSMUSP00000022705	Med4
AF4.com	liver	ENSMUSP00000091163	Ell
AF4.com	liver	ENSMUSP00000126874	Ccnt1
AF4.com	liver	ENSMUSP00000009699	Cdk9
AF4.com	liver	ENSMUSP00000012259	Med15
AF4.com	liver	ENSMUSP00000080266	Tcea1
Anaphase promoting complex (APC)	kidney	ENSMUSP00000014499	Anapc1
Anaphase promoting complex (APC)	kidney	ENSMUSP00000047950	Cdc16
Anaphase promoting complex (APC)	hippocampus	ENSMUSP00000138579	Anapc16
Anaphase promoting complex (APC)	hippocampus	ENSMUSP00000047950	Cdc16
Anaphase promoting complex (APC)	cerebellum	ENSMUSP00000102575	Cdc27
Anaphase promoting complex (APC)	striatum	ENSMUSP00000138579	Anapc16
Anaphase promoting complex (APC)	spleen	ENSMUSP00000028341	Anapc2
Anaphase promoting complex (APC)	spleen	ENSMUSP00000014499	Anapc1
Anaphase promoting complex (APC)	spleen	ENSMUSP00000031072	Anapc4
Anaphase promoting complex (APC)	spleen	ENSMUSP00000083393	Anapc5
Anaphase promoting complex (APC)	spleen	ENSMUSP00000113928	Anapc7
Anaphase promoting complex (APC)	spleen	ENSMUSP00000047950	Cdc16
Anaphase promoting complex (APC)	spleen	ENSMUSP00000122420	Cdc23
Anaphase promoting complex (APC)	spleen	ENSMUSP00000102575	Cdc27
Anaphase promoting complex (APC)	lung	ENSMUSP00000028341	Anapc2
Anaphase promoting complex (APC)	lung	ENSMUSP00000014499	Anapc1
Anaphase promoting complex (APC)	lung	ENSMUSP00000031072	Anapc4
Anaphase promoting complex (APC)	lung	ENSMUSP00000047950	Cdc16
Anaphase promoting complex (APC)	lung	ENSMUSP00000122420	Cdc23
Anaphase promoting complex (APC)	liver	ENSMUSP00000122420	Cdc23
Anaphase promoting complex (APC)	liver	ENSMUSP00000102575	Cdc27
AP-1 adaptor complex	kidney	ENSMUSP00000007216	Ap2m1
AP-1 adaptor complex	kidney	ENSMUSP00000111093	Ap1m2
AP-1 adaptor complex	kidney	ENSMUSP00000003117	Ap1m1
AP-1 adaptor complex	kidney	ENSMUSP00000018875	Ap2b1
AP-1 adaptor complex	kidney	ENSMUSP00000106709	Ap1s1
AP-1 adaptor complex	kidney	ENSMUSP00000009234	Ap1b1
AP-1 adaptor complex	kidney	ENSMUSP00000034171	Ap1g1
AP-1 adaptor complex	hippocampus	ENSMUSP00000007216	Ap2m1
AP-1 adaptor complex	hippocampus	ENSMUSP00000003117	Ap1m1
AP-1 adaptor complex	hippocampus	ENSMUSP00000018875	Ap2b1
AP-1 adaptor complex	hippocampus	ENSMUSP00000106709	Ap1s1
AP-1 adaptor complex	hippocampus	ENSMUSP00000009234	Ap1b1
AP-1 adaptor complex	hippocampus	ENSMUSP00000090844	Ap1g1
AP-1 adaptor complex	heart	ENSMUSP00000007216	Ap2m1
AP-1 adaptor complex	heart	ENSMUSP00000003117	Ap1m1
AP-1 adaptor complex	heart	ENSMUSP00000018875	Ap2b1
AP-1 adaptor complex	heart	ENSMUSP00000106709	Ap1s1
AP-1 adaptor complex	heart	ENSMUSP00000009234	Ap1b1
AP-1 adaptor complex	heart	ENSMUSP00000090844	Ap1g1
AP-1 adaptor complex	fat	ENSMUSP00000007216	Ap2m1
AP-1 adaptor complex	fat	ENSMUSP00000018875	Ap2b1
AP-1 adaptor complex	fat	ENSMUSP00000009234	Ap1b1
AP-1 adaptor complex	cerebellum	ENSMUSP00000007216	Ap2m1
AP-1 adaptor complex	cerebellum	ENSMUSP00000003117	Ap1m1
AP-1 adaptor complex	cerebellum	ENSMUSP00000018875	Ap2b1
AP-1 adaptor complex	cerebellum	ENSMUSP00000009234	Ap1b1
AP-1 adaptor complex	cerebellum	ENSMUSP00000090844	Ap1g1
AP-1 adaptor complex	striatum	ENSMUSP00000007216	Ap2m1
AP-1 adaptor complex	striatum	ENSMUSP00000003117	Ap1m1
AP-1 adaptor complex	striatum	ENSMUSP00000018875	Ap2b1
AP-1 adaptor complex	striatum	ENSMUSP00000106709	Ap1s1
AP-1 adaptor complex	striatum	ENSMUSP00000009234	Ap1b1
AP-1 adaptor complex	striatum	ENSMUSP00000090844	Ap1g1
AP-1 adaptor complex	spleen	ENSMUSP00000007216	Ap2m1
AP-1 adaptor complex	spleen	ENSMUSP00000033734	Ap1s2
AP-1 adaptor complex	spleen	ENSMUSP00000003117	Ap1m1
AP-1 adaptor complex	spleen	ENSMUSP00000018875	Ap2b1
AP-1 adaptor complex	spleen	ENSMUSP00000106709	Ap1s1
AP-1 adaptor complex	spleen	ENSMUSP00000128427	Ap1g2
AP-1 adaptor complex	spleen	ENSMUSP00000009234	Ap1b1
AP-1 adaptor complex	spleen	ENSMUSP00000090844	Ap1g1
AP-1 adaptor complex	skeletalmuscle	ENSMUSP00000007216	Ap2m1
AP-1 adaptor complex	skeletalmuscle	ENSMUSP00000003117	Ap1m1
AP-1 adaptor complex	skeletalmuscle	ENSMUSP00000018875	Ap2b1
AP-1 adaptor complex	skeletalmuscle	ENSMUSP00000009234	Ap1b1
AP-1 adaptor complex	skeletalmuscle	ENSMUSP00000090844	Ap1g1
AP-1 adaptor complex	lung	ENSMUSP00000007216	Ap2m1
AP-1 adaptor complex	lung	ENSMUSP00000111093	Ap1m2
AP-1 adaptor complex	lung	ENSMUSP00000003117	Ap1m1
AP-1 adaptor complex	lung	ENSMUSP00000018875	Ap2b1
AP-1 adaptor complex	lung	ENSMUSP00000106709	Ap1s1
AP-1 adaptor complex	lung	ENSMUSP00000009234	Ap1b1
AP-1 adaptor complex	lung	ENSMUSP00000090844	Ap1g1
AP-1 adaptor complex	liver	ENSMUSP00000007216	Ap2m1
AP-1 adaptor complex	liver	ENSMUSP00000003117	Ap1m1
AP-1 adaptor complex	liver	ENSMUSP00000018875	Ap2b1
AP-1 adaptor complex	liver	ENSMUSP00000106709	Ap1s1
AP-1 adaptor complex	liver	ENSMUSP00000009234	Ap1b1
AP-1 adaptor complex	liver	ENSMUSP00000090844	Ap1g1
AP-3 adaptor complex	kidney	ENSMUSP00000111093	Ap1m2
AP-3 adaptor complex	kidney	ENSMUSP00000049440	Arpin
AP-3 adaptor complex	kidney	ENSMUSP00000022196	Ap3b1
AP-3 adaptor complex	kidney	ENSMUSP00000020420	Ap3d1
AP-3 adaptor complex	kidney	ENSMUSP00000025357	Ap3s1
AP-3 adaptor complex	kidney	ENSMUSP00000117346	Ap3m1
AP-3 adaptor complex	hippocampus	ENSMUSP00000075082	Ap3s2
AP-3 adaptor complex	hippocampus	ENSMUSP00000049440	Arpin
AP-3 adaptor complex	hippocampus	ENSMUSP00000022196	Ap3b1
AP-3 adaptor complex	hippocampus	ENSMUSP00000020420	Ap3d1
AP-3 adaptor complex	hippocampus	ENSMUSP00000025357	Ap3s1
AP-3 adaptor complex	hippocampus	ENSMUSP00000158658	Ap3b2
AP-3 adaptor complex	heart	ENSMUSP00000049440	Arpin
AP-3 adaptor complex	heart	ENSMUSP00000022196	Ap3b1
AP-3 adaptor complex	heart	ENSMUSP00000020420	Ap3d1
AP-3 adaptor complex	fat	ENSMUSP00000049440	Arpin
AP-3 adaptor complex	fat	ENSMUSP00000022196	Ap3b1
AP-3 adaptor complex	fat	ENSMUSP00000020420	Ap3d1
AP-3 adaptor complex	fat	ENSMUSP00000117346	Ap3m1
AP-3 adaptor complex	fat	ENSMUSP00000158658	Ap3b2
AP-3 adaptor complex	cerebellum	ENSMUSP00000075082	Ap3s2
AP-3 adaptor complex	cerebellum	ENSMUSP00000049440	Arpin
AP-3 adaptor complex	cerebellum	ENSMUSP00000022196	Ap3b1
AP-3 adaptor complex	cerebellum	ENSMUSP00000020420	Ap3d1
AP-3 adaptor complex	cerebellum	ENSMUSP00000025357	Ap3s1
AP-3 adaptor complex	cerebellum	ENSMUSP00000080739	Ap3b2
AP-3 adaptor complex	striatum	ENSMUSP00000075082	Ap3s2
AP-3 adaptor complex	striatum	ENSMUSP00000049440	Arpin
AP-3 adaptor complex	striatum	ENSMUSP00000022196	Ap3b1
AP-3 adaptor complex	striatum	ENSMUSP00000020420	Ap3d1
AP-3 adaptor complex	striatum	ENSMUSP00000025357	Ap3s1
AP-3 adaptor complex	striatum	ENSMUSP00000158658	Ap3b2
AP-3 adaptor complex	spleen	ENSMUSP00000075082	Ap3s2
AP-3 adaptor complex	spleen	ENSMUSP00000049440	Arpin
AP-3 adaptor complex	spleen	ENSMUSP00000022196	Ap3b1
AP-3 adaptor complex	spleen	ENSMUSP00000020420	Ap3d1
AP-3 adaptor complex	spleen	ENSMUSP00000025357	Ap3s1
AP-3 adaptor complex	spleen	ENSMUSP00000117346	Ap3m1
AP-3 adaptor complex	lung	ENSMUSP00000111093	Ap1m2
AP-3 adaptor complex	lung	ENSMUSP00000049440	Arpin
AP-3 adaptor complex	lung	ENSMUSP00000022196	Ap3b1
AP-3 adaptor complex	lung	ENSMUSP00000020420	Ap3d1
AP-3 adaptor complex	lung	ENSMUSP00000025357	Ap3s1
AP-3 adaptor complex	lung	ENSMUSP00000117346	Ap3m1
AP-3 adaptor complex	liver	ENSMUSP00000049440	Arpin
AP-3 adaptor complex	liver	ENSMUSP00000022196	Ap3b1
AP-3 adaptor complex	liver	ENSMUSP00000020420	Ap3d1
AP-3 adaptor complex	liver	ENSMUSP00000025357	Ap3s1
AP-3 adaptor complex	liver	ENSMUSP00000117346	Ap3m1
Arp2/3 protein complex	kidney	ENSMUSP00000108483	Arpc5l
Arp2/3 protein complex	kidney	ENSMUSP00000143438	Arpc1b
Arp2/3 protein complex	kidney	ENSMUSP00000076933	Arpc5
Arp2/3 protein complex	kidney	ENSMUSP00000137503	Actr3
Arp2/3 protein complex	kidney	ENSMUSP00000114839	Arpc4
Arp2/3 protein complex	kidney	ENSMUSP00000000137	Actr2
Arp2/3 protein complex	kidney	ENSMUSP00000006467	Arpc2
Arp2/3 protein complex	kidney	ENSMUSP00000099584	Arpc3
Arp2/3 protein complex	hippocampus	ENSMUSP00000108483	Arpc5l
Arp2/3 protein complex	hippocampus	ENSMUSP00000085578	Actr3b
Arp2/3 protein complex	hippocampus	ENSMUSP00000143438	Arpc1b
Arp2/3 protein complex	hippocampus	ENSMUSP00000076933	Arpc5
Arp2/3 protein complex	hippocampus	ENSMUSP00000137503	Actr3
Arp2/3 protein complex	hippocampus	ENSMUSP00000114839	Arpc4
Arp2/3 protein complex	hippocampus	ENSMUSP00000000137	Actr2
Arp2/3 protein complex	hippocampus	ENSMUSP00000006467	Arpc2
Arp2/3 protein complex	hippocampus	ENSMUSP00000099584	Arpc3
Arp2/3 protein complex	heart	ENSMUSP00000108483	Arpc5l
Arp2/3 protein complex	heart	ENSMUSP00000143438	Arpc1b
Arp2/3 protein complex	heart	ENSMUSP00000076933	Arpc5
Arp2/3 protein complex	heart	ENSMUSP00000137503	Actr3
Arp2/3 protein complex	heart	ENSMUSP00000114839	Arpc4
Arp2/3 protein complex	heart	ENSMUSP00000000137	Actr2
Arp2/3 protein complex	heart	ENSMUSP00000006467	Arpc2
Arp2/3 protein complex	heart	ENSMUSP00000099584	Arpc3
Arp2/3 protein complex	fat	ENSMUSP00000108483	Arpc5l
Arp2/3 protein complex	fat	ENSMUSP00000143438	Arpc1b
Arp2/3 protein complex	fat	ENSMUSP00000076933	Arpc5
Arp2/3 protein complex	fat	ENSMUSP00000137503	Actr3
Arp2/3 protein complex	fat	ENSMUSP00000114839	Arpc4
Arp2/3 protein complex	fat	ENSMUSP00000000137	Actr2
Arp2/3 protein complex	fat	ENSMUSP00000006467	Arpc2
Arp2/3 protein complex	fat	ENSMUSP00000099584	Arpc3
Arp2/3 protein complex	cerebellum	ENSMUSP00000108483	Arpc5l
Arp2/3 protein complex	cerebellum	ENSMUSP00000085578	Actr3b
Arp2/3 protein complex	cerebellum	ENSMUSP00000076933	Arpc5
Arp2/3 protein complex	cerebellum	ENSMUSP00000137503	Actr3
Arp2/3 protein complex	cerebellum	ENSMUSP00000114839	Arpc4
Arp2/3 protein complex	cerebellum	ENSMUSP00000000137	Actr2
Arp2/3 protein complex	cerebellum	ENSMUSP00000006467	Arpc2
Arp2/3 protein complex	cerebellum	ENSMUSP00000099584	Arpc3
Arp2/3 protein complex	striatum	ENSMUSP00000108483	Arpc5l
Arp2/3 protein complex	striatum	ENSMUSP00000085578	Actr3b
Arp2/3 protein complex	striatum	ENSMUSP00000076933	Arpc5
Arp2/3 protein complex	striatum	ENSMUSP00000137503	Actr3
Arp2/3 protein complex	striatum	ENSMUSP00000114839	Arpc4
Arp2/3 protein complex	striatum	ENSMUSP00000000137	Actr2
Arp2/3 protein complex	striatum	ENSMUSP00000006467	Arpc2
Arp2/3 protein complex	striatum	ENSMUSP00000099584	Arpc3
Arp2/3 protein complex	spleen	ENSMUSP00000108483	Arpc5l
Arp2/3 protein complex	spleen	ENSMUSP00000143438	Arpc1b
Arp2/3 protein complex	spleen	ENSMUSP00000076933	Arpc5
Arp2/3 protein complex	spleen	ENSMUSP00000137503	Actr3
Arp2/3 protein complex	spleen	ENSMUSP00000114839	Arpc4
Arp2/3 protein complex	spleen	ENSMUSP00000000137	Actr2
Arp2/3 protein complex	spleen	ENSMUSP00000006467	Arpc2
Arp2/3 protein complex	spleen	ENSMUSP00000111587
Arp2/3 protein complex	spleen	ENSMUSP00000099584	Arpc3
Arp2/3 protein complex	skeletalmuscle	ENSMUSP00000108483	Arpc5l
Arp2/3 protein complex	skeletalmuscle	ENSMUSP00000143438	Arpc1b
Arp2/3 protein complex	skeletalmuscle	ENSMUSP00000076933	Arpc5
Arp2/3 protein complex	skeletalmuscle	ENSMUSP00000137503	Actr3
Arp2/3 protein complex	skeletalmuscle	ENSMUSP00000000137	Actr2
Arp2/3 protein complex	skeletalmuscle	ENSMUSP00000006467	Arpc2
Arp2/3 protein complex	skeletalmuscle	ENSMUSP00000099584	Arpc3
Arp2/3 protein complex	lung	ENSMUSP00000108483	Arpc5l
Arp2/3 protein complex	lung	ENSMUSP00000143438	Arpc1b
Arp2/3 protein complex	lung	ENSMUSP00000076933	Arpc5
Arp2/3 protein complex	lung	ENSMUSP00000137503	Actr3
Arp2/3 protein complex	lung	ENSMUSP00000114839	Arpc4
Arp2/3 protein complex	lung	ENSMUSP00000000137	Actr2
Arp2/3 protein complex	lung	ENSMUSP00000006467	Arpc2
Arp2/3 protein complex	lung	ENSMUSP00000099584	Arpc3
Arp2/3 protein complex	liver	ENSMUSP00000108483	Arpc5l
Arp2/3 protein complex	liver	ENSMUSP00000143438	Arpc1b
Arp2/3 protein complex	liver	ENSMUSP00000076933	Arpc5
Arp2/3 protein complex	liver	ENSMUSP00000137503	Actr3
Arp2/3 protein complex	liver	ENSMUSP00000114839	Arpc4
Arp2/3 protein complex	liver	ENSMUSP00000000137	Actr2
Arp2/3 protein complex	liver	ENSMUSP00000006467	Arpc2
Arp2/3 protein complex	liver	ENSMUSP00000099584	Arpc3
ASCOM complex	kidney	ENSMUSP00000135941	Kmt2d
ASCOM complex	kidney	ENSMUSP00000045386	Ncoa6
ASCOM complex	kidney	ENSMUSP00000141003	Rbbp5
ASCOM complex	kidney	ENSMUSP00000078429	Tuba4a
ASCOM complex	hippocampus	ENSMUSP00000045386	Ncoa6
ASCOM complex	hippocampus	ENSMUSP00000078429	Tuba4a
ASCOM complex	heart	ENSMUSP00000078429	Tuba4a
ASCOM complex	fat	ENSMUSP00000141003	Rbbp5
ASCOM complex	fat	ENSMUSP00000078429	Tuba4a
ASCOM complex	cerebellum	ENSMUSP00000045386	Ncoa6
ASCOM complex	cerebellum	ENSMUSP00000141003	Rbbp5
ASCOM complex	cerebellum	ENSMUSP00000078429	Tuba4a
ASCOM complex	striatum	ENSMUSP00000078429	Tuba4a
ASCOM complex	spleen	ENSMUSP00000135941	Kmt2d
ASCOM complex	spleen	ENSMUSP00000043874	Kmt2c
ASCOM complex	spleen	ENSMUSP00000045386	Ncoa6
ASCOM complex	spleen	ENSMUSP00000141003	Rbbp5
ASCOM complex	spleen	ENSMUSP00000078429	Tuba4a
ASCOM complex	spleen	ENSMUSP00000111587
ASCOM complex	skeletalmuscle	ENSMUSP00000078429	Tuba4a
ASCOM complex	lung	ENSMUSP00000141003	Rbbp5
ASCOM complex	lung	ENSMUSP00000078429	Tuba4a
ASCOM complex	liver	ENSMUSP00000141003	Rbbp5
ASCOM complex	liver	ENSMUSP00000078429	Tuba4a
ASF1-histone containing complex	kidney	ENSMUSP00000020004	Asf1a
ASF1-histone containing complex	kidney	ENSMUSP00000030456	Nasp
ASF1-histone containing complex	kidney	ENSMUSP00000130195	St13
ASF1-histone containing complex	hippocampus	ENSMUSP00000030456	Nasp
ASF1-histone containing complex	hippocampus	ENSMUSP00000130195	St13
ASF1-histone containing complex	heart	ENSMUSP00000030456	Nasp
ASF1-histone containing complex	heart	ENSMUSP00000130195	St13
ASF1-histone containing complex	fat	ENSMUSP00000030456	Nasp
ASF1-histone containing complex	fat	ENSMUSP00000130195	St13
ASF1-histone containing complex	cerebellum	ENSMUSP00000020004	Asf1a
ASF1-histone containing complex	cerebellum	ENSMUSP00000030456	Nasp
ASF1-histone containing complex	cerebellum	ENSMUSP00000130195	St13
ASF1-histone containing complex	striatum	ENSMUSP00000020004	Asf1a
ASF1-histone containing complex	striatum	ENSMUSP00000030456	Nasp
ASF1-histone containing complex	striatum	ENSMUSP00000130195	St13
ASF1-histone containing complex	spleen	ENSMUSP00000020004	Asf1a
ASF1-histone containing complex	spleen	ENSMUSP00000113684	Chaf1b
ASF1-histone containing complex	spleen	ENSMUSP00000066679	Chek2
ASF1-histone containing complex	spleen	ENSMUSP00000111587
ASF1-histone containing complex	spleen	ENSMUSP00000030456	Nasp
ASF1-histone containing complex	spleen	ENSMUSP00000130195	St13
ASF1-histone containing complex	skeletalmuscle	ENSMUSP00000130195	St13
ASF1-histone containing complex	lung	ENSMUSP00000030456	Nasp
ASF1-histone containing complex	lung	ENSMUSP00000130195	St13
ASF1-histone containing complex	liver	ENSMUSP00000020004	Asf1a
ASF1-histone containing complex	liver	ENSMUSP00000030456	Nasp
ASF1-histone containing complex	liver	ENSMUSP00000130195	St13
B-WICH	kidney	ENSMUSP00000042691	Ddx21
B-WICH	kidney	ENSMUSP00000044827	Mybbp1a
B-WICH	kidney	ENSMUSP00000048470	Rbm25
B-WICH	kidney	ENSMUSP00000027127	Sf3b1
B-WICH	kidney	ENSMUSP00000021807	Dek
B-WICH	hippocampus	ENSMUSP00000002825	Baz1b
B-WICH	hippocampus	ENSMUSP00000042691	Ddx21
B-WICH	hippocampus	ENSMUSP00000048470	Rbm25
B-WICH	hippocampus	ENSMUSP00000027127	Sf3b1
B-WICH	hippocampus	ENSMUSP00000021807	Dek
B-WICH	heart	ENSMUSP00000002825	Baz1b
B-WICH	heart	ENSMUSP00000042691	Ddx21
B-WICH	heart	ENSMUSP00000044827	Mybbp1a
B-WICH	heart	ENSMUSP00000048470	Rbm25
B-WICH	heart	ENSMUSP00000027127	Sf3b1
B-WICH	heart	ENSMUSP00000021807	Dek
B-WICH	fat	ENSMUSP00000042691	Ddx21
B-WICH	fat	ENSMUSP00000048470	Rbm25
B-WICH	fat	ENSMUSP00000021807	Dek
B-WICH	cerebellum	ENSMUSP00000002825	Baz1b
B-WICH	cerebellum	ENSMUSP00000042691	Ddx21
B-WICH	cerebellum	ENSMUSP00000044827	Mybbp1a
B-WICH	cerebellum	ENSMUSP00000048470	Rbm25
B-WICH	cerebellum	ENSMUSP00000027127	Sf3b1
B-WICH	cerebellum	ENSMUSP00000021807	Dek
B-WICH	striatum	ENSMUSP00000048470	Rbm25
B-WICH	striatum	ENSMUSP00000027127	Sf3b1
B-WICH	striatum	ENSMUSP00000021807	Dek
B-WICH	spleen	ENSMUSP00000002825	Baz1b
B-WICH	spleen	ENSMUSP00000042691	Ddx21
B-WICH	spleen	ENSMUSP00000044827	Mybbp1a
B-WICH	spleen	ENSMUSP00000048470	Rbm25
B-WICH	spleen	ENSMUSP00000027127	Sf3b1
B-WICH	spleen	ENSMUSP00000021807	Dek
B-WICH	skeletalmuscle	ENSMUSP00000002825	Baz1b
B-WICH	skeletalmuscle	ENSMUSP00000042691	Ddx21
B-WICH	skeletalmuscle	ENSMUSP00000048470	Rbm25
B-WICH	skeletalmuscle	ENSMUSP00000027127	Sf3b1
B-WICH	lung	ENSMUSP00000042691	Ddx21
B-WICH	lung	ENSMUSP00000044827	Mybbp1a
B-WICH	lung	ENSMUSP00000048470	Rbm25
B-WICH	lung	ENSMUSP00000027127	Sf3b1
B-WICH	lung	ENSMUSP00000021807	Dek
B-WICH	liver	ENSMUSP00000002825	Baz1b
B-WICH	liver	ENSMUSP00000042691	Ddx21
B-WICH	liver	ENSMUSP00000044827	Mybbp1a
B-WICH	liver	ENSMUSP00000048470	Rbm25
B-WICH	liver	ENSMUSP00000027127	Sf3b1
B-WICH	liver	ENSMUSP00000021807	Dek
BAF complex	kidney	ENSMUSP00000029214	Actl6a
BAF complex	kidney	ENSMUSP00000122354	Arid1a
BAF complex	kidney	ENSMUSP00000156119	Arid1b
BAF complex	kidney	ENSMUSP00000135784	Smarca2
BAF complex	kidney	ENSMUSP00000096547	Smarca4
BAF complex	kidney	ENSMUSP00000000925	Smarcb1
BAF complex	kidney	ENSMUSP00000086094	Smarcc1
BAF complex	kidney	ENSMUSP00000100868	Smarcc2
BAF complex	kidney	ENSMUSP00000099422	Smarce1
BAF complex	kidney	ENSMUSP00000136280	Dpf3
BAF complex	kidney	ENSMUSP00000113465	Dpf2
BAF complex	hippocampus	ENSMUSP00000098066	Actb
BAF complex	hippocampus	ENSMUSP00000029214	Actl6a
BAF complex	hippocampus	ENSMUSP00000119356	Actl6b
BAF complex	hippocampus	ENSMUSP00000122354	Arid1a
BAF complex	hippocampus	ENSMUSP00000156119	Arid1b
BAF complex	hippocampus	ENSMUSP00000135784	Smarca2
BAF complex	hippocampus	ENSMUSP00000096547	Smarca4
BAF complex	hippocampus	ENSMUSP00000000925	Smarcb1
BAF complex	hippocampus	ENSMUSP00000086094	Smarcc1
BAF complex	hippocampus	ENSMUSP00000096734	Smarcc2
BAF complex	hippocampus	ENSMUSP00000023759	Smarcd1
BAF complex	hippocampus	ENSMUSP00000099422	Smarce1
BAF complex	hippocampus	ENSMUSP00000024657	Phf10
BAF complex	hippocampus	ENSMUSP00000103866	Dpf1
BAF complex	hippocampus	ENSMUSP00000113465	Dpf2
BAF complex	heart	ENSMUSP00000029214	Actl6a
BAF complex	heart	ENSMUSP00000122354	Arid1a
BAF complex	heart	ENSMUSP00000096547	Smarca4
BAF complex	heart	ENSMUSP00000100868	Smarcc2
BAF complex	heart	ENSMUSP00000099422	Smarce1
BAF complex	fat	ENSMUSP00000098066	Actb
BAF complex	fat	ENSMUSP00000029214	Actl6a
BAF complex	fat	ENSMUSP00000122354	Arid1a
BAF complex	fat	ENSMUSP00000135784	Smarca2
BAF complex	fat	ENSMUSP00000086094	Smarcc1
BAF complex	fat	ENSMUSP00000100868	Smarcc2
BAF complex	fat	ENSMUSP00000099422	Smarce1
BAF complex	fat	ENSMUSP00000113465	Dpf2
BAF complex	cerebellum	ENSMUSP00000098066	Actb
BAF complex	cerebellum	ENSMUSP00000029214	Actl6a
BAF complex	cerebellum	ENSMUSP00000119356	Actl6b
BAF complex	cerebellum	ENSMUSP00000122354	Arid1a
BAF complex	cerebellum	ENSMUSP00000156119	Arid1b
BAF complex	cerebellum	ENSMUSP00000135784	Smarca2
BAF complex	cerebellum	ENSMUSP00000096547	Smarca4
BAF complex	cerebellum	ENSMUSP00000000925	Smarcb1
BAF complex	cerebellum	ENSMUSP00000086094	Smarcc1
BAF complex	cerebellum	ENSMUSP00000096734	Smarcc2
BAF complex	cerebellum	ENSMUSP00000023759	Smarcd1
BAF complex	cerebellum	ENSMUSP00000099422	Smarce1
BAF complex	cerebellum	ENSMUSP00000024657	Phf10
BAF complex	cerebellum	ENSMUSP00000136280	Dpf3
BAF complex	cerebellum	ENSMUSP00000113465	Dpf2
BAF complex	striatum	ENSMUSP00000098066	Actb
BAF complex	striatum	ENSMUSP00000130611	Actb
BAF complex	striatum	ENSMUSP00000029214	Actl6a
BAF complex	striatum	ENSMUSP00000119356	Actl6b
BAF complex	striatum	ENSMUSP00000122354	Arid1a
BAF complex	striatum	ENSMUSP00000156119	Arid1b
BAF complex	striatum	ENSMUSP00000135784	Smarca2
BAF complex	striatum	ENSMUSP00000096547	Smarca4
BAF complex	striatum	ENSMUSP00000000925	Smarcb1
BAF complex	striatum	ENSMUSP00000096734	Smarcc2
BAF complex	striatum	ENSMUSP00000099422	Smarce1
BAF complex	striatum	ENSMUSP00000024657	Phf10
BAF complex	striatum	ENSMUSP00000054385	Dpf1
BAF complex	striatum	ENSMUSP00000113465	Dpf2
BAF complex	spleen	ENSMUSP00000098066	Actb
BAF complex	spleen	ENSMUSP00000130611	Actb
BAF complex	spleen	ENSMUSP00000111587
BAF complex	spleen	ENSMUSP00000029214	Actl6a
BAF complex	spleen	ENSMUSP00000122354	Arid1a
BAF complex	spleen	ENSMUSP00000156119	Arid1b
BAF complex	spleen	ENSMUSP00000135784	Smarca2
BAF complex	spleen	ENSMUSP00000096547	Smarca4
BAF complex	spleen	ENSMUSP00000000925	Smarcb1
BAF complex	spleen	ENSMUSP00000086094	Smarcc1
BAF complex	spleen	ENSMUSP00000096734	Smarcc2
BAF complex	spleen	ENSMUSP00000023759	Smarcd1
BAF complex	spleen	ENSMUSP00000099422	Smarce1
BAF complex	spleen	ENSMUSP00000107727	Pbrm1
BAF complex	spleen	ENSMUSP00000024657	Phf10
BAF complex	spleen	ENSMUSP00000120125	Dpf2
BAF complex	lung	ENSMUSP00000130611	Actb
BAF complex	lung	ENSMUSP00000029214	Actl6a
BAF complex	lung	ENSMUSP00000122354	Arid1a
BAF complex	lung	ENSMUSP00000156119	Arid1b
BAF complex	lung	ENSMUSP00000135784	Smarca2
BAF complex	lung	ENSMUSP00000096547	Smarca4
BAF complex	lung	ENSMUSP00000000925	Smarcb1
BAF complex	lung	ENSMUSP00000100868	Smarcc2
BAF complex	lung	ENSMUSP00000099422	Smarce1
BAF complex	lung	ENSMUSP00000113465	Dpf2
BAF complex	liver	ENSMUSP00000098066	Actb
BAF complex	liver	ENSMUSP00000130611	Actb
BAF complex	liver	ENSMUSP00000029214	Actl6a
BAF complex	liver	ENSMUSP00000122354	Arid1a
BAF complex	liver	ENSMUSP00000156119	Arid1b
BAF complex	liver	ENSMUSP00000135784	Smarca2
BAF complex	liver	ENSMUSP00000096547	Smarca4
BAF complex	liver	ENSMUSP00000086094	Smarcc1
BAF complex	liver	ENSMUSP00000100868	Smarcc2
BAF complex	liver	ENSMUSP00000099422	Smarce1
BAF complex	liver	ENSMUSP00000136280	Dpf3
BAF complex	liver	ENSMUSP00000113465	Dpf2
BAHD1	kidney	ENSMUSP00000099657	Hdac1
BAHD1	kidney	ENSMUSP00000005705	Trim28
BAHD1	kidney	ENSMUSP00000019911	Hdac2
BAHD1	hippocampus	ENSMUSP00000005705	Trim28
BAHD1	heart	ENSMUSP00000005705	Trim28
BAHD1	heart	ENSMUSP00000019911	Hdac2
BAHD1	fat	ENSMUSP00000005705	Trim28
BAHD1	cerebellum	ENSMUSP00000099657	Hdac1
BAHD1	cerebellum	ENSMUSP00000005705	Trim28
BAHD1	striatum	ENSMUSP00000005705	Trim28
BAHD1	striatum	ENSMUSP00000019911	Hdac2
BAHD1	spleen	ENSMUSP00000099657	Hdac1
BAHD1	spleen	ENSMUSP00000005705	Trim28
BAHD1	spleen	ENSMUSP00000019911	Hdac2
BAHD1	spleen	ENSMUSP00000111587
BAHD1	skeletalmuscle	ENSMUSP00000005705	Trim28
BAHD1	lung	ENSMUSP00000043130	Bahd1
BAHD1	lung	ENSMUSP00000005705	Trim28
BAHD1	lung	ENSMUSP00000019911	Hdac2
BAHD1	liver	ENSMUSP00000099657	Hdac1
BAHD1	liver	ENSMUSP00000005705	Trim28
BAHD1	liver	ENSMUSP00000019911	Hdac2
BARD1-BRCA1-CSTF complex	kidney	ENSMUSP00000112076	Cstf1
BARD1-BRCA1-CSTF complex	kidney	ENSMUSP00000033609	Cstf2
BARD1-BRCA1-CSTF complex	hippocampus	ENSMUSP00000112076	Cstf1
BARD1-BRCA1-CSTF complex	hippocampus	ENSMUSP00000033609	Cstf2
BARD1-BRCA1-CSTF complex	hippocampus	ENSMUSP00000028599	Cstf3
BARD1-BRCA1-CSTF complex	heart	ENSMUSP00000028599	Cstf3
BARD1-BRCA1-CSTF complex	fat	ENSMUSP00000112076	Cstf1
BARD1-BRCA1-CSTF complex	fat	ENSMUSP00000033609	Cstf2
BARD1-BRCA1-CSTF complex	fat	ENSMUSP00000028599	Cstf3
BARD1-BRCA1-CSTF complex	cerebellum	ENSMUSP00000112076	Cstf1
BARD1-BRCA1-CSTF complex	cerebellum	ENSMUSP00000033609	Cstf2
BARD1-BRCA1-CSTF complex	striatum	ENSMUSP00000033609	Cstf2
BARD1-BRCA1-CSTF complex	striatum	ENSMUSP00000117592	Cstf2
BARD1-BRCA1-CSTF complex	striatum	ENSMUSP00000028599	Cstf3
BARD1-BRCA1-CSTF complex	spleen	ENSMUSP00000017290	Brca1
BARD1-BRCA1-CSTF complex	spleen	ENSMUSP00000112076	Cstf1
BARD1-BRCA1-CSTF complex	spleen	ENSMUSP00000033609	Cstf2
BARD1-BRCA1-CSTF complex	spleen	ENSMUSP00000028599	Cstf3
BARD1-BRCA1-CSTF complex	skeletalmuscle	ENSMUSP00000028599	Cstf3
BARD1-BRCA1-CSTF complex	lung	ENSMUSP00000112076	Cstf1
BARD1-BRCA1-CSTF complex	lung	ENSMUSP00000028599	Cstf3
BARD1-BRCA1-CSTF complex	liver	ENSMUSP00000112076	Cstf1
BARD1-BRCA1-CSTF complex	liver	ENSMUSP00000033609	Cstf2
BARD1-BRCA1-CSTF complex	liver	ENSMUSP00000028599	Cstf3
BCDIN3-TAP	kidney	ENSMUSP00000057339	Hexim1
BCDIN3-TAP	kidney	ENSMUSP00000009699	Cdk9
BCDIN3-TAP	kidney	ENSMUSP00000019118	Sart3
BCDIN3-TAP	hippocampus	ENSMUSP00000031740	Mepce
BCDIN3-TAP	hippocampus	ENSMUSP00000057339	Hexim1
BCDIN3-TAP	hippocampus	ENSMUSP00000019118	Sart3
BCDIN3-TAP	heart	ENSMUSP00000019118	Sart3
BCDIN3-TAP	cerebellum	ENSMUSP00000031740	Mepce
BCDIN3-TAP	cerebellum	ENSMUSP00000057339	Hexim1
BCDIN3-TAP	cerebellum	ENSMUSP00000019118	Sart3
BCDIN3-TAP	striatum	ENSMUSP00000057339	Hexim1
BCDIN3-TAP	striatum	ENSMUSP00000019118	Sart3
BCDIN3-TAP	spleen	ENSMUSP00000031740	Mepce
BCDIN3-TAP	spleen	ENSMUSP00000057339	Hexim1
BCDIN3-TAP	spleen	ENSMUSP00000009699	Cdk9
BCDIN3-TAP	spleen	ENSMUSP00000019118	Sart3
BCDIN3-TAP	lung	ENSMUSP00000031740	Mepce
BCDIN3-TAP	lung	ENSMUSP00000057339	Hexim1
BCDIN3-TAP	lung	ENSMUSP00000009699	Cdk9
BCDIN3-TAP	liver	ENSMUSP00000031740	Mepce
BCDIN3-TAP	liver	ENSMUSP00000057339	Hexim1
BCDIN3-TAP	liver	ENSMUSP00000009699	Cdk9
BCDIN3-TAP	liver	ENSMUSP00000019118	Sart3
BCOR	kidney	ENSMUSP00000038744	Skp1
BCOR	kidney	ENSMUSP00000020630	Hspa4
BCOR	kidney	ENSMUSP00000098677	Rybp
BCOR	hippocampus	ENSMUSP00000038744	Skp1
BCOR	hippocampus	ENSMUSP00000020630	Hspa4
BCOR	heart	ENSMUSP00000038744	Skp1
BCOR	heart	ENSMUSP00000020630	Hspa4
BCOR	fat	ENSMUSP00000038744	Skp1
BCOR	fat	ENSMUSP00000020630	Hspa4
BCOR	cerebellum	ENSMUSP00000038744	Skp1
BCOR	cerebellum	ENSMUSP00000075476	Rnf2
BCOR	cerebellum	ENSMUSP00000020630	Hspa4
BCOR	striatum	ENSMUSP00000038744	Skp1
BCOR	striatum	ENSMUSP00000020630	Hspa4
BCOR	striatum	ENSMUSP00000098677	Rybp
BCOR	spleen	ENSMUSP00000038744	Skp1
BCOR	spleen	ENSMUSP00000075476	Rnf2
BCOR	spleen	ENSMUSP00000111175	Bcor
BCOR	spleen	ENSMUSP00000020630	Hspa4
BCOR	spleen	ENSMUSP00000111587
BCOR	skeletalmuscle	ENSMUSP00000038744	Skp1
BCOR	skeletalmuscle	ENSMUSP00000020630	Hspa4
BCOR	lung	ENSMUSP00000038744	Skp1
BCOR	lung	ENSMUSP00000020630	Hspa4
BCOR	liver	ENSMUSP00000038744	Skp1
BCOR	liver	ENSMUSP00000020630	Hspa4
BLM-CII	kidney	ENSMUSP00000012627	Rpa3
BLM-CII	hippocampus	ENSMUSP00000000767	Rpa1
BLM-CII	heart	ENSMUSP00000012627	Rpa3
BLM-CII	heart	ENSMUSP00000000767	Rpa1
BLM-CII	fat	ENSMUSP00000000767	Rpa1
BLM-CII	cerebellum	ENSMUSP00000012627	Rpa3
BLM-CII	cerebellum	ENSMUSP00000000767	Rpa1
BLM-CII	striatum	ENSMUSP00000012627	Rpa3
BLM-CII	spleen	ENSMUSP00000099621	Rpa2
BLM-CII	spleen	ENSMUSP00000035079	Mlh1
BLM-CII	spleen	ENSMUSP00000012627	Rpa3
BLM-CII	spleen	ENSMUSP00000000767	Rpa1
BLM-CII	skeletalmuscle	ENSMUSP00000012627	Rpa3
BLM-CII	skeletalmuscle	ENSMUSP00000000767	Rpa1
BLM-CII	lung	ENSMUSP00000099621	Rpa2
BLM-CII	lung	ENSMUSP00000000767	Rpa1
BLM-CII	liver	ENSMUSP00000012627	Rpa3
BLM-CII	liver	ENSMUSP00000000767	Rpa1
BLOC1-BLOC2 complex	kidney	ENSMUSP00000071840	Bloc1s4
BLOC1-BLOC2 complex	kidney	ENSMUSP00000072170	Dtnbp1
BLOC1-BLOC2 complex	kidney	ENSMUSP00000103281	Hps5
BLOC1-BLOC2 complex	kidney	ENSMUSP00000096991	Hps6
BLOC1-BLOC2 complex	kidney	ENSMUSP00000036614	Bloc1s5
BLOC1-BLOC2 complex	hippocampus	ENSMUSP00000026405	Bloc1s1
BLOC1-BLOC2 complex	hippocampus	ENSMUSP00000072170	Dtnbp1
BLOC1-BLOC2 complex	hippocampus	ENSMUSP00000036614	Bloc1s5
BLOC1-BLOC2 complex	hippocampus	ENSMUSP00000122090	Snapin
BLOC1-BLOC2 complex	heart	ENSMUSP00000076624	Bloc1s3
BLOC1-BLOC2 complex	heart	ENSMUSP00000071840	Bloc1s4
BLOC1-BLOC2 complex	heart	ENSMUSP00000103281	Hps5
BLOC1-BLOC2 complex	fat	ENSMUSP00000026405	Bloc1s1
BLOC1-BLOC2 complex	fat	ENSMUSP00000078042	Bloc1s2
BLOC1-BLOC2 complex	fat	ENSMUSP00000076624	Bloc1s3
BLOC1-BLOC2 complex	fat	ENSMUSP00000072170	Dtnbp1
BLOC1-BLOC2 complex	fat	ENSMUSP00000036614	Bloc1s5
BLOC1-BLOC2 complex	fat	ENSMUSP00000122090	Snapin
BLOC1-BLOC2 complex	cerebellum	ENSMUSP00000026405	Bloc1s1
BLOC1-BLOC2 complex	cerebellum	ENSMUSP00000076624	Bloc1s3
BLOC1-BLOC2 complex	cerebellum	ENSMUSP00000071840	Bloc1s4
BLOC1-BLOC2 complex	cerebellum	ENSMUSP00000072170	Dtnbp1
BLOC1-BLOC2 complex	cerebellum	ENSMUSP00000036614	Bloc1s5
BLOC1-BLOC2 complex	cerebellum	ENSMUSP00000122090	Snapin
BLOC1-BLOC2 complex	striatum	ENSMUSP00000026405	Bloc1s1
BLOC1-BLOC2 complex	striatum	ENSMUSP00000078042	Bloc1s2
BLOC1-BLOC2 complex	striatum	ENSMUSP00000076624	Bloc1s3
BLOC1-BLOC2 complex	striatum	ENSMUSP00000071840	Bloc1s4
BLOC1-BLOC2 complex	striatum	ENSMUSP00000072170	Dtnbp1
BLOC1-BLOC2 complex	striatum	ENSMUSP00000122090	Snapin
BLOC1-BLOC2 complex	spleen	ENSMUSP00000026405	Bloc1s1
BLOC1-BLOC2 complex	spleen	ENSMUSP00000078042	Bloc1s2
BLOC1-BLOC2 complex	spleen	ENSMUSP00000076624	Bloc1s3
BLOC1-BLOC2 complex	spleen	ENSMUSP00000071840	Bloc1s4
BLOC1-BLOC2 complex	spleen	ENSMUSP00000072170	Dtnbp1
BLOC1-BLOC2 complex	spleen	ENSMUSP00000103281	Hps5
BLOC1-BLOC2 complex	spleen	ENSMUSP00000096991	Hps6
BLOC1-BLOC2 complex	spleen	ENSMUSP00000036614	Bloc1s5
BLOC1-BLOC2 complex	spleen	ENSMUSP00000122090	Snapin
BLOC1-BLOC2 complex	lung	ENSMUSP00000072170	Dtnbp1
BLOC1-BLOC2 complex	lung	ENSMUSP00000103281	Hps5
BLOC1-BLOC2 complex	liver	ENSMUSP00000026405	Bloc1s1
BLOC1-BLOC2 complex	liver	ENSMUSP00000076624	Bloc1s3
BLOC1-BLOC2 complex	liver	ENSMUSP00000071840	Bloc1s4
BLOC1-BLOC2 complex	liver	ENSMUSP00000072170	Dtnbp1
BLOC1-BLOC2 complex	liver	ENSMUSP00000103281	Hps5
BLOC1-BLOC2 complex	liver	ENSMUSP00000036614	Bloc1s5
BLOC1-BLOC2 complex	liver	ENSMUSP00000122090	Snapin
BP-SMAD complex	kidney	ENSMUSP00000071054	Psmc3
BP-SMAD complex	kidney	ENSMUSP00000037719	Tgfbi
BP-SMAD complex	hippocampus	ENSMUSP00000071054	Psmc3
BP-SMAD complex	hippocampus	ENSMUSP00000037719	Tgfbi
BP-SMAD complex	heart	ENSMUSP00000071054	Psmc3
BP-SMAD complex	heart	ENSMUSP00000037719	Tgfbi
BP-SMAD complex	fat	ENSMUSP00000071054	Psmc3
BP-SMAD complex	fat	ENSMUSP00000037719	Tgfbi
BP-SMAD complex	cerebellum	ENSMUSP00000071054	Psmc3
BP-SMAD complex	cerebellum	ENSMUSP00000037719	Tgfbi
BP-SMAD complex	striatum	ENSMUSP00000071054	Psmc3
BP-SMAD complex	spleen	ENSMUSP00000025241	Ercc3
BP-SMAD complex	spleen	ENSMUSP00000071054	Psmc3
BP-SMAD complex	spleen	ENSMUSP00000111587
BP-SMAD complex	spleen	ENSMUSP00000037719	Tgfbi
BP-SMAD complex	skeletalmuscle	ENSMUSP00000071054	Psmc3
BP-SMAD complex	skeletalmuscle	ENSMUSP00000037719	Tgfbi
BP-SMAD complex	lung	ENSMUSP00000071054	Psmc3
BP-SMAD complex	lung	ENSMUSP00000037719	Tgfbi
BP-SMAD complex	liver	ENSMUSP00000071054	Psmc3
BP-SMAD complex	liver	ENSMUSP00000037719	Tgfbi
BRCA1/BARD1	kidney	ENSMUSP00000020649	Rad50
BRCA1/BARD1	kidney	ENSMUSP00000044645	Smc1a
BRCA1/BARD1	kidney	ENSMUSP00000005503	Msh6
BRCA1/BARD1	hippocampus	ENSMUSP00000044645	Smc1a
BRCA1/BARD1	heart	ENSMUSP00000044645	Smc1a
BRCA1/BARD1	fat	ENSMUSP00000020649	Rad50
BRCA1/BARD1	fat	ENSMUSP00000044645	Smc1a
BRCA1/BARD1	cerebellum	ENSMUSP00000044645	Smc1a
BRCA1/BARD1	striatum	ENSMUSP00000044645	Smc1a
BRCA1/BARD1	spleen	ENSMUSP00000026703	Bach1
BRCA1/BARD1	spleen	ENSMUSP00000020649	Rad50
BRCA1/BARD1	spleen	ENSMUSP00000044645	Smc1a
BRCA1/BARD1	spleen	ENSMUSP00000017290	Brca1
BRCA1/BARD1	spleen	ENSMUSP00000035079	Mlh1
BRCA1/BARD1	spleen	ENSMUSP00000005503	Msh6
BRCA1/BARD1	skeletalmuscle	ENSMUSP00000044645	Smc1a
BRCA1/BARD1	lung	ENSMUSP00000044645	Smc1a
BRCA1/BARD1	liver	ENSMUSP00000020649	Rad50
BRCA1/BARD1	liver	ENSMUSP00000044645	Smc1a
calcineurin complex	kidney	ENSMUSP00000071040	Ppp3ca
calcineurin complex	kidney	ENSMUSP00000125722	Ppp3cb
calcineurin complex	hippocampus	ENSMUSP00000071040	Ppp3ca
calcineurin complex	hippocampus	ENSMUSP00000053101	Ppp3ca
calcineurin complex	hippocampus	ENSMUSP00000153725	Ppp3cc
calcineurin complex	hippocampus	ENSMUSP00000125722	Ppp3cb
calcineurin complex	hippocampus	ENSMUSP00000040938	Wdr92
calcineurin complex	hippocampus	ENSMUSP00000031304	Tesc
calcineurin complex	hippocampus	ENSMUSP00000099944	Ppp3r1
calcineurin complex	heart	ENSMUSP00000053101	Ppp3ca
calcineurin complex	heart	ENSMUSP00000153725	Ppp3cc
calcineurin complex	heart	ENSMUSP00000031304	Tesc
calcineurin complex	heart	ENSMUSP00000099944	Ppp3r1
calcineurin complex	fat	ENSMUSP00000071040	Ppp3ca
calcineurin complex	fat	ENSMUSP00000125722	Ppp3cb
calcineurin complex	fat	ENSMUSP00000040938	Wdr92
calcineurin complex	fat	ENSMUSP00000099944	Ppp3r1
calcineurin complex	cerebellum	ENSMUSP00000071040	Ppp3ca
calcineurin complex	cerebellum	ENSMUSP00000053101	Ppp3ca
calcineurin complex	cerebellum	ENSMUSP00000153725	Ppp3cc
calcineurin complex	cerebellum	ENSMUSP00000125722	Ppp3cb
calcineurin complex	cerebellum	ENSMUSP00000040938	Wdr92
calcineurin complex	cerebellum	ENSMUSP00000031304	Tesc
calcineurin complex	cerebellum	ENSMUSP00000099944	Ppp3r1
calcineurin complex	striatum	ENSMUSP00000071040	Ppp3ca
calcineurin complex	striatum	ENSMUSP00000053101	Ppp3ca
calcineurin complex	striatum	ENSMUSP00000153725	Ppp3cc
calcineurin complex	striatum	ENSMUSP00000125722	Ppp3cb
calcineurin complex	striatum	ENSMUSP00000031304	Tesc
calcineurin complex	striatum	ENSMUSP00000099944	Ppp3r1
calcineurin complex	spleen	ENSMUSP00000071040	Ppp3ca
calcineurin complex	spleen	ENSMUSP00000125722	Ppp3cb
calcineurin complex	spleen	ENSMUSP00000040938	Wdr92
calcineurin complex	spleen	ENSMUSP00000099944	Ppp3r1
calcineurin complex	skeletalmuscle	ENSMUSP00000053101	Ppp3ca
calcineurin complex	skeletalmuscle	ENSMUSP00000125722	Ppp3cb
calcineurin complex	skeletalmuscle	ENSMUSP00000099944	Ppp3r1
calcineurin complex	lung	ENSMUSP00000125722	Ppp3cb
calcineurin complex	lung	ENSMUSP00000099944	Ppp3r1
calcineurin complex	liver	ENSMUSP00000053101	Ppp3ca
calcineurin complex	liver	ENSMUSP00000125722	Ppp3cb
calcineurin complex	liver	ENSMUSP00000040938	Wdr92
calcineurin complex	liver	ENSMUSP00000099944	Ppp3r1
cAMP-dependent protein kinase	kidney	ENSMUSP00000003079	Prkar2b
cAMP-dependent protein kinase	kidney	ENSMUSP00000005606	Prkaca
cAMP-dependent protein kinase	kidney	ENSMUSP00000035220	Prkar2a
cAMP-dependent protein kinase	kidney	ENSMUSP00000099573	Prkacb
cAMP-dependent protein kinase	kidney	ENSMUSP00000056500	Prkar1a
cAMP-dependent protein kinase	hippocampus	ENSMUSP00000106515	Prkar1b
cAMP-dependent protein kinase	hippocampus	ENSMUSP00000003079	Prkar2b
cAMP-dependent protein kinase	hippocampus	ENSMUSP00000005606	Prkaca
cAMP-dependent protein kinase	hippocampus	ENSMUSP00000035220	Prkar2a
cAMP-dependent protein kinase	hippocampus	ENSMUSP00000005164	Prkacb
cAMP-dependent protein kinase	hippocampus	ENSMUSP00000056500	Prkar1a
cAMP-dependent protein kinase	heart	ENSMUSP00000106515	Prkar1b
cAMP-dependent protein kinase	heart	ENSMUSP00000003079	Prkar2b
cAMP-dependent protein kinase	heart	ENSMUSP00000005606	Prkaca
cAMP-dependent protein kinase	heart	ENSMUSP00000035220	Prkar2a
cAMP-dependent protein kinase	heart	ENSMUSP00000099573	Prkacb
cAMP-dependent protein kinase	heart	ENSMUSP00000056500	Prkar1a
cAMP-dependent protein kinase	fat	ENSMUSP00000003079	Prkar2b
cAMP-dependent protein kinase	fat	ENSMUSP00000005606	Prkaca
cAMP-dependent protein kinase	fat	ENSMUSP00000035220	Prkar2a
cAMP-dependent protein kinase	fat	ENSMUSP00000056500	Prkar1a
cAMP-dependent protein kinase	cerebellum	ENSMUSP00000106515	Prkar1b
cAMP-dependent protein kinase	cerebellum	ENSMUSP00000003079	Prkar2b
cAMP-dependent protein kinase	cerebellum	ENSMUSP00000005606	Prkaca
cAMP-dependent protein kinase	cerebellum	ENSMUSP00000035220	Prkar2a
cAMP-dependent protein kinase	cerebellum	ENSMUSP00000099573	Prkacb
cAMP-dependent protein kinase	cerebellum	ENSMUSP00000056500	Prkar1a
cAMP-dependent protein kinase	striatum	ENSMUSP00000106515	Prkar1b
cAMP-dependent protein kinase	striatum	ENSMUSP00000003079	Prkar2b
cAMP-dependent protein kinase	striatum	ENSMUSP00000005606	Prkaca
cAMP-dependent protein kinase	striatum	ENSMUSP00000035220	Prkar2a
cAMP-dependent protein kinase	striatum	ENSMUSP00000005164	Prkacb
cAMP-dependent protein kinase	striatum	ENSMUSP00000056500	Prkar1a
cAMP-dependent protein kinase	spleen	ENSMUSP00000111587
cAMP-dependent protein kinase	spleen	ENSMUSP00000045304	Prkx
cAMP-dependent protein kinase	spleen	ENSMUSP00000003079	Prkar2b
cAMP-dependent protein kinase	spleen	ENSMUSP00000005606	Prkaca
cAMP-dependent protein kinase	spleen	ENSMUSP00000035220	Prkar2a
cAMP-dependent protein kinase	spleen	ENSMUSP00000099573	Prkacb
cAMP-dependent protein kinase	spleen	ENSMUSP00000005164	Prkacb
cAMP-dependent protein kinase	spleen	ENSMUSP00000056500	Prkar1a
cAMP-dependent protein kinase	skeletalmuscle	ENSMUSP00000003079	Prkar2b
cAMP-dependent protein kinase	skeletalmuscle	ENSMUSP00000005606	Prkaca
cAMP-dependent protein kinase	skeletalmuscle	ENSMUSP00000035220	Prkar2a
cAMP-dependent protein kinase	skeletalmuscle	ENSMUSP00000099573	Prkacb
cAMP-dependent protein kinase	skeletalmuscle	ENSMUSP00000056500	Prkar1a
cAMP-dependent protein kinase	lung	ENSMUSP00000106515	Prkar1b
cAMP-dependent protein kinase	lung	ENSMUSP00000003079	Prkar2b
cAMP-dependent protein kinase	lung	ENSMUSP00000005606	Prkaca
cAMP-dependent protein kinase	lung	ENSMUSP00000035220	Prkar2a
cAMP-dependent protein kinase	lung	ENSMUSP00000099573	Prkacb
cAMP-dependent protein kinase	lung	ENSMUSP00000056500	Prkar1a
cAMP-dependent protein kinase	liver	ENSMUSP00000003079	Prkar2b
cAMP-dependent protein kinase	liver	ENSMUSP00000005606	Prkaca
cAMP-dependent protein kinase	liver	ENSMUSP00000035220	Prkar2a
cAMP-dependent protein kinase	liver	ENSMUSP00000099573	Prkacb
cAMP-dependent protein kinase	liver	ENSMUSP00000056500	Prkar1a
CCR4-NOT complex	kidney	ENSMUSP00000096073	Cnot1
CCR4-NOT complex	kidney	ENSMUSP00000039098	Cnot3
CCR4-NOT complex	kidney	ENSMUSP00000084466	Cnot9
CCR4-NOT complex	kidney	ENSMUSP00000107232	Tnks1bp1
CCR4-NOT complex	hippocampus	ENSMUSP00000132152	Cnot2
CCR4-NOT complex	hippocampus	ENSMUSP00000039098	Cnot3
CCR4-NOT complex	hippocampus	ENSMUSP00000110645	Cnot4
CCR4-NOT complex	hippocampus	ENSMUSP00000064840	Cnot10
CCR4-NOT complex	hippocampus	ENSMUSP00000084466	Cnot9
CCR4-NOT complex	hippocampus	ENSMUSP00000107232	Tnks1bp1
CCR4-NOT complex	heart	ENSMUSP00000096073	Cnot1
CCR4-NOT complex	heart	ENSMUSP00000110645	Cnot4
CCR4-NOT complex	heart	ENSMUSP00000084466	Cnot9
CCR4-NOT complex	heart	ENSMUSP00000107232	Tnks1bp1
CCR4-NOT complex	fat	ENSMUSP00000132152	Cnot2
CCR4-NOT complex	fat	ENSMUSP00000110645	Cnot4
CCR4-NOT complex	fat	ENSMUSP00000107232	Tnks1bp1
CCR4-NOT complex	cerebellum	ENSMUSP00000132152	Cnot2
CCR4-NOT complex	cerebellum	ENSMUSP00000039098	Cnot3
CCR4-NOT complex	cerebellum	ENSMUSP00000110645	Cnot4
CCR4-NOT complex	cerebellum	ENSMUSP00000084466	Cnot9
CCR4-NOT complex	cerebellum	ENSMUSP00000107232	Tnks1bp1
CCR4-NOT complex	striatum	ENSMUSP00000096073	Cnot1
CCR4-NOT complex	striatum	ENSMUSP00000132152	Cnot2
CCR4-NOT complex	striatum	ENSMUSP00000110645	Cnot4
CCR4-NOT complex	striatum	ENSMUSP00000107232	Tnks1bp1
CCR4-NOT complex	spleen	ENSMUSP00000125638	Cnot11
CCR4-NOT complex	spleen	ENSMUSP00000108629	Cnot6l
CCR4-NOT complex	spleen	ENSMUSP00000096073	Cnot1
CCR4-NOT complex	spleen	ENSMUSP00000132152	Cnot2
CCR4-NOT complex	spleen	ENSMUSP00000039098	Cnot3
CCR4-NOT complex	spleen	ENSMUSP00000110645	Cnot4
CCR4-NOT complex	spleen	ENSMUSP00000117304	Cnot7
CCR4-NOT complex	spleen	ENSMUSP00000020822	Cnot8
CCR4-NOT complex	spleen	ENSMUSP00000064840	Cnot10
CCR4-NOT complex	spleen	ENSMUSP00000084466	Cnot9
CCR4-NOT complex	spleen	ENSMUSP00000107232	Tnks1bp1
CCR4-NOT complex	skeletalmuscle	ENSMUSP00000107232	Tnks1bp1
CCR4-NOT complex	lung	ENSMUSP00000125638	Cnot11
CCR4-NOT complex	lung	ENSMUSP00000096073	Cnot1
CCR4-NOT complex	lung	ENSMUSP00000132152	Cnot2
CCR4-NOT complex	lung	ENSMUSP00000110645	Cnot4
CCR4-NOT complex	lung	ENSMUSP00000064840	Cnot10
CCR4-NOT complex	lung	ENSMUSP00000107232	Tnks1bp1
CCR4-NOT complex	liver	ENSMUSP00000125638	Cnot11
CCR4-NOT complex	liver	ENSMUSP00000096073	Cnot1
CCR4-NOT complex	liver	ENSMUSP00000132152	Cnot2
CCR4-NOT complex	liver	ENSMUSP00000039098	Cnot3
CCR4-NOT complex	liver	ENSMUSP00000110645	Cnot4
CCR4-NOT complex	liver	ENSMUSP00000117304	Cnot7
CCR4-NOT complex	liver	ENSMUSP00000084466	Cnot9
CCR4-NOT complex	liver	ENSMUSP00000107232	Tnks1bp1
Cdc28p/Clb5p complex	kidney	ENSMUSP00000030814	Cdk5
Cdc28p/Clb5p complex	kidney	ENSMUSP00000070527	Cdk11b
Cdc28p/Clb5p complex	hippocampus	ENSMUSP00000030814	Cdk5
Cdc28p/Clb5p complex	hippocampus	ENSMUSP00000070527	Cdk11b
Cdc28p/Clb5p complex	heart	ENSMUSP00000030814	Cdk5
Cdc28p/Clb5p complex	fat	ENSMUSP00000030814	Cdk5
Cdc28p/Clb5p complex	fat	ENSMUSP00000070527	Cdk11b
Cdc28p/Clb5p complex	cerebellum	ENSMUSP00000030814	Cdk5
Cdc28p/Clb5p complex	cerebellum	ENSMUSP00000070527	Cdk11b
Cdc28p/Clb5p complex	striatum	ENSMUSP00000030814	Cdk5
Cdc28p/Clb5p complex	striatum	ENSMUSP00000070527	Cdk11b
Cdc28p/Clb5p complex	spleen	ENSMUSP00000030814	Cdk5
Cdc28p/Clb5p complex	spleen	ENSMUSP00000070527	Cdk11b
Cdc28p/Clb5p complex	spleen	ENSMUSP00000026416	Cdk2
Cdc28p/Clb5p complex	spleen	ENSMUSP00000020099	Cdk1
Cdc28p/Clb5p complex	skeletalmuscle	ENSMUSP00000030814	Cdk5
Cdc28p/Clb5p complex	lung	ENSMUSP00000030814	Cdk5
Cdc28p/Clb5p complex	lung	ENSMUSP00000070527	Cdk11b
Cdc28p/Clb5p complex	liver	ENSMUSP00000030814	Cdk5
Cdc28p/Clb5p complex	liver	ENSMUSP00000070527	Cdk11b
Cdc28p/Clb5p complex	liver	ENSMUSP00000026416	Cdk2
Cdc42p/Ste20p complex	kidney	ENSMUSP00000146055	Pak1
Cdc42p/Ste20p complex	kidney	ENSMUSP00000030417	Cdc42
Cdc42p/Ste20p complex	kidney	ENSMUSP00000054634	Cdc42
Cdc42p/Ste20p complex	kidney	ENSMUSP00000023467	Pak2
Cdc42p/Ste20p complex	hippocampus	ENSMUSP00000146055	Pak1
Cdc42p/Ste20p complex	hippocampus	ENSMUSP00000030417	Cdc42
Cdc42p/Ste20p complex	hippocampus	ENSMUSP00000054634	Cdc42
Cdc42p/Ste20p complex	hippocampus	ENSMUSP00000033640	Pak3
Cdc42p/Ste20p complex	hippocampus	ENSMUSP00000023467	Pak2
Cdc42p/Ste20p complex	heart	ENSMUSP00000030417	Cdc42
Cdc42p/Ste20p complex	heart	ENSMUSP00000054634	Cdc42
Cdc42p/Ste20p complex	heart	ENSMUSP00000023467	Pak2
Cdc42p/Ste20p complex	fat	ENSMUSP00000146055	Pak1
Cdc42p/Ste20p complex	fat	ENSMUSP00000054634	Cdc42
Cdc42p/Ste20p complex	fat	ENSMUSP00000033640	Pak3
Cdc42p/Ste20p complex	fat	ENSMUSP00000023467	Pak2
Cdc42p/Ste20p complex	cerebellum	ENSMUSP00000146055	Pak1
Cdc42p/Ste20p complex	cerebellum	ENSMUSP00000030417	Cdc42
Cdc42p/Ste20p complex	cerebellum	ENSMUSP00000054634	Cdc42
Cdc42p/Ste20p complex	cerebellum	ENSMUSP00000033640	Pak3
Cdc42p/Ste20p complex	cerebellum	ENSMUSP00000023467	Pak2
Cdc42p/Ste20p complex	striatum	ENSMUSP00000146055	Pak1
Cdc42p/Ste20p complex	striatum	ENSMUSP00000030417	Cdc42
Cdc42p/Ste20p complex	striatum	ENSMUSP00000054634	Cdc42
Cdc42p/Ste20p complex	striatum	ENSMUSP00000033640	Pak3
Cdc42p/Ste20p complex	striatum	ENSMUSP00000023467	Pak2
Cdc42p/Ste20p complex	spleen	ENSMUSP00000146055	Pak1
Cdc42p/Ste20p complex	spleen	ENSMUSP00000030417	Cdc42
Cdc42p/Ste20p complex	spleen	ENSMUSP00000054634	Cdc42
Cdc42p/Ste20p complex	spleen	ENSMUSP00000023467	Pak2
Cdc42p/Ste20p complex	skeletalmuscle	ENSMUSP00000030417	Cdc42
Cdc42p/Ste20p complex	skeletalmuscle	ENSMUSP00000054634	Cdc42
Cdc42p/Ste20p complex	skeletalmuscle	ENSMUSP00000023467	Pak2
Cdc42p/Ste20p complex	lung	ENSMUSP00000146055	Pak1
Cdc42p/Ste20p complex	lung	ENSMUSP00000030417	Cdc42
Cdc42p/Ste20p complex	lung	ENSMUSP00000054634	Cdc42
Cdc42p/Ste20p complex	lung	ENSMUSP00000023467	Pak2
Cdc42p/Ste20p complex	liver	ENSMUSP00000054634	Cdc42
Cdc42p/Ste20p complex	liver	ENSMUSP00000023467	Pak2
CF IIAm complex (Cleavage factor IIAm complex)	kidney	ENSMUSP00000028607	Caprin1
CF IIAm complex (Cleavage factor IIAm complex)	kidney	ENSMUSP00000068148	Cpsf3
CF IIAm complex (Cleavage factor IIAm complex)	kidney	ENSMUSP00000135150	Cpsf6
CF IIAm complex (Cleavage factor IIAm complex)	kidney	ENSMUSP00000157834	Cpsf7
CF IIAm complex (Cleavage factor IIAm complex)	kidney	ENSMUSP00000034405	Mre11a
CF IIAm complex (Cleavage factor IIAm complex)	kidney	ENSMUSP00000034204	Nudt21
CF IIAm complex (Cleavage factor IIAm complex)	kidney	ENSMUSP00000126192	Ptbp1
CF IIAm complex (Cleavage factor IIAm complex)	kidney	ENSMUSP00000030623	Sfpq
CF IIAm complex (Cleavage factor IIAm complex)	kidney	ENSMUSP00000032729	Tjp1
CF IIAm complex (Cleavage factor IIAm complex)	kidney	ENSMUSP00000099652	Tjp1
CF IIAm complex (Cleavage factor IIAm complex)	kidney	ENSMUSP00000129864	U2af1
CF IIAm complex (Cleavage factor IIAm complex)	kidney	ENSMUSP00000147013	U2af2
CF IIAm complex (Cleavage factor IIAm complex)	hippocampus	ENSMUSP00000028607	Caprin1
CF IIAm complex (Cleavage factor IIAm complex)	hippocampus	ENSMUSP00000135150	Cpsf6
CF IIAm complex (Cleavage factor IIAm complex)	hippocampus	ENSMUSP00000157834	Cpsf7
CF IIAm complex (Cleavage factor IIAm complex)	hippocampus	ENSMUSP00000034405	Mre11a
CF IIAm complex (Cleavage factor IIAm complex)	hippocampus	ENSMUSP00000034204	Nudt21
CF IIAm complex (Cleavage factor IIAm complex)	hippocampus	ENSMUSP00000126192	Ptbp1
CF IIAm complex (Cleavage factor IIAm complex)	hippocampus	ENSMUSP00000030623	Sfpq
CF IIAm complex (Cleavage factor IIAm complex)	hippocampus	ENSMUSP00000032729	Tjp1
CF IIAm complex (Cleavage factor IIAm complex)	hippocampus	ENSMUSP00000014684	U2af1
CF IIAm complex (Cleavage factor IIAm complex)	hippocampus	ENSMUSP00000147013	U2af2
CF IIAm complex (Cleavage factor IIAm complex)	heart	ENSMUSP00000028607	Caprin1
CF IIAm complex (Cleavage factor IIAm complex)	heart	ENSMUSP00000135150	Cpsf6
CF IIAm complex (Cleavage factor IIAm complex)	heart	ENSMUSP00000157834	Cpsf7
CF IIAm complex (Cleavage factor IIAm complex)	heart	ENSMUSP00000034204	Nudt21
CF IIAm complex (Cleavage factor IIAm complex)	heart	ENSMUSP00000126192	Ptbp1
CF IIAm complex (Cleavage factor IIAm complex)	heart	ENSMUSP00000030623	Sfpq
CF IIAm complex (Cleavage factor IIAm complex)	heart	ENSMUSP00000032729	Tjp1
CF IIAm complex (Cleavage factor IIAm complex)	heart	ENSMUSP00000014684	U2af1
CF IIAm complex (Cleavage factor IIAm complex)	heart	ENSMUSP00000147013	U2af2
CF IIAm complex (Cleavage factor IIAm complex)	fat	ENSMUSP00000028607	Caprin1
CF IIAm complex (Cleavage factor IIAm complex)	fat	ENSMUSP00000068148	Cpsf3
CF IIAm complex (Cleavage factor IIAm complex)	fat	ENSMUSP00000135150	Cpsf6
CF IIAm complex (Cleavage factor IIAm complex)	fat	ENSMUSP00000157834	Cpsf7
CF IIAm complex (Cleavage factor IIAm complex)	fat	ENSMUSP00000034405	Mre11a
CF IIAm complex (Cleavage factor IIAm complex)	fat	ENSMUSP00000034204	Nudt21
CF IIAm complex (Cleavage factor IIAm complex)	fat	ENSMUSP00000126192	Ptbp1
CF IIAm complex (Cleavage factor IIAm complex)	fat	ENSMUSP00000030623	Sfpq
CF IIAm complex (Cleavage factor IIAm complex)	fat	ENSMUSP00000032729	Tjp1
CF IIAm complex (Cleavage factor IIAm complex)	fat	ENSMUSP00000014684	U2af1
CF IIAm complex (Cleavage factor IIAm complex)	fat	ENSMUSP00000147013	U2af2
CF IIAm complex (Cleavage factor IIAm complex)	cerebellum	ENSMUSP00000028607	Caprin1
CF IIAm complex (Cleavage factor IIAm complex)	cerebellum	ENSMUSP00000135150	Cpsf6
CF IIAm complex (Cleavage factor IIAm complex)	cerebellum	ENSMUSP00000157834	Cpsf7
CF IIAm complex (Cleavage factor IIAm complex)	cerebellum	ENSMUSP00000034405	Mre11a
CF IIAm complex (Cleavage factor IIAm complex)	cerebellum	ENSMUSP00000034204	Nudt21
CF IIAm complex (Cleavage factor IIAm complex)	cerebellum	ENSMUSP00000126192	Ptbp1
CF IIAm complex (Cleavage factor IIAm complex)	cerebellum	ENSMUSP00000030623	Sfpq
CF IIAm complex (Cleavage factor IIAm complex)	cerebellum	ENSMUSP00000032729	Tjp1
CF IIAm complex (Cleavage factor IIAm complex)	cerebellum	ENSMUSP00000014684	U2af1
CF IIAm complex (Cleavage factor IIAm complex)	cerebellum	ENSMUSP00000147013	U2af2
CF IIAm complex (Cleavage factor IIAm complex)	striatum	ENSMUSP00000028607	Caprin1
CF IIAm complex (Cleavage factor IIAm complex)	striatum	ENSMUSP00000135150	Cpsf6
CF IIAm complex (Cleavage factor IIAm complex)	striatum	ENSMUSP00000157834	Cpsf7
CF IIAm complex (Cleavage factor IIAm complex)	striatum	ENSMUSP00000034204	Nudt21
CF IIAm complex (Cleavage factor IIAm complex)	striatum	ENSMUSP00000113717	Pcf11
CF IIAm complex (Cleavage factor IIAm complex)	striatum	ENSMUSP00000126192	Ptbp1
CF IIAm complex (Cleavage factor IIAm complex)	striatum	ENSMUSP00000030623	Sfpq
CF IIAm complex (Cleavage factor IIAm complex)	striatum	ENSMUSP00000032729	Tjp1
CF IIAm complex (Cleavage factor IIAm complex)	striatum	ENSMUSP00000014684	U2af1
CF IIAm complex (Cleavage factor IIAm complex)	striatum	ENSMUSP00000147013	U2af2
CF IIAm complex (Cleavage factor IIAm complex)	spleen	ENSMUSP00000028607	Caprin1
CF IIAm complex (Cleavage factor IIAm complex)	spleen	ENSMUSP00000068148	Cpsf3
CF IIAm complex (Cleavage factor IIAm complex)	spleen	ENSMUSP00000135150	Cpsf6
CF IIAm complex (Cleavage factor IIAm complex)	spleen	ENSMUSP00000157834	Cpsf7
CF IIAm complex (Cleavage factor IIAm complex)	spleen	ENSMUSP00000111587
CF IIAm complex (Cleavage factor IIAm complex)	spleen	ENSMUSP00000025241	Ercc3
CF IIAm complex (Cleavage factor IIAm complex)	spleen	ENSMUSP00000034405	Mre11a
CF IIAm complex (Cleavage factor IIAm complex)	spleen	ENSMUSP00000034204	Nudt21
CF IIAm complex (Cleavage factor IIAm complex)	spleen	ENSMUSP00000113717	Pcf11
CF IIAm complex (Cleavage factor IIAm complex)	spleen	ENSMUSP00000127783	Ptbp1
CF IIAm complex (Cleavage factor IIAm complex)	spleen	ENSMUSP00000030623	Sfpq
CF IIAm complex (Cleavage factor IIAm complex)	spleen	ENSMUSP00000032729	Tjp1
CF IIAm complex (Cleavage factor IIAm complex)	spleen	ENSMUSP00000014684	U2af1
CF IIAm complex (Cleavage factor IIAm complex)	spleen	ENSMUSP00000147013	U2af2
CF IIAm complex (Cleavage factor IIAm complex)	skeletalmuscle	ENSMUSP00000028607	Caprin1
CF IIAm complex (Cleavage factor IIAm complex)	skeletalmuscle	ENSMUSP00000135150	Cpsf6
CF IIAm complex (Cleavage factor IIAm complex)	skeletalmuscle	ENSMUSP00000126192	Ptbp1
CF IIAm complex (Cleavage factor IIAm complex)	skeletalmuscle	ENSMUSP00000030623	Sfpq
CF IIAm complex (Cleavage factor IIAm complex)	skeletalmuscle	ENSMUSP00000147013	U2af2
CF IIAm complex (Cleavage factor IIAm complex)	lung	ENSMUSP00000028607	Caprin1
CF IIAm complex (Cleavage factor IIAm complex)	lung	ENSMUSP00000068148	Cpsf3
CF IIAm complex (Cleavage factor IIAm complex)	lung	ENSMUSP00000135150	Cpsf6
CF IIAm complex (Cleavage factor IIAm complex)	lung	ENSMUSP00000157834	Cpsf7
CF IIAm complex (Cleavage factor IIAm complex)	lung	ENSMUSP00000034204	Nudt21
CF IIAm complex (Cleavage factor IIAm complex)	lung	ENSMUSP00000127783	Ptbp1
CF IIAm complex (Cleavage factor IIAm complex)	lung	ENSMUSP00000030623	Sfpq
CF IIAm complex (Cleavage factor IIAm complex)	lung	ENSMUSP00000032729	Tjp1
CF IIAm complex (Cleavage factor IIAm complex)	lung	ENSMUSP00000099652	Tjp1
CF IIAm complex (Cleavage factor IIAm complex)	lung	ENSMUSP00000014684	U2af1
CF IIAm complex (Cleavage factor IIAm complex)	lung	ENSMUSP00000147013	U2af2
CF IIAm complex (Cleavage factor IIAm complex)	liver	ENSMUSP00000028607	Caprin1
CF IIAm complex (Cleavage factor IIAm complex)	liver	ENSMUSP00000068148	Cpsf3
CF IIAm complex (Cleavage factor IIAm complex)	liver	ENSMUSP00000135150	Cpsf6
CF IIAm complex (Cleavage factor IIAm complex)	liver	ENSMUSP00000157834	Cpsf7
CF IIAm complex (Cleavage factor IIAm complex)	liver	ENSMUSP00000034405	Mre11a
CF IIAm complex (Cleavage factor IIAm complex)	liver	ENSMUSP00000034204	Nudt21
CF IIAm complex (Cleavage factor IIAm complex)	liver	ENSMUSP00000113717	Pcf11
CF IIAm complex (Cleavage factor IIAm complex)	liver	ENSMUSP00000126192	Ptbp1
CF IIAm complex (Cleavage factor IIAm complex)	liver	ENSMUSP00000030623	Sfpq
CF IIAm complex (Cleavage factor IIAm complex)	liver	ENSMUSP00000032729	Tjp1
CF IIAm complex (Cleavage factor IIAm complex)	liver	ENSMUSP00000099652	Tjp1
CF IIAm complex (Cleavage factor IIAm complex)	liver	ENSMUSP00000014684	U2af1
CF IIAm complex (Cleavage factor IIAm complex)	liver	ENSMUSP00000147013	U2af2
chaperonin-containing T-complex	kidney	ENSMUSP00000022842	Cct5
chaperonin-containing T-complex	kidney	ENSMUSP00000036288	Cct2
chaperonin-containing T-complex	kidney	ENSMUSP00000116108	Tcp1
chaperonin-containing T-complex	kidney	ENSMUSP00000159385	Cct6a
chaperonin-containing T-complex	kidney	ENSMUSP00000001452	Cct3
chaperonin-containing T-complex	kidney	ENSMUSP00000032078	Cct7
chaperonin-containing T-complex	kidney	ENSMUSP00000021040	Cct6b
chaperonin-containing T-complex	kidney	ENSMUSP00000026704	Cct8
chaperonin-containing T-complex	kidney	ENSMUSP00000133523	Cct4
chaperonin-containing T-complex	hippocampus	ENSMUSP00000022842	Cct5
chaperonin-containing T-complex	hippocampus	ENSMUSP00000036288	Cct2
chaperonin-containing T-complex	hippocampus	ENSMUSP00000116108	Tcp1
chaperonin-containing T-complex	hippocampus	ENSMUSP00000159385	Cct6a
chaperonin-containing T-complex	hippocampus	ENSMUSP00000001452	Cct3
chaperonin-containing T-complex	hippocampus	ENSMUSP00000032078	Cct7
chaperonin-containing T-complex	hippocampus	ENSMUSP00000026704	Cct8
chaperonin-containing T-complex	hippocampus	ENSMUSP00000133523	Cct4
chaperonin-containing T-complex	heart	ENSMUSP00000022842	Cct5
chaperonin-containing T-complex	heart	ENSMUSP00000036288	Cct2
chaperonin-containing T-complex	heart	ENSMUSP00000116108	Tcp1
chaperonin-containing T-complex	heart	ENSMUSP00000159385	Cct6a
chaperonin-containing T-complex	heart	ENSMUSP00000001452	Cct3
chaperonin-containing T-complex	heart	ENSMUSP00000032078	Cct7
chaperonin-containing T-complex	heart	ENSMUSP00000026704	Cct8
chaperonin-containing T-complex	heart	ENSMUSP00000133523	Cct4
chaperonin-containing T-complex	fat	ENSMUSP00000022842	Cct5
chaperonin-containing T-complex	fat	ENSMUSP00000036288	Cct2
chaperonin-containing T-complex	fat	ENSMUSP00000116108	Tcp1
chaperonin-containing T-complex	fat	ENSMUSP00000159385	Cct6a
chaperonin-containing T-complex	fat	ENSMUSP00000001452	Cct3
chaperonin-containing T-complex	fat	ENSMUSP00000032078	Cct7
chaperonin-containing T-complex	fat	ENSMUSP00000026704	Cct8
chaperonin-containing T-complex	fat	ENSMUSP00000133523	Cct4
chaperonin-containing T-complex	cerebellum	ENSMUSP00000022842	Cct5
chaperonin-containing T-complex	cerebellum	ENSMUSP00000036288	Cct2
chaperonin-containing T-complex	cerebellum	ENSMUSP00000116108	Tcp1
chaperonin-containing T-complex	cerebellum	ENSMUSP00000159385	Cct6a
chaperonin-containing T-complex	cerebellum	ENSMUSP00000001452	Cct3
chaperonin-containing T-complex	cerebellum	ENSMUSP00000032078	Cct7
chaperonin-containing T-complex	cerebellum	ENSMUSP00000026704	Cct8
chaperonin-containing T-complex	cerebellum	ENSMUSP00000133523	Cct4
chaperonin-containing T-complex	striatum	ENSMUSP00000022842	Cct5
chaperonin-containing T-complex	striatum	ENSMUSP00000036288	Cct2
chaperonin-containing T-complex	striatum	ENSMUSP00000116108	Tcp1
chaperonin-containing T-complex	striatum	ENSMUSP00000159385	Cct6a
chaperonin-containing T-complex	striatum	ENSMUSP00000001452	Cct3
chaperonin-containing T-complex	striatum	ENSMUSP00000032078	Cct7
chaperonin-containing T-complex	striatum	ENSMUSP00000026704	Cct8
chaperonin-containing T-complex	striatum	ENSMUSP00000133523	Cct4
chaperonin-containing T-complex	spleen	ENSMUSP00000022842	Cct5
chaperonin-containing T-complex	spleen	ENSMUSP00000036288	Cct2
chaperonin-containing T-complex	spleen	ENSMUSP00000116108	Tcp1
chaperonin-containing T-complex	spleen	ENSMUSP00000159385	Cct6a
chaperonin-containing T-complex	spleen	ENSMUSP00000001452	Cct3
chaperonin-containing T-complex	spleen	ENSMUSP00000032078	Cct7
chaperonin-containing T-complex	spleen	ENSMUSP00000026704	Cct8
chaperonin-containing T-complex	spleen	ENSMUSP00000133523	Cct4
chaperonin-containing T-complex	skeletalmuscle	ENSMUSP00000022842	Cct5
chaperonin-containing T-complex	skeletalmuscle	ENSMUSP00000036288	Cct2
chaperonin-containing T-complex	skeletalmuscle	ENSMUSP00000116108	Tcp1
chaperonin-containing T-complex	skeletalmuscle	ENSMUSP00000159385	Cct6a
chaperonin-containing T-complex	skeletalmuscle	ENSMUSP00000001452	Cct3
chaperonin-containing T-complex	skeletalmuscle	ENSMUSP00000032078	Cct7
chaperonin-containing T-complex	skeletalmuscle	ENSMUSP00000026704	Cct8
chaperonin-containing T-complex	skeletalmuscle	ENSMUSP00000133523	Cct4
chaperonin-containing T-complex	lung	ENSMUSP00000022842	Cct5
chaperonin-containing T-complex	lung	ENSMUSP00000036288	Cct2
chaperonin-containing T-complex	lung	ENSMUSP00000116108	Tcp1
chaperonin-containing T-complex	lung	ENSMUSP00000159385	Cct6a
chaperonin-containing T-complex	lung	ENSMUSP00000001452	Cct3
chaperonin-containing T-complex	lung	ENSMUSP00000032078	Cct7
chaperonin-containing T-complex	lung	ENSMUSP00000026704	Cct8
chaperonin-containing T-complex	lung	ENSMUSP00000133523	Cct4
chaperonin-containing T-complex	liver	ENSMUSP00000022842	Cct5
chaperonin-containing T-complex	liver	ENSMUSP00000036288	Cct2
chaperonin-containing T-complex	liver	ENSMUSP00000116108	Tcp1
chaperonin-containing T-complex	liver	ENSMUSP00000159385	Cct6a
chaperonin-containing T-complex	liver	ENSMUSP00000001452	Cct3
chaperonin-containing T-complex	liver	ENSMUSP00000032078	Cct7
chaperonin-containing T-complex	liver	ENSMUSP00000026704	Cct8
chaperonin-containing T-complex	liver	ENSMUSP00000133523	Cct4
chromatin accessibility complex	kidney	ENSMUSP00000030091	Pole3
chromatin accessibility complex	kidney	ENSMUSP00000044361	Smarca5
chromatin accessibility complex	hippocampus	ENSMUSP00000002825	Baz1b
chromatin accessibility complex	hippocampus	ENSMUSP00000030091	Pole3
chromatin accessibility complex	hippocampus	ENSMUSP00000044361	Smarca5
chromatin accessibility complex	heart	ENSMUSP00000002825	Baz1b
chromatin accessibility complex	fat	ENSMUSP00000030091	Pole3
chromatin accessibility complex	fat	ENSMUSP00000044361	Smarca5
chromatin accessibility complex	cerebellum	ENSMUSP00000002825	Baz1b
chromatin accessibility complex	cerebellum	ENSMUSP00000030091	Pole3
chromatin accessibility complex	cerebellum	ENSMUSP00000044361	Smarca5
chromatin accessibility complex	spleen	ENSMUSP00000002825	Baz1b
chromatin accessibility complex	spleen	ENSMUSP00000039757	Baz1a
chromatin accessibility complex	spleen	ENSMUSP00000030091	Pole3
chromatin accessibility complex	spleen	ENSMUSP00000044361	Smarca5
chromatin accessibility complex	skeletalmuscle	ENSMUSP00000002825	Baz1b
chromatin accessibility complex	lung	ENSMUSP00000044361	Smarca5
chromatin accessibility complex	liver	ENSMUSP00000002825	Baz1b
chromatin accessibility complex	liver	ENSMUSP00000030091	Pole3
chromatin accessibility complex	liver	ENSMUSP00000044361	Smarca5
chromatin assembly complex	kidney	ENSMUSP00000099658	Rbbp4
chromatin assembly complex	kidney	ENSMUSP00000033720	Rbbp7
chromatin assembly complex	hippocampus	ENSMUSP00000099658	Rbbp4
chromatin assembly complex	hippocampus	ENSMUSP00000033720	Rbbp7
chromatin assembly complex	heart	ENSMUSP00000099658	Rbbp4
chromatin assembly complex	heart	ENSMUSP00000033720	Rbbp7
chromatin assembly complex	fat	ENSMUSP00000099658	Rbbp4
chromatin assembly complex	fat	ENSMUSP00000033720	Rbbp7
chromatin assembly complex	cerebellum	ENSMUSP00000099658	Rbbp4
chromatin assembly complex	cerebellum	ENSMUSP00000033720	Rbbp7
chromatin assembly complex	striatum	ENSMUSP00000099658	Rbbp4
chromatin assembly complex	striatum	ENSMUSP00000033720	Rbbp7
chromatin assembly complex	spleen	ENSMUSP00000099658	Rbbp4
chromatin assembly complex	spleen	ENSMUSP00000033720	Rbbp7
chromatin assembly complex	spleen	ENSMUSP00000113684	Chaf1b
chromatin assembly complex	spleen	ENSMUSP00000034437	Wdr59
chromatin assembly complex	spleen	ENSMUSP00000002914	Chaf1a
chromatin assembly complex	skeletalmuscle	ENSMUSP00000033720	Rbbp7
chromatin assembly complex	lung	ENSMUSP00000099658	Rbbp4
chromatin assembly complex	lung	ENSMUSP00000033720	Rbbp7
chromatin assembly complex	liver	ENSMUSP00000099658	Rbbp4
chromatin assembly complex	liver	ENSMUSP00000033720	Rbbp7
Chs5p/Arf-1binding proteins (ChAPs)	kidney	ENSMUSP00000079905	Arf1
Chs5p/Arf-1binding proteins (ChAPs)	kidney	ENSMUSP00000153329	Nolc1
Chs5p/Arf-1binding proteins (ChAPs)	kidney	ENSMUSP00000020717	Arf5
Chs5p/Arf-1binding proteins (ChAPs)	kidney	ENSMUSP00000022429	Arf4
Chs5p/Arf-1binding proteins (ChAPs)	hippocampus	ENSMUSP00000128331	Nolc1
Chs5p/Arf-1binding proteins (ChAPs)	hippocampus	ENSMUSP00000020717	Arf5
Chs5p/Arf-1binding proteins (ChAPs)	hippocampus	ENSMUSP00000022429	Arf4
Chs5p/Arf-1binding proteins (ChAPs)	heart	ENSMUSP00000020717	Arf5
Chs5p/Arf-1binding proteins (ChAPs)	heart	ENSMUSP00000050689	Arf3
Chs5p/Arf-1binding proteins (ChAPs)	fat	ENSMUSP00000128331	Nolc1
Chs5p/Arf-1binding proteins (ChAPs)	fat	ENSMUSP00000020717	Arf5
Chs5p/Arf-1binding proteins (ChAPs)	fat	ENSMUSP00000022429	Arf4
Chs5p/Arf-1binding proteins (ChAPs)	fat	ENSMUSP00000050689	Arf3
Chs5p/Arf-1binding proteins (ChAPs)	cerebellum	ENSMUSP00000128331	Nolc1
Chs5p/Arf-1binding proteins (ChAPs)	cerebellum	ENSMUSP00000020717	Arf5
Chs5p/Arf-1binding proteins (ChAPs)	cerebellum	ENSMUSP00000050689	Arf3
Chs5p/Arf-1binding proteins (ChAPs)	striatum	ENSMUSP00000128331	Nolc1
Chs5p/Arf-1binding proteins (ChAPs)	striatum	ENSMUSP00000020717	Arf5
Chs5p/Arf-1binding proteins (ChAPs)	striatum	ENSMUSP00000022429	Arf4
Chs5p/Arf-1binding proteins (ChAPs)	striatum	ENSMUSP00000050689	Arf3
Chs5p/Arf-1binding proteins (ChAPs)	spleen	ENSMUSP00000128331	Nolc1
Chs5p/Arf-1binding proteins (ChAPs)	spleen	ENSMUSP00000020717	Arf5
Chs5p/Arf-1binding proteins (ChAPs)	spleen	ENSMUSP00000111587
Chs5p/Arf-1binding proteins (ChAPs)	spleen	ENSMUSP00000050689	Arf3
Chs5p/Arf-1binding proteins (ChAPs)	skeletalmuscle	ENSMUSP00000050689	Arf3
Chs5p/Arf-1binding proteins (ChAPs)	lung	ENSMUSP00000020717	Arf5
Chs5p/Arf-1binding proteins (ChAPs)	lung	ENSMUSP00000050689	Arf3
Chs5p/Arf-1binding proteins (ChAPs)	liver	ENSMUSP00000128331	Nolc1
Chs5p/Arf-1binding proteins (ChAPs)	liver	ENSMUSP00000020717	Arf5
Chs5p/Arf-1binding proteins (ChAPs)	liver	ENSMUSP00000022429	Arf4
Cleavage and polyadenylation specificity factor (CPSF) complex	kidney	ENSMUSP00000068148	Cpsf3
Cleavage and polyadenylation specificity factor (CPSF) complex	hippocampus	ENSMUSP00000125019	Cpsf4
Cleavage and polyadenylation specificity factor (CPSF) complex	fat	ENSMUSP00000047797	Cpsf2
Cleavage and polyadenylation specificity factor (CPSF) complex	fat	ENSMUSP00000068148	Cpsf3
Cleavage and polyadenylation specificity factor (CPSF) complex	cerebellum	ENSMUSP00000125019	Cpsf4
Cleavage and polyadenylation specificity factor (CPSF) complex	striatum	ENSMUSP00000125019	Cpsf4
Cleavage and polyadenylation specificity factor (CPSF) complex	spleen	ENSMUSP00000111587
Cleavage and polyadenylation specificity factor (CPSF) complex	spleen	ENSMUSP00000047797	Cpsf2
Cleavage and polyadenylation specificity factor (CPSF) complex	spleen	ENSMUSP00000068148	Cpsf3
[truncated: 10,111 more rows]

## Sheet: Protein complex cohesiveness
simple_complex_name	tissue	cohes	cohes_lb	cohes_ub	num_complex_members
26S Proteasome	cerebellum	0.00937612	-0.243158	0.254898	33
26S Proteasome	fat	-0.0444878	-0.134031	0.0535078	33
26S Proteasome	heart	0.0954902	-0.00788463	0.15719	34
26S Proteasome	hippocampus	0.172825	-0.186991	0.247387	34
26S Proteasome	kidney	0.0956624	-0.0774682	0.193948	34
26S Proteasome	liver	0.134094	-0.0075623	0.196029	34
26S Proteasome	lung	0.219966	0.126505	0.306408	31
26S Proteasome	skeletalmuscle	0.32798	0.266457	0.436111	33
26S Proteasome	spleen	0.121165	0.074408	0.18009	35
26S Proteasome	striatum	0.0718553	-0.296614	0.228858	34
26S Proteasome (full)	cerebellum	0.0479508	-0.211274	0.251602	37
26S Proteasome (full)	fat	-0.0190872	-0.102688	0.0988298	40
26S Proteasome (full)	heart	0.121066	-0.00761186	0.191187	38
26S Proteasome (full)	hippocampus	0.196865	-0.192533	0.277769	39
26S Proteasome (full)	kidney	0.0920224	0.000605455	0.164779	42
26S Proteasome (full)	liver	0.132689	0.0490384	0.197649	42
26S Proteasome (full)	lung	0.19299	0.0278148	0.272264	37
26S Proteasome (full)	skeletalmuscle	0.298596	0.230638	0.417964	36
26S Proteasome (full)	spleen	0.0737995	-0.0368795	0.143283	42
26S Proteasome (full)	striatum	0.05747	-0.132908	0.231916	39
2A-DUB	spleen	-0.144095	-0.32264	-0.0791419	5
53BP1-containing complex	fat	0.121208	0.05952	0.153375	4
53BP1-containing complex	heart	0.215632	0.130628	0.225958	4
53BP1-containing complex	liver	0.705787	0.588207	0.711192	4
53BP1-containing complex	spleen	0.111987	-0.292925	0.157258	5
60S APC containing complex	kidney	0.391571	0.376196	0.412532	5
60S APC containing complex	liver	0.355751	0.260675	0.415521	4
60S APC containing complex	spleen	0.130458	-0.131979	0.159976	5
actin cytoskeleton-regulatory complex; Pan1p/Sla1p/End3p complex	cerebellum	-0.235005	-0.367699	-0.0806362	4
actin cytoskeleton-regulatory complex; Pan1p/Sla1p/End3p complex	hippocampus	-0.0355618	-0.0567551	-0.0143684	4
actin cytoskeleton-regulatory complex; Pan1p/Sla1p/End3p complex	kidney	0.0542841	-0.0363879	0.144956	4
actin cytoskeleton-regulatory complex; Pan1p/Sla1p/End3p complex	liver	0.216117	0.16303	0.315878	4
actin cytoskeleton-regulatory complex; Pan1p/Sla1p/End3p complex	lung	0.0960802	0.0413132	0.121692	6
actin cytoskeleton-regulatory complex; Pan1p/Sla1p/End3p complex	spleen	0.605262	0.558742	0.650142	5
actin cytoskeleton-regulatory complex; Pan1p/Sla1p/End3p complex	striatum	0.0664449	-0.0251496	0.0752112	4
AF4.com	cerebellum	0.168223	0.0278001	0.27007	4
AF4.com	kidney	0.14436	0.140731	0.146657	4
AF4.com	liver	0.34281	0.185843	0.385921	7
AF4.com	spleen	0.109679	0.0274661	0.20155	13
Anaphase promoting complex (APC)	lung	0.456048	0.410474	0.484907	5
Anaphase promoting complex (APC)	spleen	0.706263	0.638218	0.737885	8
AP-1 adaptor complex	cerebellum	0.902178	0.883899	0.908645	5
AP-1 adaptor complex	heart	0.209538	0.123149	0.360653	6
AP-1 adaptor complex	hippocampus	0.870791	0.848753	0.884288	6
AP-1 adaptor complex	kidney	0.671624	0.552917	0.728839	7
AP-1 adaptor complex	liver	0.629776	0.609803	0.649914	6
AP-1 adaptor complex	lung	-0.00444499	-0.0583856	0.126892	7
AP-1 adaptor complex	skeletalmuscle	0.553058	0.53847	0.623878	5
AP-1 adaptor complex	spleen	0.555273	0.463299	0.595338	8
AP-1 adaptor complex	striatum	0.876983	0.83637	0.899718	6
AP-3 adaptor complex	cerebellum	0.59819	0.586627	0.609752	6
AP-3 adaptor complex	fat	0.247796	0.159408	0.33858	5
AP-3 adaptor complex	hippocampus	0.501382	0.464722	0.502398	6
AP-3 adaptor complex	kidney	0.36252	0.144089	0.470484	6
AP-3 adaptor complex	liver	0.396272	0.218111	0.499017	5
AP-3 adaptor complex	lung	-0.118413	-0.228782	-0.0291205	6
AP-3 adaptor complex	spleen	0.254227	0.0257804	0.406272	6
AP-3 adaptor complex	striatum	0.59612	0.472842	0.618915	6
Arp2/3 protein complex	cerebellum	0.823659	0.501986	0.844574	8
Arp2/3 protein complex	fat	0.430498	0.321909	0.548486	8
Arp2/3 protein complex	heart	0.310977	0.0915075	0.363293	8
Arp2/3 protein complex	hippocampus	0.56126	0.440045	0.705215	9
Arp2/3 protein complex	kidney	0.292429	0.243085	0.354744	8
Arp2/3 protein complex	liver	0.361503	0.346655	0.41263	8
Arp2/3 protein complex	lung	0.167462	0.0818628	0.242744	8
Arp2/3 protein complex	skeletalmuscle	0.390835	0.267573	0.435987	7
Arp2/3 protein complex	spleen	0.646521	0.607334	0.682879	8
Arp2/3 protein complex	striatum	0.500221	0.245854	0.554064	8
ASCOM complex	kidney	0.0640914	0.0136507	0.111102	4
ASCOM complex	spleen	-0.10605	-0.16011	-0.0536972	5
ASF1-histone containing complex	spleen	0.519129	0.384555	0.555022	5
B-WICH	cerebellum	0.593154	0.54011	0.638565	6
B-WICH	heart	0.36093	0.192895	0.417264	6
B-WICH	hippocampus	-0.0543728	-0.0871561	-0.0350413	5
B-WICH	kidney	0.19168	0.162085	0.352425	5
B-WICH	liver	0.395122	0.299933	0.447515	6
B-WICH	lung	0.337636	0.328348	0.414919	5
B-WICH	skeletalmuscle	0.0204655	0.0180822	0.035196	4
B-WICH	spleen	0.479291	0.3633	0.487987	6
BAF complex	cerebellum	0.0661487	-0.142335	0.168111	15
BAF complex	fat	0.133055	0.034594	0.267105	8
BAF complex	heart	0.233715	0.136233	0.434417	5
BAF complex	hippocampus	0.0505729	-0.239885	0.0884548	15
BAF complex	kidney	0.166196	0.025061	0.254066	11
BAF complex	liver	0.401558	0.252637	0.501282	12
BAF complex	lung	0.147978	0.0658138	0.274941	10
BAF complex	spleen	0.177321	-0.1113	0.305555	15
BAF complex	striatum	0.0309501	-0.135538	0.196156	14
BARD1-BRCA1-CSTF complex	spleen	-0.130885	-0.168888	-0.0432652	4
BCDIN3-TAP	liver	0.281934	0.212655	0.304685	4
BCDIN3-TAP	spleen	0.0254092	-0.00330585	0.0676521	4
BCOR	spleen	0.370319	0.227841	0.387455	4
BLM-CII	spleen	0.606419	0.5814	0.637786	4
BLOC1-BLOC2 complex	cerebellum	0.441258	0.335984	0.557965	6
BLOC1-BLOC2 complex	fat	0.447582	0.436628	0.458536	6
BLOC1-BLOC2 complex	hippocampus	0.566773	0.528238	0.594489	4
BLOC1-BLOC2 complex	kidney	-0.0121391	-0.196302	0.0629991	5
BLOC1-BLOC2 complex	liver	0.43955	0.395022	0.612307	7
BLOC1-BLOC2 complex	spleen	0.615092	0.38329	0.631478	9
BLOC1-BLOC2 complex	striatum	0.397619	0.298773	0.402191	6
BRCA1/BARD1	spleen	0.272794	0.260736	0.508526	6
calcineurin complex	cerebellum	0.120948	0.026708	0.23593	7
calcineurin complex	fat	0.241301	0.227632	0.251068	4
calcineurin complex	heart	0.162447	0.132971	0.194187	4
calcineurin complex	hippocampus	0.120901	-0.208414	0.229322	7
calcineurin complex	liver	0.154944	0.13127	0.190165	4
calcineurin complex	spleen	0.682326	0.391922	0.707959	4
calcineurin complex	striatum	0.155885	-0.0855152	0.16965	6
cAMP-dependent protein kinase	cerebellum	0.6633	-0.0614261	0.697998	6
cAMP-dependent protein kinase	fat	0.5179	0.271037	0.546159	4
cAMP-dependent protein kinase	heart	0.0946633	-0.0260707	0.155747	6
cAMP-dependent protein kinase	hippocampus	0.647486	-0.307935	0.689989	6
cAMP-dependent protein kinase	kidney	0.432206	0.427629	0.482399	5
cAMP-dependent protein kinase	liver	0.345715	0.270763	0.373524	5
cAMP-dependent protein kinase	lung	0.285982	0.079444	0.299371	6
cAMP-dependent protein kinase	skeletalmuscle	0.14174	-0.0545057	0.186449	5
cAMP-dependent protein kinase	spleen	0.00471121	-0.0839237	0.167426	7
cAMP-dependent protein kinase	striatum	0.443412	0.0152533	0.45024	6
CCR4-NOT complex	cerebellum	-0.0277923	-0.315618	-0.00317128	5
CCR4-NOT complex	heart	0.10118	0.0828442	0.179256	4
CCR4-NOT complex	hippocampus	-0.213273	-0.390886	-0.123813	6
CCR4-NOT complex	kidney	-0.116952	-0.137059	-0.0183575	4
CCR4-NOT complex	liver	-0.0711582	-0.0846998	0.021299	8
CCR4-NOT complex	lung	0.237673	0.0767865	0.380184	6
CCR4-NOT complex	spleen	0.238404	0.0941875	0.304129	11
CCR4-NOT complex	striatum	-0.455234	-0.543524	-0.380192	4
Cdc28p/Clb5p complex	spleen	-0.244424	-0.279533	-0.221286	4
Cdc42p/Ste20p complex	cerebellum	0.140377	-0.418555	0.174154	5
Cdc42p/Ste20p complex	fat	0.714569	0.390403	0.723461	4
Cdc42p/Ste20p complex	hippocampus	0.423915	-0.000919985	0.433811	5
Cdc42p/Ste20p complex	kidney	-0.0694177	-0.163343	-0.0472435	4
Cdc42p/Ste20p complex	lung	0.148648	0.110938	0.169745	4
Cdc42p/Ste20p complex	spleen	0.64438	0.529176	0.689457	4
Cdc42p/Ste20p complex	striatum	0.702024	0.62849	0.731448	5
CF IIAm complex (Cleavage factor IIAm complex)	cerebellum	0.326963	0.0962308	0.511838	10
CF IIAm complex (Cleavage factor IIAm complex)	fat	0.389456	0.192817	0.42059	11
CF IIAm complex (Cleavage factor IIAm complex)	heart	0.248298	0.133065	0.2965	9
CF IIAm complex (Cleavage factor IIAm complex)	hippocampus	0.550058	0.141779	0.597108	10
CF IIAm complex (Cleavage factor IIAm complex)	kidney	0.264524	0.0871984	0.319185	12
CF IIAm complex (Cleavage factor IIAm complex)	liver	0.516077	0.259556	0.584215	13
CF IIAm complex (Cleavage factor IIAm complex)	lung	0.399803	0.167175	0.429334	11
CF IIAm complex (Cleavage factor IIAm complex)	skeletalmuscle	0.417104	0.361367	0.426845	5
CF IIAm complex (Cleavage factor IIAm complex)	spleen	0.389748	0.136923	0.462968	13
CF IIAm complex (Cleavage factor IIAm complex)	striatum	0.421814	0.239385	0.471712	10
chaperonin-containing T-complex	cerebellum	0.629747	0.463547	0.639493	8
chaperonin-containing T-complex	fat	0.872544	0.826805	0.877633	8
chaperonin-containing T-complex	heart	0.718722	0.699087	0.74047	8
chaperonin-containing T-complex	hippocampus	0.542506	0.470012	0.619948	8
chaperonin-containing T-complex	kidney	0.61715	0.590231	0.697235	9
chaperonin-containing T-complex	liver	0.656739	0.60619	0.66422	8
chaperonin-containing T-complex	lung	0.527194	0.224525	0.596502	8
chaperonin-containing T-complex	skeletalmuscle	0.779621	0.681	0.84067	8
chaperonin-containing T-complex	spleen	0.835536	0.808151	0.852526	8
chaperonin-containing T-complex	striatum	0.793921	0.711814	0.84994	8
chromatin accessibility complex	spleen	0.799195	0.633837	0.803402	4
chromatin assembly complex	spleen	0.384129	0.308274	0.387823	5
Chs5p/Arf-1binding proteins (ChAPs)	fat	0.676835	0.541617	0.691496	4
Chs5p/Arf-1binding proteins (ChAPs)	kidney	0.237354	0.0511706	0.244514	4
Chs5p/Arf-1binding proteins (ChAPs)	striatum	0.74264	0.430697	0.768351	4
Cohesin complex	cerebellum	0.588641	0.572016	0.66561	5
Cohesin complex	fat	0.574234	0.485358	0.595897	4
Cohesin complex	hippocampus	0.377795	0.265747	0.454766	4
Cohesin complex	kidney	0.215837	0.154819	0.28772	7
Cohesin complex	liver	0.329137	0.171154	0.404097	8
Cohesin complex	lung	0.268025	0.205672	0.41603	8
Cohesin complex	spleen	0.33965	0.308805	0.384673	8
Cohesin complex	striatum	0.404661	0.246408	0.44155	4
COMPASS complex	cerebellum	0.352194	0.304388	0.487201	5
COMPASS complex	hippocampus	0.348613	0.275157	0.385562	6
COMPASS complex	kidney	0.288309	0.199584	0.327004	5
COMPASS complex	liver	0.469039	0.399167	0.599013	6
COMPASS complex	lung	-0.0629495	-0.097969	0.0789654	6
COMPASS complex	spleen	0.0979934	-0.0366048	0.175032	11
COMPASS complex	striatum	-0.0618799	-0.123245	-0.0185324	4
Condensin II complex	spleen	0.910835	0.900492	0.916518	4
Conserved oligomeric Golgi (COG) complex	kidney	0.574069	0.551508	0.59663	6
Conserved oligomeric Golgi (COG) complex	liver	0.713231	0.555347	0.744249	7
Conserved oligomeric Golgi (COG) complex	lung	0.245971	0.182568	0.261151	6
Conserved oligomeric Golgi (COG) complex	spleen	0.840676	0.82088	0.855958	8
COP9 signalosome	cerebellum	0.283938	0.191986	0.323212	7
COP9 signalosome	fat	0.672941	0.537705	0.685731	7
COP9 signalosome	heart	0.0310233	-0.0486008	0.0815507	8
COP9 signalosome	hippocampus	0.203922	0.136249	0.270975	9
COP9 signalosome	kidney	0.435602	0.166912	0.45697	8
COP9 signalosome	liver	0.590734	0.501505	0.624568	8
COP9 signalosome	lung	0.465105	0.229251	0.495979	8
COP9 signalosome	skeletalmuscle	0.659166	0.425604	0.692024	8
COP9 signalosome	spleen	0.371779	0.0348416	0.458926	9
COP9 signalosome	striatum	0.49068	0.403574	0.563759	9
COPI	cerebellum	0.459858	0.213535	0.469956	9
COPI	fat	0.311547	0.0493957	0.388873	10
COPI	heart	0.40146	0.186352	0.495799	9
COPI	hippocampus	0.220456	0.152125	0.275263	8
COPI	kidney	0.718758	0.454084	0.739832	9
COPI	liver	0.673892	0.253215	0.73262	10
COPI	lung	0.345171	0.18841	0.401246	9
COPI	skeletalmuscle	0.49173	0.371345	0.548143	6
COPI	spleen	0.462776	0.3933	0.597092	9
COPI	striatum	0.526683	0.216741	0.574133	9
COPII	cerebellum	0.419589	0.217686	0.525629	14
COPII	fat	0.181668	0.140123	0.283423	14
COPII	heart	0.112334	-0.0406675	0.25354	13
COPII	hippocampus	0.374475	0.33026	0.440538	14
COPII	kidney	0.302408	0.110981	0.395426	17
COPII	liver	0.340254	0.296414	0.464903	17
COPII	lung	0.176914	0.102354	0.215995	15
COPII	skeletalmuscle	0.39535	0.188091	0.580203	9
COPII	spleen	0.594171	0.53709	0.62351	16
COPII	striatum	0.490935	0.212063	0.563781	12
COREST complex	cerebellum	-0.0979131	-0.177224	-0.0235042	4
COREST complex	hippocampus	0.568479	0.544333	0.618832	4
COREST complex	lung	0.230896	0.195558	0.239663	5
COREST complex	spleen	0.157985	0.111153	0.214301	6
CRM1-RAN-PHAX-CBC complex (cap binding complex)	heart	0.197803	0.179608	0.289657	4
CRM1-RAN-PHAX-CBC complex (cap binding complex)	liver	-0.159493	-0.165318	-0.153667	4
CRM1-RAN-PHAX-CBC complex (cap binding complex)	spleen	-0.12153	-0.296813	0.0227183	4
CtBP	cerebellum	0.326846	0.183221	0.436295	5
CtBP	heart	0.290767	0.18323	0.3338	5
CtBP	hippocampus	0.326446	0.266557	0.359558	4
CtBP	kidney	0.171858	-0.0896284	0.370391	8
CtBP	liver	0.154489	0.104562	0.23883	4
CtBP	lung	-0.0528359	-0.103341	0.0645566	6
CtBP	spleen	0.426765	0.329395	0.444064	7
CtBP	striatum	0.213424	-0.0568023	0.274196	5
Cul3p-RING ubiquitin ligase complex	hippocampus	0.279078	0.162413	0.304429	4
Cul3p-RING ubiquitin ligase complex	liver	0.516934	0.375183	0.538786	4
Cul3p-RING ubiquitin ligase complex	spleen	0.253241	0.176815	0.27662	5
CUL4/DDB1	heart	0.175668	0.121738	0.187596	4
CUL4/DDB1	hippocampus	0.79285	0.771326	0.794953	4
CUL4/DDB1	kidney	0.640476	0.515432	0.658478	4
CUL4/DDB1	liver	0.577445	0.530366	0.603249	4
CUL4/DDB1	lung	0.192129	-0.0248147	0.386445	4
CUL4/DDB1	spleen	0.718213	0.605815	0.73477	4
Cytochrome bc1 complex (Ubiquinol-cytochrome c reductase complex; complex III)	cerebellum	-0.0906847	-0.188811	-0.0207813	7
Cytochrome bc1 complex (Ubiquinol-cytochrome c reductase complex; complex III)	fat	0.399318	0.298568	0.475641	6
Cytochrome bc1 complex (Ubiquinol-cytochrome c reductase complex; complex III)	heart	0.436263	0.285634	0.564464	9
Cytochrome bc1 complex (Ubiquinol-cytochrome c reductase complex; complex III)	hippocampus	-0.0736557	-0.126235	0.0816227	7
Cytochrome bc1 complex (Ubiquinol-cytochrome c reductase complex; complex III)	kidney	0.408458	0.151676	0.479344	9
Cytochrome bc1 complex (Ubiquinol-cytochrome c reductase complex; complex III)	liver	0.441544	0.311332	0.497267	9
Cytochrome bc1 complex (Ubiquinol-cytochrome c reductase complex; complex III)	lung	0.41307	0.246341	0.414471	7
Cytochrome bc1 complex (Ubiquinol-cytochrome c reductase complex; complex III)	skeletalmuscle	0.539024	0.463808	0.613746	8
Cytochrome bc1 complex (Ubiquinol-cytochrome c reductase complex; complex III)	spleen	-0.0782799	-0.131058	-0.00848878	8
Cytochrome bc1 complex (Ubiquinol-cytochrome c reductase complex; complex III)	striatum	0.18675	0.117713	0.223435	7
Cytochrome c oxidase (complex IV)	cerebellum	0.067468	-0.0315137	0.117275	7
Cytochrome c oxidase (complex IV)	fat	0.101401	-0.0526465	0.197263	6
Cytochrome c oxidase (complex IV)	heart	-0.0161386	-0.0306331	0.081196	7
Cytochrome c oxidase (complex IV)	hippocampus	0.245599	-0.0201955	0.302682	7
Cytochrome c oxidase (complex IV)	kidney	0.25257	0.0122129	0.373323	9
Cytochrome c oxidase (complex IV)	liver	0.398147	0.387968	0.460313	7
Cytochrome c oxidase (complex IV)	lung	0.134411	0.0563363	0.162892	7
Cytochrome c oxidase (complex IV)	skeletalmuscle	0.182262	0.105016	0.242943	6
Cytochrome c oxidase (complex IV)	spleen	0.0118008	-0.015129	0.0358021	7
Cytochrome c oxidase (complex IV)	striatum	0.206074	0.0797126	0.222332	7
cytoplasmic ribosomal large subunit	cerebellum	0.660418	0.568219	0.717515	27
cytoplasmic ribosomal large subunit	fat	0.292814	0.137406	0.364583	23
cytoplasmic ribosomal large subunit	heart	0.15166	0.060038	0.22132	25
cytoplasmic ribosomal large subunit	hippocampus	0.343733	0.179661	0.462994	27
cytoplasmic ribosomal large subunit	kidney	0.562721	0.295883	0.63459	24
cytoplasmic ribosomal large subunit	liver	0.565996	0.427011	0.66621	28
cytoplasmic ribosomal large subunit	lung	0.491668	0.345822	0.597583	23
cytoplasmic ribosomal large subunit	skeletalmuscle	0.427315	0.311369	0.502959	24
cytoplasmic ribosomal large subunit	spleen	0.555768	0.435998	0.647473	29
cytoplasmic ribosomal large subunit	striatum	0.502786	0.258498	0.60488	25
cytoplasmic ribosomal small subunit	cerebellum	0.471769	0.221412	0.677691	20
cytoplasmic ribosomal small subunit	fat	0.256423	-0.0271139	0.341077	18
cytoplasmic ribosomal small subunit	heart	0.307921	0.213912	0.37708	19
cytoplasmic ribosomal small subunit	hippocampus	0.248839	0.0197907	0.435317	19
cytoplasmic ribosomal small subunit	kidney	0.319547	0.185026	0.399659	19
cytoplasmic ribosomal small subunit	liver	0.488104	0.398184	0.54345	20
cytoplasmic ribosomal small subunit	lung	0.30231	0.244421	0.370933	18
cytoplasmic ribosomal small subunit	skeletalmuscle	0.301554	0.179182	0.468742	16
cytoplasmic ribosomal small subunit	spleen	0.536895	0.313463	0.606272	20
cytoplasmic ribosomal small subunit	striatum	0.230955	-0.0102495	0.419493	19
DNA repair complex NEIL2-PNK-Pol(beta)-LigIII(alpha)-XRCC1	liver	0.363425	0.271444	0.364174	4
DNA repair complex NEIL2-PNK-Pol(beta)-LigIII(alpha)-XRCC1	spleen	0.276461	0.0920641	0.288374	4
DNA-PK-Ku-eIF2-NF90-NF45 complex	cerebellum	0.664062	0.596675	0.676987	5
DNA-PK-Ku-eIF2-NF90-NF45 complex	fat	0.0402827	-0.0129383	0.0747267	7
DNA-PK-Ku-eIF2-NF90-NF45 complex	heart	0.18279	-0.00698312	0.194534	7
DNA-PK-Ku-eIF2-NF90-NF45 complex	hippocampus	0.413031	0.0677235	0.468699	5
DNA-PK-Ku-eIF2-NF90-NF45 complex	kidney	0.157438	-0.145345	0.319134	7
DNA-PK-Ku-eIF2-NF90-NF45 complex	liver	0.340247	0.235085	0.421047	7
DNA-PK-Ku-eIF2-NF90-NF45 complex	lung	0.118541	-0.083849	0.146182	6
DNA-PK-Ku-eIF2-NF90-NF45 complex	skeletalmuscle	0.119335	0.023736	0.182547	6
DNA-PK-Ku-eIF2-NF90-NF45 complex	spleen	0.0797473	-0.0674398	0.193607	7
DNA-PK-Ku-eIF2-NF90-NF45 complex	striatum	0.520516	0.511352	0.571548	5
DNMT3B	spleen	0.440966	0.167548	0.486458	6
Dsl1p complex	liver	0.487797	0.40189	0.561631	4
Dsl1p complex	spleen	0.567815	0.521416	0.586457	5
dynactin complex	cerebellum	0.677854	0.285671	0.687331	4
dynactin complex	heart	-0.167547	-0.190087	-0.12592	4
dynactin complex	hippocampus	0.241886	0.231879	0.302259	5
dynactin complex	kidney	0.640999	0.412211	0.659229	4
dynactin complex	liver	0.362167	0.227047	0.390306	4
dynactin complex	lung	-0.132264	-0.135062	-0.0325196	4
dynactin complex	spleen	-0.160731	-0.178965	-0.0958432	5
dynactin complex	striatum	0.387537	0.116572	0.404909	4
E2F6.com-1	spleen	0.00963543	-0.136509	0.142238	4
Ecsit complex (ECSIT; MT-CO2; NDUFA1; MT-ND1; TRAF6; NDUFAF1)	heart	0.305125	0.244218	0.393817	4
Ecsit complex (ECSIT; MT-CO2; NDUFA1; MT-ND1; TRAF6; NDUFAF1)	hippocampus	0.261817	0.210479	0.341386	5
Ecsit complex (ECSIT; MT-CO2; NDUFA1; MT-ND1; TRAF6; NDUFAF1)	kidney	0.415891	0.308955	0.432573	5
Ecsit complex (ECSIT; MT-CO2; NDUFA1; MT-ND1; TRAF6; NDUFAF1)	liver	0.119565	-0.042344	0.232684	5
eEF1	cerebellum	0.065383	-0.616482	0.0706743	5
eEF1	fat	-0.33389	-0.430068	-0.275516	6
eEF1	heart	0.209715	0.0436121	0.220635	5
eEF1	hippocampus	-0.0811742	-0.237115	0.00999695	5
eEF1	kidney	0.0420431	-0.133373	0.185786	4
eEF1	liver	0.248417	0.21004	0.288615	6
eEF1	lung	-0.148257	-0.165315	-0.0395795	5
eEF1	skeletalmuscle	0.379982	0.272777	0.405447	5
eEF1	spleen	0.455299	0.39296	0.456408	6
eEF1	striatum	0.0241935	-0.468662	0.147006	5
eIF2B	liver	0.903102	0.902077	0.906092	5
eIF2B	spleen	0.804393	0.78011	0.80475	5
eIF3	cerebellum	-0.141908	-0.201674	0.0129496	8
eIF3	fat	-0.102066	-0.15074	-0.0909567	9
eIF3	heart	0.386574	0.278047	0.486052	8
eIF3	hippocampus	0.0544871	-0.375863	0.147849	9
eIF3	kidney	0.00258091	-0.152275	0.171118	9
eIF3	liver	0.116744	0.0397458	0.320229	9
eIF3	lung	0.0528464	-0.031928	0.093362	8
eIF3	skeletalmuscle	0.246704	0.206325	0.279618	7
eIF3	spleen	0.267852	-0.0575882	0.363255	9
eIF3	striatum	-0.0544319	-0.103398	0.186542	9
eIF4F	cerebellum	0.411649	0.236104	0.469643	7
eIF4F	fat	0.590907	0.250379	0.639891	8
eIF4F	heart	0.339932	0.325478	0.422211	7
eIF4F	hippocampus	0.486969	0.276998	0.524361	8
eIF4F	kidney	0.562775	0.503378	0.615314	7
eIF4F	liver	0.339219	0.291143	0.502952	9
eIF4F	lung	0.292643	0.22635	0.300854	8
eIF4F	skeletalmuscle	0.487489	0.405365	0.515467	7
eIF4F	spleen	0.567578	0.368524	0.596642	8
eIF4F	striatum	0.560719	0.308643	0.630641	7
EKC/KEOPS protein complex	liver	0.556378	0.521569	0.577598	4
ELL.com	cerebellum	0.131147	0.0119065	0.151355	4
ELL.com	heart	0.100103	0.0914872	0.146093	5
ELL.com	kidney	0.108183	-0.016412	0.221794	7
ELL.com	liver	0.194936	0.131223	0.310951	8
ELL.com	lung	0.369399	0.0706459	0.372179	6
ELL.com	spleen	0.223634	0.105163	0.31097	13
ELL.com	striatum	0.0793294	0.0637305	0.113357	4
Elongator complex	hippocampus	0.750245	0.709254	0.79732	5
Elongator complex	spleen	0.587611	0.515023	0.649987	4
Elongator complex	striatum	0.368905	0.194954	0.414645	5
emerin	cerebellum	-0.218163	-0.238186	-0.118092	8
emerin	fat	0.0177636	0.00316993	0.110925	7
emerin	heart	0.137454	0.103366	0.240426	9
emerin	hippocampus	0.0193106	-0.140877	0.199554	7
emerin	kidney	0.394873	0.20578	0.425087	7
emerin	liver	0.203999	0.149541	0.252291	9
emerin	lung	0.22481	0.0415475	0.324792	9
emerin	skeletalmuscle	0.280842	-0.107453	0.285598	5
emerin	spleen	0.158993	-0.0189668	0.195361	10
emerin	striatum	-0.07458	-0.129102	-0.0496138	8
emerin C24	cerebellum	-0.0506973	-0.251406	0.0173699	4
emerin C24	liver	-0.0393401	-0.0578776	0.00547225	6
emerin C24	spleen	-0.0210987	-0.239775	0.0317778	7
emerin C24	striatum	-0.0924366	-0.234434	-0.00258096	4
emerin C25	cerebellum	-0.00244775	-0.133263	0.215076	10
emerin C25	fat	0.0767979	-0.0580375	0.0996012	9
emerin C25	heart	0.254046	0.042075	0.296501	10
emerin C25	hippocampus	0.0518928	-0.0222071	0.128957	11
emerin C25	kidney	0.00564355	-0.0652909	0.0546425	10
emerin C25	liver	0.24567	0.0999136	0.331852	13
emerin C25	lung	0.137417	0.0409504	0.157402	9
emerin C25	skeletalmuscle	0.218523	0.165254	0.288839	6
emerin C25	spleen	0.0864436	-0.00639377	0.178312	12
emerin C25	striatum	0.0234393	-0.11541	0.144124	10
emerin C32	cerebellum	0.33777	0.0717233	0.40418	11
emerin C32	fat	0.079023	0.0481349	0.26571	8
emerin C32	heart	0.449643	0.294609	0.532723	7
emerin C32	hippocampus	0.0413402	-0.118164	0.148653	10
emerin C32	kidney	0.12589	0.08676	0.199211	10
emerin C32	liver	0.30273	0.227352	0.358366	11
emerin C32	lung	0.134787	-0.0480419	0.221134	9
emerin C32	spleen	0.197942	-0.0240791	0.312173	14
emerin C32	striatum	0.205953	-0.0392845	0.281275	10
emerin C52	cerebellum	0.107309	-0.155836	0.229474	13
emerin C52	fat	-0.0407068	-0.0988684	0.00200191	14
emerin C52	heart	0.242456	0.178678	0.37148	15
emerin C52	hippocampus	-0.0253115	-0.115631	0.0370439	15
emerin C52	kidney	0.0610743	-0.00733319	0.110334	14
emerin C52	liver	0.212546	0.0593334	0.275317	15
emerin C52	lung	0.0384393	-0.0712824	0.169977	13
emerin C52	skeletalmuscle	0.133389	0.035356	0.256346	11
emerin C52	spleen	0.0990362	0.0154899	0.181624	15
emerin C52	striatum	0.0386613	-0.00101476	0.179341	14
Emerin regulatory complex	cerebellum	0.171275	-0.105665	0.23255	6
Emerin regulatory complex	fat	0.0983056	0.0208742	0.158257	4
Emerin regulatory complex	heart	0.0723351	-0.075134	0.138612	4
Emerin regulatory complex	hippocampus	-0.0528519	-0.146584	0.0539918	5
Emerin regulatory complex	liver	-0.0758731	-0.105032	-0.0226278	7
Emerin regulatory complex	lung	-0.0988401	-0.117664	0.0196285	4
Emerin regulatory complex	spleen	0.0216312	-0.0628858	0.0768859	8
Emerin regulatory complex	striatum	0.099117	-0.0403822	0.291797	6
ESCRT III complex	cerebellum	-0.120652	-0.1429	0.0444935	5
ESCRT III complex	heart	0.034721	-0.0278302	0.143638	4
ESCRT III complex	hippocampus	0.308297	0.112957	0.345981	5
ESCRT III complex	kidney	0.111344	0.055881	0.172099	5
ESCRT III complex	liver	0.117038	0.109054	0.125023	4
ESCRT III complex	lung	0.167788	0.0570652	0.194819	4
ESCRT III complex	spleen	0.468818	0.330587	0.476519	4
ESCRT III complex	striatum	-0.0158644	-0.128134	0.155503	5
Exocyst complex	cerebellum	0.827355	0.788688	0.846567	6
Exocyst complex	fat	0.654347	0.61357	0.678113	4
Exocyst complex	heart	0.230525	0.173795	0.297098	5
Exocyst complex	hippocampus	0.945948	0.937615	0.959608	8
Exocyst complex	kidney	0.851828	0.837408	0.866211	8
Exocyst complex	liver	0.553946	0.534857	0.593434	7
Exocyst complex	lung	0.244347	0.174586	0.311294	6
Exocyst complex	spleen	0.791779	0.743797	0.855284	8
Exocyst complex	striatum	0.855181	0.830971	0.858671	7
Exon Junction Complex (EJC)	cerebellum	-0.05933	-0.164017	0.0203872	10
Exon Junction Complex (EJC)	fat	0.0799744	0.00439882	0.169983	8
Exon Junction Complex (EJC)	heart	0.259416	0.113225	0.318013	8
Exon Junction Complex (EJC)	hippocampus	0.404277	0.0444621	0.450316	10
Exon Junction Complex (EJC)	kidney	0.580244	0.449291	0.617496	10
Exon Junction Complex (EJC)	liver	0.598952	0.403154	0.636915	13
Exon Junction Complex (EJC)	lung	0.13411	-0.0714682	0.304545	8
Exon Junction Complex (EJC)	spleen	0.357413	0.27334	0.413693	10
Exon Junction Complex (EJC)	striatum	0.387854	0.0604465	0.527919	10
Exosome	cerebellum	0.219949	0.0924071	0.221148	4
Exosome	kidney	0.130091	0.105101	0.144457	9
Exosome	liver	0.189057	0.15341	0.283095	9
Exosome	spleen	0.253074	0.0918232	0.306972	10
F0/F1 ATP synthase (complex V)	cerebellum	0.145751	0.0480093	0.229336	10
F0/F1 ATP synthase (complex V)	fat	0.0858537	-0.0326052	0.227711	10
F0/F1 ATP synthase (complex V)	heart	0.406989	0.301583	0.473977	11
F0/F1 ATP synthase (complex V)	hippocampus	0.401232	0.30791	0.48586	11
F0/F1 ATP synthase (complex V)	kidney	0.149497	0.0946477	0.269427	12
F0/F1 ATP synthase (complex V)	liver	0.207957	0.165321	0.259985	10
F0/F1 ATP synthase (complex V)	lung	0.229181	0.179216	0.321965	9
F0/F1 ATP synthase (complex V)	skeletalmuscle	0.617708	0.463643	0.636878	9
F0/F1 ATP synthase (complex V)	spleen	0.0549356	-0.115367	0.106149	10
F0/F1 ATP synthase (complex V)	striatum	0.169037	0.00210928	0.211589	11
Fatty Acid Import Complex	liver	0.662205	0.536843	0.691172	4
FIB-associated protein complex	cerebellum	0.598074	0.445507	0.667309	6
FIB-associated protein complex	fat	0.0941869	-0.244075	0.173438	5
FIB-associated protein complex	heart	0.00212779	-0.0252945	0.0717173	6
FIB-associated protein complex	hippocampus	0.496735	0.353216	0.531352	4
FIB-associated protein complex	kidney	0.0878467	0.0284489	0.114994	5
FIB-associated protein complex	liver	0.0634814	-0.10212	0.203424	6
FIB-associated protein complex	skeletalmuscle	0.163935	0.130302	0.198465	5
FIB-associated protein complex	spleen	0.205955	-0.0268953	0.215824	6
FIB-associated protein complex	striatum	0.455905	0.230878	0.473254	4
Flag-FCP1	cerebellum	-0.232426	-0.273805	0.0142341	5
Flag-FCP1	fat	-0.208978	-0.326294	-0.165541	5
Flag-FCP1	heart	-0.0996378	-0.244599	-0.043804	5
Flag-FCP1	hippocampus	-0.234275	-0.305967	-0.154446	5
Flag-FCP1	kidney	-0.0894919	-0.14202	-0.0415708	7
Flag-FCP1	liver	0.123042	0.0594814	0.232096	7
Flag-FCP1	lung	0.156659	0.0475686	0.259083	5
Flag-FCP1	spleen	-0.0104522	-0.0960282	0.0870596	7
Flag-FCP1	striatum	-0.124918	-0.135699	0.019793	6
Gac1p/Glc7p complex	heart	0.200558	0.0734855	0.332025	5
Gac1p/Glc7p complex	liver	0.135175	0.0166116	0.253738	4
Gac1p/Glc7p complex	skeletalmuscle	0.138936	0.128076	0.149797	4
Gac1p/Glc7p complex	spleen	0.434888	0.348574	0.503388	4
GST-Smad3	cerebellum	0.153112	0.0436346	0.303793	9
GST-Smad3	fat	0.357059	0.344868	0.377211	5
GST-Smad3	heart	0.00435276	-0.0971873	0.0455462	4
GST-Smad3	hippocampus	-0.00128546	-0.199978	0.0407012	9
GST-Smad3	kidney	0.191643	0.148508	0.253083	9
GST-Smad3	liver	0.315041	0.282975	0.432008	9
GST-Smad3	lung	0.196232	-0.0314733	0.292026	7
GST-Smad3	spleen	0.406716	0.175087	0.616721	10
GST-Smad3	striatum	0.0946728	0.0396562	0.1544	6
Gyl1p/Gyp5p complex	kidney	0.277646	0.157764	0.317971	6
Gyl1p/Gyp5p complex	liver	0.686092	0.646686	0.717133	4
Gyl1p/Gyp5p complex	spleen	0.344257	0.230713	0.458114	6
Gyl1p/Gyp5p complex	striatum	0.00943848	-0.0652128	0.0437861	4
H+-transporting ATPase; vacuolar	cerebellum	-0.0682317	-0.0906159	-0.0456076	10
H+-transporting ATPase; vacuolar	fat	0.549896	0.400483	0.578413	10
H+-transporting ATPase; vacuolar	heart	0.166963	-0.0425669	0.254084	9
H+-transporting ATPase; vacuolar	hippocampus	0.156969	-0.0460792	0.296551	11
H+-transporting ATPase; vacuolar	kidney	0.361863	0.0392024	0.408145	16
H+-transporting ATPase; vacuolar	liver	0.119255	0.00978162	0.179401	10
H+-transporting ATPase; vacuolar	lung	0.021535	-0.00198108	0.117237	11
H+-transporting ATPase; vacuolar	skeletalmuscle	0.328275	0.170436	0.475821	4
H+-transporting ATPase; vacuolar	spleen	0.565183	0.414457	0.605863	13
H+-transporting ATPase; vacuolar	striatum	-0.0947846	-0.0984221	0.032586	11
H2AX complex; isolated from cells without IR exposure	cerebellum	0.237966	-0.00267086	0.271535	9
H2AX complex; isolated from cells without IR exposure	fat	0.175817	0.127127	0.228702	7
H2AX complex; isolated from cells without IR exposure	heart	0.270227	0.0966378	0.327129	7
H2AX complex; isolated from cells without IR exposure	hippocampus	0.0280011	-0.139901	0.212424	8
H2AX complex; isolated from cells without IR exposure	kidney	-0.0699872	-0.141253	0.0471511	9
H2AX complex; isolated from cells without IR exposure	liver	0.306583	0.126857	0.359703	10
H2AX complex; isolated from cells without IR exposure	lung	0.304755	0.134047	0.347795	9
H2AX complex; isolated from cells without IR exposure	skeletalmuscle	0.131125	0.000985969	0.160806	5
H2AX complex; isolated from cells without IR exposure	spleen	0.0126844	-0.116203	0.0361574	9
H2AX complex; isolated from cells without IR exposure	striatum	0.0617849	-0.0758314	0.0784833	8
H3.3 com	cerebellum	0.436757	0.0299923	0.547077	7
H3.3 com	fat	0.629003	0.31815	0.646923	6
H3.3 com	heart	0.401205	0.307876	0.430019	7
H3.3 com	hippocampus	0.276144	0.0277942	0.320558	7
H3.3 com	kidney	0.235647	0.140723	0.275463	8
H3.3 com	liver	0.581303	0.450658	0.585279	8
H3.3 com	lung	0.406003	0.205358	0.432011	6
H3.3 com	spleen	0.197226	0.00708715	0.309504	13
H3.3 com	striatum	0.377873	0.234225	0.407269	7
HCF-1N	cerebellum	0.00209651	-0.194625	0.0974978	13
HCF-1N	fat	0.067143	-0.275639	0.270686	7
HCF-1N	heart	0.332516	0.316619	0.449733	10
HCF-1N	hippocampus	-0.0409214	-0.198294	0.188865	11
HCF-1N	kidney	0.0374202	-0.0820059	0.1091	15
HCF-1N	liver	0.305461	0.183547	0.381836	15
HCF-1N	lung	0.331692	-0.0524075	0.355635	12
HCF-1N	skeletalmuscle	0.285734	-0.0263609	0.435631	7
HCF-1N	spleen	0.20081	0.069596	0.291519	15
HCF-1N	striatum	0.083712	-0.0795962	0.12765	11
HDAC1-PP1	cerebellum	-0.130442	-0.177509	-0.074474	4
HDAC1-PP1	kidney	0.353618	0.23482	0.372543	5
HDAC1-PP1	liver	0.337211	0.285743	0.388411	5
HDAC1-PP1	spleen	-0.0348119	-0.0723565	0.240635	5
HDAC1-PP1	striatum	-0.230368	-0.342675	-0.118062	4
HDAC3/NCOR complex	cerebellum	0.677324	0.629021	0.681048	5
HDAC3/NCOR complex	hippocampus	0.232748	0.162696	0.245806	5
HDAC3/NCOR complex	liver	0.277274	0.190901	0.384864	6
HDAC3/NCOR complex	lung	0.181425	0.0621849	0.207394	4
HDAC3/NCOR complex	spleen	0.734412	0.734203	0.75285	5
HDAC3/NCOR complex	striatum	0.354796	0.193833	0.363414	5
HES1 promoter-Notch enhancer complex	kidney	0.400299	0.371678	0.470003	5
HES1 promoter-Notch enhancer complex	liver	0.074015	0.00884706	0.118962	8
HES1 promoter-Notch enhancer complex	lung	0.0536268	-0.00914938	0.14465	4
HES1 promoter-Notch enhancer complex	spleen	0.45672	0.170041	0.506784	9
heterotrimeric G-protein complex	cerebellum	0.214763	0.0856941	0.311285	8
heterotrimeric G-protein complex	fat	0.62764	0.590067	0.701784	5
heterotrimeric G-protein complex	heart	0.28057	0.193417	0.367722	4
heterotrimeric G-protein complex	hippocampus	0.211898	-0.153606	0.2542	9
heterotrimeric G-protein complex	kidney	0.477067	0.345082	0.507202	5
heterotrimeric G-protein complex	lung	0.1962	0.0812269	0.24754	6
heterotrimeric G-protein complex	spleen	0.513549	0.477653	0.568252	5
heterotrimeric G-protein complex	striatum	0.268432	0.141562	0.469514	8
HMC Complex	cerebellum	0.620612	0.257208	0.636448	9
HMC Complex	fat	0.47209	0.264075	0.598154	9
HMC Complex	heart	0.335481	0.259537	0.400361	9
HMC Complex	hippocampus	0.225366	-0.0132929	0.297746	9
HMC Complex	kidney	0.0156092	-0.127701	0.0386455	9
HMC Complex	liver	0.186816	0.0469007	0.214304	10
HMC Complex	lung	0.122424	0.0436739	0.258601	9
HMC Complex	skeletalmuscle	0.266099	0.117048	0.432433	9
HMC Complex	spleen	0.219142	0.186868	0.375221	9
HMC Complex	striatum	0.284995	-0.0830531	0.424449	9
HMGB1-HMGB2-HSC70-ERP60-GAPDH complex	cerebellum	0.540465	0.413912	0.638656	4
HMGB1-HMGB2-HSC70-ERP60-GAPDH complex	fat	-0.228932	-0.272499	-0.207242	4
HMGB1-HMGB2-HSC70-ERP60-GAPDH complex	heart	0.0511384	0.0170562	0.0802808	4
HMGB1-HMGB2-HSC70-ERP60-GAPDH complex	kidney	0.350632	0.305708	0.395556	4
HMGB1-HMGB2-HSC70-ERP60-GAPDH complex	liver	0.375205	0.245669	0.45206	4
HMGB1-HMGB2-HSC70-ERP60-GAPDH complex	lung	0.135483	0.103036	0.145305	4
HMGB1-HMGB2-HSC70-ERP60-GAPDH complex	spleen	0.2245	-0.007153	0.481083	4
HMGB1-HMGB2-HSC70-ERP60-GAPDH complex	striatum	0.663534	0.553916	0.753373	4
hMOF	spleen	0.32648	0.210226	0.426414	4
HOPS complex	hippocampus	0.858392	0.85465	0.874128	4
HOPS complex	kidney	0.635973	0.508436	0.683561	7
HOPS complex	liver	0.742191	0.449399	0.760968	6
HOPS complex	lung	0.24788	0.195097	0.323076	6
HOPS complex	spleen	0.841286	0.750955	0.869967	7
hs4 enhancer complex (faster migrating complex)	spleen	0.642336	0.618774	0.680684	5
Hym1p/Kic1p/Sog2p complex	cerebellum	0.403835	0.356589	0.470241	4
Hym1p/Kic1p/Sog2p complex	fat	0.752129	0.723957	0.778171	4
Hym1p/Kic1p/Sog2p complex	kidney	0.510405	0.476635	0.553436	5
Hym1p/Kic1p/Sog2p complex	liver	0.108131	0.0935526	0.146818	4
Hym1p/Kic1p/Sog2p complex	spleen	0.457809	0.0232055	0.499819	6
INO80 complex	spleen	0.213903	0.200909	0.275313	5
INO80.com	cerebellum	0.360039	0.129059	0.44361	9
INO80.com	fat	0.149998	0.0643848	0.280343	6
INO80.com	heart	-0.0901208	-0.237804	-0.0583182	6
INO80.com	hippocampus	0.234519	0.131738	0.379143	8
INO80.com	kidney	0.204343	0.0480243	0.214786	5
INO80.com	liver	-0.135308	-0.173503	-0.0334933	7
INO80.com	lung	0.0379627	0.0127568	0.0999113	5
INO80.com	spleen	0.0697778	-0.00858494	0.225683	10
INO80.com	striatum	0.115512	0.00910911	0.26847	9
Integrator	kidney	0.259598	0.247618	0.261068	6
Integrator	spleen	0.70304	0.487769	0.735039	13
ISW1b complex	cerebellum	0.339557	0.115371	0.472407	6
ISW1b complex	fat	0.402022	0.372253	0.458033	5
ISW1b complex	heart	0.383861	0.317609	0.450797	4
ISW1b complex	hippocampus	0.731846	0.540497	0.756516	7
ISW1b complex	kidney	0.440378	0.353716	0.48793	5
ISW1b complex	liver	0.664713	0.623485	0.722601	5
ISW1b complex	lung	0.190056	0.139091	0.313226	5
ISW1b complex	spleen	0.289585	0.145207	0.392253	5
ISW1b complex	striatum	0.754768	0.65016	0.772798	5
ITGA2b-ITGB3-CD9-GP1b-CD47 complex	heart	0.961903	0.961858	0.970426	5
ITGA2b-ITGB3-CD9-GP1b-CD47 complex	lung	0.92129	0.819186	0.924915	4
ITGA2b-ITGB3-CD9-GP1b-CD47 complex	spleen	0.796895	0.753534	0.820192	6
ITGA6-ITGB4-Laminin10/12 complex	cerebellum	0.552631	0.486058	0.594603	4
ITGA6-ITGB4-Laminin10/12 complex	fat	0.278029	0.066128	0.463212	4
ITGA6-ITGB4-Laminin10/12 complex	heart	0.401705	0.391471	0.459367	4
ITGA6-ITGB4-Laminin10/12 complex	hippocampus	0.196305	0.18542	0.228775	4
ITGA6-ITGB4-Laminin10/12 complex	kidney	0.744502	0.676585	0.764251	4
ITGA6-ITGB4-Laminin10/12 complex	liver	0.358493	0.339916	0.375683	4
ITGA6-ITGB4-Laminin10/12 complex	lung	0.396055	0.268998	0.399026	4
ITGA6-ITGB4-Laminin10/12 complex	spleen	0.615883	0.499008	0.620182	5
Kinase maturation complex 1	cerebellum	0.573923	0.369881	0.629677	12
Kinase maturation complex 1	fat	0.240322	0.00132638	0.398897	12
Kinase maturation complex 1	heart	0.181911	0.128844	0.246768	12
Kinase maturation complex 1	hippocampus	0.180457	0.0068383	0.231258	13
Kinase maturation complex 1	kidney	0.107307	-0.0990674	0.216481	12
Kinase maturation complex 1	liver	0.458904	0.337564	0.532408	11
Kinase maturation complex 1	lung	0.0556724	-0.00977639	0.1603	13
Kinase maturation complex 1	skeletalmuscle	0.0346528	-0.00207583	0.074571	10
Kinase maturation complex 1	spleen	0.144503	0.0313058	0.220154	13
Kinase maturation complex 1	striatum	0.588772	0.383906	0.638577	12
Kinase maturation complex 2	cerebellum	0.567278	0.442179	0.578933	5
Kinase maturation complex 2	fat	0.89943	0.478531	0.90832	4
Kinase maturation complex 2	hippocampus	-0.0792642	-0.300321	0.153036	6
Kinase maturation complex 2	lung	-0.110535	-0.17861	-0.0467246	4
Kinase maturation complex 2	spleen	0.0308835	-0.0744287	0.162015	6
Kinase maturation complex 2	striatum	-0.147279	-0.177932	-0.0685213	6
KMT2C/D containing complex	cerebellum	0.21687	0.120268	0.310745	5
KMT2C/D containing complex	hippocampus	0.496503	0.465277	0.53368	4
KMT2C/D containing complex	kidney	0.347973	0.226384	0.377302	5
KMT2C/D containing complex	liver	0.549682	0.52618	0.594079	4
KMT2C/D containing complex	lung	0.143509	0.12504	0.150034	5
KMT2C/D containing complex	spleen	0.171238	-0.0617065	0.288745	9
KMT2C/D containing complex	striatum	0.213168	0.136333	0.215004	4
Kornberg's mediator (SRB) complex	spleen	-0.131343	-0.411259	0.138106	4
Large Drosha complex	cerebellum	0.103829	-0.0807348	0.217105	16
Large Drosha complex	fat	0.110288	-0.0351108	0.160539	16
Large Drosha complex	heart	0.287238	0.128366	0.380376	16
Large Drosha complex	hippocampus	0.335022	-0.0510206	0.429729	16
Large Drosha complex	kidney	0.286183	0.0296293	0.327483	16
Large Drosha complex	liver	0.377908	0.214671	0.519275	16
Large Drosha complex	lung	0.168364	0.0528994	0.270663	15
Large Drosha complex	skeletalmuscle	0.243561	0.151502	0.309676	12
Large Drosha complex	spleen	0.182635	-0.0254691	0.258719	18
Large Drosha complex	striatum	0.132842	-0.0430292	0.279666	16
LAT-PLC-gamma-1-p85-GRB2-CBL-VAV-SLP-76 signaling complex; C305 activated	heart	0.13433	0.110712	0.136393	4
LAT-PLC-gamma-1-p85-GRB2-CBL-VAV-SLP-76 signaling complex; C305 activated	hippocampus	-0.383665	-0.493916	-0.256345	4
LAT-PLC-gamma-1-p85-GRB2-CBL-VAV-SLP-76 signaling complex; C305 activated	liver	0.365088	0.346025	0.445054	5
LAT-PLC-gamma-1-p85-GRB2-CBL-VAV-SLP-76 signaling complex; C305 activated	lung	0.201939	0.115404	0.304332	6
LAT-PLC-gamma-1-p85-GRB2-CBL-VAV-SLP-76 signaling complex; C305 activated	spleen	0.454835	0.354332	0.589399	7
LAT-PLC-gamma-1-p85-GRB2-CBL-VAV-SLP-76 signaling complex; C305 activated	striatum	-0.269736	-0.353718	-0.107575	4
LINC complex	spleen	-0.163346	-0.385184	-0.0164448	4
MAP2K1-BRAF-RAF1-YWHAE-KSR1 complex	hippocampus	0.377357	0.231654	0.409972	5
MAP2K1-BRAF-RAF1-YWHAE-KSR1 complex	liver	0.25988	0.210552	0.328005	4
MAP2K1-BRAF-RAF1-YWHAE-KSR1 complex	spleen	0.271651	0.241523	0.294258	5
MCM complex	liver	0.623415	0.517322	0.628947	4
MCM complex	spleen	0.971113	0.954676	0.976398	7
MDC1-MRN-ATM-FANCD2 complex	spleen	0.448011	0.254748	0.467664	4
Mediator	cerebellum	0.352256	0.309678	0.381374	4
Mediator	liver	0.310133	0.294514	0.3622	5
Mediator	spleen	0.185524	-0.0612873	0.313105	10
Mis12 centromere complex	spleen	0.901857	0.811993	0.903333	4
mitochondrial inner membrane presequence translocase complex	heart	0.414603	0.0855389	0.440833	5
mitochondrial inner membrane presequence translocase complex	kidney	0.562048	0.422465	0.575555	5
mitochondrial inner membrane presequence translocase complex	liver	0.389132	0.358698	0.410202	5
mitochondrial inner membrane presequence translocase complex	spleen	0.621972	0.536786	0.647268	4
mitochondrial outer membrane translocase complex	cerebellum	0.562431	0.31573	0.585844	4
mitochondrial outer membrane translocase complex	fat	0.0920646	-0.123802	0.140328	4
mitochondrial outer membrane translocase complex	heart	0.540354	0.495319	0.556844	5
mitochondrial outer membrane translocase complex	hippocampus	0.18939	0.0937008	0.215927	4
mitochondrial outer membrane translocase complex	kidney	0.558917	0.526029	0.561514	5
mitochondrial outer membrane translocase complex	liver	0.579001	0.527927	0.607134	4
mitochondrial outer membrane translocase complex	lung	0.0907227	0.0882926	0.384168	5
mitochondrial outer membrane translocase complex	spleen	0.421823	0.31343	0.537002	4
mitochondrial outer membrane translocase complex	striatum	0.452097	0.306239	0.48186	4
mitochondrial oxoglutarate dehydrogenase complex	cerebellum	-0.598829	-0.638794	-0.572373	4
mitochondrial oxoglutarate dehydrogenase complex	heart	0.261847	0.216108	0.284277	4
mitochondrial oxoglutarate dehydrogenase complex	hippocampus	-0.474186	-0.584387	-0.392012	4
mitochondrial oxoglutarate dehydrogenase complex	kidney	-0.2059	-0.247089	-0.202345	5
mitochondrial oxoglutarate dehydrogenase complex	liver	-0.293537	-0.390747	-0.288682	4
mitochondrial oxoglutarate dehydrogenase complex	lung	0.0836967	-0.0308456	0.19397	4
mitochondrial oxoglutarate dehydrogenase complex	striatum	-0.58409	-0.605468	-0.573789	4
mitochondrial pyruvate dehydrogenase complex	cerebellum	-0.0756072	-0.15301	-0.0244747	8
mitochondrial pyruvate dehydrogenase complex	fat	0.519383	0.380491	0.603158	5
mitochondrial pyruvate dehydrogenase complex	heart	0.421915	0.327802	0.465534	8
mitochondrial pyruvate dehydrogenase complex	hippocampus	0.0946321	-0.100575	0.129822	8
mitochondrial pyruvate dehydrogenase complex	kidney	-0.0117219	-0.170481	0.15945	9
mitochondrial pyruvate dehydrogenase complex	liver	0.0849011	-0.0513644	0.242455	7
mitochondrial pyruvate dehydrogenase complex	lung	0.174583	0.0479824	0.211428	7
mitochondrial pyruvate dehydrogenase complex	skeletalmuscle	0.536457	0.378129	0.578391	7
mitochondrial pyruvate dehydrogenase complex	spleen	0.127927	-0.0900946	0.283512	9
mitochondrial pyruvate dehydrogenase complex	striatum	-0.112502	-0.328764	-0.00113238	8
mitochondrial ribosomal large subunit	cerebellum	0.0620296	-0.0365684	0.241911	19
mitochondrial ribosomal large subunit	fat	0.023856	0.00223201	0.191706	9
mitochondrial ribosomal large subunit	heart	0.353052	0.272456	0.430228	25
mitochondrial ribosomal large subunit	hippocampus	0.0583394	-0.024411	0.225314	21
mitochondrial ribosomal large subunit	kidney	0.385572	0.290963	0.503081	28
mitochondrial ribosomal large subunit	liver	0.47964	0.397535	0.527022	30
mitochondrial ribosomal large subunit	lung	-0.0286754	-0.0601387	0.036878	6
mitochondrial ribosomal large subunit	skeletalmuscle	0.144974	0.104476	0.163917	6
mitochondrial ribosomal large subunit	spleen	0.233561	0.162463	0.298731	26
mitochondrial ribosomal large subunit	striatum	0.0356723	-0.144304	0.115077	17
mitochondrial ribosomal small subunit	cerebellum	0.180458	0.0951014	0.330175	14
mitochondrial ribosomal small subunit	heart	0.441525	0.292287	0.506594	15
mitochondrial ribosomal small subunit	hippocampus	0.0186708	-0.149891	0.161449	12
mitochondrial ribosomal small subunit	kidney	0.294911	0.228407	0.366955	16
mitochondrial ribosomal small subunit	liver	0.279607	0.21016	0.34859	17
mitochondrial ribosomal small subunit	lung	0.0421517	-0.0946498	0.130708	5
mitochondrial ribosomal small subunit	skeletalmuscle	0.0935779	-0.0340674	0.226449	6
mitochondrial ribosomal small subunit	spleen	0.193663	0.139995	0.272613	13
mitochondrial ribosomal small subunit	striatum	0.0455829	-0.0579584	0.114767	12
MMS22L-TONSL	spleen	0.81531	0.692346	0.841802	5
Mob1p/Dbf2p complex	heart	-0.157452	-0.211112	0.111784	5
Mob1p/Dbf2p complex	kidney	0.318342	0.198579	0.388728	4
Mob1p/Dbf2p complex	liver	-0.110763	-0.174114	0.0452608	4
Mob1p/Dbf2p complex	spleen	0.307869	0.169153	0.338911	7
Mob2p/Cbk1p complex	kidney	0.738101	0.700454	0.752798	5
Mob2p/Cbk1p complex	lung	0.51999	0.491146	0.556889	4
mRNA cleavage factor complex (CFI)	cerebellum	0.772281	0.68302	0.835091	13
mRNA cleavage factor complex (CFI)	fat	0.548639	0.435646	0.556153	11
mRNA cleavage factor complex (CFI)	heart	0.476541	0.410475	0.546574	12
mRNA cleavage factor complex (CFI)	hippocampus	0.829292	0.668113	0.863176	14
mRNA cleavage factor complex (CFI)	kidney	0.606599	0.513717	0.639212	12
mRNA cleavage factor complex (CFI)	liver	0.775863	0.687021	0.80916	14
mRNA cleavage factor complex (CFI)	lung	0.545865	0.50889	0.600681	10
mRNA cleavage factor complex (CFI)	skeletalmuscle	0.37299	0.276864	0.448981	9
mRNA cleavage factor complex (CFI)	spleen	0.572215	0.446215	0.634914	15
mRNA cleavage factor complex (CFI)	striatum	0.538864	0.419805	0.640516	15
multi-eIF complex	cerebellum	0.182914	-0.0726588	0.240234	7
multi-eIF complex	fat	0.378631	0.132035	0.500777	7
multi-eIF complex	heart	0.334134	0.287527	0.343107	7
multi-eIF complex	hippocampus	-0.0578112	-0.125571	0.000997373	7
multi-eIF complex	kidney	0.355228	0.291477	0.369506	7
multi-eIF complex	liver	0.418083	0.271215	0.496164	7
multi-eIF complex	lung	-0.0923598	-0.116509	0.114758	7
multi-eIF complex	skeletalmuscle	0.241414	0.157071	0.315838	7
multi-eIF complex	spleen	0.545077	0.43799	0.58567	8
multi-eIF complex	striatum	0.41712	0.23808	0.572796	7
multi-tRNAsynthase complex	cerebellum	0.894582	0.800488	0.910172	10
multi-tRNAsynthase complex	fat	0.416064	0.163013	0.557871	8
multi-tRNAsynthase complex	heart	0.49134	0.385883	0.541858	10
multi-tRNAsynthase complex	hippocampus	0.813193	0.653357	0.870509	10
multi-tRNAsynthase complex	kidney	0.835616	0.705643	0.858068	10
multi-tRNAsynthase complex	liver	0.805892	0.700182	0.810713	10
multi-tRNAsynthase complex	lung	0.429886	0.218156	0.447376	10
multi-tRNAsynthase complex	skeletalmuscle	0.388136	0.201876	0.417805	10
multi-tRNAsynthase complex	spleen	0.796128	0.771278	0.829903	10
multi-tRNAsynthase complex	striatum	0.825022	0.743803	0.879387	9
N-CoR-1	cerebellum	0.255112	0.0412793	0.318195	8
N-CoR-1	fat	0.398266	0.392676	0.417035	5
N-CoR-1	heart	0.655385	0.376713	0.682322	4
N-CoR-1	hippocampus	0.21682	0.161249	0.286187	7
N-CoR-1	kidney	0.112275	0.0510443	0.153094	7
N-CoR-1	liver	0.648357	0.479254	0.653298	7
N-CoR-1	lung	0.388508	0.122699	0.514261	6
N-CoR-1	spleen	0.410909	-0.162005	0.521832	9
N-CoR-1	striatum	0.244314	0.0765707	0.301315	6
nascent polypeptide-associated complex	cerebellum	0.613917	0.491123	0.642913	4
nascent polypeptide-associated complex	hippocampus	0.615279	0.578849	0.627669	4
nascent polypeptide-associated complex	striatum	0.722791	0.641462	0.737011	4
NK-3-Groucho-HIPK2-SIN3A-RbpA48-HDAC1 complex	cerebellum	0.466908	0.272514	0.524647	4
NK-3-Groucho-HIPK2-SIN3A-RbpA48-HDAC1 complex	kidney	0.0869397	-0.0278959	0.188456	4
NK-3-Groucho-HIPK2-SIN3A-RbpA48-HDAC1 complex	liver	0.232893	0.18111	0.289756	5
NK-3-Groucho-HIPK2-SIN3A-RbpA48-HDAC1 complex	spleen	0.0415765	-0.0608726	0.176088	5
Nonsense-mediated mRNA decay pathway complex	liver	0.0915428	0.0279856	0.130309	5
Nonsense-mediated mRNA decay pathway complex	lung	-0.0980535	-0.2228	0.0415498	4
Nonsense-mediated mRNA decay pathway complex	spleen	0.724985	0.637977	0.741506	4
NSL	spleen	0.250463	0.0526339	0.399293	4
NuA3 histone acetyltransferase complex	spleen	0.233719	0.090828	0.359852	7
NuA4/Tip60 HAT complex	cerebellum	0.132937	-0.108599	0.217142	8
NuA4/Tip60 HAT complex	kidney	0.457636	0.284255	0.598571	4
NuA4/Tip60 HAT complex	liver	0.183238	0.0778367	0.246207	4
NuA4/Tip60 HAT complex	lung	0.114305	0.0698036	0.182923	4
NuA4/Tip60 HAT complex	spleen	0.255984	0.184693	0.399515	8
NuA4/Tip60 HAT complex	striatum	0.231555	0.219617	0.3286	5
Nuclear cap binding complex (NCBC)	cerebellum	0.183431	0.0937683	0.313989	5
Nuclear cap binding complex (NCBC)	fat	0.331573	0.0988642	0.370325	4
Nuclear cap binding complex (NCBC)	heart	-0.0244973	-0.0956905	0.0149117	6
Nuclear cap binding complex (NCBC)	hippocampus	0.247889	0.0913508	0.325762	5
Nuclear cap binding complex (NCBC)	kidney	0.196074	-0.401028	0.198163	5
Nuclear cap binding complex (NCBC)	liver	0.622361	-0.0452226	0.688503	6
Nuclear cap binding complex (NCBC)	lung	-0.232436	-0.346898	-0.169891	4
Nuclear cap binding complex (NCBC)	spleen	0.0608851	-0.23518	0.069751	6
Nuclear cap binding complex (NCBC)	striatum	0.348711	0.126046	0.359973	5
nuclear condensin complex	spleen	0.959283	0.930544	0.962283	5
Nuclear pore complex (NPC)	cerebellum	0.245744	0.0323563	0.323178	15
Nuclear pore complex (NPC)	fat	0.38355	-0.00404021	0.480448	12
Nuclear pore complex (NPC)	heart	0.212715	0.190195	0.341739	10
Nuclear pore complex (NPC)	hippocampus	0.087321	-0.131818	0.147573	16
Nuclear pore complex (NPC)	kidney	0.24682	-0.173985	0.440603	25
Nuclear pore complex (NPC)	liver	0.200027	0.0578573	0.346361	23
Nuclear pore complex (NPC)	lung	0.128332	-0.0134513	0.16488	20
Nuclear pore complex (NPC)	skeletalmuscle	0.302381	0.210548	0.386253	5
Nuclear pore complex (NPC)	spleen	0.375053	0.0333653	0.531519	27
Nuclear pore complex (NPC)	striatum	0.0461983	-0.056424	0.27268	16
nuclear ubiquitin ligase complex	kidney	0.241424	0.0975258	0.268344	4
nuclear ubiquitin ligase complex	liver	0.271943	0.204892	0.287662	4
nuclear ubiquitin ligase complex	spleen	0.143458	-0.185373	0.161532	5
nuclear ubiquitin ligase complex	striatum	0.190685	0.0515301	0.210836	4
NuRD complex	cerebellum	0.0944845	0.0376486	0.231699	10
NuRD complex	fat	0.253088	0.147058	0.315668	8
NuRD complex	heart	0.301434	0.269478	0.459374	5
NuRD complex	hippocampus	0.0642976	-0.0531524	0.091408	9
NuRD complex	kidney	0.135254	0.10979	0.157725	9
NuRD complex	liver	0.388657	0.376465	0.454361	10
NuRD complex	lung	0.262931	0.217747	0.331697	9
NuRD complex	spleen	0.109512	-0.0491046	0.140201	12
NuRD complex	striatum	0.147384	0.0431185	0.274766	9
oligosaccharyl transferase complex	cerebellum	0.958695	0.952999	0.959708	4
oligosaccharyl transferase complex	fat	0.721936	0.682873	0.754062	5
oligosaccharyl transferase complex	hippocampus	0.913666	0.898369	0.926214	6
oligosaccharyl transferase complex	kidney	0.915034	0.914234	0.942889	6
oligosaccharyl transferase complex	liver	0.898448	0.891936	0.927147	7
oligosaccharyl transferase complex	lung	0.842222	0.810676	0.852004	6
oligosaccharyl transferase complex	spleen	0.903345	0.882712	0.916433	7
p27-cyclinE-Cdk2 - Ubiquitin E3 ligase (SKP1A; SKP2; CUL1; CKS1B; RBX1) complex	liver	0.0734969	0.0334503	0.0994816	5
p27-cyclinE-Cdk2 - Ubiquitin E3 ligase (SKP1A; SKP2; CUL1; CKS1B; RBX1) complex	spleen	-0.111082	-0.230567	-0.047491	5
p27-cyclinE-Cdk2 - Ubiquitin E3 ligase (SKP1A; SKP2; CUL1; CKS1B; RBX1) complex	striatum	0.0262968	-0.204926	0.195458	4
P2X7 receptor signalling complex	cerebellum	0.021738	-0.155221	0.13336	8
P2X7 receptor signalling complex	fat	-0.00548637	-0.1034	0.0232554	7
P2X7 receptor signalling complex	heart	0.0881284	-0.0546576	0.139982	7
P2X7 receptor signalling complex	hippocampus	0.00449803	-0.205503	0.193715	9
P2X7 receptor signalling complex	kidney	-0.181363	-0.189491	-0.139273	5
P2X7 receptor signalling complex	liver	0.111019	0.0589566	0.144474	9
P2X7 receptor signalling complex	lung	0.190356	-0.0263406	0.262611	9
P2X7 receptor signalling complex	skeletalmuscle	0.157592	0.0678039	0.208212	4
P2X7 receptor signalling complex	spleen	0.0884958	0.0598469	0.214014	9
P2X7 receptor signalling complex	striatum	0.341349	-0.0629178	0.483551	8
p97/VCP-VIMP-DERL1-DERL2-HRD1-SEL1L complex	kidney	-0.232303	-0.265402	-0.160457	4
p97/VCP-VIMP-DERL1-DERL2-HRD1-SEL1L complex	liver	0.680609	0.522643	0.696277	6
p97/VCP-VIMP-DERL1-DERL2-HRD1-SEL1L complex	spleen	0.805346	0.791612	0.806474	5
Paf complex	cerebellum	0.752349	0.51883	0.769429	4
Paf complex	hippocampus	0.601767	0.440913	0.633592	4
Paf complex	liver	0.48351	0.232975	0.565093	5
Paf complex	spleen	0.0867458	-0.0667435	0.222876	5
Paf complex	striatum	0.477004	0.399193	0.5107	4
PAM complex	cerebellum	0.0541206	-0.11084	0.093246	5
PAM complex	fat	0.180239	0.0811773	0.241921	4
PAM complex	heart	0.338272	0.275807	0.359954	5
PAM complex	hippocampus	-0.180827	-0.363135	0.029053	4
PAM complex	kidney	0.192936	0.0915434	0.292603	6
PAM complex	liver	0.472514	0.448758	0.507732	5
PAM complex	skeletalmuscle	0.290162	0.264043	0.338029	5
PAM complex	spleen	-0.131771	-0.240195	-0.0527433	4
PAM complex	striatum	-0.01969	-0.0816272	0.053368	5
PCNA-DNA polymerase delta complex	spleen	0.319107	0.122962	0.343912	4
PCNA-MutS-alpha-MutL-alpha-DNA complex	spleen	0.755414	0.754712	0.7609	5
PFD-like	cerebellum	0.0577467	-0.1519	0.102644	7
PFD-like	fat	0.270374	0.245714	0.370253	6
PFD-like	heart	0.0325297	-0.0108593	0.29119	6
PFD-like	hippocampus	0.267917	0.217109	0.308377	7
PFD-like	kidney	0.119298	-0.148515	0.160199	6
PFD-like	liver	0.15489	0.0920779	0.196137	7
PFD-like	lung	0.11243	0.0648108	0.154094	5
PFD-like	skeletalmuscle	-0.0438681	-0.107991	0.0264698	4
PFD-like	spleen	0.307624	0.245753	0.327001	7
PFD-like	striatum	0.141196	0.039481	0.235467	7
Pho85p/Pcl1p complex	hippocampus	0.549534	0.535343	0.567505	4
Pho85p/Pcl1p complex	lung	-0.034735	-0.0418504	0.0263261	4
Polycomb-group repressive complex 1 (PRC1)	cerebellum	0.40634	0.131686	0.436642	5
Polycomb-group repressive complex 2 (PRC2)	kidney	0.535317	0.449816	0.538221	4
Polycomb-group repressive complex 2 (PRC2)	spleen	0.0880467	0.0704449	0.14056	8
Polycystin-1 multiprotein complex (ACTN1; CDH1; SRC; JUP; VCL; CTNNB1; PXN; BCAR1; PKD1; PTK2; TLN1)	cerebellum	0.636611	0.283357	0.668048	8
Polycystin-1 multiprotein complex (ACTN1; CDH1; SRC; JUP; VCL; CTNNB1; PXN; BCAR1; PKD1; PTK2; TLN1)	fat	-0.0563513	-0.125688	0.0564865	7
Polycystin-1 multiprotein complex (ACTN1; CDH1; SRC; JUP; VCL; CTNNB1; PXN; BCAR1; PKD1; PTK2; TLN1)	heart	0.249086	0.185629	0.297365	6
Polycystin-1 multiprotein complex (ACTN1; CDH1; SRC; JUP; VCL; CTNNB1; PXN; BCAR1; PKD1; PTK2; TLN1)	hippocampus	0.430951	0.152653	0.505668	9
Polycystin-1 multiprotein complex (ACTN1; CDH1; SRC; JUP; VCL; CTNNB1; PXN; BCAR1; PKD1; PTK2; TLN1)	kidney	0.21536	0.0974104	0.259523	9
Polycystin-1 multiprotein complex (ACTN1; CDH1; SRC; JUP; VCL; CTNNB1; PXN; BCAR1; PKD1; PTK2; TLN1)	liver	0.164115	0.0881175	0.195263	8
Polycystin-1 multiprotein complex (ACTN1; CDH1; SRC; JUP; VCL; CTNNB1; PXN; BCAR1; PKD1; PTK2; TLN1)	lung	0.244384	0.138601	0.326318	10
Polycystin-1 multiprotein complex (ACTN1; CDH1; SRC; JUP; VCL; CTNNB1; PXN; BCAR1; PKD1; PTK2; TLN1)	skeletalmuscle	0.0854682	0.0836756	0.153214	5
Polycystin-1 multiprotein complex (ACTN1; CDH1; SRC; JUP; VCL; CTNNB1; PXN; BCAR1; PKD1; PTK2; TLN1)	spleen	0.550511	0.491547	0.56988	9
Polycystin-1 multiprotein complex (ACTN1; CDH1; SRC; JUP; VCL; CTNNB1; PXN; BCAR1; PKD1; PTK2; TLN1)	striatum	0.556494	0.300683	0.659924	9
pRb2/p130-multimolecular complex (DNMT1; E2F4; SuV39H1; HDAC1; RBL2)	spleen	0.25613	0.169462	0.497933	5
prefoldin complex	cerebellum	0.408949	0.298285	0.478715	5
prefoldin complex	fat	0.613067	0.382878	0.621719	4
prefoldin complex	heart	0.712881	0.554422	0.714256	4
prefoldin complex	hippocampus	0.236598	0.197409	0.238499	5
prefoldin complex	kidney	0.573735	0.541916	0.654142	5
prefoldin complex	liver	0.723917	0.716648	0.726935	4
prefoldin complex	lung	0.0780007	-0.114939	0.275183	4
prefoldin complex	spleen	0.558641	0.505635	0.688929	5
prefoldin complex	striatum	0.562388	0.529394	0.621051	5
Profilin 1 complex	cerebellum	-0.330097	-0.343615	-0.0477462	5
Profilin 1 complex	fat	0.157049	0.0465008	0.237983	4
Profilin 1 complex	heart	0.142291	0.0355017	0.147708	4
Profilin 1 complex	hippocampus	0.180757	0.0289539	0.31995	5
Profilin 1 complex	kidney	-0.26512	-0.339406	-0.206131	5
Profilin 1 complex	liver	-0.252563	-0.295187	-0.2198	4
Profilin 1 complex	lung	-0.167446	-0.332842	-0.0020498	4
Profilin 1 complex	skeletalmuscle	-0.0358557	-0.0963417	0.096217	4
Profilin 1 complex	spleen	0.0974065	-0.0707878	0.154873	5
Profilin 1 complex	striatum	0.0579663	-0.0991607	0.0663246	5
protein phosphatase type 2A complex (Rts1p)	cerebellum	0.613829	0.174448	0.663598	6
protein phosphatase type 2A complex (Rts1p)	fat	-0.186053	-0.283876	-0.0981591	4
protein phosphatase type 2A complex (Rts1p)	heart	0.0701966	0.0360099	0.132374	5
protein phosphatase type 2A complex (Rts1p)	hippocampus	0.670915	0.189434	0.749583	7
protein phosphatase type 2A complex (Rts1p)	kidney	0.473426	0.453749	0.564742	7
protein phosphatase type 2A complex (Rts1p)	liver	-0.0341086	-0.0528222	0.0414703	5
protein phosphatase type 2A complex (Rts1p)	lung	-0.00886702	-0.0927541	0.0476687	6
protein phosphatase type 2A complex (Rts1p)	skeletalmuscle	-0.0826077	-0.148798	0.051718	6
protein phosphatase type 2A complex (Rts1p)	spleen	0.504544	0.0956963	0.575794	7
protein phosphatase type 2A complex (Rts1p)	striatum	0.640959	0.21586	0.736452	7
Prp19-associated complex	cerebellum	0.552153	0.31847	0.596049	4
Prp19-associated complex	liver	0.19225	0.169109	0.292965	5
Prp19-associated complex	lung	-0.0183958	-0.0397765	0.0503577	4
Prp19-associated complex	spleen	0.101942	0.00451784	0.150696	6
Prp19-associated complex	striatum	0.692098	0.489863	0.702505	4
RAF1-PPP2-PIN1 complex	cerebellum	0.0716616	-0.133707	0.284886	4
RAF1-PPP2-PIN1 complex	fat	0.282046	0.220968	0.295385	4
RAF1-PPP2-PIN1 complex	heart	0.110287	0.0530541	0.134032	5
RAF1-PPP2-PIN1 complex	hippocampus	-0.276339	-0.42911	-0.127232	4
RAF1-PPP2-PIN1 complex	kidney	-0.0817988	-0.131355	-0.0741154	4
RAF1-PPP2-PIN1 complex	liver	-0.0571193	-0.107582	0.160832	5
RAF1-PPP2-PIN1 complex	lung	0.0898389	-0.0880641	0.122593	4
RAF1-PPP2-PIN1 complex	spleen	-0.108807	-0.22951	-0.0823157	5
RAF1-PPP2-PIN1 complex	striatum	-0.0849408	-0.303824	0.0991712	4
RalBP1-CCNB1-AP2A-NUMB-EPN1 complex	cerebellum	0.146949	-0.0221757	0.165351	5
RalBP1-CCNB1-AP2A-NUMB-EPN1 complex	fat	0.0288465	-0.0445215	0.102823	4
RalBP1-CCNB1-AP2A-NUMB-EPN1 complex	hippocampus	-0.224132	-0.225369	-0.130863	5
RalBP1-CCNB1-AP2A-NUMB-EPN1 complex	kidney	-0.0469143	-0.198838	-0.0117958	5
RalBP1-CCNB1-AP2A-NUMB-EPN1 complex	liver	0.209009	0.00257058	0.335996	5
RalBP1-CCNB1-AP2A-NUMB-EPN1 complex	lung	0.132165	0.100755	0.201045	5
RalBP1-CCNB1-AP2A-NUMB-EPN1 complex	spleen	0.0791701	-0.20874	0.128265	5
RalBP1-CCNB1-AP2A-NUMB-EPN1 complex	striatum	0.0772146	-0.133884	0.110666	5
RANBP9-containing complex	cerebellum	-0.0758058	-0.15594	0.0361249	5
RANBP9-containing complex	hippocampus	0.0974468	0.0192442	0.100377	6
RANBP9-containing complex	kidney	0.235507	0.112856	0.268698	6
RANBP9-containing complex	liver	0.561063	0.429617	0.561365	6
RANBP9-containing complex	lung	-0.0841692	-0.117447	0.0382189	6
RANBP9-containing complex	spleen	0.63003	0.486008	0.695473	8
RANBP9-containing complex	striatum	0.305086	0.233103	0.331272	4
Rap1 complex	cerebellum	-0.041039	-0.203915	0.035748	4
Rap1 complex	fat	-0.0165922	-0.0230024	0.0174414	6
Rap1 complex	kidney	0.00228726	-0.0177023	0.0135124	6
Rap1 complex	liver	0.460524	0.395608	0.5574	5
Rap1 complex	spleen	0.0884577	0.0394867	0.119708	7
RC complex during S-phase of cell cycle	cerebellum	0.54898	0.494888	0.70648	5
RC complex during S-phase of cell cycle	liver	0.316169	0.16175	0.357836	6
RC complex during S-phase of cell cycle	lung	0.173578	0.14951	0.248376	5
RC complex during S-phase of cell cycle	spleen	0.591337	0.517741	0.661149	11
Replication factor C (RFC) complex	spleen	0.891817	0.871928	0.909314	5
Respiratory chain complex I (early intermediate NDUFAF1 assembly); mitochondrial	cerebellum	0.164939	0.0543158	0.170101	6
Respiratory chain complex I (early intermediate NDUFAF1 assembly); mitochondrial	fat	0.627517	0.550036	0.708846	5
Respiratory chain complex I (early intermediate NDUFAF1 assembly); mitochondrial	heart	0.552458	0.511912	0.553712	7
Respiratory chain complex I (early intermediate NDUFAF1 assembly); mitochondrial	hippocampus	0.157466	-0.0130421	0.198673	8
Respiratory chain complex I (early intermediate NDUFAF1 assembly); mitochondrial	kidney	0.424586	0.270248	0.565052	7
Respiratory chain complex I (early intermediate NDUFAF1 assembly); mitochondrial	liver	0.337869	0.238751	0.480403	8
Respiratory chain complex I (early intermediate NDUFAF1 assembly); mitochondrial	lung	0.624249	0.540281	0.697654	4
Respiratory chain complex I (early intermediate NDUFAF1 assembly); mitochondrial	skeletalmuscle	0.410823	0.300008	0.460456	6
Respiratory chain complex I (early intermediate NDUFAF1 assembly); mitochondrial	spleen	0.201912	0.159842	0.206605	4
Respiratory chain complex I (early intermediate NDUFAF1 assembly); mitochondrial	striatum	0.264029	0.147036	0.449703	7
retromer complex	cerebellum	-0.00480189	-0.240139	0.0436232	7
retromer complex	fat	0.55776	0.486754	0.59276	7
retromer complex	heart	0.123841	0.085813	0.146605	7
retromer complex	hippocampus	-0.126552	-0.251438	-0.117209	7
retromer complex	kidney	0.313881	0.227214	0.379274	7
retromer complex	liver	0.417304	0.408629	0.494061	7
retromer complex	lung	0.184591	0.0896526	0.193025	7
retromer complex	skeletalmuscle	0.398844	0.251822	0.462805	6
retromer complex	spleen	-0.119853	-0.148252	0.0689848	7
retromer complex	striatum	0.374613	0.266691	0.494862	7
RICH1/AMOT polarity complex; Flag-Rich1 precipitated	cerebellum	0.177908	0.0517563	0.242705	8
RICH1/AMOT polarity complex; Flag-Rich1 precipitated	fat	0.0436943	0.0114641	0.13533	6
RICH1/AMOT polarity complex; Flag-Rich1 precipitated	heart	0.197148	0.172689	0.218504	6
RICH1/AMOT polarity complex; Flag-Rich1 precipitated	hippocampus	0.316435	0.186802	0.363869	7
RICH1/AMOT polarity complex; Flag-Rich1 precipitated	kidney	0.0218338	-0.0615691	0.144228	8
RICH1/AMOT polarity complex; Flag-Rich1 precipitated	liver	0.254834	0.225769	0.292588	7
RICH1/AMOT polarity complex; Flag-Rich1 precipitated	lung	0.606852	0.427645	0.687699	6
RICH1/AMOT polarity complex; Flag-Rich1 precipitated	spleen	0.482112	0.467225	0.569782	6
RICH1/AMOT polarity complex; Flag-Rich1 precipitated	striatum	0.30207	-0.0898328	0.607945	8
RNA Degradation Complex	cerebellum	0.138303	0.0804011	0.194699	4
RNA Degradation Complex	kidney	0.397289	0.372967	0.418455	4
RNA Degradation Complex	liver	0.43294	0.200824	0.466952	4
RNA Degradation Complex	spleen	0.370513	0.264802	0.396312	5
RNA Degradation Complex	striatum	0.0466857	0.0407746	0.0560799	4
RNA pol II containing coactivator complex Tat-SF	fat	0.166028	0.0753239	0.199374	4
RNA pol II containing coactivator complex Tat-SF	hippocampus	-0.111923	-0.209713	-0.00326543	4
RNA pol II containing coactivator complex Tat-SF	kidney	0.110922	0.105867	0.207235	5
RNA pol II containing coactivator complex Tat-SF	liver	0.326267	0.292019	0.54745	5
RNA pol II containing coactivator complex Tat-SF	lung	0.132646	0.0792628	0.148441	5
RNA pol II containing coactivator complex Tat-SF	spleen	0.0951683	-0.249509	0.146132	5
RNA polymerase I core complex	spleen	0.0141536	-0.0303603	0.138199	7
RNA polymerase II complex; chromatin structure modifying	cerebellum	0.259913	0.0706696	0.290192	10
RNA polymerase II complex; chromatin structure modifying	fat	0.55578	0.526373	0.571642	5
RNA polymerase II complex; chromatin structure modifying	hippocampus	-0.110132	-0.164372	-0.0461721	8
RNA polymerase II complex; chromatin structure modifying	kidney	-0.0138237	-0.0488246	0.1525	11
RNA polymerase II complex; chromatin structure modifying	liver	0.454517	0.321443	0.484342	9
RNA polymerase II complex; chromatin structure modifying	lung	0.183898	-0.061641	0.211905	9
RNA polymerase II complex; chromatin structure modifying	spleen	0.221823	0.144635	0.25307	15
RNA polymerase II complex; chromatin structure modifying	striatum	0.150431	-0.0282392	0.184962	5
RNA polymerase II core complex	cerebellum	-0.0379838	-0.198411	0.0128807	7
RNA polymerase II core complex	fat	0.0182141	-0.151678	0.17112	6
RNA polymerase II core complex	hippocampus	0.265466	0.161338	0.416688	6
RNA polymerase II core complex	kidney	-0.183152	-0.191786	-0.000876665	5
RNA polymerase II core complex	liver	0.50128	0.409571	0.564277	6
RNA polymerase II core complex	lung	0.209199	0.141093	0.263162	7
RNA polymerase II core complex	spleen	0.0752468	-0.0488409	0.154528	9
RNA polymerase II core complex	striatum	0.333884	0.188806	0.427193	5
RNA polymerase III core complex	spleen	0.249771	0.236027	0.316363	6
Rot2p/Gtb1p complex	cerebellum	0.261537	0.115016	0.288881	4
Rot2p/Gtb1p complex	fat	0.0229858	-0.077301	0.0646782	4
Rot2p/Gtb1p complex	hippocampus	0.339552	0.156321	0.509583	4
Rot2p/Gtb1p complex	kidney	-0.0483793	-0.185441	0.00736111	4
Rot2p/Gtb1p complex	liver	-0.197161	-0.309073	-0.113691	4
Rot2p/Gtb1p complex	skeletalmuscle	0.171598	0.0994238	0.20119	4
Rot2p/Gtb1p complex	spleen	0.2057	0.185786	0.24045	5
Rot2p/Gtb1p complex	striatum	-0.0700948	-0.326223	0.161884	4
Rpd3L complex	cerebellum	0.606379	0.376895	0.648386	8
Rpd3L complex	hippocampus	0.293209	0.0642196	0.346903	6
Rpd3L complex	kidney	0.270724	0.200591	0.35911	7
Rpd3L complex	liver	0.519665	0.397875	0.530427	7
Rpd3L complex	lung	0.269619	0.189663	0.283273	6
Rpd3L complex	spleen	0.1737	0.0650896	0.20337	13
Rpd3L complex	striatum	0.353116	0.323362	0.441777	6
RSC	cerebellum	0.151279	-0.0215027	0.215105	13
RSC	fat	-0.136093	-0.193403	-0.114649	9
RSC	heart	0.0367181	-0.0675346	0.0674027	9
RSC	hippocampus	0.0945525	-0.140514	0.188751	13
RSC	kidney	0.0160228	-0.0365664	0.057255	13
RSC	liver	0.0814695	-0.0704996	0.214728	12
RSC	lung	0.0901952	-0.0984277	0.241618	12
RSC	skeletalmuscle	0.158023	0.144607	0.213508	5
RSC	spleen	-0.0191043	-0.138711	0.0513266	15
RSC	striatum	0.00279068	-0.123689	0.135338	11
Sac3-Thp	spleen	-0.206661	-0.372217	-0.150212	5
SCF-CDC4 complex	cerebellum	-0.00378133	-0.353989	0.137795	6
SCF-CDC4 complex	fat	0.486384	0.43486	0.534151	4
SCF-CDC4 complex	heart	0.461215	0.458579	0.518399	5
SCF-CDC4 complex	hippocampus	0.522951	-0.104609	0.568473	6
SCF-CDC4 complex	kidney	-0.155874	-0.170803	-0.0579178	5
SCF-CDC4 complex	liver	0.311826	0.288831	0.33482	6
SCF-CDC4 complex	lung	-0.0392968	-0.12955	0.0746808	6
SCF-CDC4 complex	skeletalmuscle	0.241044	0.0922201	0.269077	5
SCF-CDC4 complex	spleen	-0.0270642	-0.0538459	0.0150842	5
SCF-CDC4 complex	striatum	0.0237354	-0.0378248	0.0661956	6
Septin complex	cerebellum	0.551796	0.52145	0.57938	5
Septin complex	fat	0.204522	0.19052	0.302091	5
Septin complex	heart	0.547294	0.538032	0.591918	5
Septin complex	hippocampus	0.706701	0.573354	0.731087	5
Septin complex	kidney	0.564494	0.550244	0.621645	5
Septin complex	liver	0.590348	0.578079	0.617589	5
Septin complex	lung	0.376757	0.235321	0.508201	4
Septin complex	skeletalmuscle	0.35943	0.351829	0.384965	5
Septin complex	spleen	0.3504	0.346993	0.400698	5
Septin complex	striatum	0.348649	0.26629	0.392716	5
Signal recognition particle (SRP) complex	cerebellum	0.619139	0.553407	0.661884	4
Signal recognition particle (SRP) complex	hippocampus	0.287685	0.13608	0.31547	4
Signal recognition particle (SRP) complex	kidney	0.695787	0.594973	0.707481	4
Signal recognition particle (SRP) complex	liver	0.229527	0.227566	0.304865	5
Signal recognition particle (SRP) complex	lung	0.485937	0.428814	0.506684	4
Signal recognition particle (SRP) complex	spleen	0.555635	0.525831	0.579795	4
SIN3 complex	cerebellum	0.50996	0.40677	0.544132	7
SIN3 complex	liver	0.419213	0.382563	0.483182	4
SIN3 complex	spleen	0.491351	0.26462	0.524036	10
Sin3-CI	cerebellum	0.365415	0.139172	0.407337	11
Sin3-CI	fat	0.162073	-0.0432122	0.190927	5
Sin3-CI	heart	0.19334	0.0465549	0.317903	6
Sin3-CI	hippocampus	-0.0226389	-0.127643	0.0477845	8
Sin3-CI	kidney	0.225794	-0.00771091	0.259138	11
Sin3-CI	liver	0.335642	0.292479	0.423112	9
Sin3-CI	lung	0.291828	0.145127	0.371353	8
Sin3-CI	spleen	0.263976	0.088941	0.338228	14
Sin3-CI	striatum	0.283883	0.252307	0.331532	7
smc5p-Smc6p complex	cerebellum	-0.0149866	-0.133647	0.118304	4
smc5p-Smc6p complex	spleen	0.38117	0.18207	0.477782	5
SMG-1-Upf1-eRF1-eRF3 complex (SURF)	hippocampus	0.543185	0.48357	0.550291	4
SMG-1-Upf1-eRF1-eRF3 complex (SURF)	kidney	-0.0626922	-0.130442	0.0415448	4
SMG-1-Upf1-eRF1-eRF3 complex (SURF)	liver	0.415019	0.303972	0.436595	4
SMG-1-Upf1-eRF1-eRF3 complex (SURF)	lung	0.560635	0.380777	0.561075	4
SMG-1-Upf1-eRF1-eRF3 complex (SURF)	spleen	0.460512	0.34526	0.5118	4
SMN-PolII-RHA complex	cerebellum	0.164367	0.0488383	0.233655	5
SMN-PolII-RHA complex	fat	-0.0171354	-0.156112	0.0707045	4
SMN-PolII-RHA complex	hippocampus	-0.0601758	-0.161605	0.0256371	4
SMN-PolII-RHA complex	kidney	-0.200397	-0.416591	-0.159552	5
SMN-PolII-RHA complex	liver	0.189447	-0.0719289	0.210066	5
SMN-PolII-RHA complex	lung	0.354884	0.188455	0.389188	4
SMN-PolII-RHA complex	spleen	0.449381	0.383711	0.50749	7
SNARE complex	cerebellum	0.321941	0.239768	0.395423	10
SNARE complex	fat	0.0554756	-0.246583	0.101357	5
SNARE complex	heart	0.196532	0.18294	0.266452	4
SNARE complex	hippocampus	0.357841	0.331022	0.418391	9
SNARE complex	kidney	0.211071	0.200122	0.238432	6
SNARE complex	liver	0.33821	0.218593	0.378194	5
SNARE complex	lung	0.16712	-0.0181941	0.308446	6
SNARE complex	spleen	0.303989	0.261613	0.320846	8
SNARE complex	striatum	0.308688	0.184519	0.387136	11
SNARE complex (VAMP4; STX6; STX16; VTI1a; VTI1b)	cerebellum	0.639311	0.552241	0.643206	4
SNARE complex (VAMP4; STX6; STX16; VTI1a; VTI1b)	kidney	0.458446	0.369831	0.54706	4
SNARE complex (VAMP4; STX6; STX16; VTI1a; VTI1b)	spleen	0.49121	0.389727	0.535737	5
SNARE complex (VAMP4; STX6; STX16; VTI1a; VTI1b)	striatum	0.70015	0.698253	0.734394	5
Snf1p/Snf4p/Sip2p complex	cerebellum	0.098289	0.0629162	0.191071	4
Snf1p/Snf4p/Sip2p complex	heart	0.442335	0.350649	0.446224	6
Snf1p/Snf4p/Sip2p complex	kidney	0.636123	0.53918	0.68409	5
Snf1p/Snf4p/Sip2p complex	liver	0.796254	0.768702	0.825779	5
Snf1p/Snf4p/Sip2p complex	spleen	0.371874	0.331536	0.400236	4
SPB components	cerebellum	0.504739	0.337085	0.644584	4
SPB components	hippocampus	0.157453	-0.035097	0.196522	6
SPB components	striatum	0.156636	0.0542011	0.213227	4
Spliceosome-A	cerebellum	0.497806	0.345806	0.541335	17
Spliceosome-A	fat	0.0779966	-0.0827284	0.165035	14
Spliceosome-A	heart	0.40961	0.303727	0.440461	12
Spliceosome-A	hippocampus	0.466169	0.423335	0.632974	17
Spliceosome-A	kidney	0.251657	0.183057	0.400022	17
Spliceosome-A	liver	0.49183	0.438057	0.539446	17
Spliceosome-A	lung	0.271681	0.155353	0.433442	13
Spliceosome-A	skeletalmuscle	0.209113	0.0584458	0.330267	7
Spliceosome-A	spleen	0.511569	0.429839	0.576343	17
Spliceosome-A	striatum	0.474158	0.339826	0.528578	15
Spliceosome-B	cerebellum	0.102557	0.0353421	0.228218	8
Spliceosome-B	hippocampus	0.0294532	-0.136348	0.0408536	5
Spliceosome-B	kidney	0.0012881	-0.032563	0.0554161	8
Spliceosome-B	liver	-0.021553	-0.0973224	0.0230586	8
Spliceosome-B	lung	0.145988	0.112936	0.204818	4
Spliceosome-B	spleen	0.136727	0.0715209	0.169036	9
Spliceosome-B	striatum	0.0531963	0.0205023	0.150892	5
Spliceosome-Bact	cerebellum	0.785752	0.747937	0.808128	5
Spliceosome-Bact	hippocampus	0.536954	0.375928	0.579075	4
Spliceosome-Bact	kidney	0.046104	-0.158385	0.0533999	5
Spliceosome-Bact	liver	0.651951	0.30313	0.681306	8
Spliceosome-Bact	spleen	0.564524	0.225658	0.617369	8
Spliceosome-Bact	striatum	0.628305	0.547047	0.694464	6
Spliceosome-C	cerebellum	0.553249	0.53296	0.607332	5
Spliceosome-C	fat	0.471859	0.385069	0.529536	5
Spliceosome-C	hippocampus	0.302917	0.294969	0.371234	5
Spliceosome-C	kidney	0.473094	0.336261	0.508167	4
Spliceosome-C	liver	0.421937	0.382851	0.432769	9
Spliceosome-C	lung	0.167072	0.146592	0.198248	4
Spliceosome-C	spleen	0.234209	0.115085	0.341024	14
Spliceosome-C	striatum	0.212395	0.163533	0.395277	5
Spliceosome-LSm	cerebellum	0.712884	0.703228	0.730292	5
Spliceosome-LSm	fat	0.316556	0.0970332	0.350906	4
Spliceosome-LSm	heart	0.564777	0.494362	0.591977	4
Spliceosome-LSm	hippocampus	0.341297	0.325485	0.372905	4
Spliceosome-LSm	kidney	0.592844	0.50465	0.606617	4
Spliceosome-LSm	liver	0.57455	0.48759	0.618279	6
Spliceosome-LSm	lung	0.363098	0.315739	0.40505	5
Spliceosome-LSm	spleen	0.791006	0.751606	0.833846	6
Spliceosome-LSm	striatum	0.383402	0.151306	0.452427	5
Spliceosome-Prp19	cerebellum	-0.0725212	-0.261446	0.105506	8
Spliceosome-Prp19	fat	-0.0561344	-0.069843	-0.0340292	5
Spliceosome-Prp19	heart	0.140853	-0.107841	0.146726	6
Spliceosome-Prp19	hippocampus	0.158827	0.144968	0.257375	7
Spliceosome-Prp19	kidney	0.0715716	-0.0467975	0.0816614	7
Spliceosome-Prp19	liver	0.508726	0.34358	0.532302	7
Spliceosome-Prp19	lung	0.307622	0.293117	0.330058	5
Spliceosome-Prp19	spleen	0.378299	0.255492	0.404932	7
Spliceosome-Prp19	striatum	0.110875	0.0434879	0.180395	7
Spliceosome-Sm	cerebellum	0.721609	0.714906	0.750149	4
Spliceosome-Sm	hippocampus	0.782394	0.772104	0.840754	5
Spliceosome-Sm	kidney	0.638192	0.618861	0.656102	4
Spliceosome-Sm	liver	0.714887	0.704803	0.756277	4
Spliceosome-Sm	lung	0.50677	0.45503	0.564013	4
Spliceosome-Sm	spleen	0.775511	0.760022	0.794336	4
Spliceosome-Sm	striatum	0.77195	0.742753	0.776599	4
Spliceosome-U2	cerebellum	0.0667644	-0.0275944	0.137265	12
Spliceosome-U2	fat	0.177939	0.0190011	0.251126	8
Spliceosome-U2	heart	0.266971	0.21746	0.319354	9
Spliceosome-U2	hippocampus	0.16255	-0.123759	0.320452	11
Spliceosome-U2	kidney	0.433562	0.0405893	0.515462	12
Spliceosome-U2	liver	0.441362	0.294454	0.510374	11
Spliceosome-U2	lung	0.139912	0.0240579	0.246153	11
Spliceosome-U2	skeletalmuscle	0.0276918	0.0180696	0.0630008	4
Spliceosome-U2	spleen	0.317925	0.208077	0.414172	12
Spliceosome-U2	striatum	0.23787	0.144173	0.260602	11
Spliceosome-U4/U6	cerebellum	0.485477	0.406486	0.569804	5
Spliceosome-U4/U6	fat	-0.24075	-0.245978	0.0856931	5
Spliceosome-U4/U6	heart	0.219659	0.11979	0.252933	4
Spliceosome-U4/U6	hippocampus	0.567103	0.521603	0.567983	5
Spliceosome-U4/U6	kidney	-0.00644958	-0.0896142	0.106168	5
Spliceosome-U4/U6	liver	0.444091	0.240526	0.450869	5
Spliceosome-U4/U6	lung	-0.0495213	-0.316829	0.179786	4
Spliceosome-U4/U6	spleen	0.183369	-0.238768	0.208428	5
Spliceosome-U4/U6	striatum	0.234165	0.0481993	0.302729	5
Spliceosome-U5	cerebellum	0.578421	-0.0106761	0.628857	8
Spliceosome-U5	fat	-0.188101	-0.212214	-0.187981	4
Spliceosome-U5	heart	0.409227	0.173416	0.420885	5
Spliceosome-U5	hippocampus	0.389278	-0.183693	0.494688	7
Spliceosome-U5	kidney	0.199309	0.0331968	0.382718	8
Spliceosome-U5	liver	0.478441	0.38047	0.598503	8
Spliceosome-U5	lung	0.0480899	0.0110335	0.0843965	6
Spliceosome-U5	spleen	0.0113376	-0.152139	0.066928	8
Spliceosome-U5	striatum	0.58278	0.0409163	0.64055	7
SRC-3 complex	liver	0.363838	0.309185	0.365366	4
SRC-3 complex	spleen	0.180505	0.101701	0.247515	5
SRCAP	cerebellum	0.341061	0.26105	0.424149	6
SRCAP	hippocampus	0.441873	0.370586	0.475501	4
SRCAP	lung	0.0751396	0.0177093	0.201984	4
SRCAP	spleen	0.238727	-0.0327364	0.266419	7
SRCAP	striatum	0.505036	0.379364	0.528488	4
SRm160/300 complex	cerebellum	0.690355	0.683186	0.718595	5
SRm160/300 complex	fat	0.138188	0.0751343	0.16777	5
SRm160/300 complex	heart	0.558654	0.529717	0.571598	4
SRm160/300 complex	hippocampus	0.677472	0.660378	0.700815	5
SRm160/300 complex	kidney	0.581125	0.459734	0.605969	5
SRm160/300 complex	liver	0.583109	0.557347	0.60418	5
SRm160/300 complex	lung	0.175382	0.123342	0.190762	5
SRm160/300 complex	spleen	0.382242	0.19133	0.428115	5
SRm160/300 complex	striatum	0.487942	0.364708	0.571687	5
Sro1p/Sec4p/Sec9p complex	cerebellum	0.388164	0.328595	0.447261	9
Sro1p/Sec4p/Sec9p complex	fat	0.272498	0.0921331	0.419327	4
Sro1p/Sec4p/Sec9p complex	heart	0.611894	0.598963	0.631768	4
Sro1p/Sec4p/Sec9p complex	hippocampus	0.351303	0.232572	0.370273	9
Sro1p/Sec4p/Sec9p complex	kidney	0.383032	0.283136	0.461823	7
Sro1p/Sec4p/Sec9p complex	liver	0.561943	0.373371	0.636585	7
Sro1p/Sec4p/Sec9p complex	lung	0.138338	0.0774133	0.194324	6
Sro1p/Sec4p/Sec9p complex	spleen	0.201922	0.148245	0.276703	7
Sro1p/Sec4p/Sec9p complex	striatum	0.0919878	-0.0536972	0.236494	8
STAGA complex	spleen	-0.00774689	-0.0456689	0.0195399	5
STE5-MAPK complex	cerebellum	0.790426	0.758855	0.810384	4
STE5-MAPK complex	fat	0.400457	0.215534	0.534374	5
STE5-MAPK complex	heart	0.311042	0.253191	0.357116	4
STE5-MAPK complex	hippocampus	0.565281	0.537728	0.658235	5
STE5-MAPK complex	kidney	0.625474	0.598695	0.730374	6
STE5-MAPK complex	liver	0.702437	0.576031	0.749109	4
STE5-MAPK complex	lung	0.173859	0.0728203	0.319899	5
STE5-MAPK complex	skeletalmuscle	0.245234	0.230059	0.303432	4
STE5-MAPK complex	spleen	0.440369	0.416125	0.507246	7
STE5-MAPK complex	striatum	0.739494	0.690003	0.764045	4
Survival of motor neuron (SMN) complex	cerebellum	0.52139	0.261026	0.561521	7
Survival of motor neuron (SMN) complex	fat	0.739706	0.579704	0.754734	4
Survival of motor neuron (SMN) complex	hippocampus	0.628231	0.35231	0.736299	7
Survival of motor neuron (SMN) complex	kidney	0.397691	0.133918	0.520074	6
Survival of motor neuron (SMN) complex	liver	0.66663	0.192767	0.678345	6
Survival of motor neuron (SMN) complex	lung	0.332725	0.262562	0.436606	5
Survival of motor neuron (SMN) complex	spleen	0.159644	0.0297811	0.170851	8
Survival of motor neuron (SMN) complex	striatum	0.664417	0.606023	0.722853	5
Suv39h1	cerebellum	-0.0998618	-0.207208	0.0156481	4
Suv39h1	fat	-0.0401242	-0.110475	-0.0121615	4
Suv39h1	hippocampus	0.160264	0.0764758	0.200786	4
Suv39h1	kidney	0.370747	0.338263	0.41978	4
Suv39h1	liver	0.306169	0.252243	0.363731	4
Suv39h1	lung	0.542756	0.383508	0.553195	4
Suv39h1	spleen	0.243061	0.140777	0.413465	6
SWI/SNF chromatin-remodeling complex	cerebellum	0.19609	0.06646	0.213165	4
SWI/SNF chromatin-remodeling complex	kidney	0.292667	-0.0454185	0.343372	5
SWI/SNF chromatin-remodeling complex	liver	0.375856	0.317072	0.420046	5
SWI/SNF chromatin-remodeling complex	lung	0.342364	0.179523	0.479826	4
SWI/SNF chromatin-remodeling complex	spleen	0.324277	0.236265	0.38708	5
TAF complex	cerebellum	0.344834	0.281898	0.442224	5
TAF complex	spleen	0.341737	0.259144	0.378303	11
TCF4-CTNNB1-SUMO1-EP300-HADAC6 complex	hippocampus	-0.403078	-0.42297	-0.383187	4
TCF4-CTNNB1-SUMO1-EP300-HADAC6 complex	spleen	-0.012601	-0.16246	0.127624	4
telomerase	cerebellum	0.131335	0.0610473	0.220448	7
telomerase	fat	0.20858	0.194816	0.257027	5
telomerase	heart	0.18394	0.171068	0.201768	4
telomerase	hippocampus	0.18416	-0.104277	0.368477	7
telomerase	kidney	0.39753	0.230925	0.421384	6
telomerase	liver	0.427806	0.220472	0.465058	5
telomerase	lung	0.197846	0.162905	0.218718	5
telomerase	spleen	0.23429	0.230378	0.464444	8
telomerase	striatum	0.0779996	-0.100499	0.102156	5
Telomeric Complex	spleen	0.323287	0.199531	0.361851	6
TFIID complex	spleen	0.210362	0.0690578	0.33871	4
TFIIH complex	spleen	0.636495	0.614589	0.651001	4
TFIIIC complex	spleen	0.64434	0.572353	0.705402	5
TNF-alpha/NF-kappa B signaling complex (CHUK; BTRC; NFKB2; PPP6C; REL; CUL1; IKBKE; SAPS2; SAPS1; ANKRD28; RELA; SKP1)	cerebellum	-0.135524	-0.179013	-0.0294054	5
TNF-alpha/NF-kappa B signaling complex (CHUK; BTRC; NFKB2; PPP6C; REL; CUL1; IKBKE; SAPS2; SAPS1; ANKRD28; RELA; SKP1)	fat	-0.17155	-0.217063	-0.151538	4
TNF-alpha/NF-kappa B signaling complex (CHUK; BTRC; NFKB2; PPP6C; REL; CUL1; IKBKE; SAPS2; SAPS1; ANKRD28; RELA; SKP1)	heart	0.414966	0.401213	0.443996	5
TNF-alpha/NF-kappa B signaling complex (CHUK; BTRC; NFKB2; PPP6C; REL; CUL1; IKBKE; SAPS2; SAPS1; ANKRD28; RELA; SKP1)	hippocampus	-0.0929317	-0.240489	-0.0520101	6
TNF-alpha/NF-kappa B signaling complex (CHUK; BTRC; NFKB2; PPP6C; REL; CUL1; IKBKE; SAPS2; SAPS1; ANKRD28; RELA; SKP1)	kidney	0.0468893	-0.0859515	0.24743	7
TNF-alpha/NF-kappa B signaling complex (CHUK; BTRC; NFKB2; PPP6C; REL; CUL1; IKBKE; SAPS2; SAPS1; ANKRD28; RELA; SKP1)	liver	0.256848	0.215007	0.303676	8
TNF-alpha/NF-kappa B signaling complex (CHUK; BTRC; NFKB2; PPP6C; REL; CUL1; IKBKE; SAPS2; SAPS1; ANKRD28; RELA; SKP1)	lung	-0.00726502	-0.133949	0.0764762	6
TNF-alpha/NF-kappa B signaling complex (CHUK; BTRC; NFKB2; PPP6C; REL; CUL1; IKBKE; SAPS2; SAPS1; ANKRD28; RELA; SKP1)	spleen	0.0756408	-0.0197578	0.143021	11
TNF-alpha/NF-kappa B signaling complex (CHUK; BTRC; NFKB2; PPP6C; REL; CUL1; IKBKE; SAPS2; SAPS1; ANKRD28; RELA; SKP1)	striatum	0.056147	-0.0769646	0.0799231	4
TNF-alpha/Nf-kappa B signaling complex (RPL6; RPL30; RPS13; CHUK; DDX3X; NFKB2; NFKBIB; REL; IKBKG; NFKB1; MAP3K8; RELB; GLG1; NFKBIA; RELA; TNIP2; GTF2I)	cerebellum	0.170666	-0.0644637	0.228736	7
TNF-alpha/Nf-kappa B signaling complex (RPL6; RPL30; RPS13; CHUK; DDX3X; NFKB2; NFKBIB; REL; IKBKG; NFKB1; MAP3K8; RELB; GLG1; NFKBIA; RELA; TNIP2; GTF2I)	fat	0.173327	0.0790064	0.228215	8
TNF-alpha/Nf-kappa B signaling complex (RPL6; RPL30; RPS13; CHUK; DDX3X; NFKB2; NFKBIB; REL; IKBKG; NFKB1; MAP3K8; RELB; GLG1; NFKBIA; RELA; TNIP2; GTF2I)	heart	-0.0985768	-0.243165	0.0977583	6
TNF-alpha/Nf-kappa B signaling complex (RPL6; RPL30; RPS13; CHUK; DDX3X; NFKB2; NFKBIB; REL; IKBKG; NFKB1; MAP3K8; RELB; GLG1; NFKBIA; RELA; TNIP2; GTF2I)	hippocampus	0.0950933	-0.322025	0.100285	5
TNF-alpha/Nf-kappa B signaling complex (RPL6; RPL30; RPS13; CHUK; DDX3X; NFKB2; NFKBIB; REL; IKBKG; NFKB1; MAP3K8; RELB; GLG1; NFKBIA; RELA; TNIP2; GTF2I)	kidney	-0.0234931	-0.136239	0.0553811	7
TNF-alpha/Nf-kappa B signaling complex (RPL6; RPL30; RPS13; CHUK; DDX3X; NFKB2; NFKBIB; REL; IKBKG; NFKB1; MAP3K8; RELB; GLG1; NFKBIA; RELA; TNIP2; GTF2I)	liver	-0.0788365	-0.149512	0.105327	9
TNF-alpha/Nf-kappa B signaling complex (RPL6; RPL30; RPS13; CHUK; DDX3X; NFKB2; NFKBIB; REL; IKBKG; NFKB1; MAP3K8; RELB; GLG1; NFKBIA; RELA; TNIP2; GTF2I)	lung	-0.0892351	-0.100153	-0.0234264	7
TNF-alpha/Nf-kappa B signaling complex (RPL6; RPL30; RPS13; CHUK; DDX3X; NFKB2; NFKBIB; REL; IKBKG; NFKB1; MAP3K8; RELB; GLG1; NFKBIA; RELA; TNIP2; GTF2I)	skeletalmuscle	0.0208132	0.0046306	0.0310119	4
TNF-alpha/Nf-kappa B signaling complex (RPL6; RPL30; RPS13; CHUK; DDX3X; NFKB2; NFKBIB; REL; IKBKG; NFKB1; MAP3K8; RELB; GLG1; NFKBIA; RELA; TNIP2; GTF2I)	spleen	0.0890321	-0.133838	0.37943	12
TNF-alpha/Nf-kappa B signaling complex (RPL6; RPL30; RPS13; CHUK; DDX3X; NFKB2; NFKBIB; REL; IKBKG; NFKB1; MAP3K8; RELB; GLG1; NFKBIA; RELA; TNIP2; GTF2I)	striatum	0.362404	0.269082	0.395527	4
TNF-alpha/NF-kappa B signaling complex 6	cerebellum	0.725196	0.628304	0.76805	10
TNF-alpha/NF-kappa B signaling complex 6	fat	0.370793	-0.239127	0.416899	10
TNF-alpha/NF-kappa B signaling complex 6	heart	0.16913	-0.156976	0.225424	10
TNF-alpha/NF-kappa B signaling complex 6	hippocampus	0.512695	0.323087	0.52019	10
TNF-alpha/NF-kappa B signaling complex 6	kidney	0.170103	0.0528607	0.297846	12
TNF-alpha/NF-kappa B signaling complex 6	liver	0.205717	0.116245	0.312956	11
TNF-alpha/NF-kappa B signaling complex 6	lung	-0.0406179	-0.110191	0.037082	8
TNF-alpha/NF-kappa B signaling complex 6	skeletalmuscle	0.177311	0.156169	0.242281	9
TNF-alpha/NF-kappa B signaling complex 6	spleen	0.483027	0.243756	0.56983	12
TNF-alpha/NF-kappa B signaling complex 6	striatum	0.494604	0.475255	0.543214	10
TNF-alpha/NF-kappa B signaling complex 7	cerebellum	0.438295	0.323116	0.46931	5
TNF-alpha/NF-kappa B signaling complex 7	fat	0.61741	0.400112	0.637702	5
TNF-alpha/NF-kappa B signaling complex 7	heart	0.246577	0.133887	0.284604	5
TNF-alpha/NF-kappa B signaling complex 7	hippocampus	0.637631	0.488047	0.705862	7
TNF-alpha/NF-kappa B signaling complex 7	kidney	0.0327168	-0.0399707	0.113582	4
TNF-alpha/NF-kappa B signaling complex 7	liver	0.146089	0.103281	0.26046	4
TNF-alpha/NF-kappa B signaling complex 7	lung	0.17413	0.0775308	0.197867	4
TNF-alpha/NF-kappa B signaling complex 7	skeletalmuscle	0.379038	0.302139	0.382558	4
TNF-alpha/NF-kappa B signaling complex 7	spleen	0.364859	0.149859	0.4872	8
TNF-alpha/NF-kappa B signaling complex 7	striatum	0.757349	0.384291	0.765127	6
Toposome	cerebellum	0.595725	0.318609	0.609803	5
Toposome	fat	0.282893	0.266638	0.336869	4
Toposome	heart	0.559448	0.448056	0.562098	4
Toposome	hippocampus	0.349853	0.231404	0.438319	5
Toposome	kidney	0.0158736	0.0158462	0.0779997	5
Toposome	liver	0.15344	0.147802	0.427755	5
Toposome	lung	0.0634747	-0.0197206	0.126822	5
Toposome	spleen	0.282904	0.169041	0.407804	6
Toposome	striatum	0.662394	0.360814	0.663706	4
Transcription-export (TREX) complex	cerebellum	-0.164626	-0.221902	-0.10745	6
Transcription-export (TREX) complex	hippocampus	-0.0809429	-0.15619	-0.000849668	7
Transcription-export (TREX) complex	kidney	-0.129875	-0.169501	0.0905099	6
Transcription-export (TREX) complex	liver	0.313529	0.143194	0.369844	9
Transcription-export (TREX) complex	lung	0.495708	0.308896	0.515577	4
Transcription-export (TREX) complex	spleen	0.128763	-0.031908	0.177107	8
TRAPP complex	cerebellum	0.423718	0.361972	0.457075	4
TRAPP complex	heart	0.143379	0.119071	0.250591	5
TRAPP complex	hippocampus	0.526833	0.467267	0.538493	5
TRAPP complex	kidney	0.367125	0.292989	0.421551	6
TRAPP complex	liver	0.37577	0.340415	0.438215	6
TRAPP complex	lung	0.159602	-0.0175254	0.312492	4
TRAPP complex	spleen	0.530916	0.368406	0.562702	6
TRAPP complex	striatum	0.224889	0.092179	0.298098	5
TRBP containing complex (DICER; TRBP; AGO2; RPL7A; EIF6; MOV10)	liver	0.250355	-0.010166	0.286356	5
TRBP containing complex (DICER; TRBP; AGO2; RPL7A; EIF6; MOV10)	spleen	0.102662	-0.139818	0.116247	5
Tubulins	cerebellum	0.909744	0.898808	0.91651	10
Tubulins	fat	0.84604	0.760062	0.88461	6
Tubulins	heart	0.373562	0.365435	0.424231	8
Tubulins	hippocampus	0.781491	0.729954	0.791627	8
Tubulins	kidney	0.538826	0.527888	0.576834	9
Tubulins	liver	0.77422	0.745771	0.80327	7
Tubulins	lung	0.290554	0.189856	0.369603	9
Tubulins	skeletalmuscle	0.418133	0.320723	0.465486	6
Tubulins	spleen	0.348692	0.185956	0.412271	10
Tubulins	striatum	0.723814	0.488976	0.788448	9
Ubiquilin-proteasome complex	cerebellum	0.486816	0.328266	0.49935	6
Ubiquilin-proteasome complex	fat	0.330095	0.278225	0.407865	4
Ubiquilin-proteasome complex	heart	0.174246	0.155851	0.234305	5
Ubiquilin-proteasome complex	hippocampus	0.728426	0.678535	0.728922	6
Ubiquilin-proteasome complex	kidney	0.655505	0.119985	0.69916	6
Ubiquilin-proteasome complex	liver	0.447675	0.410815	0.53436	5
Ubiquilin-proteasome complex	lung	0.0100575	-0.0142423	0.102513	5
Ubiquilin-proteasome complex	skeletalmuscle	-0.0401439	-0.154438	0.0557603	5
Ubiquilin-proteasome complex	spleen	0.34524	0.298333	0.348142	5
Ubiquilin-proteasome complex	striatum	0.640447	0.456837	0.645402	6
Ubiquitin E3 ligase (AHR; ARNT; DDB1; TBL3; CUL4B; RBX1)	liver	0.0674754	-0.0361287	0.0828193	5
Ubiquitin E3 ligase (AHR; ARNT; DDB1; TBL3; CUL4B; RBX1)	spleen	0.0437292	0.000495954	0.0819756	5
Ubiquitin E3 ligase (ASB2; TCEB1; TCEB2; CUL5; RNF7)	heart	0.117888	-0.0203394	0.129804	4
Ubiquitin E3 ligase (ASB2; TCEB1; TCEB2; CUL5; RNF7)	skeletalmuscle	-0.0689006	-0.0697806	0.00512256	4
Ubiquitin ligase complex (TRAF6; TAB2; MALT1; UEV1A; BCL10)	spleen	0.245152	0.241362	0.324669	5
UTM-SGCE-DAG1-CAV1-NOS3 complex	fat	0.706413	0.639183	0.713147	4
UTM-SGCE-DAG1-CAV1-NOS3 complex	kidney	0.199381	0.165489	0.287085	4
UTM-SGCE-DAG1-CAV1-NOS3 complex	spleen	0.483526	0.438022	0.535176	4
UTP A complex	spleen	0.764038	0.71899	0.786294	5
UTP B complex	spleen	0.766783	0.740474	0.76679	5
Wave-2 complex	cerebellum	-0.114625	-0.158062	-0.102818	4
Wave-2 complex	fat	0.0305999	-0.08403	0.0880098	4
Wave-2 complex	kidney	0.00935081	-0.125232	0.109	4
Wave-2 complex	liver	0.320757	0.241401	0.331977	4
Wave-2 complex	spleen	0.313295	0.262686	0.362914	4
Wave-2 complex	striatum	-0.23207	-0.425272	-0.0872989	4
WIP-WASp-actin-myosin-IIa complex	fat	0.335255	0.241486	0.348655	4
WIP-WASp-actin-myosin-IIa complex	kidney	0.347625	0.26238	0.357416	5
WIP-WASp-actin-myosin-IIa complex	liver	0.488867	0.443458	0.494557	4
WIP-WASp-actin-myosin-IIa complex	lung	0.180229	0.0888367	0.253376	4
WIP-WASp-actin-myosin-IIa complex	spleen	0.647051	0.619945	0.677487	4
Yph1-L	cerebellum	0.414663	-0.24801	0.490643	9
Yph1-L	fat	0.374553	0.340458	0.383771	6
Yph1-L	heart	0.22243	0.0581018	0.262289	7
Yph1-L	hippocampus	-0.113084	-0.205838	-0.098008	8
Yph1-L	kidney	0.281126	0.134608	0.428253	9
Yph1-L	liver	0.153127	0.105412	0.291912	11
Yph1-L	lung	0.0938805	-0.1164	0.308182	6
Yph1-L	skeletalmuscle	0.401665	0.34029	0.52165	7
Yph1-L	spleen	0.316561	0.0105108	0.491487	14
Yph1-L	striatum	0.331634	0.081505	0.43828	8

## Sheet: Protein complex effects
simple_complex_name	tissue	age_abundance_effect	age_abundance_se	age_abundance_pval	sex_abundance_effect	sex_abundance_se	sex_abundance_pval	sex_by_age_abundance_pval	age_abundance_qval	sex_abundance_qval	sex_by_age_abundance_qval	age_cor_effect	age_cor_pval	age_cor_qval	sex_cor_effect	sex_cor_pval	sex_cor_qval	num_complex_members
26S Proteasome	kidney	-0.0249833	0.00976159	0.0175099	-0.00490707	0.00996289	0.623422	0.125657	0.140286	0.784572	0.724216	0.00202025	0.92691	0.961119	0.0754463	0.000673892	0.00754091	34
26S Proteasome	hippocampus	-0.0147034	0.0472988	0.756191	0.012092	0.0482742	0.802363	0.127579	0.933406	0.885944	0.724216	0.0131442	0.428699	0.661869	0.0268337	0.116442	0.295247	34
26S Proteasome	heart	-0.027566	0.0111353	0.0209345	0.0206866	0.0113649	0.0801932	0.494558	0.155744	0.266186	0.923629	0.0184308	0.341475	0.581057	-0.143365	1.25513e-09	7.08104e-08	34
26S Proteasome	fat	-0.0415937	0.0254803	0.114307	0.0701985	0.0257545	0.0122752	0.537905	0.386936	0.0719507	0.944589	-0.0251894	0.331524	0.57402	0.102402	6.28966e-07	1.99586e-05	33
26S Proteasome	cerebellum	-0.0391435	0.0368664	0.294987	0.0519692	0.0376266	0.177065	0.00969395	0.625058	0.418772	0.32814	0.0649343	0.000143385	0.00239683	-0.00526239	0.765449	0.88507	33
26S Proteasome	striatum	-0.0687751	0.0311637	0.038195	-0.0483172	0.031075	0.132389	0.637648	0.224207	0.356415	0.94974	-0.00161651	0.942313	0.967318	0.0399103	0.0305346	0.117963	34
26S Proteasome	spleen	0.0288283	0.0256119	0.268119	-0.0180349	0.0265332	0.499283	0.794708	0.596113	0.702542	0.964357	0.0985163	3.02487e-06	7.87629e-05	0.00402565	0.868677	0.938698	35
26S Proteasome	skeletalmuscle	-0.046221	0.0268738	0.0974524	0.00899293	0.027163	0.740954	0.373503	0.356277	0.857911	0.885193	0.00173663	0.922783	0.959638	-0.00822944	0.625212	0.786744	33
26S Proteasome	lung	-0.00415308	0.0237159	0.861045	0.0159095	0.0245689	0.519613	0.0624154	0.963659	0.717183	0.610405	0.0567959	0.00295675	0.0240327	0.0378619	0.0617301	0.195544	31
26S Proteasome	liver	0.036201	0.0223089	0.116371	-0.00111015	0.0231113	0.96169	0.056695	0.386936	0.978308	0.608525	-0.296778	2.25238e-32	4.35675e-30	0.231223	2.39526e-24	8.10794e-22	34
26S Proteasome (full)	kidney	-0.0138659	0.0132736	0.302738	-0.00143054	0.0135473	0.915914	0.911667	0.632945	0.953226	0.984368	0.00995141	0.566154	0.763519	0.0675015	0.000156133	0.00227317	42
26S Proteasome (full)	hippocampus	-0.0115974	0.0480638	0.809466	0.0111651	0.0490549	0.820068	0.0973909	0.950248	0.896184	0.665996	0.0169951	0.199633	0.421691	-0.0109684	0.470312	0.683318	39
26S Proteasome (full)	heart	-0.024731	0.0121975	0.0533123	0.0196686	0.0124491	0.125252	0.363834	0.266503	0.345135	0.885193	0.0324352	0.0572222	0.187964	-0.156913	5.62651e-14	7.61829e-12	38
26S Proteasome (full)	fat	-0.0110993	0.0226621	0.625382	0.0236733	0.022906	0.308013	0.0645485	0.873857	0.556929	0.615484	-0.0162299	0.433471	0.666197	0.086509	2.40316e-07	9.21639e-06	40
26S Proteasome (full)	cerebellum	-0.0105253	0.0374264	0.77875	0.0502074	0.0381981	0.198002	0.0106156	0.942145	0.446825	0.342225	0.0631716	8.29046e-05	0.00151693	-0.00326506	0.836158	0.931051	37
26S Proteasome (full)	striatum	-0.0750908	0.0350821	0.0435885	-0.0518709	0.0349823	0.150041	0.677861	0.237023	0.381873	0.94974	0.0415698	0.0305765	0.1247	0.045526	0.00489605	0.0329073	39
26S Proteasome (full)	spleen	0.0234957	0.0219956	0.292544	-0.0125473	0.0227868	0.583387	0.913782	0.622805	0.754866	0.984947	0.0626794	0.000293603	0.00428695	0.0273505	0.162875	0.36153	42
26S Proteasome (full)	skeletalmuscle	-0.0437214	0.0274228	0.122575	0.0144938	0.0277178	0.602355	0.362626	0.393707	0.771264	0.885193	0.0306999	0.0672395	0.207386	-0.0530133	0.000860331	0.00889227	36
26S Proteasome (full)	lung	-0.000537977	0.0234365	0.981687	0.0268491	0.0242795	0.276444	0.0266734	0.997152	0.523503	0.475208	0.0580283	0.000341077	0.00459832	0.0176504	0.29777	0.521435	37
26S Proteasome (full)	liver	0.0373904	0.0252122	0.149159	0.0274409	0.0261191	0.300308	0.109259	0.435263	0.547007	0.682096	-0.2511	4.3356e-40	1.4676e-37	0.227109	6.30067e-38	8.5311e-35	42
2A-DUB	kidney
2A-DUB	hippocampus
2A-DUB	heart
2A-DUB	fat
2A-DUB	cerebellum
2A-DUB	striatum
2A-DUB	spleen	0.0158343	0.0745186	0.831746	0.153072	0.077199	0.0498123	0.617348	0.955459	0.192153	0.94974	0.131875	0.139618	0.33818	0.006572	0.966664	0.984108	5
2A-DUB	skeletalmuscle
2A-DUB	lung
2A-DUB	liver
53BP1-containing complex	kidney
53BP1-containing complex	hippocampus
53BP1-containing complex	heart	0.0141183	0.0410006	0.730688	0.0872959	0.041846	0.0398279	0.00449665	0.928488	0.16905	0.282067	0.236991	0.218223	0.447687	0.0911958	0.472351	0.68391	4
53BP1-containing complex	fat	0.0979467	0.07305	0.182677	0.397015	0.073836	4.19197e-06	0.142326	0.493872	0.000283796	0.731967	-0.368076	0.0644452	0.201057	-0.253081	0.218958	0.434706	4
53BP1-containing complex	cerebellum
53BP1-containing complex	striatum
53BP1-containing complex	spleen	-0.0316708	0.0414044	0.445061	-0.0479068	0.0428937	0.265694	0.384448	0.767659	0.516538	0.885193	0.00853648	0.971018	0.981162	0.218871	0.033107	0.124137	5
53BP1-containing complex	skeletalmuscle
53BP1-containing complex	lung
53BP1-containing complex	liver	0.161741	0.0616996	0.0154797	0.0994443	0.0639189	0.131266	0.654943	0.132655	0.354759	0.94974	0.279418	0.281778	0.522174	-0.479989	0.00634516	0.0397747	4
60S APC containing complex	kidney	-0.00810706	0.0469628	0.862995	0.11651	0.0479312	0.0228891	0.0262442	0.963659	0.111868	0.475208	0.456733	0.00291355	0.0239088	-0.0955557	0.483285	0.691511	5
60S APC containing complex	hippocampus
60S APC containing complex	heart
60S APC containing complex	fat
60S APC containing complex	cerebellum
60S APC containing complex	striatum
60S APC containing complex	spleen	0.0435034	0.034027	0.203107	0.087488	0.0352509	0.0150348	0.430922	0.524823	0.0814287	0.893751	-0.388344	0.0884947	0.248593	0.0371425	0.879256	0.945275	5
60S APC containing complex	skeletalmuscle
60S APC containing complex	lung
60S APC containing complex	liver	0.219902	0.0515634	0.000371346	0.0895784	0.0534181	0.105684	0.00558256	0.0221325	0.31173	0.282067	-0.326808	0.27123	0.512106	-0.526389	0.0704635	0.210613	4
actin cytoskeleton-regulatory complex; Pan1p/Sla1p/End3p complex	kidney	0.00597108	0.0257493	0.816742	-0.0083295	0.0262803	0.751584	0.100792	0.952514	0.860223	0.670118	-0.243938	0.259925	0.497792	0.127747	0.633446	0.794153	4
actin cytoskeleton-regulatory complex; Pan1p/Sla1p/End3p complex	hippocampus	-0.00619823	0.0844444	0.941489	-0.0425453	0.0861857	0.621835	0.637597	0.979915	0.784572	0.94974	-0.174769	0.597536	0.781705	0.00478018	0.982437	0.991112	4
[truncated: 2,228 more rows]
